# Supplementary material for: Region- and Cell-type–Resolved Multiomic Atlas of the Heart
Source: Mol Cell Proteomics. 2025 Feb 5;24(5):100922. doi: 10.1016/j.mcpro.2025.100922 (PMC12139502; doi:10.1016/j.mcpro.2025.100922)
Supplement: Supplementary Table 1 [file mmc1.xlsx]

## Sheet: Legend
Supplementary table 1 Matrix of cell-type resolved mouse heart proteome, related to Figure 1, and Figure 2.
Sheet 1	Matrix of all 11,794 proteins detected in the cell-type resolved mouse heart proteome.
Sheet 2	Pathway enriched by four groups of proteins classified by their intensity of an indicated cell, related to Figure 1F. Group1: proteins whose intensity were the top 25% of detected proteins. Group2: proteins whose intensity were around the 25%-50% of detected proteins. Group3: proteins whose intensity were around the 50%-75% of detected proteins. Group4: proteins whose intensity were around the 75…
Sheet 3	Pathway enriched by cell-type enhanced proteins in CM, CF, EC and IM, related to Figure 2B.

## Sheet: Sheet1_celltype matrix
Gene.Symbol	Protein.GI	CM1_Fot.1e5	CM2_Fot.1e5	CM3_Fot.1e5	CF1_Fot.1e5	CF2_Fot.1e5	CF3_Fot.1e5	EC1_Fot.1e5	EC2_Fot.1e5	EC3_Fot.1e5	IM1_Fot.1e5	IM2_Fot.1e5	IM3_Fot.1e5	CM1_iBAQ	CM2_iBAQ	CM3_iBAQ	CF1_iBAQ	CF2_iBAQ	CF3_iBAQ	EC1_iBAQ	EC2_iBAQ	EC3_iBAQ	IM1_iBAQ	IM2_iBAQ	IM3_iBAQ
0610009B22Rik	gi|13384686	0.0178	0.0041	0.0101	0.0501	0.1988	0.0368	0.122	0.0645	0.0463	0.9533	0.2879	0.1633	1.07176e+06	183472	1.16885e+06	1.45956e+06	6.43223e+06	775388	5.13723e+06	2.41562e+06	899689	1.23818e+07	8.20498e+06	4.27539e+06
0610011F06Rik	gi|58037115	0.0076	0	0	0.2194	0.4631	0.0999	0.0115	0.0135	0	0.0174	0.0127	0.0121	458757	0	0	6.38845e+06	1.49842e+07	2.10788e+06	484349	503892	0	225958	362305	316428
2018-09-10	gi|226442740;gi|67906175	0.0537	0.0225	0.0638	0.4955	0.5966	0.5361	0.5026	0.5917	1.0115	0.0165	0.1365	0.0695	3.22726e+06	1.00187e+06	7.40983e+06	1.44301e+07	1.93021e+07	1.13107e+07	2.11647e+07	2.21583e+07	1.96371e+07	213672	3.88978e+06	1.81834e+06
2018-09-11	gi|57634518	0.0491		0.014	9.7056	11.1245	6.1835	4.916	5.8509	7.5859	4.1921	2.7084	3.1704	2.94946e+06		1.6324e+06	2.82646e+08	3.59937e+08	1.3046e+08	2.07011e+08	2.19122e+08	1.47272e+08	5.44482e+07	7.71908e+07	8.3005e+07
1110001A16Rik	gi|294345430	1.0691	0.5406	0.5915	0.7165	0.3538	0.2235	0.2954	0.1974	0.5841	0.5868		0.2538	6.42718e+07	2.40618e+07	6.87383e+07	2.08669e+07	1.14484e+07	4.71588e+06	12437908	7.39115e+06	1.13405e+07	7.62207e+06		6.64597e+06
1110001J03Rik	gi|13384728	0.604	0.3618	0.4268	0.0022	0.0039	0.0102	0.1064	0.0171	0.2974				3.63114e+07	1.61036e+07	4.95981e+07	64999.1	125706	215973	4.47841e+06	640106	5.77334e+06
1110004F10Rik	gi|9790217	0.0185		0	1.3765	1.2837	0.9075	0.3805	0.4487	0.8242	0.9222	0.499	0.4903	1.1137e+06		0	4.00866e+07	4.1533e+07	1.91469e+07	1.60213e+07	1.68062e+07	1.60002e+07	1.19779e+07	1.42229e+07	1.28365e+07
1110037F02Rik	gi|124487145	0			0.0307	0.0231	0.0357	0.234	0.2871	0.2983	0.0073	0.0176	0.0222	0			895275	745814	753973	9.85226e+06	1.07519e+07	5.79186e+06	95148.6	500655	580537
1110057K04Rik	gi|269995975;gi|268370114;gi|268370116	0.0405		0.0378	0.0214	0.0182	0.1462	0.0643	0.0952	0.1259	0.2858	0.1965	0.3	2.43216e+06		4.39595e+06	622066	589353	3.08382e+06	2.7086e+06	3.56365e+06	2.44364e+06	3.71253e+06	5.60081e+06	7.85564e+06
1110058L19Rik	gi|229577372	0.2117	0.7941	0.0602	0.2126	0.4958	0.1118	0.1157	0.0372	0.2542	0.4153	0.4173	0.0858	1.27245e+07	3.53466e+07	7.00013e+06	6.19114e+06	1.60403e+07	2.35909e+06	4.87201e+06	1.39439e+06	4.93461e+06	5.39375e+06	1.1892e+07	2.24707e+06
1600014C10Rik	gi|145864467	0.0181	0.1114	0.1274	0.0371	0.0182	0.0238		0.0188	0.0291			0.0219	1.08538e+06	4.95985e+06	1.48029e+07	1.07996e+06	590044	501308		703942	564768			573550
1700009N14Rik	gi|124487358	0.569	1.5964	0.3741	17.2823	8.9316	6.8674	4.025	2.8857	6.9246	7.641	10.434	7.3438	3.4207e+07	7.10595e+07	4.34741e+07	5.03293e+08	2.88985e+08	144889938	1.69492e+08	1.08074e+08	1.34434e+08	9.92433e+07	2.97372e+08	1.92269e+08
1700011H14Rik	gi|254692794	0.2247	0.0707											1.35059e+07	3.14693e+06
1700021F05Rik	gi|13385904	1.8502	1.434	1.5719	0.043	0.5715	0.23	0.4188	0.0992	0.7364		0.1505	0.3366	1.11225e+08	6.38318e+07	1.82661e+08	1.25118e+06	1.84906e+07	4.85169e+06	1.76371e+07	3.71601e+06	1.42972e+07		4.2896e+06	8.81277e+06
1700042G07Rik	gi|150010564	0.0298												1.792e+06
1700047I17Rik2	gi|153945763	0.0042	0.0091	0.0246	0.3474	0.3909	0.2205	0.0641	0.1432	0.0909	0.0148	0.028	0.3244	251969	404385	2.85929e+06	1.01172e+07	1.26487e+07	4.65205e+06	2.69968e+06	5.36247e+06	1.76534e+06	192305	798829	8.49218e+06
1700052N19Rik	gi|90093343	0.007		0.0122	0.0132	0.0323						0.0159		421762		1.41194e+06	385072	1.04416e+06						451804
1700071K01Rik	gi|85702063	10.652	14.6653	16.153	4.3363	4.3709	3.9682	4.0869	5.7636	4.4601	8.5556	3.7608	5.8475	6.40354e+08	652776792	1877085224	1.26281e+08	1.41421e+08	8.37212e+07	1.72098e+08	2.15853e+08	8.65876e+07	1.11122e+08	1.07183e+08	1.53096e+08
1700122O11Rik	gi|365906275	0.2042	0.1041											1.22777e+07	4.63341e+06
1810009J06Rik	gi|12963793	0.9363	3.5323	0.0618	2.4306	2.0493	1.0688	0.296	0.4379	0.0028	3.1259	2.6017	1.7679	5.6287e+07	1.57229e+08	7.18253e+06	7.07826e+07	6.63052e+07	2.25505e+07	1.2466e+07	1.64013e+07	55063.7	4.05994e+07	7.41494e+07	4.62868e+07
1810009N02Rik	gi|21729757	0.1125		0.0272	1.4176	1.4939	0.2815	0.1639	0.333	0.3631	0.905	0.6916	0.5633	6.76401e+06		3.16589e+06	4.12841e+07	4.83359e+07	5.93917e+06	6.90312e+06	1.24711e+07	7.04952e+06	1.17538e+07	1.97117e+07	1.47489e+07
1810026J23Rik	gi|30519953	1.0655	0.8433	1.1243		0.0083	0.1086	0.0736	0.7093	0.0957	0.0164	0.0193	0.2137	6.40512e+07	3.75366e+07	1.30649e+08		267161	2.29052e+06	3.0994e+06	2.65628e+07	1.85882e+06	213621	550150	5.59547e+06
1810037I17Rik	gi|21313570	0.0129		0	0.2481	0.3173	0.3569		0.1649	0.2558	0.3478	0.2261	0.2677	774271		0	7.22409e+06	1.02662e+07	7.52918e+06		6.17646e+06	4.96698e+06	4.51746e+06	6.44495e+06	7.00757e+06
1810043H04Rik	gi|159106929	0	1.1442	0										0	5.09298e+07	0
2018-03-02	gi|19526848	0.4582	0.4956	0.3448	3.2208	2.6888	2.3686	1.6215	1.6398	2.4644	2.8418	2.0271	2.7646	2.7547e+07	2.20619e+07	4.0069e+07	9.37969e+07	8.69966e+07	4.99732e+07	6.82807e+07	6.14108e+07	4.78446e+07	3.69095e+07	5.77733e+07	7.23796e+07
2018-09-02	gi|228480253;gi|228480255	0.1247	0.0723	0.077	19.399	18.0003	15.044	7.5893	8.7811	15.0342	7.812	5.3123	5.6904	7.4969e+06	3.21859e+06	8.9532e+06	5.64937e+08	5.82403e+08	3.174e+08	319581073	3.28862e+08	2.91874e+08	1.01465e+08	1.51402e+08	1.48983e+08
2010107E04Rik	gi|21312554	133.424	116.15	56.8628	15.6683	18.2722	17.9053	37.3109	42.8786	22.3761	27.1857	42.9459	27.7161	8020907741	5170060011	6607846461	4.56291e+08	5.91199e+08	3.77768e+08	1571144450	1605854703	4.34408e+08	3.53094e+08	1223967793	725642211
2010300C02Rik	gi|254675126	0.0537	0.0236	0.0025	0.076	0.0964	0.0331	0.1129	0.1663	0	0.0068	0.0983	0.0482	3.22922e+06	1.05054e+06	293264	2.21193e+06	3.11841e+06	697831	4.75315e+06	6.22736e+06	0	88207.8	2.80106e+06	1.26088e+06
2210010C04Rik	gi|71043961	0.4873	1.5281	2.4132	1.4818	0.8258	1.4154	0.3772		5.6034	3.8101	0.0376	0.0863	2.92939e+07	6.80197e+07	2.80433e+08	4.31531e+07	2.6719e+07	2.98626e+07	1.58853e+07		1.08784e+08	4.94869e+07	1.07195e+06	2.26055e+06
2210016F16Rik	gi|254675232	0.7451	0.4282	0.195	0.9309	1.6525	1.218	0.1695	0.4465	0.7948	2.6962	1.5323	2.3488	4.47948e+07	1.90602e+07	2.26615e+07	2.71085e+07	5.3468e+07	2.56974e+07	7.13897e+06	1.67238e+07	1.54301e+07	3.50195e+07	4.36711e+07	6.14937e+07
2210407C18Rik	gi|253970410	0.4135	0.1588	0.0213				0.6719	0.5549	0.12		0.1717	0.2345	2.48551e+07	7.06629e+06	2.47361e+06				2.82933e+07	2.07799e+07	2.32907e+06		4.89327e+06	6.13845e+06
2310009B15Rik	gi|124487011	0.5703	0.6225	0.3689	0.0794	0.0901					0.0491			3.42835e+07	2.771e+07	4.28651e+07	2.31331e+06	2.91558e+06					637717
2310035C23Rik	gi|170014746;gi|170014744	0.0042	0.0163		0.0302	0.0994	0.0148	0.0747	0.0325	0.0007	0.003	0.0059	0.0234	254907	723468		879765	3.21681e+06	312482	3.1451e+06	1.21545e+06	13384.9	39569.9	168131	613432
2310042D19Rik	gi|161377418	0.3795	0.4777	0.4166										2.28145e+07	2.12649e+07	4.84168e+07
2310061I04Rik	gi|158262037	0.2688	0.3569	0.2311	0.0119	0.0127	0.0083	0.1159	0.0558	0.1484	0.0102	0.0195	0.0042	1.61601e+07	1.58883e+07	2.68604e+07	347931	410515	175958	4.88158e+06	2.08807e+06	2.88052e+06	132145	555914	109089
2410002F23Rik	gi|262072980	0.1097			0.0031	0.0053	0.0438	0.0017		0.002			0.0018	6.59504e+06			91695.7	171619	923188	69807.1		38721			46365.3
2410015M20Rik	gi|23346595	10.7593	21.3936	14.3428	3.1176	4.8933	6.8672	6.1786	4.6796	7.4386	2.6684	2.5537	6.3075	6.46803e+08	9.52268e+08	1666727643	9.07916e+07	1.58325e+08	1.44884e+08	2.60176e+08	1.75255e+08	1.44412e+08	3.4658e+07	7.27799e+07	1.65139e+08
2410018M08Rik	gi|134053873	0.6354	0.4112	0.0761	0.086	0.0896	0.0813	0.0731	0.068	0.0253	0.068	0.0604	0.062	3.81999e+07	1.83024e+07	8.84245e+06	2.50519e+06	2.89867e+06	1.71478e+06	3.0779e+06	2.54639e+06	491116	882691	1.72051e+06	1.62299e+06
2410127L17Rik	gi|407262390;gi|407262394;gi|407262392	0.0403	0.1446	0.0311	0.0169	0.2191								2.42261e+06	6.43633e+06	3.6191e+06	492333	7.09005e+06
2610002M06Rik	gi|27229022	0.1467			0.4169	0.2606	0.2303	0.1182	0.2808	0.5664	0.1127	0.0216	0.1897	8.81636e+06			1.21421e+07	8.43032e+06	4.8583e+06	4.97904e+06	1.05167e+07	1.09961e+07	1.46357e+06	615494	4.9678e+06
2610018G03Rik	gi|19526920	0.0176	0.0213	0.0138	0.3049	0.2859	0.1814	0.1165	0.0978	0.1629	0.2462	5.5789	0.15	1.05749e+06	948328	1.60543e+06	8.88056e+06	9.25125e+06	3.82626e+06	4.90421e+06	3.66088e+06	3.16172e+06	3.19807e+06	1.58999e+08	3.92691e+06
2610034B18Rik	gi|47498088	0.0119	0.0047		4.0093	2.8897	1.2788	0.7082	0.8931	2.9736	2.5853	0.2469	0.6085	717681	210323		1.16759e+08	9.34977e+07	2.69806e+07	2.98224e+07	3.34469e+07	5.77301e+07	3.35784e+07	7.03761e+06	1.59321e+07
2610507B11Rik	gi|262118187	0.0112		0.0007	0	0.0003	0.0007	0.0071	0.002	0.0046	0.0083	0.0165	0.0206	670670		78678.5	0	9782.42	15265.8	300357	73566.1	89110.9	107812	469165	538419
2700060E02Rik	gi|13386026	0.2053	0.4429	0.4146	5.5867	5.3747	3.9572	0.7919	1.2675	1.8446	2.4551	2.6901	2.7711	1.23406e+07	1.97162e+07	4.81796e+07	1.62695e+08	1.73901e+08	8.34902e+07	3.3347e+07	4.74687e+07	3.58111e+07	3.18876e+07	7.66673e+07	7.255e+07
2700097O09Rik	gi|268607551	0.0021				0.012						0.0031		124343				388453						87914.8
2810006K23Rik	gi|33859720	0.0253		0.092	0.0067		0.0047	0		0.002		0.0081	0.0035	1.5237e+06		1.06953e+07	194243		98125.2	0		38388.3		230096	90430
3110001D03Rik	gi|13385326	0.5894												3.5431e+07
3110057O12Rik	gi|167830469	0.1138	0.0215	0.0046										6.84123e+06	955529	528898
3425401B19Rik	gi|304361750	0.0116	0.0002	0.0101										695591	7185.92	1.16978e+06
2018-09-04	gi|6755120	0.0034			1.0319	0.6753	1.3633	1.2643	2.7972	0.8062				204817			3.00502e+07	2.18481e+07	2.8763e+07	5.32408e+07	1.04757e+08	1.56507e+07
4732456N10Rik	gi|269914154	0.4833	0.3159	0.4131	0.606	1.5796	1.759	1.4006	0.5985	1.3101	0.5618	1.6358	0.6332	2.9053e+07	1.40601e+07	4.80076e+07	1.76482e+07	5.1108e+07	3.71122e+07	5.89779e+07	2.24154e+07	2.54344e+07	7.29717e+06	4.66214e+07	1.65771e+07
4930407I10Rik	gi|262050614	0.0004			0.0004		0.0002							26476.9			10344.1		3656.08
4930453N24Rik	gi|113931152	0.0158	0.0184											949892	818918
4930505O20Rik	gi|309271783	0.0507												3.04761e+06
4930519G04Rik	gi|21735437	0												0
4930544G11Rik	gi|240120058	0.1337	0.1714	0.0556	1.4813	1.8762	0.5402	0.6071	0.8649	1.9419	0.7478	0.4315	0.699	8.04048e+06	7.6313e+06	6.46358e+06	4.31369e+07	6.0705e+07	1.13963e+07	2.55657e+07	3.23926e+07	3.76993e+07	9.71298e+06	1.22988e+07	1.83014e+07
4931406C07Rik	gi|313747468	0		0	0.6659	1.0918	0.5571	0.3033	0.1928	0.6227	1.0441	1.5437	0.8701	0		0	1.93924e+07	3.53265e+07	1.17532e+07	1.27737e+07	7.21906e+06	12088309	1.35605e+07	4.39948e+07	2.27804e+07
4931414P19Rik	gi|28077031	0												0
4931440F15Rik	gi|34850070	0.0009	0.0013	0.001	0.0002								0	52503.1	57751.9	115123	6740.33								0
4933402P03Rik	gi|30425070	0.1097												6.5962e+06
2018-03-05	gi|256773301;gi|256773297;gi|256773303	0.1616	0.1352	0.3824	0.1646	0.3699	0.0785	0.1299	0.1182	0.3329	0.026	0.0912	0.1759	9.71306e+06	6.01845e+06	4.44419e+07	4.79338e+06	1.19686e+07	1.65582e+06	5.46907e+06	4.4259e+06	6.46319e+06	337849	2.59818e+06	4.60481e+06
5430421N21Rik	gi|318101556	0.0014	0.0018		0.0065	0.0252	0.0016	0.1588	0.0012	0.9006	0.0205	0.0078	0.0031	82939.3	80845.5		188323	815858	34163.5	6.68626e+06	44331.3	1.74845e+07	266208	221259	80841.7
2018-09-06	gi|293597551;gi|293597553;gi|358679344;gi|31560370	0.0301		0.003	3.5202	2.4568	1.7636	1.5003	1.3576	1.2748	1.8149	0.7778	1.1658	1.80754e+06		348822	1.02516e+08	7.9489e+07	3.7209e+07	6.31779e+07	5.08456e+07	2.47488e+07	2.35719e+07	2.21688e+07	3.05226e+07
2018-09-07	gi|329299065;gi|28173550	0.1546	0.0109	0.0503	15.6669	13.7992	11.7497	7.1925	7.848	5.28	3.3006	3.7799	3.5546	9.29345e+06	485562	5.84348e+06	4.56251e+08	4.46476e+08	2.47897e+08	3.02871e+08	2.93917e+08	102504822	4.28693e+07	1.07729e+08	9.30648e+07
2018-09-08	gi|356640210;gi|39930477;gi|356640208	0.0502		0.0155	11.5742	14.2086	8.3112	2.943	6.9056	2.7754	2.6131	3.5789	2.4507	3.01519e+06		1.79564e+06	3.37062e+08	4.59721e+08	1.75351e+08	1.23928e+08	2.58622e+08	5.38812e+07	3.39391e+07	1.01998e+08	6.41628e+07
2018-09-09	gi|164698481;gi|164698479;gi|164698483	0.0529		0.0002	1.4904	2.2908	1.9102	3.642	5.9042	2.193	2.0622	1.9547	2.1727	3.17969e+06		28631.9	4.34044e+07	7.4118e+07	4.03013e+07	1.53362e+08	2.2112e+08	4.25746e+07	2.67843e+07	5.57107e+07	5.68848e+07
9030617O03Rik	gi|31981784	2.2539	2.1248	1.9008	0.3755	0.8218	0.5664	0.6399	0.6131	1.0723	1.2145	8.0764	2.1843	1.35493e+08	9.45767e+07	2.2088e+08	1.09356e+07	2.65897e+07	1.19509e+07	2.69472e+07	2.29605e+07	2.08185e+07	1.57737e+07	2.3018e+08	5.71889e+07
9030624J02Rik	gi|270047485	0	0.0758		0.2057	1.2065	0.3997	0.0732	0.1257	0.3679	0.7353	1.0068	2.2027	0	3.37493e+06		5.98983e+06	3.9036e+07	8.4329e+06	3.08119e+06	4.70588e+06	7.142e+06	9.55038e+06	2.86951e+07	5.76697e+07
9130011E15Rik	gi|139947660	0.001			0.229	0.1365	0.1171	0.0282	0.0163	0.0428	0.0193	0.0195	0.0475	57829.4			6.66875e+06	4.41678e+06	2.47079e+06	1.1879e+06	608751	830806	251138	556581	1.24456e+06
9230110K08Rik	gi|407262500	0.2065												1.24112e+07
9430016H08Rik	gi|145587094	0.345	1.29	0.3322	0.2361	0.0793	0.0361	0.1097	0.0473	0.1383	0.0825	0.262	0.0704	2.07393e+07	5.74206e+07	3.86004e+07	6.87436e+06	2.5668e+06	761159	4.62086e+06	1.76972e+06	2.68573e+06	1.07205e+06	7.46681e+06	1.84234e+06
9530053A07Rik	gi|257467625	0.089	0.0958	0.0533	0.0978	0.0964	0.0586	0.0813		0.2212	0.1086	0.1974	0.0263	5.35326e+06	4.26405e+06	6.19743e+06	2.8487e+06	3.11766e+06	1.23729e+06	3.42527e+06		4.29454e+06	1.41028e+06	5.62722e+06	688078
9630033F20Rik	gi|28892859	0.1983	0.2988	0.1962	0.0473	0.0243	0.087	0.1436	0.0494	0.0291	0.0144			1.19215e+07	1.33004e+07	2.28031e+07	1.37752e+06	784704	1.83568e+06	6.04688e+06	1.84952e+06	564093	187585
AA623943	gi|407263719	0.027	0.0256								0.0439		0.0412	1.62338e+06	1.13846e+06								569768		1.07866e+06
Aak1	gi|73695877;gi|91992157	0.0454	0.0928	0.0372	0.2393	0.2337	0.1753	0.2406	0.1924	0.6019	0.1003	0.1133	0.1024	2.72639e+06	4.13217e+06	4.32549e+06	6.96814e+06	7.56037e+06	3.69952e+06	1.01307e+07	7.20549e+06	1.1686e+07	1.30279e+06	3.23016e+06	2.67997e+06
Aamdc	gi|40254393;gi|295789038;gi|295789042;gi|295789044	0.2972	0.5251	0.2371	1.0113	0.2293	0.2832	0.1087	0.0365	0.4339	0.0411	0	0.0725	1.78688e+07	2.33723e+07	2.75513e+07	2.94511e+07	7.42022e+06	5.97443e+06	4.57791e+06	1.36838e+06	8.42337e+06	533464	0	1.89732e+06
Aamp	gi|299473737;gi|82524294	0.02			0.1206	0.0916	0.0262		0.1033	0.1641	0.1037	0.0751	0.0513	1.20096e+06			3.51303e+06	2.96518e+06	553260		3.86881e+06	3.18668e+06	1.3466e+06	2.1412e+06	1.34345e+06
Aars	gi|34610207	0.0313	0.0365	0.0526	1.1143	1.0154	0.67	0.2316	0.2532	0.2997	0.4525	0.6648	0.9294	1.88182e+06	1.62565e+06	6.11642e+06	3.24498e+07	3.28544e+07	1.4136e+07	9.75334e+06	9.48289e+06	5.81858e+06	5.87768e+06	1.89458e+07	2.43326e+07
Aars2	gi|52630311	0.0024	0.0385	0.032	0.0243	0.0287	0.0216	0.0218	0.0391	0.0781		0.0505		147261	1.7154e+06	3.72174e+06	706940	927095	455740	916037	1.46565e+06	1.51647e+06		1.43817e+06
Aarsd1	gi|21450213	0.0335	0.0235	0.0169	0.2275	0.482	0.0861	0.176	0.1332	0.1426	0.5179	0.0866	0.1608	2.01665e+06	1.04451e+06	1.96307e+06	6.62494e+06	1.55952e+07	1.81637e+06	7.41138e+06	4.98955e+06	2.76922e+06	6.72643e+06	2.46792e+06	4.21105e+06
AB099516	gi|67003561	0.0814	0.0707	0.1218	0.3315	0.8197	0.3443	0.2215	0.6915	0.7504	0.0926	0.0776	0.18	4.89452e+06	3.14493e+06	1.41501e+07	9.65352e+06	2.65221e+07	7.26452e+06	9.32581e+06	2.58967e+07	1.45688e+07	1.20252e+06	2.21223e+06	4.71277e+06
Abat	gi|37202121;gi|283483966	0.0407	0.0032	0.116	0.2361	0.245	0.397	0.5189	0.1028	0.2262		0.008		2.44686e+06	144013	1.34831e+07	6.87544e+06	7.92591e+06	8.37596e+06	2.185e+07	3.85143e+06	4.39236e+06		228576
Abca2	gi|110225379	0.0051			0					0.0004	0.0004	0.0009		306922			0					6898.25	5328.58	25731
Abca8b	gi|254911033	0.0053			1.4415	0.7012	0.6104	0.0008	0.0016	0.0203	0.02	0.0169	0.0241	317691			4.1979e+07	2.26872e+07	1.2879e+07	33476.4	58433.6	393532	260136	482712	630666
Abcb10	gi|9506367	0.7912	0.5164	0.8832	0.31	0.084	0.0506	0.7335	0.6793	0.4354	0.0437	0.058	0.3225	4.75637e+07	2.29859e+07	1.02631e+08	9.02851e+06	2.71733e+06	1.06669e+06	3.08861e+07	2.54422e+07	8.45321e+06	568176	1.65216e+06	8.44301e+06
Abcb1a	gi|153791547	0		0	0.486	1.192	1.1797	2.1043	3.5291	0.6739	0.0426	0.0439	0.0233	0		0	1.41536e+07	3.85687e+07	2.48891e+07	8.8613e+07	1.3217e+08	1.30834e+07	552901	1.24982e+06	610653
Abcb1b	gi|6755046	0		0	0.1357	0.2818	0.3063	0.4337	0.5117	0.4184	0.0381	0.0544	0.042	0		0	3.95087e+06	9.11642e+06	6.46164e+06	1.8265e+07	1.91633e+07	8.12319e+06	495100	1.55063e+06	1.09897e+06
Abcb5	gi|209417402	0.0299	0.0672			0.1643		0.0327		0.0405				1.79628e+06	2.99342e+06			5.3149e+06		1.37869e+06		785360
Abcb6	gi|17647117	0.0292	0.1071	0.0187	0.0809	0.1876	0.1054	0.0882	0.0121	0.0354	0.1376	0.0623	0.0569	1.75574e+06	4.76831e+06	2.17205e+06	2.35547e+06	6.07061e+06	2.22451e+06	3.71419e+06	454953	686326	1.78781e+06	1.77539e+06	1.4902e+06
Abcb7	gi|169234938	0.2337	1.0805	0.2873	0.1665	0.1406	0.1069	0.0879	0.1359	0.1648	0.2873	0.359	1.0704	1.40476e+07	4.80962e+07	3.33898e+07	4.84947e+06	4.55046e+06	2.2544e+06	3.70222e+06	5.0905e+06	3.19987e+06	3.73186e+06	1.02305e+07	2.80233e+07
Abcb8	gi|27753995	1.2568	1.2022	0.9397	0.0672	0.0362	0.3624	0.269	0.3264	0.5001	0.6574	0.4811	0.2447	7.5551e+07	5.3511e+07	1.09194e+08	1.95587e+06	1.16971e+06	7.64521e+06	1.13294e+07	1.22239e+07	9.70863e+06	8.53811e+06	1.37103e+07	6.40558e+06
Abcc1	gi|6678848	0.0222	0.0017	0.0115	0.0583	0.2237	0.1244	0.0827	0.0776	0.0359	0.2457	0.2473	0.1296	1.33433e+06	75678	1.33114e+06	1.69766e+06	7.23809e+06	2.62414e+06	3.48066e+06	2.90521e+06	697570	3.19117e+06	7.04895e+06	3.39315e+06
Abcc3	gi|90403595	0.0022	0.0011			0.1134					0.0491	0.2298	0.0494	132203	48099.1			3.6687e+06					638090	6.5487e+06	1.29264e+06
Abcc4	gi|255683324;gi|255683328;gi|255683320	0.0007		0.0108	0.0193	0.0986	0.1386	0.412	0.4225	0.0524	0.0049	0.1208	0.0125	44745.5		1.24973e+06	562384	3.19023e+06	2.92367e+06	1.7351e+07	1.58217e+07	1.01684e+06	64247.4	3.44222e+06	328230
Abcc8	gi|62241017	0.2859	0.0223	0.0153			0.0002			0.0047				1.71892e+07	992128	1.77347e+06			3178.35			90972.8
Abcc9	gi|113722108;gi|6755696;gi|113722105;gi|11038664	0.0792	0.0632	0.0913	0.0263	0.0294	0.1266	0.0632	0.0865	0.0256			0.002	4.75872e+06	2.81293e+06	1.06102e+07	765087	952607	2.67099e+06	2.65985e+06	3.23853e+06	497693			52522.7
Abcd1	gi|6671497	0.1059	0.0293	0.0502	0.0478	0.019	0.1476	0.046	0.0709	0.1044	0.2613	0.2589	0.3015	6.36882e+06	1.30636e+06	5.82803e+06	1.39283e+06	614324	3.11457e+06	1.93764e+06	2.65684e+06	2.02731e+06	3.39336e+06	7.37933e+06	7.89379e+06
Abcd3	gi|60218877	0.377	0.2946	0.4212	0.2426	0.2476	0.2212	0.0669	0.0996	0.1195	0.0979	0.0348	0.0923	2.26608e+07	1.31115e+07	4.89446e+07	7.06436e+06	8.01209e+06	4.66695e+06	2.81591e+06	3.72949e+06	2.32067e+06	1.27139e+06	992425	2.41742e+06
Abce1	gi|114205431	0.1368	0.2609	0.1624	1.2982	1.7367	1.421	0.4	0.4896	0.7362	0.8754	0.5071	1.1897	8.22453e+06	1.1615e+07	1.88717e+07	3.78068e+07	5.6191e+07	2.9981e+07	1.68442e+07	1.83373e+07	1.4292e+07	1.13693e+07	1.44532e+07	3.11483e+07
Abcf1	gi|39930335	0.0292	0.0445	1.7689	1.1562	1.0881	0.5633	0.5955	0.2998	1.8328	0.9091	0.3481	0.6835	1.75685e+06	1.97973e+06	2.05553e+08	3.36698e+07	3.52054e+07	1.1884e+07	2.50751e+07	1.12296e+07	3.55819e+07	1.18073e+07	9.92074e+06	1.78946e+07
Abcf2	gi|299473734;gi|23956078	0.0298	0.0813	0.0389	0.8153	0.5725	1.4803	0.163	0.4182	0.1689	0.154	0.3612	0.7051	1.79255e+06	3.61802e+06	4.51483e+06	2.37439e+07	1.85217e+07	3.12323e+07	6.86587e+06	1.5662e+07	3.27823e+06	1.99968e+06	1.02952e+07	1.84591e+07
Abcf3	gi|29789050	0.0083	0.1288	0.0057	0.1712	0.3304	0.2677	0.1127	0.0453	0.1276	0.0114	0.3641	0.2352	498416	5.73458e+06	664649	4.98576e+06	1.06888e+07	5.64752e+06	4.74491e+06	1.69693e+06	2.47645e+06	148684	1.03764e+07	6.15794e+06
Abhd10	gi|440918693;gi|269784760	0.0549	0.7165	0.1509	0.1007	0.122	0.1018	0.0827	0.0969	0.0898	0	0.0738	0.074	3.30062e+06	3.18918e+07	1.75362e+07	2.93372e+06	3.947e+06	2.14835e+06	3.48131e+06	3.63055e+06	1.74295e+06	0	2.1042e+06	1.93715e+06
Abhd11	gi|21644577;gi|299473805	1.6905	2.7968	1.8363	0.4121	0.2572	0.5873	0.2787	0.5158	0.8287	1.2867	0.2488	0.9402	1.01624e+08	1.24492e+08	2.13395e+08	1.20005e+07	8.32251e+06	1.23915e+07	1.17346e+07	1.9316e+07	1.60875e+07	1.67118e+07	7.09052e+06	2.46151e+07
Abhd12	gi|159110817	0.1735	0.0807	0.0487	0.5977	0.4396	0.2388	0.3399	0.4155	1.0596	4.9597	6.2077	8.6533	1.04284e+07	3.59194e+06	5.65654e+06	1.74053e+07	1.42227e+07	5.03801e+06	1.43116e+07	1.55605e+07	2.05707e+07	6.4418e+07	1.76921e+08	2.26554e+08
Abhd14b	gi|171460960	0.2632	0.1482	0.2559	3.5968	6.8107	3.7768	1.4667	2.931	2.0656	0.5791	1.0639	1.3986	1.58202e+07	6.59583e+06	2.97398e+07	1.04747e+08	2.20362e+08	7.96826e+07	6.17602e+07	1.0977e+08	4.01013e+07	7.52164e+06	3.03222e+07	3.6616e+07
Abhd16a	gi|30519896	0.0569	0.0983	0.4415	0.9594	1.3397	1.1032	0.4883	0.6219	0.6871	0.2605	0.6964	0.698	3.41777e+06	4.37502e+06	5.13029e+07	2.79388e+07	4.33474e+07	2.3275e+07	2.0563e+07	2.3291e+07	1.33388e+07	3.38365e+06	1.98474e+07	1.82751e+07
Abhd16b	gi|34147236	0.0053	0.011	0.007	0.0451	0.1175	0.1211		0.0115	0.1412		0.8011	0.6808	318720	491839	810309	1.31454e+06	3.80269e+06	2.55523e+06		430611	2.74087e+06		2.28307e+07	1.78242e+07
Abhd5	gi|13385690	0.0041	0.2179	0.0344	0.01	0.0501		0	0.0125		0.0074		0.016	245892	9.70015e+06	3.99208e+06	292021	1.62023e+06		0	467798		95602.7		419019
Ablim1	gi|157057145;gi|157057174;gi|157057554	2.9891	3.5088	3.9466	3.4143	3.6804	3.2066	4.8664	4.8287	1.3935	0.0288		0	1.79695e+08	1.56185e+08	4.58622e+08	9.94302e+07	1.1908e+08	6.76532e+07	2.04922e+08	1.80839e+08	2.70526e+07	374152		0
Ablim2	gi|295148104;gi|295148100;gi|295148098;gi|66773171;gi|295148102;gi|295148106	0.0131	0.0061	0.0604	0.022	0.0626	0.0412	0.0573	0.192	0.0546				789825	269377	7.0186e+06	641862	2.0248e+06	869341	2.41445e+06	7.1895e+06	1.06052e+06
Ablim3	gi|256773279	0.0012			0.4892	0.3773	0.3029	0.9176	1.5729	0.5594				69572.5			1.4246e+07	1.22067e+07	6.39088e+06	3.86417e+07	5.89062e+07	1.08598e+07
Abra	gi|30425194	0												0
Abracl	gi|153791468	0.7678	1.2091	1.2523	4.6204	3.4507	3.47	1.6442	0.8318	3.0591	4.9458	4.6117	7.9323	4.61539e+07	5.38189e+07	1.45522e+08	1.34554e+08	111649187	7.32104e+07	6.92378e+07	3.11525e+07	5.93886e+07	6.42369e+07	1.31435e+08	2.07676e+08
Abtb1	gi|172088123	0.0448	0.0237	0.0395	0.0068	0.0157	0.025	0.1384	0.0958	0.1424	0.0554	0.0205	0.0185	2.69149e+06	1.05536e+06	4.59026e+06	199061	507082	527693	5.82854e+06	3.58649e+06	2.76399e+06	719902	585569	485152
Abtb2	gi|49402267	0.001	0		0.0016	0.011	0.0154							62078.6	0		45153.7	356067	325772
Acaa1a	gi|18700004	2.5841	1.328	1.3609	1.8843	3.118	2.5605	0.6479	1.0491	1.1745	1.4143	1.8072	2.142	1.55347e+08	5.91138e+07	1.58141e+08	5.48743e+07	1.00884e+08	5.40211e+07	2.7281e+07	3.9291e+07	2.28013e+07	1.83695e+07	5.15064e+07	5.60806e+07
Acaa1b	gi|22122797	1.6601	0.4074	0.6164	0.5719	0.7547	0.8491	0.1265	0.492	0.3604	0.5118	0.5753	1.0711	9.97992e+07	1.8132e+07	7.16333e+07	1.66559e+07	2.44191e+07	1.7915e+07	5.32521e+06	1.84278e+07	6.99711e+06	6.64674e+06	1.63972e+07	2.80417e+07
Acaa2	gi|29126205	629.46	395.344	618.167	67.7177	72.8345	81.7575	153.572	139.888	127.709	75.3656	63.6832	57.9579	37840507155	17597460445	71835132144	1972068177	2356574009	1724927053	6466827179	5238993273	2479333824	9.78867e+08	1814984192	1517408957
Acaca	gi|125656173	0.0092	0.0061	0.0065	0.0597	0.2364	0.0424	0.031	0.0586	0.0346	0.0067	0.0148	0.0098	552081	269884	750698	1.73958e+06	7.64755e+06	893966	1.30559e+06	2.19472e+06	672527	87645.8	422582	256229
Acacb	gi|157042798	0.0701	0.1143	0.1052	0.0063	0.0723	0.0226	0.0028	0.031	0.0334	0.0009	0.0014	0.0001	4.2148e+06	5.08816e+06	1.22271e+07	183601	2.33868e+06	476640	116784	1.16192e+06	648281	11153.6	40906.7	3422.85
Acad10	gi|156255157	0.8614	0.7368	0.6261	0.0653	0.1067	0.1319	0.2409	0.3078	0.3455	0.1931	0.1638	0.1245	5.1786e+07	3.27948e+07	7.27568e+07	1.90081e+06	3.45383e+06	2.78231e+06	1.01459e+07	1.15292e+07	6.70735e+06	2.50827e+06	4.66946e+06	3.25935e+06
Acad11	gi|74271799	0.8748	0.7954	1.351	0.0783	0.0851	0.2228	0.0895	0.0579	0.4605	0.0747	0.1262	0.0755	5.25912e+07	3.54061e+07	1.57e+08	2.28094e+06	2.75354e+06	4.6996e+06	3.7671e+06	2.16894e+06	8.93927e+06	969721	3.59727e+06	1.97651e+06
Acad12	gi|257467675	2.8826	2.4882	2.4907	0.3605	0.4433	0.4486	0.9557	1.0689	1.6584	0.6027	0.5123	0.4848	1.73289e+08	1.10756e+08	2.89434e+08	1.04974e+07	1.43437e+07	9.46369e+06	4.02457e+07	4.00335e+07	3.21959e+07	7.82745e+06	1.46018e+07	1.26924e+07
Acad8	gi|118403322	5.9426	5.6111	4.2236	1.8782	0.6922	2.6181	1.9715	1.6323	3.8476	1.0225	2.0002	4.5264	3.57246e+08	249759914	4.90814e+08	5.46963e+07	2.23973e+07	5.52375e+07	8.30182e+07	6.11302e+07	7.46971e+07	1.328e+07	5.70056e+07	1.18506e+08
Acad9	gi|100817933	2.2874	2.883	2.3535	2.007	1.6495	2.0017	1.5826	1.7192	2.1686	2.3834	1.9068	2.5584	1.37509e+08	1.28328e+08	2.73495e+08	5.84465e+07	5.33705e+07	4.2231e+07	6.66407e+07	6.43863e+07	4.2102e+07	3.0956e+07	5.43436e+07	6.69818e+07
Acadl	gi|31982520	214.875	206.661	241.372	48.5298	49.6358	67.3159	135.277	144.243	137.194	135.553	93.963	53.6041	12917411871	9198836705	28049012136	1413280554	1605976673	1420236095	5696454194	5402080021	2663476012	1760597853	2677964350	1403422660
Acadm	gi|6680618	182.124	154.933	190.296	14.5879	14.7956	18.3479	45.5514	41.553	64.8208	23.5956	20.4965	22.422	10948552543	6896330753	22113721763	4.24828e+08	478713799	3.87106e+08	1918146299	1556211221	1258428425	3.06465e+08	5.84154e+08	587034675
Acads	gi|31982522	69.9011	56.4579	47.3311	7.119	5.0651	9.3007	16.2994	13.9758	16.8842	16.194	9.7482	11.4612	4202162596	2513041046	5500197353	2.07319e+08	1.63882e+08	1.96226e+08	6.8636e+08	5.23411e+08	3.27789e+08	2.10332e+08	2.77826e+08	3.00069e+08
Acadsb	gi|17647119	5.8352	5.1433	4.4434	4.1766	3.8766	3.1807	2.3855	1.4552	3.4998	3.0688	4.8949	2.5854	3.50788e+08	2.28937e+08	5.16358e+08	1.21632e+08	1.25427e+08	6.71074e+07	1.00454e+08	5.44996e+07	6.79443e+07	3.98578e+07	1.39506e+08	6.76893e+07
Acadvl	gi|23956084	99.6013	107.622	111.288	22.3512	16.9066	19.9107	33.8809	41.1944	34.8933	27.8811	18.4466	20.936	5987613204	4790435087	12932378638	6.50911e+08	5.47018e+08	4.20078e+08	1426705061	1542782245	6.77417e+08	3.62126e+08	5.25732e+08	5.48129e+08
Acat1	gi|21450129	61.0194	70.9184	97.0739	26.8679	24.2535	22.5945	28.6134	27.5582	35.8706	28.5024	21.1037	21.1766	3668232181	3156703846	11280645223	7.82445e+08	7.84726e+08	4.76701e+08	1204896043	1032088808	6.9639e+08	3.70196e+08	6.01459e+08	5.54429e+08
Acat2	gi|148747461	0.0024	0.0073		0.2114	0.0518	0.1279	0.0647	0.064	0.0818	0.1534	0.0032	0.0357	143326	324052		6.15669e+06	1.67735e+06	2.69805e+06	2.72419e+06	2.39823e+06	1.58804e+06	1.99299e+06	91844.4	935555
Acat3	gi|110625948	0.0024	0.0073		0.0676	0.0518	0.024	0.0543	0.0216	0.072	0.139	0.0032	0.0311	143326	324052		1.97004e+06	1.67735e+06	507117	2.28799e+06	809672	1.39738e+06	1.80581e+06	91844.4	812932
Acbd3	gi|229608928	0.0385	0.179	0.0045	1.0521	1.7456	1.2241	0.1871	0.3675	0.4445	0.3856	0.4126	0.4785	2.31682e+06	7.96829e+06	523692	3.06384e+07	5.648e+07	2.58263e+07	7.88027e+06	1.37643e+07	8.62914e+06	5.0084e+06	1.17601e+07	1.25284e+07
Acbd5	gi|27229192;gi|156255163;gi|156255161;gi|156255165	0.0165	0	0	0.2329	0.0864	0.4585	0.0476	0.0281	0.1194	0.9558	0.0339	0.1646	991744	0	0	6.78358e+06	2.79558e+06	9.67258e+06	2.0027e+06	1.05162e+06	2.31848e+06	1.24138e+07	966114	4.3095e+06
Acin1	gi|146231985;gi|194394197;gi|194394195;gi|336176082;gi|336176080;gi|194394192	0.0211		0.0314	1.0368	1.169	1.356	0.4183	0.5824	0.9892	1.2572	1.1811	0.9108	1.2663e+06		3.64773e+06	3.01922e+07	3.78228e+07	2.86082e+07	1.76147e+07	2.18116e+07	1.92037e+07	1.63289e+07	3.36615e+07	2.38462e+07
Acly	gi|313151222;gi|29293809	0.0384	0.0012	0	2.419	3.0354	2.585	1.6226	1.4512	1.0916	2.6974	3.1241	3.0132	2.30672e+06	53875.9	0	7.04449e+07	9.82117e+07	5.45375e+07	6.83261e+07	5.43498e+07	2.1193e+07	3.50344e+07	8.90382e+07	7.88901e+07
Acn9	gi|124248481	0.0392	0.0037											2.35572e+06	165654
Aco1	gi|110347487	0.5037	0.8145	0.5312	2.7889	2.4262	1.6658	0.6286	0.9912	0.6031	1.6972	1.3598	1.6206	3.02806e+07	3.6255e+07	6.17239e+07	8.12171e+07	7.85002e+07	3.51447e+07	2.64712e+07	3.71216e+07	1.17081e+07	2.20435e+07	3.87543e+07	4.24291e+07
Aco2	gi|18079339	738.316	725.466	604.569	93.3778	71.0067	78.3452	215.952	211.171	244.703	140.599	94.0967	86.8254	44384471119	32291767244	70254978569	2719341080	2297433999	1652933244	9093605035	7908601318	4750651197	1826136271	2681774319	2273197091
Acot1	gi|6753550	3.6411	4.8975	7.8409	1.5287	1.4471	1.0025	1.6048	1.4744	2.8094	1.1864	1.192	1.1149	2.18888e+08	2.17997e+08	9.11163e+08	4.45184e+07	4.68196e+07	2.11506e+07	6.75773e+07	5.52166e+07	5.45417e+07	1.54096e+07	3.39709e+07	2.91886e+07
Acot10	gi|154426268	0.2209	0.5911	0.7723	0.9598	1.0338	1.32	0.7224	0.6758	1.4447	0.7857	0.8311	0.6292	1.328e+07	2.63112e+07	8.97411e+07	2.79513e+07	3.34472e+07	2.78491e+07	3.04216e+07	2.53114e+07	2.80482e+07	1.0205e+07	2.36858e+07	1.64729e+07
Acot11	gi|22165404	0.0114	0.0036	0.0098	0.014	0.0502	0	0.0283	0.008	0.0372				686207	161362	1.13713e+06	406429	1.62423e+06	0	1.19068e+06	299429	723017
Acot13	gi|13385260	127.255	141.045	92.6496	14.065	16.5378	21.3256	27.0699	27.616	25.8116	24.9824	22.5825	13.8775	7650031180	6278155087	10766513756	4.09599e+08	5.35084e+08	4.49929e+08	1139900792	1034251314	5.01106e+08	3.24478e+08	6.43606e+08	3.63329e+08
Acot2	gi|238624114	13.412	16.2337	16.0289	3.5553	4.1366	2.1093	3.3073	3.0182	5.8963	2.7655	2.6874	2.0527	8.06271e+08	7.22591e+08	1862669218	1.03538e+08	1.3384e+08	4.45017e+07	1.39268e+08	113033437	1.14471e+08	3.59188e+07	7.65905e+07	5.37432e+07
Acot3	gi|19527406	0.4298	0.5359	0.4088	0.1347	0.2961	0.1652	0.1608	0.312	0.1585	0.198	0.2149	0.1257	2.58385e+07	2.38552e+07	4.75068e+07	3.92389e+06	9.58086e+06	3.48605e+06	6.76974e+06	1.16853e+07	3.07754e+06	2.57197e+06	6.12553e+06	3.2912e+06
Acot4	gi|269308227	0.7891	0.9921	0.8279	0.2029	0.5803	0.2831	0.2629	0.4791	0.3622	0.2572	0.3077	0.2838	4.7435e+07	4.4162e+07	9.62033e+07	5.90939e+06	1.87746e+07	5.97272e+06	1.10695e+07	1.79438e+07	7.03249e+06	3.34115e+06	8.77004e+06	7.43128e+06
Acot5	gi|238550185	0.3907	0.4872	0.3716	0.1225	0.2692	0.1502	0.1462	0.2836	0.1441	0.18	0.1954	0.1143	2.34896e+07	2.16865e+07	4.3188e+07	3.56718e+06	8.70987e+06	3.16914e+06	6.15431e+06	1.0623e+07	2.79776e+06	2.33816e+06	5.56866e+06	2.992e+06
Acot6	gi|110626167	0.7891	0.9921	0.8279	0.2029	0.5649	0.2831	0.2629	0.4791	0.3622	0.2572	0.3077	0.2838	4.7435e+07	4.4162e+07	9.62033e+07	5.90939e+06	1.82765e+07	5.97272e+06	1.10695e+07	1.79438e+07	7.03249e+06	3.34115e+06	8.77004e+06	7.43128e+06
Acot7	gi|225690618;gi|225690616;gi|225690614	0.2542	0.439	0.2334	1.0682	1.2087	4.121	0.9805	1.5471	0.4229	0.3159	0.1392	0.7955	1.52833e+07	1.95424e+07	2.71189e+07	3.11085e+07	3.91074e+07	8.69449e+07	4.1289e+07	5.79413e+07	8.20995e+06	4.10357e+06	3.9684e+06	2.08264e+07
Acot8	gi|254587964	0.0421	0.0369	0.4903	0.0022	0.0949			0.0241	0.2538		0.085	0.0664	2.52794e+06	1.64357e+06	5.69809e+07	63382.7	3.06975e+06			901935	4.92818e+06		2.42181e+06	1.73879e+06
Acot9	gi|31980998	0.5792	0.9193	1.0791	2.9894	3.1077	2.9204	1.8397	2.0145	2.978	1.758	2.2399	2.8823	3.48175e+07	4.0921e+07	1.25398e+08	8.70558e+07	1.0055e+08	6.16146e+07	7.74696e+07	7.54446e+07	5.78139e+07	2.28337e+07	6.38374e+07	7.54625e+07
Acox1	gi|66793429;gi|429484484	2.0877	1.2903	1.3525	0.2445	0.3902	0.3419	0.5644	0.4346	0.6084	0.302	0.4476	0.5077	1.25502e+08	5.74338e+07	1.57171e+08	7.11974e+06	1.26263e+07	7.21293e+06	2.37664e+07	1.6275e+07	1.18112e+07	3.9219e+06	1.27581e+07	1.32914e+07
Acox3	gi|34328334	0.0857	0.0425	0.0404	0.2083	0.1275	0.1156	0.0852	0.2866	0.1571	0.4241	0.7404	0.7575	5.14924e+06	1.89173e+06	4.69541e+06	6.06548e+06	4.12398e+06	2.43848e+06	3.58795e+06	1.0733e+07	3.05024e+06	5.50809e+06	2.11004e+07	1.98331e+07
Acp1	gi|159032062;gi|31542070	0.5317	1.5853	0.5872	4.6773	6.8573	5.8284	1.1617	1.4088	2.7404	1.5426	3.5598	1.1306	3.19661e+07	7.05634e+07	6.82404e+07	136210757	2.21869e+08	1.22968e+08	4.89197e+07	5.27613e+07	5.32022e+07	2.00351e+07	1.01454e+08	2.95995e+07
Acp6	gi|66773165	0.7507	0.7354	8.9497	0.1468	0.1955	0.1486	0.2594	0.2248	0.5106	0.6383	0.5398	0.851	4.51307e+07	3.27332e+07	1040017694	4.27582e+06	6.32434e+06	3.13587e+06	1.09234e+07	8.42078e+06	9.91237e+06	8.28994e+06	1.53842e+07	2.22804e+07
Acrbp	gi|188219770;gi|188035922	0.0199	0.0812		0.1623		0.1626				0.05		0.1619	1.19918e+06	3.61336e+06		4.72532e+06		3.43074e+06				648896		4.23757e+06
Acsf2	gi|24418933	0.9881	0.6118	0.9655	1.6922	1.766	2.1513	1.6118	1.5251	1.3201	0.6847	0.802	0.6196	5.94028e+07	2.72312e+07	1.12193e+08	4.92798e+07	5.71387e+07	4.53886e+07	6.78726e+07	5.71184e+07	2.56287e+07	8.89353e+06	2.28572e+07	1.62231e+07
Acsf3	gi|113199775	1.183	0.8089	0.2679	0.0291	0.1003	0.0835	0.1395	0.1284	0.1212	0.1385	0.0658	0.0296	7.11188e+07	3.60046e+07	3.11367e+07	846268	3.24442e+06	1.76273e+06	5.87542e+06	4.80879e+06	2.35273e+06	1.79878e+06	1.87531e+06	774836
Acsl1	gi|31560705	65.0079	53.9332	44.7037	3.299	3.5079	5.2167	14.4882	10.7721	11.382	8.3222	6.6443	5.7754	3908000246	2400660814	5194868072	9.60721e+07	1.135e+08	1.10062e+08	6.10089e+08	4.03428e+08	2.20969e+08	1.0809e+08	1.89363e+08	1.51206e+08
Acsl5	gi|58218988	1.7424	1.6235	1.2559	1.3189	1.1596	1.6225	1.8293	1.1556	1.1633	1.2789	0.9097	2.0084	1.04745e+08	7.2266e+07	1.45948e+08	3.84081e+07	3.75191e+07	3.42306e+07	7.70311e+07	4.32794e+07	2.25838e+07	1.66109e+07	2.59272e+07	5.25819e+07
Acsl6	gi|75992913;gi|75992911;gi|75992917;gi|75992915	0.987	1.543	1.2432	0.0249	0.0846	0.0357	0.279		0.007		0.0869	0.1742	5.93325e+07	6.86801e+07	1.44465e+08	725041	2.73564e+06	752655	1.17472e+07		136017		2.47535e+06	4.56164e+06
Acss1	gi|18034773	13.8448	10.605	10.2112	1.6594	1.7451	2.0481	4.0892	4.1722	5.8941	5.9283	4.9029	5.9512	8.32288e+08	4.72046e+08	1186612017	4.83246e+07	5.64618e+07	4.3211e+07	1.72193e+08	1.56252e+08	1.14428e+08	7.69986e+07	139732677	1.55809e+08
Acss2	gi|31980996	0.0237	0.1048	0.0397	0.1272	0.6572	0.1588	0.0212	0.0063	0.0057	0.0177	0.0048	0.0157	1.42558e+06	4.66426e+06	4.61263e+06	3.70444e+06	2.12622e+07	3.35008e+06	894166	237201	109700	230006	137127	411447
Acta1	gi|439253893	3412.01	3557.97	3544.15	564.918	635.08	657.926	1106.15	1041.9	1254.33	1256.61	1040.14	1258.11	205000000000	158000000000	412000000000	16451503801	20548139474	13880975914	46579254437	39020610743	24351449948	16321119828	29644185857	32938871113
Acta2	gi|6671507	3138.5	3121.44	3245.63	488.337	552.579	599.266	1053.34	993.795	1148.85	1224.11	886.895	1038.6	189000000000	139000000000	377000000000	14221322625	17878794545	12643368287	44355665380	37218837306	22303806854	15899096036	25276690200	27191707381
Actb	gi|6671509	1708.57	1889.92	1684.05	1199.45	1290.98	930.43	1353.2	1365.95	1743.55	2488.63	2181.34	2463.83	103000000000	84123524281	196000000000	34930183158	41769845416	19630289186	56982533360	51156376467	33849241080	32322935117	62168682387	64506184902
Actbl2	gi|30425250	544.173	484.548	544.341	131.225	174.769	174.832	216.517	225.312	352.945	312.126	372.782	374.399	32713374388	21568089353	63256084981	3821533355	5654690594	3688627608	9117404160	8438225259	6852060744	4053970244	10624371813	9802220087
Actc1	gi|14192922	3569.56	3687.8	3701.24	568.237	651.496	665.028	1146.61	1091.27	1279.53	1267	1042.95	1266.01	215000000000	164000000000	430000000000	16548159126	21079283475	14030816334	48282988558	40869496063	24840855265	16456110601	29724376175	33145810011
Actg1	gi|6752954	1708.65	1889.94	1684.16	1190.6	1260.98	907.314	1344.43	1360.33	1726.67	2383.27	2094.5	2381.55	103000000000	84124380212	196000000000	34672460927	40799129704	19142575431	56613256490	50946033004	33521589040	30954515021	59693706728	62351996077
Actg2	gi|157823889	2730.42	2601.88	2758.94	464.599	510.644	558.28	928.901	875.79	1093.49	1170.85	872.191	1021.86	164000000000	116000000000	321000000000	13530022896	16521981740	11778638106	39115538206	32799427878	21228917638	15207242996	24857622652	26753609076
Actl6a	gi|189181668	0.0593	0.15	0.3359	1.8817	1.9853	1.2954	0.885	1.1511	1.2877	2.7203	2.2702	2.3468	3.5621e+06	6.67748e+06	3.90284e+07	5.47998e+07	6.42363e+07	2.7331e+07	3.72679e+07	4.31093e+07	2.49986e+07	3.53316e+07	6.47025e+07	6.14422e+07
Actn1	gi|61097906	16.677	16.5817	13.7157	14.5066	14.2238	11.7961	29.1947	26.424	11.4358	3.1113	2.761	2.6032	1002552817	7.38081e+08	1593861680	4.22461e+08	4.60213e+08	2.48876e+08	1229374640	9.89612e+08	2.22014e+08	4.04106e+07	7.869e+07	6.81557e+07
Actn2	gi|157951643	201.597	221.158	147.849	3.0268	2.5521	2.7675	8.5582	8.4534	2.8371	2.7793	0.4411	0.8582	12119187665	9844145822	17181014018	8.81457e+07	8.25728e+07	5.83885e+07	3.60381e+08	3.1659e+08	5.50788e+07	3.60981e+07	1.25719e+07	2.24677e+07
Actn3	gi|7304855	8.7061	9.3253	6.2508	1.0892	1.5044	1.2159	1.8836	2.4668	1.0585	0.3436	0.1841	0.1651	5.23375e+08	4.15083e+08	726384132	3.17206e+07	4.86741e+07	2.56524e+07	7.93159e+07	9.23848e+07	2.05492e+07	4.46275e+06	5.24748e+06	4.322e+06
Actn4	gi|11230802	7.4447	7.9809	5.1227	21.0125	19.5967	18.0591	35.7786	31.5237	16.4565	9.2789	6.3481	6.2957	447545428	3.55246e+08	595291579	6.11925e+08	634054851	3.81011e+08	1506620299	1180602977	3.19485e+08	1.20516e+08	1.80922e+08	1.64829e+08
Actr10	gi|226246593	0.007	0.0291	0.1225	0.7742	0.8998	0.7736	0.7423	0.7758	1.334	0.6516	0.2695	0.4113	422716	1.29697e+06	1.42304e+07	2.25476e+07	2.91133e+07	1.63216e+07	3.12569e+07	2.90556e+07	2.58991e+07	8.46349e+06	7.68071e+06	1.07689e+07
Actr1a	gi|8392847	0.4558	0.534	0.6673	6.0796	7.6242	5.0487	5.8526	6.0916	2.4191	2.3763	3.5236	4.3266	2.74033e+07	2.37671e+07	7.75478e+07	1.77048e+08	2.46683e+08	1.06517e+08	2.46449e+08	2.28139e+08	4.69649e+07	3.08644e+07	1.00424e+08	1.13274e+08
Actr1b	gi|22122615	0.5129	0.7642	0.3024	3.2645	2.9321	2.1048	3.1529	2.0797	1.4424	0.7114	0.6859	1.1498	3.08336e+07	3.40138e+07	3.51413e+07	9.50697e+07	9.48679e+07	4.44079e+07	1.32766e+08	7.78855e+07	2.80024e+07	9.23969e+06	1.95471e+07	3.01024e+07
Actr2	gi|22122825	1.0154	0.567	1.2199	13.7739	17.3475	12.1031	13.5456	13.0961	18.5997	69.0561	62.7905	58.9578	6.10413e+07	2.5237e+07	1.41763e+08	4.01122e+08	5.61281e+08	2.55353e+08	5.70397e+08	4.90465e+08	3.61095e+08	8.96918e+08	1789541805	1543588555
Actr3	gi|329664973	1.0564	0.3055	0.6469	15.8441	17.357	12.6208	15.7224	13.8536	26.9944	84.7628	87.2095	89.4265	6.35062e+07	1.35986e+07	7.5169e+07	4.6141e+08	5.6159e+08	266273793	6.62063e+08	518834168	5.24069e+08	1100920939	2485488769	2341296597
Actr3b	gi|52345394	0.0566	0.033	0.0124	2.5787	2.1123	2.4003	1.3712	2.4066	3.7229	15.9135	11.6745	14.2852	3.40442e+06	1.46726e+06	1.44589e+06	7.5097e+07	6.83427e+07	5.06426e+07	5.77397e+07	9.01299e+07	7.22755e+07	2.06689e+08	3.32725e+08	3.74004e+08
Acy1	gi|449784892	0.3057	0.422	0.1655	0.2122	0.5709	0.4231	0.0289	0.0062	0.0591	0.1589	1.454	0.3149	1.83778e+07	1.87821e+07	1.92349e+07	6.17892e+06	1.84704e+07	8.92662e+06	1.21635e+06	230414	1.14671e+06	2.0633e+06	4.14404e+07	8.24493e+06
Acy3	gi|31982632	0.1078	0.1263	0.1661	0.0679	0.0709	0.0196	0.0235	0.0488	0.0202		0.0089	0.0035	6.48056e+06	5.62093e+06	1.92967e+07	1.97844e+06	2.29481e+06	412660	988970	1.82663e+06	392990		253624	91853
Acyp1	gi|13384810	0.9432	0.8049	1.1205	4.1643	5.6529	2.7805	1.3362	1.4818	0.7047	1.0059	0.7814	0.3962	5.66983e+07	3.58271e+07	130205737	121272443	1.82902e+08	5.86623e+07	5.62648e+07	5.5494e+07	1.36812e+07	1.30646e+07	2.22688e+07	1.03725e+07
Acyp2	gi|27229219	7.0594	4.4022	4.0633	1.8416	1.9845	1.7993	0.975	1.1881	1.0096	0.3386	0.086	0.3483	424380997	1.95949e+08	472178805	5.36323e+07	6.42089e+07	3.79616e+07	4.10557e+07	4.44959e+07	1.96003e+07	4.39739e+06	2.45239e+06	9.11846e+06
Adarb2	gi|31542106	0.0828												4.98032e+06
Adck1	gi|471434864	0.4904	0.295	0.5228	0.0765	0.0625	0.0024	0.5051	0.0901	0.0233	0.1899	0.0741	0.0612	2.94795e+07	1.31298e+07	6.07536e+07	2.2271e+06	2.02344e+06	50407	2.12686e+07	3.37446e+06	452147	2.46621e+06	2.11299e+06	1.60246e+06
Adck3	gi|254028217	12.0122	13.8356	8.933	0.557	0.4422	2.0511	1.608	2.7066	2.8854	1.9511	1.2478	1.6447	7.22123e+08	6.15849e+08	1038074987	1.62199e+07	1.43059e+07	4.32743e+07	6.77102e+07	1.01366e+08	5.60165e+07	2.53412e+07	3.55628e+07	4.30607e+07
Adcy6	gi|86604721	0.0025	0.0054	0.0077	0.0078	0.0114	0.0928	0.0169	0.1829	0.0038		0.0015		148797	238158	894665	228012	369919	1.95871e+06	713533	6.84815e+06	72850.2		42597.7
Adcy9	gi|150378487	0.0154		0.0001	0.0688	0.0053	0.0013	0.0066	0.0031			0.0044	0	923069		15917.7	2.0023e+06	169964	27461.4	275974	115903			126719	0
Add1	gi|7304861;gi|156255171;gi|156255173	0.0138	0	0.0047	15.8773	17.8259	9.5392	3.0278	2.5613	2.8639	1.9908	1.0207	1.3798	828538	0	542228	4.62376e+08	5.7676e+08	2.01259e+08	1.27499e+08	9.59233e+07	5.55988e+07	2.58565e+07	2.90888e+07	3.61249e+07
Add3	gi|255759892;gi|459447367	0.0195	0.0028	0.0044	11.6995	12.5471	8.6984	1.9556	2.539	2.4921	2.7541	1.2496	1.475	1.17172e+06	125054	516833	3.40713e+08	4.05965e+08	1.83519e+08	8.2348e+07	9.50879e+07	4.83811e+07	3.5771e+07	3.56133e+07	3.86163e+07
Adh1	gi|6724311	0.3759		0.3619	3.0329	5.1648	2.5032	16.6741	15.9792	6.5156	0.0308		0.2458	2.25951e+07		4.20546e+07	88324446	1.67107e+08	5.28125e+07	7.02137e+08	5.98439e+08	1.26494e+08	399415		6.43661e+06
Adh5	gi|31982511	1.324	1.6312	1.8437	4.6003	4.142	2.8229	2.0607	2.0022	2.4308	2.0111	1.8107	1.7694	7.95905e+07	7.26064e+07	2.14252e+08	1.33971e+08	1.34014e+08	5.95587e+07	8.67744e+07	7.49831e+07	4.71913e+07	2.61205e+07	5.16065e+07	4.6326e+07
Adh7	gi|31560625	0.1681	0.0671	0.1809	0.1552	0.1744	0.3075	0.3424	0.2312	0.3838	0.3089	0.2324	0.2124	1.01083e+07	2.98467e+06	2.10273e+07	4.5209e+06	5.64121e+06	6.4881e+06	1.44198e+07	8.65904e+06	7.45192e+06	4.01183e+06	6.62338e+06	5.5612e+06
Adhfe1	gi|30424876	1.4761	1.1442	0.8095	0.0789	0.0822	0.2357	0.2414	0.4237	0.2237	0.1172	0.2547	0.2234	8.87346e+07	5.09316e+07	9.40651e+07	2.2984e+06	2.65984e+06	4.97193e+06	1.01635e+07	1.58681e+07	4.34271e+06	1.52285e+06	7.25794e+06	5.84943e+06
Adi1	gi|19527270	0.0186	0.005	0.0096	0.1465	0.0382	0.0936			0.0686	0.1514	0.0293	0.0854	1.12006e+06	223775	1.11285e+06	4.26662e+06	1.23726e+06	1.97432e+06			1.33205e+06	1.96705e+06	834668	2.23647e+06
Adipoq	gi|87252711	0.5169	0.2566	1.3493	0.3644	1.0583	1.66	3.5354	2.9479	2.4192	0.4039	0.155	0.2831	3.10711e+07	1.14221e+07	1.56796e+08	1.0613e+07	3.42421e+07	3.50235e+07	1.48873e+08	1.10402e+08	4.69657e+07	5.24645e+06	4.41876e+06	7.41195e+06
Adk	gi|19527306;gi|339895909	1.8239	3.3067	2.338	5.0865	4.4896	2.8038	2.2587	2.6405	2.5759	3.0734	1.3909	1.8468	1.09643e+08	1.47187e+08	2.71687e+08	1.48129e+08	1.45261e+08	5.91558e+07	9.5111e+07	9.88911e+07	5.00083e+07	3.99177e+07	3.96412e+07	4.83528e+07
Ado	gi|225703118	0.0093	0.0752	0.0364	0.8567	1.3483	0.9709	0.0894	0.1955	0.3359	1.301	0.4818	1.1084	557529	3.34631e+06	4.23494e+06	2.49488e+07	4.3623e+07	2.04847e+07	3.76304e+06	7.32187e+06	6.52182e+06	1.68974e+07	1.37322e+07	2.90181e+07
Adpgk	gi|21312406	0.0031		0.0111	0.7148	1.2628	0.5891	0.4135	0.3585	0.3493	0.7611	0.6233	0.676	189349		1.28923e+06	2.0816e+07	4.08588e+07	1.2429e+07	1.74126e+07	1.34257e+07	6.7806e+06	9.88551e+06	1.77632e+07	1.76997e+07
Adprh	gi|6680658	0.0953	0.0626	0.1059	3.6068	3.273	4.6519	1.5549	0.2059	0.3577	2.3802	3.683	4.0273	5.73053e+06	2.7884e+06	1.23075e+07	1.05036e+08	1.05899e+08	9.81465e+07	6.54757e+07	7.71043e+06	6.94511e+06	3.0914e+07	1.04966e+08	1.05439e+08
Adprhl1	gi|27370110	8.5193	12.8182	9.4473	0.0065		0.025	0.0177	0.0274	0.2646		0.0131		5.12147e+08	5.70559e+08	1097845219	190724		527635	745274	1.0269e+06	5.13756e+06		373290
Adprhl2	gi|28916671	0.0105	0	0.0708	1.7371	2.2701	2.3021	1.0443	0.6354	3.4853	1.842	1.7754	1.6097	629527	0	8.22421e+06	5.05883e+07	7.34509e+07	4.8569e+07	4.3973e+07	2.37964e+07	6.7663e+07	2.39239e+07	5.06003e+07	4.21431e+07
Adrm1	gi|31981027	0.1177	0.2814	0.3115	1.2268	0.7889	0.6522	0.9012	0.5075	0.3658	0.8538	0.5785	0.6475	7.07537e+06	1.25251e+07	3.61976e+07	3.57268e+07	2.55256e+07	1.37596e+07	3.795e+07	1.9006e+07	7.10178e+06	1.10892e+07	1.64863e+07	1.6953e+07
Adsl	gi|29788764	1.175	1.2635	0.6126	1.1528	1.3876	0.7591	0.5049	0.4412	0.769	0.6351	0.8376	0.7819	7.06339e+07	5.62385e+07	7.11895e+07	3.3571e+07	4.48963e+07	1.60159e+07	2.12624e+07	1.65249e+07	1.49298e+07	8.24837e+06	2.38731e+07	2.04699e+07
Adss	gi|31560737	0.007	0.0353	0.0661	0.6724	0.7724	0.4904	0.6159	0.6771	0.2991	1.0743	0.6703	0.2918	420975	1.57149e+06	7.68436e+06	1.95809e+07	2.49924e+07	1.03475e+07	2.59353e+07	2.53584e+07	5.8072e+06	1.39538e+07	1.91029e+07	7.63864e+06
Adssl1	gi|6671519	2.6605	1.6524	3.9268	0.0027	0.0024		0.0098	0.0143	0.0428	0.1677	0.2407	0.1583	1.5994e+08	7.35519e+07	4.56315e+08	77656.5	78800.7		414223	534051	830584	2.17867e+06	6.859e+06	4.14515e+06
Afg3l1	gi|66792806	0.3034	0.1832	0.1603	0.0267	0.0018	0.0062	0.0245	0.0357	0.0462		0	0.0687	1.82368e+07	8.15429e+06	1.86246e+07	778540	56796.2	131481	1.03073e+06	1.33675e+06	896778		0	1.79778e+06
Afg3l2	gi|110625761	3.551	4.8882	2.0652	0.3595	1.359	0.4444	0.9164	0.7243	1.4681	0.452	0.2597	0.8229	2.13474e+08	2.17583e+08	2.39993e+08	1.04701e+07	4.39705e+07	9.37588e+06	3.85888e+07	2.71249e+07	2.85017e+07	5.8703e+06	7.4025e+06	2.15457e+07
Aga	gi|326439050;gi|54292135	0		0.0585	0.1499	0.4039	0.0842	0.0483	0.0074	0.2627	0.778	1.0502	0.6201	0		6.794e+06	4.36643e+06	1.30693e+07	1.77736e+06	2.03546e+06	277114	5.10076e+06	1.01045e+07	2.99312e+07	1.62355e+07
Aggf1	gi|34328275	0				0.0192								0				621447
Agk	gi|37537518	0.6155	0.9559	2.9324	1.6259	1.0893	1.1993	0.9638	1.6628	1.282	1.1577	1.1772	0.6773	3.70031e+07	4.25467e+07	3.4076e+08	4.73493e+07	3.52445e+07	2.53036e+07	4.05854e+07	6.22729e+07	2.48897e+07	1.50371e+07	3.35507e+07	1.77331e+07
Agl	gi|124486747	1.399	1.6246	1.4491	0.0499	0.024	0.0282	0.0548	0.0934	0.368	0.0313	0.0622	0.0667	8.41033e+07	7.2315e+07	1.68393e+08	1.45345e+06	774985	595760	2.30865e+06	3.49667e+06	7.14455e+06	407093	1.77136e+06	1.74602e+06
Ago1	gi|251823852	0.0148	0.0123	0.0027	0.7462	0.4358	0.102	0.3053	0.1473	0.1471	0.2939	0.3334	0.1265	892688	545815	310721	2.17314e+07	1.41009e+07	2.15276e+06	1.28566e+07	5.51684e+06	2.85556e+06	3.81672e+06	9.50084e+06	3.31308e+06
Ago2	gi|219842353	0.1194	0.0342	0.017	0.8689	1.2206	0.7957	0.349	0.4829	0.2729	0.3736	0.3864	0.2034	7.17633e+06	1.52074e+06	1.98087e+06	2.5304e+07	3.94914e+07	1.6788e+07	1.46976e+07	1.80857e+07	5.29897e+06	4.85279e+06	1.10122e+07	5.3261e+06
Ago3	gi|240120065	0.0016	0.0007	0.0027	0.0685	0.1795	0.1326	0.0778	0.0762	0.0402	0.1692	0.0324	0.0181	96294.2	30660.1	310721	1.99488e+06	5.80808e+06	2.79662e+06	3.2765e+06	2.8522e+06	780040	2.19822e+06	924320	474598
Agpat2	gi|23956162	0.5598	0.5385	0.4344	0.0127	0.027		0.0216	0.0104	0.1902	0.0209	0.0175		3.36528e+07	2.39678e+07	5.04784e+07	370532	872759		908873	387894	3.69308e+06	272040	498023
Agpat3	gi|27229278	1.2076	39.9729	1.2995	0.4125	0.3189	0.5771	0.9912	0.6133	1.1965	0.5573	1.627	0.3253	7.25956e+07	1779263367	1.51011e+08	1.20124e+07	1.03178e+07	1.21747e+07	4.17399e+07	2.29679e+07	2.32284e+07	7.23793e+06	4.63697e+07	8.51572e+06
Agpat5	gi|27229077	0.0198	0	0.0928		0.0058	0.398	0.0114			0.0284	0	0.0215	1.19175e+06	0	1.07884e+07		188290	8.39729e+06	480064			368402	0	563526
Agpat9	gi|27370046	0.0102		0.031	0.0098			0	0.005					610706		3.60401e+06	284815			0	187690
Agps	gi|295444834	0.3103	0.2424	0.0648	0.0801	0.1663	0.127	0.051	0.0158	0.2111	0.5511	0.3291	0.4563	1.86562e+07	1.07884e+07	7.53499e+06	2.33341e+06	5.37962e+06	2.68048e+06	2.14668e+06	590029	4.09833e+06	7.15766e+06	9.37938e+06	1.19461e+07
Ahcy	gi|262263372	0.6193	0.5825	1.0987	17.0012	19.4359	6.8208	3.0975	1.9678	4.3972	10.3259	5.5356	6.1948	3.72305e+07	2.593e+07	1.27679e+08	4.95109e+08	6.28854e+08	1.43905e+08	1.30433e+08	7.36961e+07	8.53672e+07	1.34116e+08	1.57764e+08	1.62187e+08
Ahcyl1	gi|27734986	0.0673	0.0512	0.0951	21.3288	1.4386	3.1267	0.4938	0.3837	20.6369	0.9431	1.0991	0.9349	4.04843e+06	2.27922e+06	1.10504e+07	6.21136e+08	4.65464e+07	6.59668e+07	2.07944e+07	1.43689e+07	4.00644e+08	1.22497e+07	3.13259e+07	2.44757e+07
Ahcyl2	gi|342307101;gi|283837832;gi|342307099	0.0364	0.021	0.0632	0.8319	0.8918	0.6644	0.3086	0.1397	0.6628	1.606	0.594	0.6919	2.1894e+06	933993	7.34847e+06	2.42254e+07	2.88536e+07	1.40166e+07	1.29933e+07	5.23029e+06	1.28671e+07	2.08585e+07	1.69289e+07	1.81159e+07
Ahnak	gi|90403607;gi|61743961	1.5623	1.9797	1.8207	81.7658	77.127	59.6465	30.7486	36.5277	19.4989	32.875	28.2182	31.6218	9.39215e+07	8.81188e+07	2.11572e+08	2381175709	2495459222	1258426676	1294809656	1368007351	3.78551e+08	4.26989e+08	8.04224e+08	8.27898e+08
Ahsa1	gi|22122515	0.3927	0.6529	0.381	2.5489	3.411	3.4278	1.0647	0.9139	1.7159	3.2642	2.9974	4.4574	2.36085e+07	2.90633e+07	4.42785e+07	7.42279e+07	1.10362e+08	7.232e+07	4.48357e+07	3.42261e+07	3.3312e+07	4.23958e+07	8.54265e+07	1.16701e+08
AI314180	gi|37718970	0.0916	0.0715	0.0917	0.4992	0.7473	0.5032	0.0998	0.5042	0.1684	0.4061	0.3724	0.3636	5.5092e+06	3.18479e+06	1.06548e+07	1.45373e+07	2.41792e+07	1.06166e+07	4.2038e+06	1.88844e+07	3.26935e+06	5.2742e+06	1.06126e+07	9.51841e+06
AI462493	gi|237858808	0.7589	0.6904	0.1947	0.1117			0.0996	0.1126	0.2405	0.1585	0.2387	0.1583	4.56202e+07	3.07318e+07	2.26238e+07	3.25311e+06			4.19471e+06	4.2164e+06	4.66957e+06	2.05928e+06	6.80276e+06	4.14512e+06
AI837181	gi|208431789	0.0688	0.1364	0.1324	1.1534	1.3171	1.0774	0.3014	0.0699	0.3137	0.4084	0.4027	0.4945	4.13799e+06	6.07253e+06	1.5391e+07	3.35895e+07	4.26134e+07	2.27311e+07	1.26907e+07	2.61845e+06	6.08977e+06	5.30472e+06	1.14762e+07	1.2946e+07
Aifm1	gi|6755004	10.1539	9.6361	12.2096	2.0935	2.0457	2.6533	1.476	2.2607	3.045	3.9011	2.1108	2.9816	6.10407e+08	4.28919e+08	1418841806	6.09663e+07	6.61892e+07	5.59786e+07	6.21525e+07	8.46667e+07	5.91147e+07	5.0668e+07	6.01593e+07	7.80618e+07
Aifm2	gi|262050654;gi|85861162	0.022	0.0309	0.0082	0.3173	0.6588	0.2492	0.0947	0.0433	0.3549	0.2079	0.0077	0.2692	1.3251e+06	1.37444e+06	955876	9.23986e+06	2.13163e+07	5.25778e+06	3.98568e+06	1.62246e+06	6.88973e+06	2.69984e+06	219522	7.04755e+06
Aimp1	gi|126012517	0.8944	1.1188	0.4732	1.6592	1.9011	1.1039	0.5031	0.6734	0.6793	0.9231	1.324	1.2597	5.37655e+07	4.97988e+07	5.49931e+07	4.83181e+07	6.15095e+07	2.32891e+07	2.11832e+07	2.52208e+07	1.31875e+07	1.19897e+07	3.7735e+07	3.29797e+07
Aimp2	gi|22122695;gi|288541337	0.4543	0.1467	0.1144	0.507	0.6804	0.7818	0.2825	0.2651	0.4427	0.7823	0.2669	0.6307	2.73078e+07	6.52929e+06	1.32992e+07	1.47657e+07	2.20148e+07	1.64941e+07	1.18944e+07	9.92867e+06	8.59442e+06	1.01603e+07	7.6057e+06	1.65118e+07
Aip	gi|443497959	0.035	0.0131	0.0055	1.2279	1.4565	0.3903	0.4769	0.7613	0.9364	0.3418	0.4751	0.3266	2.1013e+06	582189	639481	3.57587e+07	4.71242e+07	8.23451e+06	20081975	2.85131e+07	1.81794e+07	4.43929e+06	1.35392e+07	8.55018e+06
Ak1	gi|311771692;gi|10946936	87.3093	68.7727	72.7469	6.061	7.4922	6.604	4.1372	4.9848	3.4955	1.799	0.5606	0.6189	5248665415	3061192999	8453681942	1.76509e+08	2.42413e+08	139331715	1.74217e+08	1.86687e+08	6.78618e+07	2.33661e+07	1.59759e+07	1.62036e+07
Ak2	gi|34328230;gi|77020262	7.7039	8.2764	5.665	3.1876	5.4858	1.808	3.7619	2.279	5.3459	4.6459	3.9897	4.2418	4.63128e+08	3.68395e+08	6.58307e+08	9.28278e+07	1.77494e+08	3.8145e+07	1.58413e+08	8.53518e+07	1.03785e+08	6.03418e+07	1.13707e+08	1.11055e+08
Ak3	gi|23956104	5.969	12.3428	10.8743	13.5891	14.1392	14.9539	6.5366	7.1547	11.411	7.9351	4.6864	5.2295	3.58829e+08	549400444	1263667627	3.95741e+08	4.57477e+08	3.15499e+08	2.75254e+08	2.67951e+08	2.21533e+08	1.03063e+08	1.33565e+08	1.36916e+08
Ak4	gi|294862286	2.8692	3.2455	2.5639	0.3269	0.8037	0.728	1.0702	0.9858	1.4668	0.4225	0.3576	0.1178	1.72485e+08	1.44464e+08	297938639	9.52033e+06	2.60032e+07	1.53603e+07	4.50661e+07	3.69195e+07	2.84763e+07	5.48784e+06	1.01915e+07	3.08488e+06
Akap1	gi|110347489	0.2099	0.6603	0.1848	0.0136	0.0211	0.6859	0.005	0.0101	0.0162	0.0035	0.0002	0.0059	1.26193e+07	2.93923e+07	2.14735e+07	396930	681078	1.44703e+07	212263	376423	315408	45562.3	6124.27	153452
Akap2	gi|78711834;gi|78711832;gi|78711836	0.0705	0.0142	0.0128	2.4734	4.0131	2.531	3.0674	3.7462	1.2126		0	0.004	4.24048e+06	633047	1.49185e+06	7.20287e+07	1.29845e+08	5.33994e+07	1.29165e+08	1.403e+08	2.35405e+07		0	103690
Akap6	gi|116517311	0.0012	0.0001	0.0016				0	0.2075					70156.1	6522.67	183362				1900.49	7.77187e+06
Akap7	gi|145864493	0.0076					0.0075	0	0					454399					159136	0	0
Akap8	gi|31560394	0.0659			0.1276	0.3548	0.4428	0.0746	0.0675	1.1453	1.6992	0.9144	0.189	3.96285e+06			3.71528e+06	1.14795e+07	9.34134e+06	3.14041e+06	2.52758e+06	2.22352e+07	2.207e+07	2.60596e+07	4.94823e+06
Akr1a1	gi|10946870	0.598	0.369	0.2943	9.8426	10.1158	7.7679	5.8024	5.8461	4.9421	12.4589	8.9131	10.4533	3.5948e+07	1.64242e+07	3.42051e+07	2.86636e+08	3.273e+08	1.63887e+08	2.44336e+08	2.18942e+08	9.59458e+07	1.61819e+08	2.54024e+08	2.73679e+08
Akr1b10	gi|71067102	2.0438	4.5747	6.4441	0.9256	1.3147	0.4099	0.5309	0.3643	1.2558	1.1765	6.2734	1.7272	1.22863e+08	203626827	7.48849e+08	2.69554e+07	4.25371e+07	8.64909e+06	2.23573e+07	1.36451e+07	2.43795e+07	1.5281e+07	1.78795e+08	4.5219e+07
Akr1b3	gi|160707894	60.0296	103.687	67.8444	52.047	28.4642	23.3624	16.6597	11.4792	40.2826	57.0603	31.4287	35.5882	3608727094	4615288971	7883971856	1515709843	9.20964e+08	4.92901e+08	7.0153e+08	4.29911e+08	7.82046e+08	7.41114e+08	8.95725e+08	9.31744e+08
Akr1b7	gi|160415215	0.2637	0.2121	0.1468	0.702	0.8043	0.309	0.1386	0.1341	0.1764	0.9902	0.6381	0.4848	1.58532e+07	9.43994e+06	1.70537e+07	2.04439e+07	2.6024e+07	6.51943e+06	5.83514e+06	5.0237e+06	3.42504e+06	1.28605e+07	1.81856e+07	1.26928e+07
Akr1b8	gi|6679791	0.4884	0.5596	0.5204	2.1348	2.509	1.1736	0.1569	0.183	0.4506	0.9609	0.5189	0.5011	2.9361e+07	2.49088e+07	6.04702e+07	6.21682e+07	8.11786e+07	2.47603e+07	6.60861e+06	6.85361e+06	8.74742e+06	1.24799e+07	1.47897e+07	1.31204e+07
Akr1c12	gi|85719330	0.3045	0.2714	0.3881	0.7291	1.1553	0.2513	0.1581	0.1209	0.2319	0.331	0.4833	0.7132	1.83046e+07	1.20825e+07	4.51055e+07	2.1233e+07	3.73809e+07	5.30257e+06	6.65907e+06	4.5294e+06	4.50305e+06	4.29928e+06	1.3775e+07	1.8673e+07
Akr1c13	gi|171846276	0.2876	0.2564	0.3666	0.6886	1.0911	0.2374	0.1494	0.1142	0.2337	0.4451	0.5331	6.1758	1.72877e+07	1.14113e+07	4.25996e+07	2.00534e+07	3.53042e+07	5.00798e+06	6.28912e+06	4.27777e+06	4.53721e+06	5.78087e+06	1.5193e+07	1.61691e+08
Akr1c19	gi|282398141	0.2724	0.2429	0.3473	0.6839	1.0623	0.26	0.1579	0.1752	0.2157	0.2653	0.3934	0.563	1.63778e+07	1.08107e+07	4.03575e+07	1.99166e+07	3.43699e+07	5.48621e+06	6.64706e+06	6.562e+06	4.188e+06	3.44617e+06	1.12117e+07	1.47397e+07
Akr1e1	gi|93277108	0.1391	0.3242	0.2648	1.2637	2.327	1.7302	0.9382	0.3916	1.2463	1.8919	3.2955	4.191	8.36321e+06	1.44319e+07	3.07715e+07	3.68024e+07	7.52898e+07	3.65048e+07	3.95069e+07	1.4665e+07	2.41965e+07	2.45718e+07	9.3922e+07	1.09726e+08
Akr7a5	gi|240120054	4.1937	1.774	2.7365	2.4146	3.0904	3.4448	0.5534	0.9212	3.1447	2.5512	0.595	1.1452	2.52105e+08	7.89659e+07	3.18004e+08	7.03188e+07	9.99919e+07	7.26792e+07	2.33046e+07	3.45012e+07	6.1052e+07	3.31356e+07	1.69585e+07	2.99824e+07
Akt1	gi|260166608;gi|6753034	0.2234	0.0368	0.0997	0.6087	0.4477	0.2899	0.3313	0.2596	0.2942	0.4615	0.4805	0.3758	1.3432e+07	1.63699e+06	1.15885e+07	1.77266e+07	1.44852e+07	6.1161e+06	1.39488e+07	9.72394e+06	5.71213e+06	5.99367e+06	1.36936e+07	9.83993e+06
Akt1s1	gi|359807125	0.006	0.0192	0.092	0.0953	0.0473	0.0773	0.0345	0.1405	0.0131	0.0751	0.1066	0.101	362816	856336	1.06947e+07	2.77664e+06	1.52954e+06	1.63098e+06	1.45098e+06	5.2606e+06	253844	975165	3.03686e+06	2.64496e+06
Akt2	gi|158937315	0.1869	0.0193	0.0634	0.5294	0.8239	0.3715	0.1079	0.1198	0.1092	0.0688	0.2164	0.4258	1.12328e+07	861172	7.372e+06	1.54185e+07	2.66568e+07	7.83737e+06	4.54238e+06	4.48689e+06	2.11935e+06	893775	6.16722e+06	1.1147e+07
Akt3	gi|190883484	0.12	0.0003	0.0581	0.3085	0.1116	0.0749	0.0633	0.0923	0.0953	0.0038	0.1531	0.0157	7.21686e+06	15380.3	6.75415e+06	8.98445e+06	3.60976e+06	1.58077e+06	2.6672e+06	3.4575e+06	1.84982e+06	49318.9	4.36202e+06	411833
Alad	gi|451172117	0.5591	0.7857	0.7378	0.6295	0.5694	0.6478	0.373	0.384	0.3529	0.0997	0.1511	0.2253	3.36086e+07	3.49738e+07	8.57409e+07	1.83312e+07	1.84218e+07	1.36683e+07	1.57059e+07	1.43814e+07	6.85135e+06	1.29442e+06	4.30574e+06	5.89733e+06
Alas1	gi|160707967	0.0045	0.1465	0.133						0.0434				268589	6.52059e+06	1.54598e+07						842670
Alas2	gi|33859502;gi|156255176	0.0245												1.47572e+06
Alb	gi|163310765	2.3517	39.7959	2.3962	212.728	72.8372	101.986	111.381	267.807	122.993	204.747	419.888	74.4037	1.41377e+08	1771383906	2.78454e+08	6195051293	2356660123	2151705259	4690192630	10029688182	2387788229	2659303123	11966884256	1947980795
Aldh1a1	gi|85861182	0.0871	0.0394	0.0903	35.8814	32.2298	17.3274	2.8258	1.5686	2.7643	0.3814	0.2757	0.2905	5.23852e+06	1.75422e+06	1.04893e+07	1044936135	1042802738	365575355	1.18995e+08	5.87459e+07	5.36661e+07	4.95373e+06	7.85612e+06	7.60534e+06
Aldh1a2	gi|225735569	0.2332	0.1781	0.2306	6.3118	7.5095	4.1368	1.8548	1.6189	1.6671	0.7638	0.6986	0.6376	1.40216e+07	7.92608e+06	2.67926e+07	1.83812e+08	2.42973e+08	8.72793e+07	7.81061e+07	6.06312e+07	3.23653e+07	9.91987e+06	1.99108e+07	1.66942e+07
Aldh1a3	gi|170650621	0.0902	0.0668	0.087	0.6926	1.2479	0.7735	0.2103	0.1725	0.3941	0.3394	0.3565	0.2673	5.42063e+06	2.97543e+06	1.01147e+07	2.01687e+07	4.03758e+07	1.63198e+07	8.8539e+06	6.46097e+06	7.65013e+06	4.40806e+06	1.01617e+07	6.99827e+06
Aldh1a7	gi|7106242	0.084	0.038	0.087	8.8985	10.979	5.3224	0.6732	0.4341	0.8077	0.3401	0.2481	0.2712	5.05143e+06	1.69157e+06	1.01147e+07	2.59141e+08	3.55226e+08	1.12292e+08	2.83465e+07	1.62585e+07	1.56804e+07	4.41774e+06	7.07117e+06	7.10046e+06
Aldh1b1	gi|21312260	1.7659	1.7345	0.7621	0.8006	1.4867	2.3881	1.0652	1.7519	1.3993	1.0929	0.7457	1.0896	1.06158e+08	7.72076e+07	8.85577e+07	2.33145e+07	4.81038e+07	5.03849e+07	4.48544e+07	6.56095e+07	2.71661e+07	1.41949e+07	21253941	2.85267e+07
Aldh1l1	gi|27532959	0.0038	0.0125	0.0085	0.0376	0.0679	0.0433	0.2653	0.2974	0.2013	0.0021	0.0048	0.0028	228799	557778	982461	1.09481e+06	2.1981e+06	912699	1.11721e+07	1.11367e+07	3.90707e+06	27695.4	135459	72342.1
Aldh1l2	gi|283436218	0.0674	0.111	0.1009	0.2186	0.1414	0.2061	0.1573	0.2164	0.1429	0.0022	0.0206	0.0029	4.05219e+06	4.94163e+06	1.17291e+07	6.36498e+06	4.57616e+06	4.34902e+06	6.62558e+06	8.10527e+06	2.7752e+06	29206.1	587765	76288
Aldh2	gi|6753036	19.6367	15.0429	18.092	140.713	146.369	119.783	45.2579	43.6579	43.9699	80.7861	63.6995	82.7442	1180473502	6.69586e+08	2102416517	4097834671	4735794348	2527194422	1905785287	1635042847	8.53631e+08	1049270708	1815447938	2166344658
Aldh3a1	gi|163310771	0.0143	0.0134		1.829	3.8333	1.984	0.8805	0.8518	1.1523	0.1173	0.1695	0.0736	859190	597192		5.32632e+07	1.24026e+08	4.18585e+07	3.70772e+07	3.19007e+07	2.23712e+07	1.52334e+06	4.82955e+06	1.92752e+06
Aldh3a2	gi|75677435	0.0965	0.0585	0.0291	6.719	3.7825	6.5653	6.0759	5.15	3.0462	5.9119	2.0488	4.7542	5.80063e+06	2.60487e+06	3.37957e+06	1.95671e+08	1.22384e+08	1.38516e+08	2.55852e+08	1.92873e+08	5.91379e+07	7.67857e+07	5.83912e+07	1.2447e+08
Aldh4a1	gi|225543103	7.0971	5.6718	7.3999	2.8775	2.4899	2.2844	3.1893	2.4139	3.8807	2.8451	1.4885	1.0861	4.26647e+08	2.52461e+08	8.59917e+08	8.37969e+07	8.05597e+07	4.81957e+07	1.34301e+08	9.04051e+07	7.53399e+07	3.69526e+07	4.24233e+07	2.84362e+07
Aldh5a1	gi|27369748	1.9001	3.2532	2.7282	0.3741	0.3192	0.6624	0.6705	0.9405	1.3038	0.3836	0.6969	0.3904	1.14224e+08	1.44806e+08	3.17035e+08	1.0895e+07	1.03282e+07	1.39744e+07	2.82351e+07	35221603	2.53115e+07	4.9822e+06	1.98621e+07	1.02208e+07
Aldh6a1	gi|19527258	33.5004	32.9925	24.8627	7.9371	10.4419	13.0925	11.3554	10.5694	17.821	8.33	5.2039	6.3894	2013901220	1468555741	2889215389	2.31145e+08	3.3785e+08	2.76228e+08	4.78171e+08	3.95837e+08	3.45976e+08	1.08192e+08	1.48312e+08	167281920
Aldh7a1	gi|188035915;gi|188219757	0.3362	0.2735	0.3366	2.892	3.1249	2.4827	0.9058	1.0145	0.8049	2.8623	3.2918	2.7349	2.02131e+07	1.21733e+07	3.91184e+07	8.42209e+07	1.01108e+08	5.23795e+07	3.81445e+07	3.79956e+07	1.5627e+07	3.7176e+07	9.38157e+07	7.16042e+07
Aldh9a1	gi|115334671	0.1816	0.1078	0.1754	1.724	2.4409	0.8448	1.1209	1.2862	25.1502	5.3762	6.3829	6.1788	1.09197e+07	4.7963e+06	2.03786e+07	5.02072e+07	7.89774e+07	1.78229e+07	4.7201e+07	4.81696e+07	4.88265e+08	6.9828e+07	1.81914e+08	1.61768e+08
Aldoa	gi|293597567;gi|293597569	159.755	160.544	134.807	65.5673	60.602	34.5561	28.9849	32.2075	38.5751	20.2907	19.2279	27.8205	9603787353	7146105271	15665459104	1909444562	1960790524	7.29068e+08	1220539406	1206208843	7.48896e+08	2.63541e+08	5.47998e+08	7.28374e+08
Aldoart1	gi|312922382	49.5891	52.7245	43.8273	27.8452	21.0773	13.9459	13.9123	13.7149	20.2154	11.1133	7.1519	12.1826	2981090688	2346860673	5093025345	8.10905e+08	6.81958e+08	2.94232e+08	5.85839e+08	5.1364e+08	3.92462e+08	1.44342e+08	2.03831e+08	3.18957e+08
Aldoart2	gi|476007882	44.4836	59.3729	32.3483	23.4814	21.4663	13.1766	10.8609	11.0456	14.7362	8.2338	9.2327	9.9558	2674167969	2642790012	3759094052	6.83823e+08	6.94548e+08	278000108	457347799	4.13672e+08	2.86089e+08	1.06943e+08	2.63134e+08	2.60655e+08
Aldob	gi|21450291	0.009		0.0204										542464		2.36956e+06
Aldoc	gi|60687506	0.1734	0.0996	0.2519	0.0625	0.0327	0.0584	0.0208	0.032	0.111	0.205	0.1878	0.1292	1.04268e+07	4.43262e+06	2.92724e+07	1.82107e+06	1.05795e+06	1.2317e+06	874170	1.19978e+06	2.15457e+06	2.66208e+06	5.35304e+06	3.38372e+06
Alkbh3	gi|110625726	0.0748	0.0367	0.0265	0.007	0.0869	0.079		0.0053			0.0324	0.0248	4.49525e+06	1.63198e+06	3.07979e+06	202867	2.8103e+06	1.66647e+06		198264			922518	648711
Alkbh7	gi|21313470	1.042	0	0.1382		0.0101	0.0117	0.0013	0.0031		0.008		0.0251	6.26398e+07	0	1.60604e+07		328186	247481	53061.3	117641		103957		656820
Alox5	gi|62526037	0	0.0045	0.0387		0.0116		0.0667	0.0537	2.9575	14.8766	12.1064	14.621	0	201796	4.49662e+06		374277		2.80785e+06	2.01126e+06	5.74159e+07	1.93221e+08	3.45034e+08	3.82795e+08
Alpk2	gi|254675181	0.0017	0.0048	0.0011										100300	215783	122335
Alpk3	gi|117938324	0	0.0399	0.0229							0.0047			0	1.77776e+06	2.66031e+06							61653.8
Alpl	gi|160333226	0.0059		0.0068	1.6026	2.2056	1.7486	1.8435	2.5707	1.3616		0.0337	0.0201	355435		785504	4.6671e+07	7.13617e+07	3.68919e+07	7.76281e+07	9.62759e+07	2.64331e+07		961767	525341
Alyref	gi|6755763	0.0786	2.322	0.1284	2.577	4.4873	3.3476	2.7384	1.9195	6.3174	6.2696	3.424	3.937	4.72239e+06	1.03358e+08	1.49187e+07	7.50472e+07	1.45186e+08	7.06275e+07	1.15314e+08	7.1888e+07	1.22646e+08	8.14308e+07	9.75835e+07	1.03075e+08
Alyref2	gi|148238335	0.0637	2.975	0.1036	1.1815	3.9967	2.4238	2.4156	0.9632	6.7638	6.9556	3.049	3.8155	3.83122e+06	1.32425e+08	1.20427e+07	3.44089e+07	1.29313e+08	5.11367e+07	1.01721e+08	3.60742e+07	1.31313e+08	9.03416e+07	8.68958e+07	9.98958e+07
Amacr	gi|46518506	0.7001	0.7252	0.6038	0.0469	0.1713	0.1916	0.1141	0.7677	0.0545	0.0598	0.0933	0.0917	4.20888e+07	3.228e+07	7.01658e+07	1.36461e+06	5.54087e+06	4.04152e+06	4.80358e+06	2.87519e+07	1.05838e+06	776666	2.65903e+06	2.3996e+06
Ampd3	gi|444189292	0.0728	0.2238	0.0817	0.0191	0.043	0.0046	0.085	0.1108	0.1468	0.2235	0.2793	0.4196	4.37533e+06	9.96021e+06	9.49243e+06	555512	1.38966e+06	96619	3.57823e+06	4.15013e+06	2.84995e+06	2.90339e+06	7.95975e+06	1.09864e+07
Ank	gi|157951668	0.0147	0	0.0166		0.0019	0			0.0218		0.0347	0.0047	885768	0	1.93171e+06		61803.6	0			423180		988381	121764
Ank1	gi|471434857;gi|160707915;gi|471434849;gi|471434840;gi|471434838;gi|160707911;gi|471434847	0.13	0.1678	0.1328	0.0053	0.0027	0.0005	0.0003						7.81636e+06	7.47014e+06	1.54357e+07	152999	85745.9	10618.8	11376.8
Ank2	gi|77681981;gi|77681962	0.4995	0.6038	0.4419	0.438	0.4634	0.4419	0.0009	0.0011	0.0138	0.0566	0.0001		3.00281e+07	2.6875e+07	5.13491e+07	1.27567e+07	1.49925e+07	9.32308e+06	37748.5	42583.2	268751	735187	4264.72
Ank3	gi|116256497;gi|116256499;gi|116256491;gi|116256493;gi|116256503;gi|25121946;gi|86262153;gi|22129789;gi|116256505	0.1588	0.4603	0.6255	0.0298	0.0488	0.0243	0.0595	0.0668	0.0043				9.54613e+06	2.049e+07	7.26842e+07	868379	1.57813e+06	511656	2.50452e+06	2.50275e+06	82781.9
Ankk1	gi|27370420	0.0036								0.0146	0.0607		0.0313	215645								284318	788110		819766
Ankra2	gi|406362848;gi|406362850;gi|406362852	0.0124												743249
Ankrd1	gi|31560506	0.072	0.0076	0.2961					0					4.32992e+06	338240	3.44087e+07					0
Ankrd24	gi|261878577	0.0358												2.15162e+06
Ankrd28	gi|66841376	0.0093	0	0.0023	0.0078	0.0353	0.0917	0.0085	0.005	0.0207	0.4879	0.056		558247	0	267161	228143	1.14149e+06	1.93382e+06	356872	188382	401463	6.33648e+06	1.59632e+06
Ankrd9	gi|75991698	0.0014					0.0048							86932.5					101037
Anks1	gi|31088892	0.0022	0.0019	0.0272	0.3099	0.2363	11.1028	0.0794	0.1598	0.0233	0.0788	0.2109	5.0106	131850	86684.7	3.16137e+06	9.02577e+06	7.64438e+06	2.34248e+08	3.34146e+06	5.98464e+06	452131	1.02351e+06	6.01094e+06	1.31184e+08
Ano10	gi|428673529;gi|30794236	0.009	0	0	0.2993	0.195	0.2746	0.1265	0.1475	0.1015	0.0642	0.0546	0.0887	543082	0	0	8.71674e+06	6.30854e+06	5.7935e+06	5.32659e+06	5.52581e+06	1.97125e+06	833633	1.55743e+06	2.32113e+06
Anp32a	gi|40254600	1.9304	1.414	1.4956	32.6517	24.7112	20.0014	32.541	36.4191	19.2645	38.6448	25.0411	29.9917	1.16048e+08	6.29381e+07	1.73795e+08	9.5088e+08	7.99535e+08	4.21992e+08	1370285739	1363941456	3.74e+08	5.01928e+08	7.13676e+08	785219842
Anp32b	gi|18700032	0.1155	0	0.2754	10.2739	11.1721	7.37	3.5843	4.6808	12.3129	23.5511	13.3411	12.5734	6.94498e+06	0	3.20047e+07	2.99195e+08	3.61477e+08	1.55492e+08	1.50932e+08	1.75301e+08	2.39043e+08	3.05888e+08	3.80223e+08	3.29186e+08
Anp32e	gi|254587996;gi|359279956	0.1436	0.0731	0.1493	4.1956	4.1219	3.0718	2.4087	3.5738	1.8462	10.1757	5.6959	6.8873	8.63407e+06	3.25442e+06	1.73507e+07	1.22185e+08	1.33366e+08	6.48094e+07	1.01429e+08	1.33842e+08	3.58416e+07	1.32165e+08	1.62333e+08	1.80318e+08
Anpep	gi|225637487	0.0075			12.3533	11.1019	7.0706	1.9086	1.9501	2.3092	0.5364	0.8583	0.249	453816			3.5975e+08	359204562	1.49175e+08	8.03681e+07	7.30351e+07	4.48316e+07	6.96663e+06	2.44606e+07	6.5198e+06
Antxr2	gi|50355939	0.013	0.0068	0.0239	0.2825	0.1399	0.0057	0	0.014	0.1582	0.0049	0.0599	0.0287	781022	302405	2.77394e+06	8.22794e+06	4.52586e+06	120640	0	524223	3.0715e+06	63310.7	1.70602e+06	752129
Anxa1	gi|124517663	0.0104	0	0.0021	135.555	127.892	74.5759	7.6543	4.9429	8.8895	16.8601	10.084	15.9679	622408	0	246397	3947613616	4137963571	1573408145	3.22318e+08	1.85117e+08	1.72581e+08	2.18984e+08	287396519	4.18059e+08
Anxa11	gi|160707921	1.299	1.1219	0.6632	1.6469	3.5322	3.3958	2.8507	2.6952	2.7394	2.354	2.6156	1.8611	7.80926e+07	4.99377e+07	7.70664e+07	4.79596e+07	1.14285e+08	7.16456e+07	1.20042e+08	1.00938e+08	5.31826e+07	3.05745e+07	7.45458e+07	4.87264e+07
Anxa2	gi|6996913	4.6417	0.1595	0.3558	832.694	735.047	662.529	349.497	387.15	200.213	102.806	74.9834	83.6094	2.79041e+08	7.09921e+06	41345942	24249655073	23782573786	13978095058	14717142693	14499240019	3886930899	1335272486	2137042815	2188997402
Anxa3	gi|160707925	0.2012	0.125	0.1189	76.3175	61.8639	44.4283	36.0335	31.5219	20.4455	17.9207	20.0864	18.7503	1.20965e+07	5.56244e+06	1.38194e+07	2222511931	2001619344	9.37353e+08	1517351433	1180535577	3.96929e+08	2.32758e+08	572464983	490906062
Anxa4	gi|161016799	0.5135	0.4174	0.388	18.8581	18.4473	11.1198	5.8022	6.2704	7.7494	11.205	13.2905	14.2381	3.08686e+07	1.85783e+07	4.50867e+07	5.49184e+08	5.96867e+08	234605646	2.44329e+08	2.34835e+08	1.50447e+08	1.45533e+08	3.78783e+08	3.72771e+08
Anxa5	gi|6753060	2.8483	2.6625	2.1113	255.072	269.667	151.272	96.8505	97.1963	68.4926	140.674	190.765	139.017	1.71227e+08	118511847	2.45353e+08	7428201612	8725127251	3191540607	4078325647	3640120793	1329713945	1827106796	5436832173	3639630646
Anxa6	gi|31981302;gi|158966670	9.8855	11.3498	7.5095	30.8792	31.6179	24.7641	18.8128	15.5692	16.3019	22.9766	21.7325	22.3178	5.94274e+08	5.05202e+08	8.72657e+08	8.9926e+08	1023001825	5.22476e+08	7.92199e+08	5.83084e+08	3.16485e+08	298426015	6.1938e+08	5.84306e+08
Anxa7	gi|160707958	1.5304	0.9307	0.6838	8.9348	9.1634	4.8362	4.486	6.2827	5.9265	5.2199	4.267	4.3771	9.19984e+07	4.14268e+07	7.94567e+07	260197092	2.96484e+08	102033906	1.88901e+08	2.35296e+08	1.15058e+08	6.77974e+07	1.21611e+08	1.14597e+08
Aoc3	gi|6753066	0.0276			3.0103	4.3831	2.8662	8.604	6.6365	1.1029	0.0919	0.2769	0.1703	1.65761e+06			8.76664e+07	1.41818e+08	6.04717e+07	3.62309e+08	2.48545e+08	2.14119e+07	1.19373e+06	7.89082e+06	4.45736e+06
Aox3	gi|114205420	0.0028			0.1004	0.1241	0.0736	0.0637	0.0587	0.0761	0.0414	0.0805	0.0456	169547			2.92447e+06	4.01528e+06	1.55289e+06	2.68112e+06	2.19834e+06	1.47821e+06	537224	2.2955e+06	1.1928e+06
Aox4	gi|114205422	0.0028			0.099	0.0959	0.0736	0.0637	0.0587	0.0761	0.0414	0.0805	0.0456	169547			2.88439e+06	3.10387e+06	1.55289e+06	2.68112e+06	2.19834e+06	1.47821e+06	537224	2.2955e+06	1.1928e+06
Ap1b1	gi|339895913;gi|88853578;gi|339895916	0.3294	0.4126	0.3306	5.8701	5.556	3.7122	4.7623	8.8918	5.5554	22.63	13.8914	17.6041	1.98049e+07	1.83674e+07	3.84221e+07	1.70949e+08	1.79764e+08	7.83198e+07	200538026	3.33007e+08	1.07853e+08	2.93925e+08	3.95907e+08	4.60897e+08
Ap1g1	gi|56744242	0.0317	0.1982	0.0828	0.774	0.3235	0.3468	0.3989	0.29	0.5101	0.8975	1.0451	0.6114	1.90335e+06	8.82437e+06	9.61765e+06	2.25403e+07	1.04674e+07	7.3165e+06	1.67989e+07	1.08603e+07	9.90381e+06	1.16573e+07	2.9785e+07	1.60075e+07
Ap1m1	gi|6671557	0.2757	0.1455	0.0382	1.5436	1.5527	1.7879	1.2599	1.213	1.35	2.5448	2.4477	3.6278	1.65752e+07	6.47755e+06	4.44102e+06	4.49535e+07	5.02368e+07	3.77211e+07	5.30535e+07	4.5427e+07	2.62082e+07	3.30519e+07	6.97612e+07	9.49792e+07
Ap1s1	gi|6671559	0.0285		0.0264	0.1752	0.2119	0.1424	0.0999	0.0927	0.2661	0.1678	0.4421	0.1235	1.71161e+06		3.06477e+06	5.10179e+06	6.8565e+06	3.00387e+06	4.20716e+06	3.47326e+06	5.16671e+06	2.17997e+06	1.25996e+07	3.23276e+06
Ap2a1	gi|116256510;gi|6671561	0.1571	0.2576	0.1163	2.3741	3.0104	2.3125	1.3613	1.6778	2.0789	3.0747	3.0702	2.549	9.4422e+06	1.14652e+07	1.3519e+07	6.91369e+07	9.74005e+07	4.87897e+07	5.73215e+07	6.28372e+07	4.03607e+07	3.99352e+07	8.75025e+07	6.67363e+07
Ap2a2	gi|163644277	0.1522	0.1054	0.1193	3.7374	3.2493	2.8377	2.167	2.2215	6.3049	18.9838	13.983	14.0749	9.15077e+06	4.69242e+06	1.38588e+07	1.08842e+08	1.05131e+08	5.98705e+07	9.12521e+07	8.3199e+07	1.22404e+08	2.46566e+08	3.98518e+08	3.68498e+08
Ap2b1	gi|78711838;gi|21313640	0.2992	0.1118	0.1645	9.2494	7.5236	5.4189	2.787	3.7892	4.3088	17.5244	11.5188	13.8933	1.79866e+07	4.97749e+06	1.91148e+07	2.6936e+08	2.43427e+08	1.14329e+08	1.1736e+08	1.41911e+08	8.3651e+07	2.27611e+08	3.28288e+08	3.63745e+08
Ap2m1	gi|6753074	0.1249	0.0454	0.394	6.0711	10.3533	5.0107	4.6219	4.2985	6.9464	18.4448	18.6509	24.8303	7.5077e+06	2.02201e+06	4.57846e+07	1.76801e+08	3.34983e+08	105715222	194625342	1.60984e+08	1.34857e+08	2.39566e+08	5.31555e+08	6.50088e+08
Ap2s1	gi|161086984	0.5303	0.498	0.217	9.6139	14.3998	7.732	5.631	7.805	5.2857	23.8746	39.039	38.2891	3.18777e+07	2.21686e+07	2.52164e+07	2.79975e+08	4.65908e+08	1.63131e+08	237116633	292306604	1.02617e+08	3.10089e+08	1112619330	1002456554
Ap3b1	gi|163310776	0.0359	0.1246	0.0087	0.6029	0.9901	1.0663	0.3368	0.4563	0.6044	1.5335	1.436	2.5622	2.15743e+06	5.54397e+06	1.01615e+06	1.75574e+07	3.20365e+07	2.24971e+07	1.41812e+07	1.70895e+07	1.17331e+07	1.99178e+07	4.09271e+07	6.70805e+07
Ap3d1	gi|6671565	0.0071	0.0023	0.0339	0.5615	0.6953	0.6893	0.2998	0.29	0.9879	0.5966	1.6689	1.121	424770	101948	3.93591e+06	1.63521e+07	2.24954e+07	1.45429e+07	1.26228e+07	1.08596e+07	1.91788e+07	7.74924e+06	4.75644e+07	2.93482e+07
Ap3m1	gi|254281313	0.0028		0.0054	0.7282	0.4848	0.2284	0.3296	0.3245	0.3071	1.4278	1.0445	1.5895	170162		623302	2.12071e+07	1.56868e+07	4.81959e+06	1.38803e+07	1.21536e+07	5.96183e+06	1.85442e+07	2.97679e+07	4.16145e+07
Ap3s2	gi|160707971	0.0293		0.0147			0				0.1309	0.2536	0.3279	1.7608e+06		1.70539e+06			0				1.69974e+06	7.22893e+06	8.58388e+06
Ap4b1	gi|254588022;gi|254588020	0.0018		0	0.0055	0.0069	0.0062	0.0086	0.0039	0.0025	0.003	0.0087	0.0123	106353		0	160661	221908	130343	364137	145194	48812.9	38550.2	248606	323324
Ap4s1	gi|17998681	0.0042	0.0023		0.037	0.0546	0.0518	0.0061	0.0167		0.062	0.0189	0.0554	251568	100225		1.07624e+06	1.76575e+06	1.09292e+06	258898	624327		805467	539551	1.45132e+06
Apbb1	gi|359751416;gi|359751449;gi|359751412	0.1036	0.0014	0.0098										6.22944e+06	63439	1.13929e+06
Apeh	gi|214010153	0.1482	0.2995	0.6701	0.8364	1.0957	1.1079	0.3895	0.459	0.5556	1.0076	1.2484	0.6429	8.91026e+06	1.33319e+07	7.78671e+07	2.43574e+07	3.54503e+07	2.33738e+07	1.6402e+07	1.71891e+07	1.07862e+07	1.30875e+07	3.55784e+07	1.68321e+07
Apex1	gi|6753086	0	0.0042	0.0429	2.9331	3.0161	2.3528	0.5943	0.8882	6.3617	7.2536	3.162	5.2618	0	188935	4.98831e+06	8.54166e+07	9.7586e+07	4.96401e+07	2.50267e+07	3.32636e+07	1.23505e+08	9.42114e+07	9.01182e+07	1.37761e+08
Apip	gi|258613873	0.6335	1.4908	0.7937	1.0974	0.9175	0.9565	0.215	0.3164	1.2196	1.3594	0.8371	0.96	3.80813e+07	6.63574e+07	9.22365e+07	3.19575e+07	2.96858e+07	2.01806e+07	9.0517e+06	1.1849e+07	2.36781e+07	1.76565e+07	2.38572e+07	2.51328e+07
Apmap	gi|21313668	0.2212	0.1925	0.1067	1.5567	4.5283	6.1158	1.6002	1.4041	3.3962	0.727	4.8778	0.4614	1.3298e+07	8.56737e+06	1.23958e+07	4.53338e+07	1.46513e+08	1.29032e+08	6.73816e+07	5.25841e+07	6.59344e+07	9.44273e+06	1.39019e+08	1.20805e+07
Apoa1	gi|160333304	0.4435	0.0725	0.1164	36.8079	13.6192	15.2727	12.2851	8.5643	4.2263	30.3777	12.3279	13.3167	2.66586e+07	3.2285e+06	1.35238e+07	1071917573	440651230	3.22224e+08	5.17321e+08	3.20745e+08	8.20497e+07	3.94553e+08	3.51348e+08	3.48647e+08
Apoa1bp	gi|21553309	2.1021	2.1079	2.9842	3.182	2.4353	3.0629	1.5824	1.4489	1.5014	2.6191	1.9488	2.3289	126369688	9.38269e+07	3.46787e+08	9.26651e+07	7.87942e+07	6.46208e+07	6.6634e+07	5.42642e+07	2.91479e+07	3.4017e+07	5.55418e+07	60973159
Apobec2	gi|6753098	5.0882	6.0183	4.022				0.0397			0.0051			3.05882e+08	2.67884e+08	4.67388e+08				1.67081e+06			66323.3
Apoo	gi|313569872;gi|313569874;gi|161484642	9.0564	17.2719	12.3858	2.2366	1.7453	2.7291	5.1957	4.0081	3.9698	2.2793	2.3999	2.5437	5.44432e+08	7.68802e+08	1439307909	6.5133e+07	5.64704e+07	5.75789e+07	2.18788e+08	1.50108e+08	7.70692e+07	2.96041e+07	6.83984e+07	6.65978e+07
Apool	gi|13386062	7.0623	9.2731	7.9561	1.5653	1.3813	1.8056	1.1481	2.6942	3.6319	1.4359	1.9484	1.941	4.24556e+08	4.12761e+08	9.24548e+08	4.55858e+07	4.46938e+07	3.80942e+07	4.83472e+07	1.009e+08	7.05094e+07	1.86498e+07	5.55291e+07	5.08188e+07
Appl1	gi|21699066	1.3422	0.1279	0.4011	0.7715	0.9841	0.5133	0.3091	0.7544	0.7449	0.8623	0.4899	0.8944	8.06861e+07	5.69396e+06	4.66054e+07	2.24681e+07	3.18422e+07	1.08295e+07	1.30167e+07	2.82537e+07	1.44619e+07	1.11992e+07	1.39635e+07	2.34152e+07
Appl2	gi|21644587	0.0031	0.0609	0.0024	0.277	0.6992	0.3566	0.0551	0.2573	0.1086	0.335	0.6687	0.7844	186345	2.70984e+06	275478	8.06715e+06	2.26223e+07	7.52289e+06	2.32125e+06	9.63701e+06	2.10913e+06	4.35165e+06	19058923	2.05353e+07
Aprt	gi|118601013	0.1791	0.0571	0.0216	0.485	1.5173	0.91	0.582	0.789	0.4379	0.6575	2.1587	2.2074	1.07646e+07	2.5405e+06	2.51099e+06	1.4124e+07	4.90925e+07	1.91996e+07	2.45085e+07	2.95491e+07	8.50184e+06	8.53939e+06	6.15225e+07	5.77934e+07
Aqp1	gi|6680710	0.857	0.0064	0.2808	31.7735	56.5747	41.0376	115.657	101.835	27.074	4.3968	4.3151	2.5521	5.15188e+07	283864	3.2631e+07	9.25306e+08	1830484377	8.65814e+08	4870272690	3813826632	5.25613e+08	5.71072e+07	1.22981e+08	6.68171e+07
Arcn1	gi|148747410	0.0868	3.3518	5.356	8.4652	10.0276	8.7493	3.2158	2.535	1.8504	4.8661	2.8022	3.8532	5.21538e+06	1.49197e+08	6.22407e+08	2.46523e+08	3.24445e+08	1.84593e+08	1.35416e+08	9.49373e+07	3.59228e+07	6.32018e+07	7.98637e+07	1.00883e+08
Arf1	gi|194353962	1.8382	2.3444	1.3071	33.6567	56.628	28.9309	20.3065	23.2696	11.5914	23.2595	31.49	35.7004	1.10508e+08	1.04355e+08	1.51892e+08	9.80148e+08	1832208090	6.10386e+08	8.55095e+08	8.71476e+08	2.25036e+08	3.021e+08	8.9747e+08	9.34681e+08
Arf2	gi|6671571	0.8718	1.0096	0.9031	27.0112	40.7212	21.4439	16.0833	19.3083	6.4663	18.7716	22.644	24.1445	5.24082e+07	4.49373e+07	1.04947e+08	7.86619e+08	1317543720	4.52424e+08	6.77258e+08	723120436	1.25536e+08	2.4381e+08	645358999	6.32132e+08
Arf3	gi|6680718	1.8382	2.3444	1.3071	33.6567	56.628	28.9309	20.3065	23.2696	11.5914	23.2595	31.49	35.7004	1.10508e+08	1.04355e+08	1.51892e+08	9.80148e+08	1832208090	6.10386e+08	8.55095e+08	8.71476e+08	2.25036e+08	3.021e+08	8.9747e+08	9.34681e+08
Arf4	gi|6680720	0.5982	0.3887	0.6278	46.6538	46.264	23.9657	18.5868	21.8375	5.4203	14.7968	22.5366	29.8313	3.5959e+07	1.73035e+07	7.29512e+07	1358647724	1496881229	5.05631e+08	782679495	8.1784e+08	1.05229e+08	1.92185e+08	6.42299e+08	7.81021e+08
Arf5	gi|6680722	1.4656	1.8095	1.1736	31.4643	48.0421	25.9531	22.349	24.7324	11.2355	18.9637	30.9672	39.887	8.8107e+07	8.05428e+07	1.36375e+08	9.16302e+08	1554411602	5.4756e+08	941102851	9.26257e+08	2.18127e+08	246304747	8.82571e+08	1044289804
Arf6	gi|6680724	0.049	0.0345	0.0131	6.0325	4.3898	1.5376	3.1453	2.6633	0.8206	4.5438	5.1016	8.2201	2.94567e+06	1.5347e+06	1.52499e+06	1.75678e+08	1.42034e+08	3.24409e+07	132447997	9.9743e+07	1.59319e+07	5.9016e+07	1.45397e+08	2.15213e+08
Arfgap1	gi|31542139;gi|295148131;gi|295148135;gi|295148133	0.0141	0.0089	0.0201	0.925	0.7367	0.9872	0.2681	0.2517	0.2541	0.4824	0.5277	0.699	848430	395652	2.33966e+06	2.69382e+07	2.38351e+07	2.08279e+07	1.12889e+07	9.4263e+06	4.93287e+06	6.26549e+06	1.50382e+07	1.83006e+07
Arfgap2	gi|260763917;gi|260763915	0.0132	0.0683	0.0736	1.1102	1.3072	0.5849	0.139	0.2095	0.0944	0.2104	0.1798	0.1582	793673	3.03958e+06	8.55455e+06	3.23317e+07	4.22959e+07	1.23409e+07	5.85464e+06	7.8443e+06	1.83214e+06	2.73221e+06	5.12487e+06	4.14116e+06
Arfgef1	gi|156231075	0.0023		0.0019	0.0917	0.0687	0.024	0.0147	0.0187	0.0402	0.075	0.0364	0.0792	135776		222606	2.67091e+06	2.22307e+06	506709	618605	700499	779474	974286	1.03879e+06	2.07307e+06
Arfgef2	gi|148229140	0.0003	0.0018	0.0046	0.101	0.2514	0.0138	0.0103	0.0796	0.0283	0.0391	0.0871	0.3266	16098.5	78353.9	529926	2.94197e+06	8.13253e+06	291309	432090	2.98218e+06	550191	507307	2.48151e+06	8.54988e+06
Arhgap1	gi|225543424;gi|225543420	0.0243		0.0289	3.1838	4.5044	3.2796	2.0162	2.4013	1.9448	5.6258	4.4861	5.0794	1.46027e+06		3.35899e+06	9.27194e+07	1.45742e+08	6.91922e+07	8.49025e+07	8.9932e+07	3.77558e+07	7.30692e+07	1.27856e+08	1.32984e+08
Arhgap39	gi|269973897;gi|269973895	0				0.0059					0.0039		0.0013	0				190255					50775.4		33982.6
Arhgdia	gi|31982030	3.1542	2.5859	2.462	96.2884	145.845	95.8681	86.2001	76.25	53.072	123.243	222.046	141.274	1.89617e+08	1.15102e+08	2.86105e+08	2804103261	4718832115	2022632785	3629841661	2855655176	1030337520	1600714164	6328348967	3698724782
Arhgdib	gi|33563236	0			7.9912	6.616	4.3286	8.5433	4.0797	19.0556	115.997	96.105	65.5733	0			232720468	2.14062e+08	9.13246e+07	3.59756e+08	1.52791e+08	3.69945e+08	1506597682	2739012227	1716789216
Arhgef1	gi|194306547;gi|6678668;gi|194306549;gi|194306553	0.014		0.0015	0.4616	1.4698	0.419	0.9023	0.7321	0.7099	1.492	1.2718	1.4461	842642		176178	1.34437e+07	4.75555e+07	8.8392e+06	3.79946e+07	2.74165e+07	1.37813e+07	1.93787e+07	3.62458e+07	3.78602e+07
Arhgef10l	gi|163310759;gi|163310757;gi|163310755	0.0056	0.0023	0.0443	0.0006	0.0035	0.0003	0		0.0388	0.1652	0.1636	0.2056	335283	103936	5.14467e+06	16251.1	114777	7138.57	0		753734	2.14595e+06	4.66352e+06	5.38229e+06
Arhgef12	gi|145046273	0.0024	0.0018		0.1953	0.354	0.1741	0.2025	0.1599	0.0367		0.0046	0.0055	147263	81891.9		5.68657e+06	1.14545e+07	3.67342e+06	8.5257e+06	5.98736e+06	712117		132242	144693
Arhgef17	gi|124487439	0.0166	0.0195		0.03	0.0351	0.0522	0.804	0.0024					996255	867117		872639	1.13487e+06	1.10183e+06	3.38561e+07	88688.7
Arhgef2	gi|312032460;gi|170650647;gi|312032462;gi|312032458	0		0	0.4254	0.6628	0.7572	0.7337	0.9268	0.4964	0.7549	0.8605	1.4008	0		0	1.23879e+07	2.14452e+07	1.59747e+07	3.0896e+07	3.47097e+07	9.63642e+06	9.80466e+06	2.45254e+07	3.6676e+07
Arhgef6	gi|270132620	0.0011	0.0031	0.0004	0.3417	0.3158	0.2859	0.0898	0.7651	0.5226	0.7738	1.1847	1.3335	66307.2	136817	52140	9.95125e+06	1.02192e+07	6.03219e+06	3.78316e+06	2.86526e+07	1.01464e+07	1.00501e+07	3.37632e+07	3.49135e+07
Arhgef7	gi|31980859;gi|165377089;gi|165377085	0.0959	0.0913	0.0439	0.507	0.5332	0.3875	0.8292	0.7376	0.4113	0.3007	0.3008	0.4151	5.76243e+06	4.06468e+06	5.10334e+06	1.4766e+07	1.72508e+07	8.17618e+06	3.49159e+07	2.76235e+07	7.98545e+06	3.90503e+06	8.57241e+06	1.08682e+07
Arid4a	gi|124487105	0.1046				0.1217	0.0088		0.0078	0.0269	0.0116	0.0738	0.0331	6.28764e+06				3.93803e+06	185234		290900	521891	151023	2.10278e+06	865304
Arih1	gi|163954953	0.0223	0.0222	0.0316	0.6397	0.3098	0.1652	0.1484	0.171	0.2783	0.5729	0.2758	0.5882	1.34056e+06	987590	3.66923e+06	1.86307e+07	1.00228e+07	3.48618e+06	6.25007e+06	6.40349e+06	5.40253e+06	7.44146e+06	7.8615e+06	1.53991e+07
Arih2	gi|6753118	0.0381	0.0022	0	0.0335	0.1558	0.084	0.0759	0.0538	0.1108	0.038	0.1162	0.0185	2.28885e+06	99301.6	0	977018	5.04078e+06	1.77289e+06	3.19753e+06	2.01366e+06	2.15186e+06	493885	3.31235e+06	483999
Arl1	gi|153792526	0.1253	0.1961	0.4436	3.6617	1.487	3.3735	1.1124	0.6763	1.5585	1.0928	0.9772	1.7877	7.53461e+06	8.72745e+06	5.15539e+07	1.06635e+08	4.8113e+07	7.11746e+07	4.6843e+07	2.53291e+07	3.02558e+07	1.41931e+07	2.78495e+07	4.68049e+07
Arl2	gi|31980988	0.1354	0.0595	0.0618	0.2901	0.4429	0.5381	0.155	0.19	0.1308	0.0516	0.1298	0.3376	8.13878e+06	2.64738e+06	7.17999e+06	8.44775e+06	1.43298e+07	1.13528e+07	6.52767e+06	7.11434e+06	2.53943e+06	669712	3.69844e+06	8.83812e+06
Arl3	gi|9789881	0.1461	0.1015	0.34	3.7734	2.9116	2.691	0.7408	0.9459	1.0576	1.2722	0.2741	1.1	8.78529e+06	4.51693e+06	3.95071e+07	1.09889e+08	9.42045e+07	5.67759e+07	3.11938e+07	3.5427e+07	2.0533e+07	1.65233e+07	7.81244e+06	2.87982e+07
Arl6ip5	gi|14149750	2.3644	1.6351	0.9364	11.5757	12.4409	9.1532	5.7987	9.7611	5.6745	7.782	4.7321	6.3181	1.4214e+08	7.27798e+07	1.08813e+08	3.37107e+08	4.02527e+08	1.93115e+08	244179394	3.65566e+08	1.10165e+08	1.01075e+08	1.34866e+08	1.65417e+08
Arl8a	gi|23956194	0.2208	0.262	0.2186	1.778	1.759	2.0965	0.6456	0.5364	0.9217	4.96	3.6394	4.9781	1.32725e+07	1.16636e+07	2.53973e+07	5.17789e+07	5.69127e+07	4.42319e+07	2.71838e+07	2.00875e+07	1.7894e+07	6.44218e+07	1.03723e+08	1.30332e+08
Arl8b	gi|13385518	0.2762	0.6136	0.6033	4.159	4.4055	4.1967	1.4208	1.2068	2.3967	8.5146	6.5169	8.1632	1.66064e+07	2.73119e+07	7.01133e+07	1.21119e+08	1.4254e+08	8.85421e+07	5.98285e+07	4.51946e+07	4.65291e+07	1.1059e+08	1.85733e+08	2.13724e+08
Armc1	gi|21312676;gi|377833866	0.1496	0.2404	0.6128	0.4937	0.2832	0.6085		0.0844	0.0838	0.0026		0.0155	8.99541e+06	1.07014e+07	7.1209e+07	1.43765e+07	9.16302e+06	1.28377e+07		3.15973e+06	1.62628e+06	33359.2		405834
Armc10	gi|13385536	0.0563	0.0185	0.0684	0.2955	0.7968	0.3419	1.7641	2.0587	0.4157	2.1046	0.2444	0.0693	3.38496e+06	823415	7.95054e+06	8.60494e+06	2.57799e+07	7.21293e+06	7.42851e+07	7.70993e+07	8.06983e+06	2.73354e+07	6.96522e+06	1.81559e+06
Armc8	gi|260763999;gi|260763997	0	0.0008		0.2857	0.3266	0.1776	0.4157	0.4586	0.1574	0.1211	0.2178	0.2615	0	36272.6		8.31946e+06	1.05676e+07	3.74678e+06	1.75055e+07	1.71757e+07	3.05659e+06	1.57284e+06	6.2076e+06	6.84527e+06
Arpc1a	gi|9790221	0.2683	0.7219	0.2901	0.3989	0.3119	0.075	0.2505	0.3587	0.2112	0.7487	0.22	0.1683	1.61265e+07	3.21329e+07	3.37105e+07	1.16169e+07	1.00928e+07	1.5834e+06	1.05487e+07	1.34323e+07	4.10033e+06	9.72461e+06	6.27144e+06	4.4067e+06
Arpc1b	gi|160837788	0.0035	0.027	0.0031	6.0117	3.9719	1.9627	3.0928	3.1397	6.2556	23.308	17.6482	13.0104	209547	1.20084e+06	358552	1.75074e+08	1.28512e+08	4.14094e+07	1.30238e+08	1.17585e+08	1.21447e+08	3.0273e+08	5.02976e+08	3.40628e+08
Arpc2	gi|112363072	0.5472	0.5073	1.0996	13.4635	14.4475	8.8145	8.4939	7.2246	16.1789	32.8555	36.0952	51.8522	3.28983e+07	2.25802e+07	1.27776e+08	3.92083e+08	4.67451e+08	1.8597e+08	3.57674e+08	2.70569e+08	3.14096e+08	426735455	1028721479	1357555811
Arpc3	gi|9790141	2.5363	4.221	2.5211	4.6621	8.8542	4.6032	5.7473	3.4594	12.077	19.0222	15.5883	24.8779	1.5247e+08	1.87885e+08	2.92968e+08	1.35771e+08	2.86479e+08	9.7119e+07	2.42017e+08	1.2956e+08	2.34462e+08	2.47066e+08	4.44269e+08	6.51335e+08
Arpc4	gi|281427244;gi|281427242;gi|13386054	0.5472	0.487	0.2819	12.6443	10.0031	12.4446	11.1163	11.2176	9.9616	50.6204	44.4339	66.0501	3.28941e+07	2.16758e+07	3.27563e+07	3.68227e+08	3.23651e+08	2.62557e+08	4.68102e+08	4.20111e+08	1.93395e+08	6.57471e+08	1266374270	1729273376
Arpc5l	gi|21312654	1.869	1.4841	1.4314	0.6238	0.5883	0.6939	0.7658	0.8119	0.544	2.0287	1.3117	1.7539	1.12358e+08	6.60593e+07	1.66341e+08	1.81648e+07	1.90357e+07	1.46402e+07	3.22487e+07	3.04069e+07	1.05621e+07	2.63498e+07	3.73827e+07	4.59203e+07
Arpp19	gi|10946986;gi|217416411	0.1833	0.0652	0.1266	0.9514	1.0764	0.8594	0.8935	0.4112	1.1142	0.6027	0.2927	1.9805	1.10173e+07	2.90348e+06	1.47079e+07	2.77065e+07	3.48265e+07	1.81327e+07	3.76253e+07	1.54002e+07	2.16319e+07	7.82853e+06	8342791	5.18515e+07
Art1	gi|21687250	0.0365	0.011	0.1053		0.0098		0.0473	0.0181		0.0118	0.0002	0.0121	2.19471e+06	489183	1.22404e+07		317924		1.99333e+06	678928		153017	6725.68	317776
Arvcf	gi|433809355;gi|433809359;gi|433809350;gi|433809348	0.0406	0.0384	0.0299	0.002	0.0039	0.0037	0.0075	0.0048					2.44356e+06	1.71122e+06	3.47906e+06	56944.3	124780	77535.1	314524	180806
As3mt	gi|119392105	0.2981	0.3376	0.2531	0.5537	0.6678	1.113	0.4507	0.6193	1.5371	0.8821	0.7966	0.659	1.79181e+07	1.50271e+07	2.9409e+07	1.61244e+07	2.16066e+07	2.34812e+07	1.89808e+07	2.31935e+07	2.98418e+07	11457314	2.27029e+07	1.72541e+07
Asah1	gi|9790019	0.0081	0.0053	0.0226	2.7438	2.5934	3.0933	1.2958	0.7354	8.3228	59.0715	56.3013	41.6106	487436	236072	2.62274e+06	7.99038e+07	8.39115e+07	6.52625e+07	5.45634e+07	2.75421e+07	1.61579e+08	7.67236e+08	1604598929	1089415719
Asap2	gi|206597526;gi|148223355;gi|147907212	0.034	0.7179		0.3348	0.3122	0.1265	2.108	0.5671	0.2028		1.1002	0.0405	2.04382e+06	31953289		9.74861e+06	1.01012e+07	2.66919e+06	8.87662e+07	2.12368e+07	3.93621e+06		3.13552e+07	1.05976e+06
Asb2	gi|23956122	0.0362	0.0254	0.0403						0.009			0	2.17845e+06	1.13098e+06	4.67741e+06						174620			0
Asb6	gi|19111154	0				0.0034					0.3082	0	0.0081	0				109750					4.00237e+06	0	210841
Asna1	gi|12025542	0.4405	0.3439	0.2257	1.394	1.6329	1.317	0.6349	0.658	0.9082	1.8143	1.6194	1.4714	2.64827e+07	1.53087e+07	2.62224e+07	4.05971e+07	5.28341e+07	2.77866e+07	2.67338e+07	2.46416e+07	1.76326e+07	2.35651e+07	4.61546e+07	3.85222e+07
Asph	gi|295390552;gi|295390525;gi|295390613;gi|295390633;gi|125628659;gi|295390538;gi|125628654;gi|295390587;gi|295390570;gi|295390598	15.8434	6.1697	7.4723	4.6883	4.4742	7.5174	1.6375	2.1695	2.9501	12.9273	1.7425	2.1784	9.52441e+08	2.74624e+08	8.68327e+08	1.36533e+08	1.44764e+08	1.58602e+08	6.89554e+07	8.12489e+07	5.72734e+07	167902916	4.96623e+07	5.7032e+07
Aspscr1	gi|255982537;gi|38016200;gi|30794438	0.0048	0.0012		0.1773	0.1342	0.139	0.0171	0.0276	0.0803	0.1264	0.133	0.0547	287523	54564.7		5.16415e+06	4.34094e+06	2.93272e+06	720179	1.03357e+06	1.5585e+06	1.6411e+06	3.79028e+06	1.43339e+06
Asrgl1	gi|31560239	0.814	1.3365	1.1712	2.3947	0.7039	0.6307	0.1466	0.2535	0.3654	0.0273	0.0134	0.0044	4.89355e+07	5.94912e+07	1.36105e+08	6.97386e+07	2.27738e+07	1.33056e+07	6.17228e+06	9.49377e+06	7.09475e+06	354081	383121	114838
Asxl3	gi|268607621	0.0001									0.0117		0.0011	4178.77									152541		29194.6
Atad1	gi|31560168	1.2581	1.5918	1.795	0.5679	0.4071	0.5677	0.4095	0.3807	0.4068	0.7663	0.0839	0.7611	7.5633e+07	7.08518e+07	2.08587e+08	1.65397e+07	1.31708e+07	1.19782e+07	1.72435e+07	1.42573e+07	7.89776e+06	9.95317e+06	2.39192e+06	1.99254e+07
Atad3a	gi|239985513	31.4031	1.9985	1.2316	0.4148	0.7445	0.8975	0.7366	0.7784	0.6934	0.7244	0.643	0.7475	1887821297	8.89565e+07	1.43122e+08	1.20785e+07	2.40879e+07	1.89359e+07	3.10171e+07	2.91518e+07	1.34621e+07	9.40819e+06	1.8327e+07	1.95711e+07
Atad5	gi|71143102	0.0001	0				0.0159		0					3606.71	0				335218		0
Ate1	gi|405113032;gi|31542151;gi|71274127;gi|209862913	0.0092		0.0069	0.118	0.1218	0.051	0.0341	0.0631	0.2144	0.0299	0.0549	0.0779	550764		800154	3.43777e+06	3.94189e+06	1.07556e+06	1.4345e+06	2.36472e+06	4.16328e+06	388349	1.56488e+06	2.03921e+06
Atg16l1	gi|329663747;gi|27777650;gi|329663755	0.0043	0.0001	0.0014	0.1525	0.0373	0.0064	0.0648	0.0411	0.061	0.2168	0.0563	0.0594	261223	6297.89	158270	4.44064e+06	1.20828e+06	135028	2.73003e+06	1.53852e+06	1.18494e+06	2.8158e+06	1.60314e+06	1.55534e+06
Atg3	gi|13385890	0.0069	0.0772		1.9572	2.9794	2.616	0.1567	0.3736	0.2674	1.7	4.3642	1.6267	413179	3.43766e+06		5.69983e+07	9.6398e+07	5.51919e+07	6.59915e+06	1.3992e+07	5.192e+06	2.20799e+07	1.2438e+08	4.25886e+07
Atg4b	gi|27883848	0.0049	0.004	0.004	0.1841	0.1977	0.0933	0.0295	0.0069	0.0463	0.0119	0.0738	0.1082	297119	177039	461542	5.36121e+06	6.3982e+06	1.9689e+06	1.24083e+06	259785	899547	154444	2.10318e+06	2.8329e+06
Atic	gi|227908823	0.486	1.043	0.303	8.9011	8.2418	4.5513	1.1168	1.4829	1.7586	3.9866	4.0083	5.736	2.92173e+07	4.64237e+07	3.52154e+07	2.59217e+08	2.66665e+08	9.60247e+07	4.70284e+07	5.55346e+07	3.41422e+07	5.17789e+07	1.14236e+08	1.50175e+08
Atl2	gi|119372304;gi|119372300	0.0566	0.3324	0.0389	0.7504	0.5437	0.1062	0.518	0.5259	0.0549	0.57	0.1011	0.1021	3.4012e+06	1.47936e+07	4.51881e+06	2.18545e+07	1.75919e+07	2.24033e+06	2.18106e+07	1.96965e+07	1.06496e+06	7.40314e+06	2.8803e+06	2.67252e+06
Atl3	gi|254826716;gi|254826718	0.0035			4.1695	4.4137	4.111	1.3353	1.67	1.8055	1.713	1.5324	2.0077	210579			1.21425e+08	1.42807e+08	8.67343e+07	5.62277e+07	6.25443e+07	3.50524e+07	2.22489e+07	4.3674e+07	5.25644e+07
Atox1	gi|6753136	3.1918	4.0535	1.9376	14.2359	17.8552	10.9527	12.0636	8.8707	7.2561	27.9516	25.7498	25.3637	1.91876e+08	1.80426e+08	2.25168e+08	4.14576e+08	5.77709e+08	2.3108e+08	5.0799e+08	332218523	1.40869e+08	3.63042e+08	7.33875e+08	6.64053e+08
Atp11a	gi|7656914	0.0046		0.005	0.0155	0.0351	0.0062	0.0083	0.0732	0.0294	0.0036	0.0013	0.0019	278842		581215	451049	1.13679e+06	130819	349955	2.74261e+06	571225	47365.3	35791	50777.7
Atp12a	gi|157168326	0.9833	0.5464	0.5746	0.2543	0.2817	0.3495	0.4341	0.345	0.5299	0.3237	0.2233	0.2361	5.9109e+07	2.4321e+07	6.67759e+07	7.40459e+06	9.11563e+06	7.37465e+06	1.82777e+07	1.29193e+07	1.02876e+07	4.20461e+06	6.36519e+06	6.18165e+06
Atp13a1	gi|283135194	0	0.0009	0.0008	0.3218	0.445	0.5697	0.1159	0.2213	0.1894	0.5016	0.383	0.4989	0	37889.5	93795.8	9.37026e+06	1.43996e+07	1.20189e+07	4.87897e+06	8.28722e+06	3.6779e+06	6.51473e+06	1.09156e+07	1.30617e+07
Atp1a1	gi|21450277	21.9169	23.3423	18.0544	7.4012	7.3744	10.489	15.1609	12.717	11.7227	9.5385	5.623	7.8883	1317550963	1039007538	2098048138	2.15537e+08	2.386e+08	2.21297e+08	6.38419e+08	4.76267e+08	2.27585e+08	123887979	160256500	2.06526e+08
Atp1a2	gi|30409956	5.685	6.0623	5.2431	3.1971	2.3568	2.8694	3.3506	3.1222	4.9343	1.8084	1.393	1.1852	3.41757e+08	2.69843e+08	6.09281e+08	9.31062e+07	7.62544e+07	6.0538e+07	1.4109e+08	1.1693e+08	9.57935e+07	2.34885e+07	3.9702e+07	3.10306e+07
Atp1a3	gi|21450321	4.0333	4.0104	2.3345	1.8682	1.4417	2.2092	2.6313	2.1035	2.3403	1.6496	1.3856	1.0891	2.42464e+08	1.78508e+08	2.71286e+08	5.44045e+07	4.66479e+07	4.66091e+07	110801508	7.87797e+07	4.5434e+07	2.14255e+07	3.94905e+07	2.85129e+07
Atp1a4	gi|226958351	2.2168	1.634	1.3617	0.8992	0.6774	0.9003	1.055	0.8637	1.1499	0.6404	0.4849	0.5608	1.33264e+08	7.27341e+07	158243744	2.61861e+07	2.19187e+07	1.89947e+07	4.44247e+07	3.23454e+07	2.2324e+07	8.31723e+06	1.38192e+07	1.46829e+07
Atp1b1	gi|6753138	24.3698	18.0015	18.6759	3.9881	4.5431	6.3172	15.4352	7.7422	13.1391	14.0424	5.8686	8.0841	1465010202	8.01279e+08	2170266785	1.16141e+08	1.46992e+08	133281130	6.49969e+08	2.89954e+08	2.55083e+08	1.82387e+08	1.67256e+08	2.11651e+08
Atp1b3	gi|6680744	1.2285	0.2148	0.1901	6.0887	12.0428	7.9163	22.259	50.6922	1.6021	6.9128	1.8877	13.3239	7.38548e+07	9.5612e+06	2.20886e+07	1.77316e+08	3.89647e+08	1.67019e+08	9.37317e+08	1898485960	3.11038e+07	8.9785e+07	5.37991e+07	348836462
Atp2a1	gi|36031132	88.5778	104.115	91.6443	5.7243	6.5647	8.7335	17.1408	14.4227	15.4774	5.9984	7.6706	8.2294	5324923044	4634326834	10649683968	1.66702e+08	2.12402e+08	1.8426e+08	7.21791e+08	5.40147e+08	3.00478e+08	7.79092e+07	2.18614e+08	2.15456e+08
Atp2a2	gi|6806903;gi|158635979	448.964	466.195	403.351	20.1466	23.9445	29.6713	59.1934	46.1132	50.414	28.6015	17.97	23.3172	26989814152	20751149380	46872064802	5.86708e+08	7.74728e+08	6.26008e+08	2492601849	1726997235	9.78736e+08	3.71484e+08	5.12147e+08	6.10472e+08
Atp2a3	gi|254039658;gi|254039660;gi|31542159	32.8672	13.2918	17.0991	2.1414	2.3618	1.8103	5.5072	4.7574	13.0707	3.032	1.4121	2.4966	1975838755	5.9164e+08	1987034894	6.23603e+07	7.64175e+07	3.81942e+07	2.31907e+08	1.78171e+08	2.53754e+08	3.93803e+07	4.0244e+07	6.53642e+07
Atp2b1	gi|62234487	0.06	0.0266	0.0125	0.8157	1.0219	0.9036	1.1723	1.3745	1.0193	2.2575	1.856	1.3658	3.60462e+06	1.18281e+06	1.45745e+06	2.3754e+07	3.30627e+07	1.90637e+07	4.93641e+07	5.14774e+07	1.97894e+07	2.93212e+07	5.28963e+07	3.57581e+07
Atp2b2	gi|80861454	0.0124	0.0027	0.0047	0.3015	0.2435	0.1758	0.5597	0.6674	0.2507	0.3228	0.2106	0.1909	745679	119048	547196	8.78105e+06	7.87793e+06	3.70806e+06	2.35691e+07	2.4995e+07	4.8662e+06	4.19233e+06	6.00174e+06	4.99896e+06
Atp2b3	gi|56699478	0.0155	0.0028	0	0.2851	0.2226	0.1456	0.5958	0.7458	0.2293	0.285	0.2262	0.1652	929520	123226	0	8.30305e+06	7.20376e+06	3.07201e+06	2.509e+07	2.79293e+07	4.45218e+06	3.7018e+06	6.44784e+06	4.32401e+06
Atp2b4	gi|269784615;gi|54261793	0.0253	0.006	0.0039	1.0191	1.4299	1.2769	1.8156	1.927	0.8883	0.5927	0.5863	0.2881	1.51907e+06	266642	458100	2.96788e+07	4.62644e+07	2.69399e+07	7.6455e+07	7.21667e+07	1.72453e+07	7.69791e+06	1.67103e+07	7.54185e+06
Atp2c2	gi|189339256	0.0023					0.0112							138431					235754
Atp4a	gi|110225337	0.7715	0.9652	0.4719	0.2903	0.3135	0.44	0.5098	0.4625	0.5568	0.3676	0.3971	0.2762	4.63812e+07	4.29617e+07	5.48403e+07	8.45306e+06	1.01432e+07	9.28244e+06	2.14678e+07	1.73195e+07	1.08103e+07	4.77421e+06	1.13184e+07	7.23161e+06
Atp5a1	gi|6680748	2186.27	2176.43	1901.09	355.843	349.938	474.808	683.763	817.765	694.299	374.804	389.48	305.497	131000000000	96876524726	221000000000	10362827983	11322323987	10017531952	28792909851	30626290015	13479113513	4868051199	11100263642	7998293241
Atp5b	gi|31980648	3602.09	3531.55	3048.36	508.378	581.293	661.335	1042.99	1109.67	1193.62	825.934	686.243	618.401	217000000000	157000000000	354000000000	14804959377	18807827181	13952905934	43919791799	41558365682	23172934498	10727441337	19558059406	16190499454
Atp5c1	gi|163838641;gi|163838648	349.865	425.575	468.218	75.5911	78.098	65.5654	160.892	169.852	212.69	47.93	81.5679	64.7092	21032434082	18943069469	54410058308	2201357386	2526875943	1383303550	6775089465	6361151340	4129160918	6.22527e+08	2324700783	1694166490
Atp5d	gi|166851828	389.898	416.419	231.977	69.906	78.3058	85.6606	122.563	163.199	129.472	95.8357	56.2209	62.6674	23439002909	18535555660	26957352615	2035795856	2533597320	1807273315	5161071912	6111997164	2513569995	1244738012	1602305911	1640709309
Atp5e	gi|13385484	117.282	94.496	43.0531	40.8423	17.7143	18.5309	30.147	62.672	27.8082	16.7925	13.1034	12.3759	7050507051	4206184450	5003057178	1189406059	5.73149e+08	3.90966e+08	1269472463	2347144478	5.39869e+08	2.18105e+08	3.73448e+08	3.24016e+08
Atp5f1	gi|78214312	124.43	139.81	113.781	34.1803	44.2879	47.4857	84.9306	47.9079	54.7928	72.8791	54.8637	41.1332	7480189824	6223184719	13222097781	9.95397e+08	1432942453	1001857243	3576383683	1794208402	1063745384	9.46573e+08	1563627155	1076917775
Atp5h	gi|21313679	526.062	596.337	557.17	83.8456	70.0658	82.5595	215.815	236.234	193.169	144.53	85.1621	74.136	31624640754	26544025936	64746916640	2441744450	2266992066	1741846217	9087844192	8847256366	3750183163	1877199699	2427137669	1940971952
Atp5j	gi|7949005	143.131	207.365	92.6018	35.8773	32.4063	76.7122	57.6182	116.413	88.5782	139.332	77.5791	25.2709	8604450737	9230199027	10760956519	1044815642	1048513559	1618479189	2426273087	4359809493	1719654804	1809684808	2211018406	6.61624e+08
Atp5j2	gi|10181184	214.751	176.974	259.275	40.4925	33.6378	23.4058	45.0994	65.5597	57.4979	44.5709	37.9558	49.6582	12909937270	7877417438	30129501468	1179218573	1088356653	4.93817e+08	1899110462	2455292387	1116261812	5.78898e+08	1081748405	1300112906
Atp5k	gi|83715998	1612.02	2319.46	937.869	186.504	172.68	142.62	569.303	394.139	398.133	327.669	116.565	181.071	96907883518	103000000000	109000000000	5431351737	5587089771	3009018356	23973053093	14760974450	7729337685	4255845481	3322119453	4740672566
Atp5l	gi|31980744	160.022	188.261	267.3	24.3249	67.5934	59.1974	69.722	111.617	60.8715	56.7782	120.362	85.5177	9619818635	8379840169	31062105631	708388867	2186997247	1248950264	2935958128	4180200787	1181757021	7.3745e+08	3430328010	2238958019
Atp5o	gi|20070412	174.691	150.529	138.565	18.2398	17.5842	21.6755	45.2176	47.8696	39.656	18.2743	12.4103	14.5302	10501719917	6700309962	16102178008	5.31177e+08	5.68939e+08	4.5731e+08	1904089229	1792775026	7.6988e+08	2.37352e+08	3.53695e+08	3.80418e+08
Atp5s	gi|13386040	0.5338	0.5642	0.7143	0.0585	0.0176	0.0877	0.2547	0.0759	0.4211	0.1202	0.0462	0.0127	3.20914e+07	2.51154e+07	8.30107e+07	1.70275e+06	570170	1.8513e+06	1.07252e+07	2.84094e+06	8.17481e+06	1.56066e+06	1.31554e+06	331503
Atp5sl	gi|31560249	0.0093	0.0052	0.0224			0.0429	0.0015	0.0189	0.0063			0.0212	560824	232285	2.60269e+06			904079	64268	706515	121553			555590
ATP6	gi|34538603	17.5732	9.2797	5.7062	2.5311	2.511	1.7066	3.8791	3.0901	3.9064	8.4384	5.8756	2.8123	1056428560	4.13055e+08	663094590	7.37099e+07	8.12427e+07	3.60059e+07	1.63347e+08	115728618	7.58389e+07	1.096e+08	1.67455e+08	7.36286e+07
Atp6v0a1	gi|340007375;gi|12025532;gi|340007379;gi|340007377	0.0301	0.0084	0.0156	0.1577	0.2125	1.1908	0.3179	0.3345	0.5143	1.7557	2.3257	1.8278	1.81197e+06	374889	1.81596e+06	4.59317e+06	6.87457e+06	2.51227e+07	1.33873e+07	1.2528e+07	9.98392e+06	2.28034e+07	6.62837e+07	4.78544e+07
Atp6v0d1	gi|31981304	0.0077	1.1428	0.0364	0.7547	0.5535	1.8537	2.2703	0.3976	3.4675	9.4406	4.299	7.3333	463876	5.08693e+07	4.23246e+06	2.19788e+07	1.79074e+07	3.91091e+07	9.56018e+07	1.48897e+07	6.73179e+07	1.22617e+08	1.22522e+08	191995859
Atp6v1a	gi|31560731	0.4584	0.1616	0.1187	4.1115	2.0496	3.926	1.8427	1.5678	4.1792	6.3235	6.4276	8.0363	2.75559e+07	7.19122e+06	1.37931e+07	1.19734e+08	6.63143e+07	8.28311e+07	7.7594e+07	5.87172e+07	8.11358e+07	8.2131e+07	1.83188e+08	210400015
Atp6v1b1	gi|19527064	0.0164	0.0872	0.0207	0.9622	0.6498	0.4562	0.2761	0.3076	0.5563	2.8723	1.4128	2.4911	985854	3.88104e+06	2.40509e+06	2.802e+07	2.1025e+07	9.62551e+06	1.16277e+07	1.15203e+07	1.08004e+07	3.73062e+07	4.0264e+07	6.52198e+07
Atp6v1b2	gi|19705578	0.2149	0.175	0.1991	2.5756	2.3744	1.9358	1.5109	1.6525	3.1985	8.7847	7.9378	10.4101	1.29167e+07	7.78837e+06	2.31324e+07	7.50053e+07	7.68251e+07	4.08417e+07	6.36231e+07	6.18897e+07	6.20947e+07	1.14098e+08	2.26228e+08	2.72548e+08
Atp6v1c1	gi|189339262	0.0708	0.209	0.0309	0.1989	0.1935	0.1737	0.1844	0.1237	1.8479	3.5592	1.0325	1.6479	4.2558e+06	9.3013e+06	3.58909e+06	5.79112e+06	6.26133e+06	3.6656e+06	7.76631e+06	4.63206e+06	3.58747e+07	4.6228e+07	2.94271e+07	4.31452e+07
Atp6v1e1	gi|45504359	0.1758	0.6257	0.0635	3.8659	4.0156	3.1099	1.3322	4.4536	12.6171	12.8225	6.3911	11.493	1.05698e+07	2.78498e+07	7.38401e+06	1.12582e+08	1.29925e+08	6.56133e+07	5.60997e+07	1.66793e+08	2.44949e+08	1.66542e+08	1.82148e+08	3.00901e+08
Atp6v1e2	gi|254911018	0.0156	0.2944		1.5271	1.5861	0.3541		2.2412	8.4881	4.3012	0.3361	0.8221	936743	1.31053e+07		4.4472e+07	5.13172e+07	7.47074e+06		8.39351e+07	1.64788e+08	5.58645e+07	9.57914e+06	2.15225e+07
Atp6v1f	gi|21314824	0.0211	0.0131	0.1129	0.3728	0.8322	0.5628	0.6699	0.5804	1.2468	2.0434	2.1886	2.1452	1.2683e+06	581465	1.31239e+07	10857986	2.69272e+07	1.18749e+07	2.82097e+07	2.17357e+07	2.42046e+07	2.65407e+07	6.23744e+07	5.6164e+07
Atp6v1g1	gi|15617197	0	0.1991	0.0814	2.7087	2.3969	2.7882	3.2016	2.3895	3.7548	3.703	5.5268	10.4581	0	8.86022e+06	9.45569e+06	7.88822e+07	7.75536e+07	5.88249e+07	1.34819e+08	8.9491e+07	7.28965e+07	4.8095e+07	1.57516e+08	2.73807e+08
Atp6v1h	gi|31981588	0.0208	0.0383	0.1341	0.4439	0.413	0.2527	0.6409	0.4963	0.3882	1.5613	1.4121	1.5483	1.25221e+06	1.70367e+06	1.5579e+07	1.29261e+07	1.33625e+07	5.33057e+06	2.69882e+07	1.85885e+07	7.53593e+06	2.02781e+07	4.02445e+07	4.05359e+07
ATP8	gi|34538602	174.77	177.367	119.21	43.3653	52.2176	78.1858	134.422	70.9662	46.1484	99.1199	14.368	46.306	10506446485	7894934964	13853053434	1262881665	1689510550	1649570335	5660441071	2657769878	8.95924e+08	1287395179	4.09491e+08	1212347699
Atp8a1	gi|7106257;gi|84781802	0.0086	0.0123	0.0564	0.014	0.0547	0.0289	0.0702	0.1297	0.3182	0.3365	0.1589	0.2751	515729	546679	6.55879e+06	408605	1.76922e+06	609290	2.95416e+06	4.8558e+06	6.17758e+06	4.37026e+06	4.52911e+06	7.20354e+06
Atpaf1	gi|344925843	3.3318	2.2669	3.2674	0.0077	0.0745	0.0105	0.0583	0.2124	0.1119	0.0367	0.0244	0.0892	2.00297e+08	1.00905e+08	3.79691e+08	224006	2.41144e+06	220696	2.45579e+06	7.95346e+06	2.17311e+06	476128	696664	2.33656e+06
Atpaf2	gi|238776839	0.99	0.8848	0.5047	0.1485	0.108	0.134	0.1017	0.1119	0.2662	0.1428	0.0858	0.0975	5.95153e+07	3.93855e+07	5.86477e+07	4.32569e+06	3.49406e+06	2.82775e+06	4.28294e+06	4.19127e+06	5.16843e+06	1.85433e+06	2.44657e+06	2.55315e+06
Atpif1	gi|31982864	3.7402	1.6341	0.0961	4.0438	2.927	1.2463	4.169	0.1008	0.9913	8.0955	4.74	2.9151	2.24844e+08	7.27355e+07	1.11696e+07	1.17763e+08	9.47049e+07	2.62945e+07	1.75553e+08	3.7759e+06	1.92454e+07	1.05147e+08	1.35091e+08	7.63199e+07
Atr	gi|189339266	0.0023												138054
Atxn10	gi|83649709	0.0461	0.0549	0.0748	1.5409	0.8573	0.7948	0.1111	0.5116	0.2673	0.3428	0.0437	0.2182	2.77288e+06	2.44438e+06	8.68817e+06	4.48731e+07	2.7739e+07	1.67682e+07	4.6767e+06	1.9161e+07	5.1891e+06	4.45278e+06	1.24539e+06	5.71298e+06
Atxn2	gi|124244104	0.0369	0.0898	0.0518	0.0701	0.1106	0.045	0.0103	0.0119	0.0225	0.0058	0.0061	0.009	2.21556e+06	3.99686e+06	6.01998e+06	2.04284e+06	3.57954e+06	949042	433744	447122	437166	74893.2	172955	234741
Atxn2l	gi|33942089	0.0058	0.0022	0.1964	1.2962	0.5961	0.5431	0.0913	0.0661	0.106	0.181	0.3009	1.1282	346732	95881.2	2.28258e+07	3.77481e+07	1.92874e+07	1.14584e+07	3.84494e+06	2.47717e+06	2.05714e+06	2.35036e+06	8.576e+06	2.95375e+07
Auh	gi|116268115	5.4918	4.8727	4.0162	3.3116	0.9246	1.8713	2.1376	1.209	1.587	1.6692	1.7437	1.0696	3.30146e+08	2.16891e+08	4.66711e+08	9.64402e+07	2.99147e+07	3.94812e+07	9.00141e+07	4.52789e+07	3.0809e+07	2.16804e+07	4.9695e+07	2.80026e+07
Aven	gi|260099647;gi|260099645	0			0	0.3678	0.1156	0				0		0			0	1.19015e+07	2.43898e+06	0				0
Avpr1b	gi|6753152	0.9504												5.71343e+07
AW551984	gi|313760572	0.0081	0.007	0.0086	0.8414	0.9311	0.6817	0.3277	0.1384	0.3826	0.8954	1.1373	1.1788	488644	313405	999345	2.45038e+07	3.0125e+07	1.43828e+07	1.38005e+07	5.18345e+06	7.42875e+06	1.16295e+07	3.24127e+07	3.0862e+07
Azi1	gi|294345409	0.4393	1.2126	0.049	0.0094	0.1272	0.4149	0.3126	0.0141	0.8352	0.9144	0.6722	0.2534	2.64068e+07	5.39764e+07	5.69236e+06	274530	4.11445e+06	8.7534e+06	1.31631e+07	526345	1.62144e+07	1.18767e+07	1.91571e+07	6.63411e+06
B230120H23Rik	gi|258645102;gi|12746436;gi|258645105	0.3247	0.3285	0.307	0.5385	0.5517	0.2498	0.2139	0.1622	0.0764	0.0594	0.0465	0.0321	1.95195e+07	1.46236e+07	3.56803e+07	1.56808e+07	1.78514e+07	5.27013e+06	9.00668e+06	6.07306e+06	1.48364e+06	771919	1.32516e+06	839945
B2m	gi|31981890	0.0558			8.6705	3.0973	3.6113	8.0937	16.0796	2.0018	13.2612	0.1368	17.7895	3.35421e+06			2.52501e+08	1.00213e+08	7.61912e+07	3.40822e+08	6.022e+08	3.8863e+07	1.7224e+08	3.89747e+06	4.6575e+08
Bag1	gi|157952206;gi|284507286	0.0431	0.0279	0.0502	0.66	0.6444	0.7167	0.0841	0.0678	0.2242	0.2542	0.5002	0.2763	2.58879e+06	1.2416e+06	5.83017e+06	1.92217e+07	2.08485e+07	1.51218e+07	3.54312e+06	2.53861e+06	4.35221e+06	3.30166e+06	1.4257e+07	7.23328e+06
Bag2	gi|21703784	0.3683	1.334	0.5328	0.0013	0.0603	0.0297	0.0021		0.26			0.0021	2.21426e+07	5.93785e+07	6.19207e+07	36923.8	1.95168e+06	627514	90038.8		5.04703e+06			53700.7
Bag3	gi|115270960	2.0152	2.7863	2.1517	1.2931	1.5062	1.0193	0.3968	0.3512	0.2532	0.0111	0.0107	0.0617	1.21145e+08	1.24021e+08	2.50041e+08	3.76567e+07	4.87327e+07	2.15045e+07	1.67094e+07	1.31526e+07	4.91516e+06	144427	304267	1.6151e+06
Bag5	gi|58037205	0.0041	0.0005	0.0023	0.9733	0.8852	0.8162	0.5843	1.1099	0.4586	0.24	0.1234	0.2571	249045	24327.5	262196	2.83435e+07	2.86423e+07	1.72206e+07	2.46057e+07	4.15664e+07	8.90255e+06	3.11774e+06	3.51558e+06	6.73116e+06
Bag6	gi|357197137;gi|33147082;gi|357197139	0.12	0.1819	0.0375	0.4694	0.6953	0.4326	0.2432	0.2532	0.0811	0.1717	0.4241	0.3724	7.21278e+06	8.09459e+06	4.35551e+06	1.36685e+07	2.24961e+07	9.12765e+06	1.02416e+07	9.48224e+06	1.57462e+06	2.22972e+06	1.20872e+07	9.75089e+06
Bai2	gi|314122229	0		0.0018						0.0026				0		214534						50587.4
Bak1	gi|111955302	0.8821	0.0462	0.0482	0.2932	0.4033	0.588	0.8741	0.8748	0.2964	0.4454	0.6807	4.5154	5.30309e+07	2.0583e+06	5.59971e+06	8.53771e+06	1.305e+07	1.24046e+07	3.68065e+07	3.27622e+07	5.75397e+06	5.78495e+06	1.94011e+07	1.18219e+08
Banf1	gi|84042521	0.4672	0.2755	0.4326	17.8179	15.4234	19.3066	7.425	8.1731	10.4571	7.7221	5.8699	8.2777	2.80865e+07	1.22636e+07	5.02733e+07	518891939	4.99028e+08	4.07332e+08	3.12664e+08	3.06091e+08	203014158	1.00296e+08	1.67292e+08	2.1672e+08
Bax	gi|6680770	0.0537	0.0387		1.9884	2.1792	1.4981	0.3781	1.089	2.4872	4.7847	2.4173	4.4493	3.23027e+06	1.72443e+06		5.79049e+07	7.05076e+07	3.16078e+07	1.59232e+07	4.07843e+07	4.82858e+07	6.21455e+07	6.88938e+07	1.16489e+08
BB287469	gi|294774603	0.0073		0.0022	0.1925	0.1512	0.1341	0.0475	0.0433	0.037	0.1355	0.074	0.1059	437719		251234	5.6047e+06	4.89082e+06	2.82885e+06	1.99846e+06	1.61986e+06	717703	1.75944e+06	2.10792e+06	2.77258e+06
BC003331	gi|116805315;gi|116805317	0.0047	0.0082	0.0338	0.2194	0.1755	0.1248	0	0.0297	0.7634	0.5474	0.1983	0.4647	285040	363036	3.92717e+06	6.39074e+06	5.67734e+06	2.63389e+06	0	1.11261e+06	1.48204e+07	7.10938e+06	5.65096e+06	1.21675e+07
BC003965	gi|268607692	0.0469	0.0037	0.0376	0.0079	0.1044	0.0787							2.81796e+06	163254	4.37352e+06	231117	3.37863e+06	1.66097e+06
BC004004	gi|255522788	0.0863	0											5.18727e+06	0
BC021614	gi|21450105	0.8871	0.8751	0.7738	14.0684	15.0541	9.0439	1.925	0.857	1.2378	0.6754	0.4435	0.4414	5.33273e+07	3.8951e+07	8.9923e+07	4.09699e+08	4.87079e+08	1.90808e+08	8.10609e+07	3.20944e+07	2.40311e+07	8.77272e+06	1.26411e+07	1.15556e+07
BC026585	gi|85701628	0.7777		0	0.0959	0.059	0.2959	0.0053		0.0334	0.1334	0.0718	0.4798	4.675e+07		0	2.79276e+06	1.90752e+06	6.24224e+06	224876		648341	1.73322e+06	2.04773e+06	1.25623e+07
BC027231	gi|22122411	0.0036			0.017	0.0038	0.0048					0.0043		218057			494109	123673	100797					123958
BC048507	gi|47564127	0.4968	0.6361	0.1677	0.3845	0.2954		0.7828	0.7259	0.1772	0.0176	0.0673	0.1264	2.98644e+07	2.8312e+07	1.94928e+07	1.11962e+07	9.5584e+06		3.29646e+07	2.71866e+07	3.43986e+06	229153	1.9187e+06	3.31029e+06
Bcam	gi|10048460	0.3446	2.9372	16.7062	3.119	4.4919	3.7629	11.1456	15.8932	4.7104	0.1237	0.1681	0.0221	2.07157e+07	1.3074e+08	1941372933	9.083e+07	1.45336e+08	7.93902e+07	4.69335e+08	5.95221e+08	9.14483e+07	1.60674e+06	4.79056e+06	577459
Bcap29	gi|255760055	0.062	0.0498	0.7748		0.0014	0.0705	0.0027	0.0587	0.2651	0.2227	0.0587	0.1132	3.72663e+06	2.21563e+06	9.00376e+07		46507.8	1.48833e+06	114266	2.19815e+06	5.14689e+06	2.89203e+06	1.67406e+06	2.9646e+06
Bcap31	gi|31981310	0.2776	0.3231	0.4908	4.9136	6.3613	6.3258	3.3148	3.1939	5.3755	5.758	5.9274	6.2961	1.66909e+07	1.43817e+07	5.70388e+07	1.43094e+08	2.05821e+08	1.33461e+08	1.39584e+08	1.19615e+08	1.0436e+08	7.47862e+07	1.68933e+08	1.64839e+08
Bcat2	gi|340007386;gi|33859514	7.2512	13.4071	10.4725	1.1538	1.3815	1.6842	1.6564	1.8846	3.7555	3.8029	2.4951	2.9306	4.35911e+08	5.96772e+08	1216971293	3.36013e+07	4.47002e+07	3.55325e+07	6.97481e+07	70579073	7.29092e+07	4.93924e+07	7.11109e+07	7.67262e+07
Bche	gi|124487350	0.0573	0.0022	0.0043										3.44309e+06	100137	500835
Bckdha	gi|183396774	3.0827	2.7282	2.7653	0.6999	1.0551	1.4409	0.8839	0.8044	3.0449	0.2513	0.1788	2.8276	1.85319e+08	1.21435e+08	3.21346e+08	2.03818e+07	3.41383e+07	3.04005e+07	3.72221e+07	3.01265e+07	5.91142e+07	3.2634e+06	5.09682e+06	7.40307e+07
Bckdhb	gi|40353220	1.7306	3.8171	5.3609	1.3133	0.253	1.296	0.9272	1.7381	2.7135	2.9498	0.3808	0.4527	1.04038e+08	1.69907e+08	6.22978e+08	3.82457e+07	8.18518e+06	2.73436e+07	3.90441e+07	6.50925e+07	5.26791e+07	3.8313e+07	1.08516e+07	1.18527e+07
Bckdk	gi|6753164	0.1755	0.1905	0.3511	0.0026	0.0825	0.3411	0.0423	0.2118	0.2727	0.6269	0.0668	0.0602	1.05507e+07	8.48024e+06	4.0804e+07	74864.6	2.66823e+06	7.19599e+06	1.78111e+06	7.93185e+06	5.29494e+06	8.14256e+06	1.90457e+06	1.57528e+06
Bcl2l13	gi|23943828	1.643	1.328	1.1434	0.28	0.4513	0.2231	0.1978	0.1096	0.3181	0.237	0.464	0.4749	9.87717e+07	5.91126e+07	1.32874e+08	8.15557e+06	1.46029e+07	4.70697e+06	8.33024e+06	4.10477e+06	6.17538e+06	3.07851e+06	1.32252e+07	1.24329e+07
Bclaf1	gi|70906447;gi|24496776;gi|70906449	0.0025		0.0059	0.5732	0.4799	0.467	0.1431	0.1454	0.3512	0.2802	0.5256	0.2807	149230		691213	1.66913e+07	1.55267e+07	9.85243e+06	6.02706e+06	5.44421e+06	6.81789e+06	3.63914e+06	1.49809e+07	7.34881e+06
Bcs1l	gi|21313544	0.5979	0.6374	0.434	0.5843	0.9653	0.7672	0.1634	0.4402	0.0936	0.1879	0.1721	0.4236	3.59428e+07	2.83709e+07	5.04366e+07	1.70155e+07	3.12312e+07	1.61864e+07	6.88244e+06	1.64876e+07	1.81663e+06	2.44055e+06	4.90409e+06	1.10911e+07
Bdh1	gi|170014725	5.5747	3.2095	11.2503	0.18	0.229	0.7369	0.8607	0.5767	2.7998	0.4538	0.4833	0.2876	3.35126e+08	1.42862e+08	1307357881	5.24186e+06	7.40774e+06	1.55476e+07	3.62446e+07	2.15989e+07	5.43562e+07	5.89351e+06	1.37754e+07	7.52964e+06
Bgn	gi|20137008	0.1118			0.5858	1.6191	1.5867	0.2337	0.2898	0.0472	0	0.0462	0.0367	6.71876e+06			1.70598e+07	5.23859e+07	3.34757e+07	9.84087e+06	1.08518e+07	915687	0	1.31631e+06	961577
Bicd1	gi|163838766;gi|163838764	0.022				0.0015	0.0028							1.32507e+06				47331.9	58773.7
Bicd2	gi|85702355;gi|18139547;gi|85702359	0.0235	0.0037	0	0.0857	0.3073	0.1208	0.215	0.2532	0.0642	0.0396	0.1305	0.0162	1.41315e+06	164819	0	2.49696e+06	9.94188e+06	2.54909e+06	9.05253e+06	9.48137e+06	1.24647e+06	513737	3.71926e+06	422865
Birc6	gi|409971427	0.0002	0	0.0015	0.067	0.0806	0.0263	0.113	0.0108	0.0554	0.0337	0.0632	0.0663	11953	2204.21	174969	1.95125e+06	2.60645e+06	554739	4.75803e+06	405922	1.07478e+06	438098	1.80236e+06	1.73513e+06
Blmh	gi|30519997	0.2568	0.3113	0.1133	0.8204	0.8752	1.2548	0.7195	1.0428	0.9229	0.7253	0.9136	0.9244	1.54363e+07	1.38556e+07	13168649	2.38909e+07	2.83179e+07	2.64747e+07	3.02997e+07	3.90533e+07	1.7917e+07	9.41987e+06	2.60376e+07	2.42018e+07
Bloc1s1	gi|31980697	0.0268	0.0322	0	1.2549	0.1713			0	0.2007	0.1316	0.5913	0.7735	1.61144e+06	1.43426e+06	0	3.65462e+07	5.54266e+06			0	3.89691e+06	1.7098e+06	1.68521e+07	2.02506e+07
Bloc1s2	gi|254675328	0.0579		0	0.2568	0.3765	0.2786	0.0894		0.4537	1.1165	0.7665	2.4128	3.47785e+06		0	7.4793e+06	1.21811e+07	5.8789e+06	3.76291e+06		8.80817e+06	1.45015e+07	2.1846e+07	6.31706e+07
Bloc1s4	gi|19526908	0.0011		0.0086	0.0294	0.7056	0.013	0.0016			0.1308	0.06	0.1341	67552.5		1.00229e+06	856430	2.28286e+07	274944	67383.2			1.69948e+06	1.71089e+06	3.50962e+06
Blvra	gi|124487331	0.1763	2.9694	0.3248	3.6569	3.3379	3.4873	1.9072	1.3774	4.5927	18.1166	10.0962	11.6043	1.05961e+07	1.32173e+08	3.77384e+07	1.06497e+08	1.07997e+08	7.3576e+07	8.03129e+07	5.15866e+07	8.91624e+07	2.35304e+08	2.87744e+08	3.03815e+08
Blvrb	gi|21450325	2.0419	2.3069	0.2834	6.186	9.4093	4.1207	3.8814	2.7928	12.0546	63.0117	48.9265	53.4203	1.22753e+08	1.02683e+08	3.29301e+07	1.80148e+08	3.04441e+08	8.69388e+07	1.63445e+08	1.04593e+08	2.34027e+08	8.18412e+08	1394413813	1398609672
Bnip1	gi|255003752	0.0641	0.0849	0.0153	0.7739	1.0899	0.8939	0.0541	0.0274	0.097	0.0712	0.112	0.2123	3.85574e+06	3.78047e+06	1.77241e+06	2.25387e+07	3.52645e+07	1.88594e+07	2.27776e+06	1.0266e+06	1.88358e+06	924212	3.19188e+06	5.55958e+06
Bod1	gi|67906187	0.1121	0	0.015	12.5373	0.1308	10.4186	0.0604	0.0246			0.0107	0.022	6.74065e+06	0	1.74259e+06	3.6511e+08	4.23267e+06	2.19812e+08	2.54356e+06	921806			304918	575810
Bola1	gi|58037151	0.1243	0.3999	0.5331	1.9713	1.436	1.1595	0.2248	0.2363	1.7672	0.4514	0.6182	0.1419	7.4746e+06	1.78019e+07	6.19527e+07	5.74093e+07	4.64628e+07	2.44623e+07	9.46735e+06	8.84969e+06	3.43089e+07	5.86268e+06	1.76201e+07	3.71609e+06
Bola2	gi|29171318	3.3388	0.21	0.4313	1.8219	4.749	2.7031	0.6814	0.9585	2.481	2.8638	1.0801	4.0699	2.00712e+08	9.3482e+06	5.0119e+07	5.30569e+07	1.53656e+08	5.70301e+07	2.86941e+07	3.58953e+07	4.81663e+07	3.71963e+07	3.07835e+07	1.06556e+08
Bola3	gi|30424938	1.3166	1.3851	2.4924	0.1692	0.2739	1.1337	0.2609	0.4299	0.5125	0.1562	0.1316	0.0416	7.91484e+07	6.16536e+07	2.8963e+08	4.92774e+06	8.86071e+06	2.39187e+07	1.09884e+07	1.60987e+07	9.95024e+06	2.0289e+06	3.75068e+06	1.08836e+06
Bphl	gi|21624609	2.221	3.5463	3.5978	1.1321	1.8039	1.865	1.3668	1.0122	2.5759	1.2365	0.6667	2.3627	1.33519e+08	1.57853e+08	4.18085e+08	3.2969e+07	5.83667e+07	3.93479e+07	5.75542e+07	3.79079e+07	5.00083e+07	1.60597e+07	1.9e+07	6.18592e+07
Bpifa3	gi|58037321	0.132	0.1765	0.0955	0.0621	0.0736	0.0248	0.0657	0.0702		0.1084	0.0509		7.9379e+06	7.85622e+06	1.11003e+07	1.80983e+06	2.38014e+06	522419	2.76662e+06	2.6293e+06		1.40842e+06	1.44941e+06
Bpnt1	gi|39652626	0.3232	0.6304	0.9263	1.3154	1.3539	0.7479	0.3226	0.6025	0.965	0.3831	0.3448	0.4592	1.9432e+07	2.80623e+07	1.07647e+08	3.83064e+07	4.38046e+07	1.57784e+07	1.35833e+07	2.25653e+07	1.87342e+07	4.97521e+06	9.82703e+06	1.20232e+07
Brap	gi|70608139	0.0007		0.0003	0.9528	0.5999	0.3846	0.0029	0.0066	0.0262	0.0571	0.0157	0.5988	43634.2		30036.5	2.77483e+07	1.941e+07	8.11354e+06	122350	246654	508351	741590	448007	1.56784e+07
Brcc3	gi|262050570	0.04		0.0166	0.3995	0.9546	0.7482	0.1242	0.1352	0.7467	0.2605	0.6221	0.8762	2.40362e+06		1.93354e+06	1.16334e+07	3.08849e+07	1.57863e+07	5.23131e+06	5.06433e+06	1.44968e+07	3.38364e+06	1.77306e+07	2.2941e+07
Brd3	gi|165972333;gi|165972335	0.0007			0.3923	0.3701	0.293	0.147	0.0722	0.074	0.2062	0.2296	0.1228	40241.4			1.14243e+07	1.19758e+07	6.18218e+06	6.19014e+06	2.70444e+06	1.43679e+06	2.67794e+06	6.54353e+06	3.21543e+06
Bri3bp	gi|58037467	0.6362	0.1414	1.2624	0.2907	0.2856	0.1052	0.0691	0.0771	0.3339	0.2684		0.1258	3.82452e+07	6.29417e+06	1.46695e+08	8.46545e+06	9.24023e+06	2.21965e+06	2.91041e+06	2.88615e+06	6.48197e+06	3.4864e+06		3.29383e+06
Brk1	gi|19527154	0.0144			5.1732	4.5914	5.9171	2.8475	2.9461	11.0641	10.2121	8.9917	5.3457	866736			1.50655e+08	1.48555e+08	1.24839e+08	1.19907e+08	1.10337e+08	2.14798e+08	1.32638e+08	2.56265e+08	1.39958e+08
Brox	gi|58037255	0.0357		0.0108	0.1164	0.1371	0.239	0.0771	0.3986	0.0659	0.2481	0.3771	0.1744	2.14391e+06		1.25872e+06	3.3884e+06	4.43475e+06	5.04202e+06	3.24578e+06	1.49284e+07	1.27855e+06	3.22263e+06	1.07463e+07	4.56657e+06
Bsg	gi|34915988;gi|116014342	7.3592	9.6964	5.7903	3.0833	4.7115	8.2662	10.0534	7.0768	7.0981	3.1633	2.6198	2.6153	4.42406e+08	4.31603e+08	6.72871e+08	8.9793e+07	1.52441e+08	1.744e+08	4.23345e+08	2.65036e+08	1.37802e+08	4.10861e+07	7.46638e+07	6.84729e+07
Bst2	gi|37674242	0.0364			2.1118	4.1049	3.1052	5.3079	1.337	2.8597	0.7772	0.4138	0.6101	2.1869e+06			6.14988e+07	1.32814e+08	6.55133e+07	2.23513e+08	5.00737e+07	5.55177e+07	1.00947e+07	1.17942e+07	1.59724e+07
Btf3	gi|56605979;gi|281485611	0.4322	0.4302	0.1174	2.4349	2.2074	2.3586	0.9698	0.2514	0.3017	1.2511	1.1386	1.2418	2.59813e+07	1.91499e+07	1.36438e+07	7.09087e+07	7.14197e+07	4.97614e+07	4.08367e+07	9.41702e+06	5.85748e+06	1.62497e+07	3.24502e+07	3.25127e+07
Btf3l4	gi|29789195	0.9717		0.4438	3.01	3.202	0.1768	0.3542	0.5776	0.4228	1.0801	0.2297	0.485	5.8414e+07		5.15743e+07	8.76562e+07	1.03601e+08	3.73044e+06	1.49153e+07	2.16337e+07	8.20892e+06	1.4028e+07	6.54525e+06	1.26973e+07
Btnl1	gi|189409106	0												0
Bub3	gi|31560618	0.0381	0	0.2797	3.0282	4.6408	6.0488	8.3961	1.6558	2.7855	4.1834	7.748	6.3768	2.2896e+06	0	3.25039e+07	8.81865e+07	1.50154e+08	1.27617e+08	3.53557e+08	6.20131e+07	5.40771e+07	5.43344e+07	2.20821e+08	1.66953e+08
Bud31	gi|57222238	0.0046	0	0	0.7336	0.8608	0.3613	0.2161	0.4183	0.5541	0.5043	0.37	0.328	274640	0	0	2.13648e+07	2.78505e+07	7.62274e+06	9.09944e+06	1.56671e+07	1.07578e+07	6.55061e+06	1.0544e+07	8.58643e+06
Bves	gi|13195598	1.2751	1.2584	0.536				0.2415	0.0106	2.3915		0.1785		7.66514e+07	5.60115e+07	6.22846e+07				1.01711e+07	397383	4.64291e+07		5.08845e+06
BY080835	gi|377835645	0.1188	0.0388	0.0448						0.2448	0.0033			7.14263e+06	1.72501e+06	5.20244e+06						4.75188e+06	42350.2
Bzw1	gi|13385296	0.0026	0.032	0.0451	1.5762	1.0758	1.6247	0.7502	0.6684	0.5568	1.6856	1.0856	3.1739	156788	1.4227e+06	5.23991e+06	4.59012e+07	3.48077e+07	3.42781e+07	3.15889e+07	2.50341e+07	1.08089e+07	2.18932e+07	3.09408e+07	8.30969e+07
Bzw2	gi|31981160	0.1876	0.4072	0.2552	0.2204	0.0723	0.0858	0.1344	0.5361	0.2824	0.2603	0.2043	0.1502	1.12793e+07	1.81267e+07	2.9655e+07	6.41923e+06	2.33962e+06	1.80959e+06	5.6587e+06	2.00788e+07	5.48226e+06	3.38136e+06	5.82188e+06	3.93257e+06
C030006K11Rik	gi|21735489;gi|210147428	1.2402	0.7211	0.9938	0.1856	0.1304	0.0611	0.2755	0.2048	0.5736	0.2809	0.1626	0.1098	7.4555e+07	3.20955e+07	1.15489e+08	5.40631e+06	4.218e+06	1.28875e+06	1.16006e+07	7.66856e+06	1.11365e+07	3.64827e+06	4.63402e+06	2.87436e+06
C1qbp	gi|112181167	15.3776	13.8257	16.7246	7.4763	5.5411	7.3021	4.9761	6.5934	8.6609	6.6181	5.0252	11.7947	9.24436e+08	6.15407e+08	1943514188	2.17724e+08	1.79285e+08	1.54061e+08	2.0954e+08	2.46932e+08	1.68142e+08	8.59577e+07	1.43221e+08	3.08799e+08
C2cd5	gi|157838011;gi|157838015;gi|157838013	0.0001			0.0108	0.1026	0.017	0.0179	0.0138		0.0192	0.0052	0.0016	3579.11			313505	3.32109e+06	358541	755384	515586		249947	149131	43092.2
C330018D20Rik	gi|256773197	0.0662	0.0789	0.055					0.0132					3.98184e+06	3.51348e+06	6.39107e+06					495641
C920025E04Rik	gi|401871063	0		0.0004	0.0446	0.0588	0.0486	0.0592	0.0669	0.0513	0.1153	0.1129	0.1266	0		52126.8	1.2978e+06	1.90386e+06	1.02495e+06	2.49252e+06	2.50692e+06	996789	1.49765e+06	3.21836e+06	3.31458e+06
Cab39	gi|161086893	0.2573	0.4108	0.1375	3.1355	2.2717	2.549	1.8293	1.6989	1.2244	3.5151	2.743	2.4383	1.54703e+07	1.82837e+07	1.59832e+07	9.13125e+07	7.35007e+07	5.37785e+07	7.70329e+07	6.36259e+07	2.37702e+07	4.56555e+07	7.81761e+07	6.38388e+07
Cab39l	gi|31541826	0.1515	0.064	0.0457	0.7116	0.7788	0.3138	0.2672	0.317	0.1633	0.3751	0.4435	0.4109	9.10683e+06	2.84749e+06	5.31093e+06	2.07236e+07	2.51985e+07	6.62085e+06	1.12513e+07	1.18737e+07	3.17034e+06	4.8716e+06	1.26399e+07	1.07579e+07
Cabs1	gi|58037225	0.0216	0.0278		0.203									1.29642e+06	1.23854e+06		5.91061e+06
Cacna1c	gi|113930699;gi|364502989;gi|226958564;gi|226958556;gi|364502993;gi|364502991;gi|226958560;gi|364502987;gi|364502983;gi|364502985	0.0298	0.0245	0.0588			0.0048							1.79434e+06	1.08854e+06	6.82747e+06			101917
Cacna1d	gi|134288875;gi|134288900	0.0063	0.0084	0.0078	0.0018		0.0048							380792	372481	903318	51277.2		100358
Cacna1i	gi|157057194	0.0006												33309.9
Cacna1s	gi|124486622;gi|189409136	0.0078	0.0035	0.0006			0.0058						0.0047	469559	157897	69579.5			122525						122678
Cacna2d1	gi|161086896;gi|6753234;gi|161086902;gi|161086898;gi|161086900	0.781	2.187	0.4299	0.3453	0.6527	0.2933	0.5051	0.4444	0.5465	0.0998	0.147	0.1155	4.69517e+07	9.73477e+07	4.99539e+07	1.00562e+07	2.11179e+07	6.18734e+06	2.12705e+07	1.66431e+07	1.06089e+07	1.29665e+06	4.19013e+06	3.02266e+06
Cacna2d2	gi|291290987;gi|291290991;gi|291290985;gi|291290989;gi|161353447	0.0069	0.0072	0.02	0.0099	0.0098	0.0135	0.0087	0.023					412335	319463	2.31915e+06	287701	318532	283935	366494	861833
Cacnb2	gi|357527424;gi|29789144	0.031	0.0141	0.068					0.0183					1.86418e+06	628112	7.89651e+06					684556
Cacul1	gi|285402250;gi|285402212;gi|58037533	0.0027										0.0332	0	162882										946713	0
Cacybp	gi|33468885	0.1824	0.2305	0.1387	2.08	2.8975	3.7809	0.9375	0.8676	1.9521	4.0587	1.0474	2.5806	1.09625e+07	1.02581e+07	1.6116e+07	6.05746e+07	9.37478e+07	7.97701e+07	3.94786e+07	3.24924e+07	3.78982e+07	5.27151e+07	2.98503e+07	6.75622e+07
Cad	gi|51093867	0	0.0079		0.6055	0.7265	0.5026	0.0701	0.1031	0.2741	0.1429	0.1784	0.1236	0	351546		1.7634e+07	2.35052e+07	1.06036e+07	2.95105e+06	3.85969e+06	5.32218e+06	1.85561e+06	5.08487e+06	3.23611e+06
Calb2	gi|34098931	0.0076								0.3059				458547								5.93898e+06
Cald1	gi|21704156	0.0059			8.0474	7.7865	5.483	8.3012	6.6831	1.537				352503			2.34355e+08	2.51934e+08	1.15682e+08	3.49558e+08	2.50291e+08	2.984e+07
Calm1	gi|6753244	1.9392	1.5107	1.7227	70.0562	54.6273	51.5324	81.8366	89.4853	36.8464	73.9077	78.7228	62.4149	1.16578e+08	6.72444e+07	2.00191e+08	2040172485	1767477372	1087233648	3446098136	3351333132	7.15335e+08	9.59933e+08	2243615038	1634098693
Calm2	gi|6680832	1.9392	1.5107	1.7227	70.0562	54.6273	51.5324	81.8366	89.4853	36.8464	73.9077	78.7228	62.4149	1.16578e+08	6.72444e+07	2.00191e+08	2040172485	1767477372	1087233648	3446098136	3351333132	7.15335e+08	9.59933e+08	2243615038	1634098693
Calm3	gi|6680834	1.9392	1.5107	1.7227	70.0562	54.6273	51.5324	81.8366	89.4853	36.8464	73.9077	78.7228	62.4149	1.16578e+08	6.72444e+07	2.00191e+08	2040172485	1767477372	1087233648	3446098136	3351333132	7.15335e+08	9.59933e+08	2243615038	1634098693
Calml3	gi|13386230	0.6908	0.6599	0.4792	27.2843	20.2336	37.5021	32.5237	54.8657	20.8281	29.4748	28.4717	35.9378	4.15274e+07	2.93733e+07	5.56827e+07	7.94571e+08	654663482	7.91222e+08	1369556837	2054788828	4.04357e+08	3.82826e+08	8.1145e+08	9.40897e+08
Calr	gi|6680836	2.5235	2.7317	2.0499	97.2153	121.439	87.3383	30.9202	27.6814	45.8516	76.6162	111.157	70.1469	1.51704e+08	1.21594e+08	238207741	2831097686	3929184776	1842669866	1302032711	1036702920	8.90161e+08	9.9511e+08	3167995329	1836533498
Calu	gi|41282022;gi|6680840	1.0268	6.9825	0.7018	79.6867	68.5721	51.8994	10.1041	9.948	10.8699	5.3765	4.9335	4.4358	6.17286e+07	3.10803e+08	8.15497e+07	2320628598	2218663975	1094976995	4.25477e+08	3.72567e+08	2.11028e+08	6.9832e+07	1.40606e+08	1.16134e+08
Camk1	gi|19527140	0.1002	0.2494	0.1533	0.8902	0.9135	0.9516	0.5201	0.3903	0.9224	2.4256	2.606	3.4849	6.02228e+06	1.10993e+07	1.78178e+07	2.59245e+07	2.95573e+07	2.00767e+07	2.19e+07	1.46164e+07	1.79083e+07	3.1504e+07	74272881	9.12401e+07
Camk1d	gi|79750129	0.0035	0.089	0.0031	0.29	0.7611	0.3435	0.0609	0.018	0.234	1.1805	2.4721	1.8553	210517	3.96262e+06	359084	8.44519e+06	2.46271e+07	7.24701e+06	2.56559e+06	673329	4.54359e+06	1.53329e+07	70454348	4.8573e+07
Camk2a	gi|28916677;gi|6753250	0.5151	1.1954	0.6677	0.2197	0.4	0.2934	0.3046	0.2389	0.2293	0.0786	0.1102	0.1537	3.0965e+07	5.32076e+07	7.7594e+07	6.39788e+06	1.29416e+07	6.19109e+06	12826310	8.94843e+06	4.451e+06	1.02111e+06	3.13943e+06	4.02402e+06
Camk2b	gi|291291008;gi|291291010;gi|226693349	0.7204	0.8401	0.1193	0.2565	0.4381	0.327	0.3182	0.2961	0.2254	0.0937	0.1181	0.1627	4.33083e+07	3.7393e+07	1.38687e+07	7.4693e+06	1.41748e+07	6.89967e+06	1.33979e+07	1.10907e+07	4.37529e+06	1.21643e+06	3.36456e+06	4258621
Camk2d	gi|70906479;gi|18158420;gi|70906477	1.8084	1.7399	0.9683	1.1716	1.8878	1.759	1.1375	1.4224	1.6427	0.622	0.6469	0.9342	1.08713e+08	7.74467e+07	1.12525e+08	3.41202e+07	6.10801e+07	3.71106e+07	4.7899e+07	5.32721e+07	3.18908e+07	8.07915e+06	1.84374e+07	2.44588e+07
Camk2g	gi|85362742;gi|85362729;gi|75991700	0.5998	0.215	0.2177	0.2757	0.6835	0.3002	0.3123	0.4348	0.2945	0.0752	0.2129	0.1948	3.60602e+07	9.56832e+06	2.53036e+07	8.02879e+06	2.21158e+07	6.33316e+06	1.31515e+07	1.62828e+07	5.71803e+06	976453	6.06858e+06	5.10004e+06
Caml	gi|78126155	0.0387			0	0	0.0139	0.0314	0.0592			0	0	2.32862e+06			0	0	292845	1.32048e+06	2.21745e+06			0	0
Camsap1	gi|444741718;gi|444741722;gi|444741720	0.0269		0										1.61417e+06		5413.47
Cand1	gi|189409138	0.076	0.1192	0.068	3.6997	3.8109	3.2041	0.9436	1.2859	1.4422	1.3822	0.9834	1.0134	4.57118e+06	5.30384e+06	7.89641e+06	107742262	1.23302e+08	6.75998e+07	3.97343e+07	4.81569e+07	2.79993e+07	1.79522e+07	2.80279e+07	2.65317e+07
Cand2	gi|254692880	1.0849	1.3251	1.2289	0.0495	0.2358	0.0794	0.0132	0.0004	0.0424	0.0158	0.0131	0.0171	6.52186e+07	5.89841e+07	142806761	1.44189e+06	7.6283e+06	1.67545e+06	555659	14875.5	822562	205227	372701	448358
Canx	gi|160333216	3.4938	2.5938	3.0825	15.7683	22.2523	18.993	9.824	10.6089	10.0969	18.9759	22.8305	32.989	2.1003e+08	1.15454e+08	3.58208e+08	4.59204e+08	7.19978e+08	4.00715e+08	413684564	3.97316e+08	196021104	2.46464e+08	6.50674e+08	8.63693e+08
Cap1	gi|157951604	0.0841	0.0544	0.0115	12.9225	15.1864	8.7627	5.7645	7.833	13.2472	41.611	41.6349	43.3829	5.05402e+06	2.41944e+06	1.34209e+06	3.76329e+08	4.9136e+08	1.84875e+08	242740913	2.93354e+08	2.57181e+08	540453894	1186603962	1135817980
Cap2	gi|13385554	2.0249	2.2969	0.5291	0.4278	0.5821	0.7357	0.3777	0.2457	0.1653	1.2619	1.0549	1.5431	1.21727e+08	1.0224e+08	6.14881e+07	1.24586e+07	1.88329e+07	1.55221e+07	1.5905e+07	9.20238e+06	3.20935e+06	1.63894e+07	3.00649e+07	4.04013e+07
Capg	gi|406647878	0.0153		0.0097	31.4943	34.9468	17.8824	6.9593	3.8329	30.2328	54.167	30.2752	30.3054	920721		1.13271e+06	9.17173e+08	1130710830	3.77284e+08	2.93054e+08	1.43545e+08	5.86939e+08	7.03535e+08	8.62849e+08	7.93432e+08
Capn1	gi|160333229	0.1535	0.1848	0.1147	3.8615	2.991	5.09	1.6562	0.8917	3.3373	1.7141	1.5244	2.9341	9.22488e+06	8.22461e+06	1.33311e+07	1.12453e+08	9.67728e+07	1.07389e+08	6.97426e+07	3.33963e+07	6.47902e+07	2.22627e+07	4.34449e+07	7.68175e+07
Capn2	gi|157951598	0.5586	0.7469	0.2592	22.0747	9.9155	9.6086	9.0491	8.3032	5.8385	4.1561	2.7207	3.5292	3.35799e+07	3.3244e+07	3.01251e+07	6.42856e+08	3.20816e+08	2.02724e+08	3.81054e+08	310964086	1.13348e+08	5.398e+07	7.75391e+07	9.23982e+07
Capn8	gi|224809586;gi|224809590	0.0391						0.2088	0.0276					2.34947e+06						8.79452e+06	1.03384e+06
Capns1	gi|110227381	0.2093	0.2856	0.7986	19.1638	19.6286	12.8405	4.7676	6.7939	4.743	4.9496	4.5013	4.4519	1.2584e+07	1.27129e+07	9.27972e+07	5.58086e+08	6.35086e+08	2.70909e+08	200760455	254439711	9.20804e+07	6.42865e+07	1.28288e+08	1.16555e+08
Capns2	gi|254675215	0.0243	0.0632	0.0514	0.8853	1.5392	1.1485	0.4681	0.9315	0.7826	0.4742	0.3776	0.7854	1.45932e+06	2.81355e+06	5.97213e+06	2.57828e+07	4.98004e+07	2.42317e+07	1.97119e+07	3.48868e+07	1.5193e+07	6.1592e+06	1.07614e+07	2.05636e+07
Caprin1	gi|162329570;gi|162329566;gi|162329564	0.1178	0.3015	0.1414	0.9233	1.2239	0.5335	0.2397	0.2908	0.8699	0.6575	0.8232	0.8016	7.08117e+06	1.34188e+07	1.64295e+07	2.68875e+07	3.95982e+07	1.12569e+07	1.00936e+07	1.08916e+07	1.68892e+07	8.54015e+06	2.34614e+07	2.09865e+07
Capza1	gi|161086971	1.8686	1.1983	1.2746	12.0064	16.0053	13.6941	11.5622	13.0788	11.1677	28.9182	22.8867	31.2487	1.1233e+08	53340501	148117269	3.4965e+08	5.17854e+08	2.88919e+08	4.86878e+08	4.89817e+08	2.1681e+08	3.75597e+08	6.52274e+08	8.18129e+08
Capza2	gi|6671672	6.3332	6.0957	10.2166	14.0999	16.829	11.9742	14.2109	15.827	16.3746	39.5012	48.7826	48.3441	3.80726e+08	271329682	1187237531	4.10616e+08	5.44507e+08	2.52632e+08	5.98412e+08	5.92742e+08	3.17896e+08	5.13051e+08	1390312289	1265709164
Capzb	gi|6753262;gi|407027854;gi|83649737;gi|407027856	9.6906	9.0091	6.7642	28.3964	28.3418	22.237	20.9023	17.2268	37.4659	114.215	72.6118	66.2827	5.82561e+08	4.0101e+08	7.86044e+08	8.26958e+08	9.17004e+08	4.69159e+08	8.80184e+08	6.45166e+08	7.27362e+08	1483452922	2069449996	1735363485
Car14	gi|6753264	0.0702	0.1939	0.1841			0.0398	0.1519	0.0681	0.2887	0.0644	0.0356	0.0011	4.22092e+06	8.62886e+06	2.13949e+07			839342	6.39695e+06	2.55196e+06	5.6042e+06	836902	1.01586e+06	27876.6
Car2	gi|157951596	0.2635			0.3962	0.4835	0.3424	0.2313	0.314	0.7172	0.686	0.2673	0.3422	1.58417e+07			1.15381e+07	1.56436e+07	7.22498e+06	9.73847e+06	1.17599e+07	1.39238e+07	8.90998e+06	7.61755e+06	8.96006e+06
Car4	gi|6671678	0.1779			2.604	4.5863	6.5536	19.2709	24.3794	9.1534	0.0592	0.2033	0.0762	1.06918e+07			7.58324e+07	1.48391e+08	1.38269e+08	8.11488e+08	913039156	1.77703e+08	768628	5.79463e+06	1.99389e+06
Carkd	gi|298676450;gi|298676452	0.8881	1.0298	0.9415	1.5627	2.7961	1.3374	1.0713	0.8614	1.5047	1.3781	1.0441	2.4426	5.33864e+07	4.58368e+07	1.09404e+08	4.55094e+07	9.04686e+07	2.82158e+07	4.511e+07	3.2259e+07	2.92121e+07	1.78991e+07	2.97572e+07	6.39507e+07
Carm1	gi|189409145;gi|50511310	0.0396		0.0528	0.5395	0.283	0.2085	0.0803	0.0486	0.1022	0.2887	0.0368	0.232	2.37827e+06		6.14021e+06	1.57123e+07	9.15703e+06	4.39873e+06	3.3825e+06	1.8194e+06	1.9835e+06	3.74919e+06	1.048e+06	6.07362e+06
Cars2	gi|189409152	0.9133	2.1083	2.3499	0.1998	0.2386	0.2336	0.6037	0.7026	0.4144	0.1825	0.3933	0.4329	5.49025e+07	9.38447e+07	2.73074e+08	5.81882e+06	7.71928e+06	4.92845e+06	2.54202e+07	2.63138e+07	8.04563e+06	2.36979e+06	1.12099e+07	1.13344e+07
Casp12	gi|157951684	0.0209			0.0286	0.0798	0.1022		0.0086	0				1.25864e+06			833969	2.58226e+06	2.15578e+06		321139	0
Casq2	gi|157951700	82.7904	74.2292	53.476	5.1175	8.2565	10.0594	12.466	16.7219	9.5108	8.1854	7.7957	12.017	4977011584	3304072932	6214276020	1.4903e+08	2.6714e+08	2.12234e+08	5.24935e+08	6.26256e+08	1.84643e+08	1.06314e+08	2.2218e+08	314619610
Cast	gi|33563246	0.1821	0.0929	0.1359	7.254	6.0189	4.1566	2.731	2.7833	1.2122	3.142	2.6522	1.7737	1.0945e+07	4.13671e+06	1.57922e+07	2.11251e+08	1.94741e+08	8.76967e+07	1.15002e+08	104238602	2.3533e+07	4.08097e+07	7.55871e+07	4.6438e+07
Cat	gi|157951741	2.9508	2.9336	2.9429	4.9143	5.7163	5.7585	2.3416	2.1805	3.3764	6.2814	6.9824	8.211	1.77388e+08	1.30582e+08	3.41985e+08	1.43113e+08	1.84952e+08	121492791	9.86037e+07	8.16624e+07	6.55498e+07	8.15846e+07	1.99e+08	2.14974e+08
Cav1	gi|340139110;gi|6680854	4.24	0.4834	1.2087	101.053	204.686	290.172	726.893	674.767	164.067	4.2459	6.2301	5.3927	2.54889e+08	2.15154e+07	1.40458e+08	2942855560	6622656332	6122072560	30609075637	25270868086	3185196048	5.51468e+07	1.7756e+08	1.41187e+08
Cav2	gi|18702317;gi|480354944	0.0327		0.0194	3.6118	3.8873	4.8731	14.6421	13.0376	7.5362	0.0511	0.2387	0.097	1.96601e+06		2.25121e+06	1.05183e+08	1.25775e+08	1.02813e+08	6.16573e+08	4.88276e+08	1.46307e+08	664141	6.80367e+06	2.53854e+06
Cav3	gi|6680852	27.2047	31.3757	23.9634	19.9519	37.2906	48.895	72.4815	107.257	28.9451	3.28	3.8636	3.1018	1635434216	1396588878	2784714229	5.81039e+08	1206544206	1031589888	3052157956	4016924999	5.61938e+08	4.26012e+07	1.10113e+08	8.12081e+07
Cbfb	gi|238814333;gi|238814331;gi|238814337	0.011			0.8308	1.1949	0.5108	0.2183	0.1853	0.8213	2.7185	1.5836	1.7652	662759			2.41932e+07	3.86616e+07	1.07767e+07	9.19295e+06	6.94052e+06	1.59443e+07	3.53088e+07	4.51342e+07	4.62152e+07
Cbr1	gi|113680352	3.1534	3.3393	2.383	18.541	11.0405	21.2158	16.3324	8.5272	1.7407	1.6081	1.6598	3.6302	1.89571e+08	1.48639e+08	2.76924e+08	539949091	3.57216e+08	4.47613e+08	6.87748e+08	3.19355e+08	3.37935e+07	2.0887e+07	4.73034e+07	9.50435e+07
Cbr2	gi|6671688	0.2979	0.0055		4.2075	5.08	6.5119	27.901	18.5878	66.2211	535.154	554.63	555.113	1.79059e+07	243009		1.2253e+08	164365025	1.37388e+08	1174894718	6.96137e+08	1285614513	6950720685	15807075323	14533538735
Cbr3	gi|27413160	0.0532	0.0521	0.0658	13.8287	14.2409	9.4036	1.1193	1.0362	1.6485	2.5276	1.2285	1.4397	3.20114e+06	2.31868e+06	7.64296e+06	4.02719e+08	4.60766e+08	1.98398e+08	4.71335e+07	3.88073e+07	3.20036e+07	3.28294e+07	3.5013e+07	3.76926e+07
Cbr4	gi|269784762	5.4522	3.3129	4.926	0.6822	7.289	5.5907	6.4166	1.0791	1.4937	12.7903	0.6277	8.6343	3.27765e+08	1.47462e+08	5.72437e+08	1.98669e+07	2.35838e+08	1.17953e+08	270200195	4.04121e+07	2.8999e+07	1.66124e+08	1.78903e+07	2.26057e+08
Cbwd1	gi|22122605	0.1009	0.0021	0.0188	0.0008	0.0272	0.0414	0.0002	0.0573	0			0.0014	6.06476e+06	91706.4	2.19036e+06	22573.4	880265	873880	7381.16	2.14474e+06	0			36401.5
Cbx1	gi|6671696	0			7.9392	8.4965	6.9751	3.9984	9.3947	4.3991	8.1835	10.4027	10.5763	0			2.31206e+08	2.74905e+08	1.47162e+08	1.68372e+08	3.51843e+08	8.54035e+07	1.0629e+08	2.96479e+08	2.769e+08
Cbx3	gi|108860695	0.096	0.0745	0.0439	11.9071	13.4166	8.6502	7.5238	10.2799	4.2629	14.4015	11.4413	15.3073	5.76844e+06	3.31619e+06	5.10069e+06	3.46758e+08	4.34098e+08	1.82503e+08	3.16822e+08	3.84995e+08	8.276e+07	1.8705e+08	3.2608e+08	4.00764e+08
Cbx5	gi|158966694	0.0379	0		3.7195	9.43	5.5172	0.919	1.1436	2.8847	1.2188	1.6411	1.5558	2.27588e+06	0		1.0832e+08	3.0511e+08	116402368	3.86986e+07	4.28281e+07	5.60036e+07	1.58298e+07	4.67706e+07	4.07336e+07
Ccar1	gi|33563288	0.0099	0.0029	0.0151	0.7632	0.5925	0.9433	0.3288	0.4517	0.8162	0.7841	1.1005	0.5388	592287	129315	1.76039e+06	2.22245e+07	1.91693e+07	1.99014e+07	1.38467e+07	1.69169e+07	1.58459e+07	1.01839e+07	3.13637e+07	1.41059e+07
Ccbl1	gi|31982063	0.6594	0.3218	0.512	0.0758	0.0258	0.1393	0.0159	0.0261	0.0671	0.0326	0.0384	0.007	3.96387e+07	1.43224e+07	5.94926e+07	2.20788e+06	836068	2.93984e+06	669664	978178	1.3023e+06	423280	1.09576e+06	181966
Ccbl2	gi|30424613	2.4393	2.1024	2.3153	0.3593	0.1999	0.3132	0.7553	0.789	1.0639	0.357	0.2061	0.1959	1.46639e+08	9.35801e+07	269048669	1.04639e+07	6.46913e+06	6.60845e+06	3.18071e+07	2.95473e+07	2.06542e+07	4.6369e+06	5.87427e+06	5.12948e+06
Ccdc110	gi|85701744	0.1587	0.7865	0.9023		0.1622			0.0705			0.1779		9.54209e+06	3.5007e+07	1.04854e+08		5.24703e+06			2.64028e+06			5.07019e+06
Ccdc127	gi|281183266;gi|281183278	0.2514	0.3091	0.0525	0.2152	0.1056	0.4127	0.2485		0.1085	0.2946	0.0451	0.9311	1.51156e+07	1.37574e+07	6.10291e+06	6.26645e+06	3.41823e+06	8.70635e+06	1.04654e+07		2.10634e+06	3.82645e+06	1.28427e+06	2.43784e+07
Ccdc129	gi|126158913	0.0051												307486
Ccdc141	gi|299829227	0.1913	0.2671	0.146		0.0009	0.0018	0.0064	0.0044		0.0007			1.15018e+07	1.18893e+07	1.69605e+07		28412.1	37899.6	270159	166508		9237.82
Ccdc163	gi|134053900	0												0
Ccdc25	gi|22164768	0.0395	0.0532	0.0344	0.581	0.5529	0.3686	0.0928	0.1589	0.1014	0.345	0.2882	0.7523	2.3741e+06	2.36716e+06	4.00202e+06	1.69191e+07	1.7889e+07	7.77664e+06	3.90969e+06	5.94996e+06	1.96769e+06	4.48122e+06	8.21271e+06	1.96962e+07
Ccdc43	gi|13385406	0	0.005		0.3891	0.1322	0.3701	0.3505	0.561	0.0201	0.1273	0.0019	0.0301	0	222380		1.13318e+07	4.27592e+06	7.80802e+06	1.47595e+07	2.10114e+07	390964	1.65333e+06	53103.4	788871
Ccdc47	gi|125628650	0.1063	0.3234	0.3501	1.1935	1.109	0.8551	0.2998	0.5538	0.6209	0.4591	0.4608	1.5257	6.38772e+06	1.43938e+07	4.06883e+07	3.47574e+07	3.58813e+07	1.80416e+07	1.26247e+07	2.07422e+07	1.20538e+07	5.96258e+06	1.31329e+07	3.99457e+07
Ccdc51	gi|258679490	0.0875	0.1898	0.2124	0.0045	0.0364	0.0384	0.0172	0.0147	0.0415	0.0225	0.037	0.0603	5.2601e+06	8.44669e+06	2.46879e+07	129668	1.17752e+06	810697	726250	552404	805932	292430	1.05584e+06	1.57988e+06
Ccdc58	gi|226874938;gi|38348528;gi|226874940	2.2992	1.9086	1.8006	1.5447	0.9216	0.7224	0.3582	0.4088	0.9109	0.3514	0.5562	0.6468	1.38218e+08	8.49542e+07	2.09239e+08	4.49852e+07	2.98172e+07	1.52418e+07	1.50837e+07	1.53118e+07	1.76849e+07	4.56386e+06	1.58508e+07	1.69342e+07
Ccdc85c	gi|229576815	0.3214	0.0239	0.0007	0.041	0.008	0.0044	0.002	0.0347	0.0126				1.93209e+07	1.06488e+06	79135.1	1.19377e+06	259101	92053.9	83101.3	1.29941e+06	244845
Ccdc88c	gi|47059089	0.0005						0.0012	0.0025	0.0195				28026.5						51037.2	94227.6	379264
Ccdc90b	gi|251823850;gi|251823843	0.6618	0.8524	0.5945	1.1125	0.404	2.129	2.0234	0.2044	0.4442	0.5829	0.3902	0.6012	3.9787e+07	3.79405e+07	6.9088e+07	3.23987e+07	1.30718e+07	4.49176e+07	8.52053e+07	7.65579e+06	8.62463e+06	7.57133e+06	1.11199e+07	1.57394e+07
Ccnb1	gi|28195398	0.0376												2.26107e+06
Ccny	gi|31542003	0.0368	0.0019	0.0176	0.7671	0.5015	0.4845	0.355	0.6013	0.4261	0.0976	0.1441	0.099	2.21043e+06	83554.4	2.04574e+06	22340737	1.62254e+07	1.02221e+07	1.49482e+07	2.2518e+07	8.27277e+06	1.26711e+06	4.10724e+06	2.59291e+06
Ccs	gi|8393066	0.0119	0.025	0.0752	0.205	0.4222	0.3934	0.3872	0.2068	0.5184	0.1917	0.0649	0.1212	715147	1.11175e+06	8.73707e+06	5.96899e+06	1.36607e+07	8.29964e+06	1.63042e+07	7.74332e+06	1.00646e+07	2.48964e+06	1.84838e+06	3.17395e+06
Ccser2	gi|27754162;gi|80861474	0.0009			0.0014	0.0134	0.0435	0.0029	0.0345	0.0008				51537			40431.5	434596	916830	120314	1.29047e+06	15751
Cct2	gi|126521835	2.6859	1.336	1.3994	11.5619	11.7122	7.8579	7.109	6.1213	9.059	8.2053	6.6175	7.9702	1.61463e+08	5.94685e+07	1.62624e+08	3.36705e+08	3.78949e+08	1.65786e+08	2.99354e+08	2.29249e+08	175870438	1.06573e+08	1.886e+08	208669825
Cct3	gi|6753320	5.9566	12.5817	1.4463	7.9622	10.5799	10.2972	4.924	7.9647	9.6509	11.3999	7.6442	16.1344	3.58088e+08	5.60034e+08	1.68074e+08	2.31874e+08	3.42316e+08	2.17251e+08	2.07345e+08	2.98287e+08	1.87363e+08	1.48065e+08	2.17862e+08	4.22418e+08
Cct4	gi|6753322	0.6707	0.6685	0.546	7.9754	7.1474	6.0358	4.3822	3.5391	2.7785	7.7503	4.5829	6.9812	4.03176e+07	2.97544e+07	6.34438e+07	2.32259e+08	2.31255e+08	1.27345e+08	1.84532e+08	1.32543e+08	5.39426e+07	1.00663e+08	1.30613e+08	1.82777e+08
Cct5	gi|6671702	3.9318	1.1886	1.4046	6.7646	7.9042	4.9917	2.6771	3.6545	3.5394	5.8312	4.9543	4.8312	2.36363e+08	5.29064e+07	163226604	1.96997e+08	2.55742e+08	1.05315e+08	1.1273e+08	1.36865e+08	6.87129e+07	7.57371e+07	1.41198e+08	1.26487e+08
Cct6a	gi|6753324	0.8044	0.9642	0.5256	5.2398	5.9291	4.9291	3.3786	2.4831	2.9438	4.7192	3.1482	3.1758	4.83579e+07	42916477	6.10777e+07	1.52592e+08	1.91838e+08	1.03995e+08	1.42271e+08	9.29946e+07	5.71504e+07	6.12944e+07	8.97251e+07	83145956
Cct6b	gi|226693361	0.2772	0.1629	0.0678	1.5266	1.3369	1.7222	1.2974	0.4291	0.9342	1.8173	1.1148	0.853	1.66651e+07	7.25152e+06	7.8777e+06	4.44561e+07	4.32569e+07	3.63361e+07	5.46336e+07	1.60694e+07	1.81358e+07	2.3604e+07	3.17716e+07	2.23328e+07
Cct7	gi|238814391	1.7801	0.9932	1.2513	7.1726	6.6934	4.4636	3.2177	2.753	2.9104	3.8893	3.6063	4.3513	1.07015e+08	4.4208e+07	1.45414e+08	2.08881e+08	2.16566e+08	9.41739e+07	1.35495e+08	1.03104e+08	5.65016e+07	5.05156e+07	1.0278e+08	1.13922e+08
Cct8	gi|126723461	1.1966	1.7038	0.9597	8.606	9.2256	7.6845	3.2292	3.066	4.0876	9.1384	8.3542	9.2276	7.19323e+07	7.58371e+07	1.11529e+08	2.50624e+08	2.98497e+08	1.62128e+08	1.35981e+08	1.14827e+08	7.93558e+07	1.18692e+08	2.38098e+08	241588750
Ccz1	gi|29244114	0.0069			0.1256	0.4107	0.0753	0.0438	0.0549	0.3316	0.2371	0.1307	0.0997	412617			3.65696e+06	1.32886e+07	1.58784e+06	1.84459e+06	2.05591e+06	6.43672e+06	3.08012e+06	3.726e+06	2.60992e+06
Cd101	gi|268835433;gi|268835535	0.2074		0.1013										1.24653e+07		1.1777e+07
Cd151	gi|161353456	0.0889	0.0246	0.0154	0.1524	0.4271	0.271	0.0595	0.0991	0.9265	0.0849	0.0846	0.0362	5.34239e+06	1.09336e+06	1.78394e+06	4.43932e+06	1.38192e+07	5.71736e+06	2.50561e+06	3.71244e+06	1.79874e+07	1.10307e+06	2.40992e+06	946683
Cd200	gi|111955312	0.0444			2.4084	1.6381	3.5506	7.1723	11.2054	5.9402	0.3174	0.1113	0.232	2.66954e+06			7.01385e+07	5.29998e+07	7.49107e+07	3.02022e+08	4.19655e+08	1.15323e+08	4.12199e+06	3.17251e+06	6.07285e+06
Cd34	gi|19526792;gi|161484606	0.0007			62.0316	38.4755	28.3623	3.8693	7.6847	9.7124	0.0731	0.1293	0.0694	44910.8			1806478810	1244882918	5.9839e+08	1.62935e+08	2.87802e+08	188556797	948872	3.68588e+06	1.81687e+06
Cd36	gi|227116353	20.1145	15.3345	20.6615	77.2583	114.858	159.2	357.343	402.423	99.8166	18.9868	15.9229	19.1598	1209201740	6.82566e+08	2401003827	2249910652	3716260275	3358816909	15047517821	15071245222	1937836830	2.46605e+08	4.53805e+08	5.01628e+08
Cd38	gi|31542362	0.0296		0.0068	1.1616	2.5268	2.0244	7.0568	6.231	4.4805	3.8485	1.3431	1.1511	1.77669e+06		787325	3.38278e+07	8.1756e+07	4.27099e+07	2.97157e+08	233360467	8.6985e+07	4.9985e+07	3.82784e+07	3.01374e+07
Cd47	gi|6754382	0.269	0.0825	0.0963	11.7813	11.7931	15.2962	9.6954	7.8891	2.3621	2.3276	4.8724	5.1297	1.61742e+07	3.67368e+06	1.11862e+07	3.43095e+08	3.8157e+08	3.22721e+08	4.08268e+08	2.95455e+08	4.58582e+07	3.02319e+07	1.38863e+08	1.34302e+08
Cd59a	gi|161484616	0.3628	0.1411	0.3257	0.3446	0.3573	0.4827	1.4693	1.5361	1.1003	0.21	0.1618	0.0571	2.18095e+07	6.28107e+06	3.78513e+07	1.00359e+07	1.156e+07	1.01842e+07	6.18734e+07	5.75271e+07	2.13607e+07	2.72795e+06	4.61209e+06	1.49504e+06
Cd81	gi|19526794	0.5238	0.3304	0.1397	3.8477	0.8019	0.7857	3.5579	2.8666	1.6719	2.505	0.9057	1.0303	3.14861e+07	1.47049e+07	1.62315e+07	1.12052e+08	2.59452e+07	1.65761e+07	1.4982e+08	1.07358e+08	3.24576e+07	3.2536e+07	2.58136e+07	2.69733e+07
Cdan1	gi|124430553	0.0425	0.0348		0.0002	0.002		0.0016					0.0011	2.5543e+06	1.55076e+06		6529.92	63282.7		65733.5					29709.9
Cdc37	gi|7949018	1.2174	0.5899	0.2843	2.8927	3.7177	3.6996	2.3655	2.1042	5.3606	3.9055	3.2984	5.5722	7.31863e+07	2.62563e+07	3.30395e+07	8.42417e+07	1.20286e+08	7.80552e+07	9.96101e+07	7.88049e+07	1.04071e+08	5.07253e+07	9.40041e+07	1.45888e+08
Cdc37l1	gi|13385440	0	0.1711	0.0714		0.0416			0					0	7.61758e+06	8.30248e+06		1.34649e+06			0
Cdc42	gi|344313177;gi|6753364	1.3853	1.1181	1.5382	44.688	38.2147	24.4479	28.2357	45.0279	18.3727	40.8671	39.0988	67.4138	8.32789e+07	4.97706e+07	1.78744e+08	1301399963	1236443847	5.15804e+08	1188989168	1686351289	3.56687e+08	5.30792e+08	1114322643	1764976109
Cdc42bpb	gi|283135190	0.0089	0.0047		0.6302	0.7226	0.7349	0.7709	0.6303	0.7832	0.1514	0.5393	0.3298	533302	209058		1.83515e+07	2.33783e+07	1.55058e+07	3.24611e+07	2.36072e+07	1.52049e+07	1.96707e+06	1.53707e+07	8.6338e+06
Cdc5l	gi|22779899	0.0115	0.0037	0.0011	0.8086	0.9544	0.7765	0.6697	0.4448	0.3729	1.1485	1.2439	0.8722	689112	164716	124627	2.35494e+07	3.08811e+07	1.63818e+07	2.81991e+07	1.66602e+07	7.24023e+06	1.49175e+07	3.54501e+07	2.28342e+07
Cdh13	gi|110625609	0.1511	0.0319	0.0969	0.241	0.362	0.504	2.3521	2.6158	1.2068	0.1085	0.0542	0.1034	9.08201e+06	1.42061e+06	1.12639e+07	7.01967e+06	1.17115e+07	1.0633e+07	9.90465e+07	9.79664e+07	2.34292e+07	1.40862e+06	1.54552e+06	2.70757e+06
Cdh2	gi|161760627	0.7454	0.3471	0.4315	0.0061	0.0182	0.0313	0.054	0.0878	0.0266	0.1295	0.0068	0.0097	4.48077e+07	1.545e+07	5.01451e+07	176765	588204	660868	2.276e+06	3.28709e+06	516770	1.68196e+06	192806	253281
Cdh4	gi|6753376	0.0858	0.0708	0.0647		0.0089	0.0129	0.003	0.0236	0.0181			0.0029	5.15905e+06	3.15196e+06	7.51697e+06		287616	271191	127977	883327	351430			75266.9
Cdip1	gi|31542001	0.2791	0.0026			0.0095	0							1.67795e+07	116462			308175	0
Cdipt	gi|28076897	0.0143	1.04	0.1489	0.9313	1.4817	1.1676	1.6281	2.3152	1.07	0.8893	0.2223	1.2013	858324	4.62939e+07	1.73079e+07	2.71205e+07	4.79401e+07	2.4635e+07	6.8559e+07	8.67074e+07	2.07725e+07	1.1551e+07	6.33463e+06	3.14518e+07
Cdk11b	gi|33695123	0.0168			0.1785	0.1909	0.0718	0.0666	0.1578	0.1153	0.2562	0.1071	0.1648	1.01071e+06			5.19836e+06	6.17693e+06	1.51552e+06	2.80529e+06	5.90874e+06	2.23785e+06	3.32777e+06	3.05158e+06	4.31575e+06
Cdk5	gi|6680908	0.0315	0.0165	0.048	0.2389	0.3276	0.0807	0.077	0.2244	0.0927		0.1549	2.1234	1.8925e+06	735559	5.57276e+06	6.95743e+06	1.05984e+07	1.70189e+06	3.24378e+06	8.40498e+06	1.80037e+06		4.41574e+06	5.55935e+07
Cdkn2aip	gi|27369527	0		0.0004	0.4108	0.4135	4.1202	0.2429	0.0725	0.0943	0.3258	0.451	0.2645	0		51823	1.19633e+07	1.33798e+07	8.69293e+07	1.02268e+07	2.71517e+06	1.83074e+06	4.2317e+06	1.28522e+07	6.92522e+06
Cdnf	gi|29244056	0.5913	0.3696	0.3067										3.55492e+07	1.64528e+07	3.5639e+07
Cdr2l	gi|124286868	0.099			0.0146	0.0475	0.0457			0.0046				5.95341e+06			425975	1.53806e+06	963710			90014.6
Cds2	gi|20149726	0.0871	0.1008	0.0687	0.5484	0.4926	1.3845	0.8135	0.9743	0.9093	0.4118	0.2966	0.4839	5.23569e+06	4.48794e+06	7.98457e+06	1.59701e+07	1.59382e+07	2.92096e+07	3.42549e+07	3.64879e+07	1.76533e+07	5.34883e+06	8.45415e+06	1.26696e+07
Cdv3	gi|197313685;gi|197313683;gi|28202071;gi|28461294	0.1885	0.0996	0.0921	0.5762	0.7322	0.3039	0.3093	0.1608	0.1939	0.2947	0.257	0.2091	1.13335e+07	4.43187e+06	1.07056e+07	1.67804e+07	2.36905e+07	6.41093e+06	1.30249e+07	6.02152e+06	3.76522e+06	3.82719e+06	7.32386e+06	5.47321e+06
Ceacam1	gi|85719313;gi|85719303;gi|85719301;gi|85719299	0.014			0.679	0.4439	1.5642	1.1065	1.3318	2.3882	0.2439	0.0856	0.2012	842500			1.97743e+07	1.43638e+07	3.30017e+07	4.65957e+07	4.98775e+07	4.63648e+07	3.16794e+06	2.4398e+06	5.26804e+06
Cecr5	gi|21450187	0.1593	0.2709	0.3761	0.0887	0.0948	0.0178	0.0753	0.0608	0.0807	0.0761	0.0707	0.1404	9.57444e+06	1.20587e+07	4.37086e+07	2.58314e+06	3.06659e+06	375637	3.17247e+06	2.27827e+06	1.56709e+06	988967	2.01487e+06	3.67532e+06
Celf1	gi|349732093;gi|38570086	0.0436	0.0974	0.0924	0.5575	0.2541	0.6842	0.2099	0.2564	0.2662	0.2459	0.1966	0.0594	2.62393e+06	4.33744e+06	1.07398e+07	1.62353e+07	8.22052e+06	1.44358e+07	8.83718e+06	9.60258e+06	5.16714e+06	3.19366e+06	5.6029e+06	1.55478e+06
Celf2	gi|124286791;gi|237757269;gi|159032035;gi|159032033;gi|159032037;gi|159032039;gi|237757271	0.0183	0.0329	0.0078	3.0853	0.839	0.7252	0.0156	0.0109	0.2566	1.6981	1.7952	2.0806	1.10299e+06	1.46222e+06	911798	8.98502e+07	2.71458e+07	1.53007e+07	655380	407833	4.98173e+06	2.20549e+07	5.11644e+07	5.44719e+07
Cenpe	gi|115648101	0.0085			0.0468	0.0016						0.038	0.0113	508478			1.36413e+06	51773						1.08264e+06	295749
Cenpj	gi|225543405	0.0511		0.2194										3.0732e+06		2.55011e+07
Cenpv	gi|225703070	0.8034	0.4895	0.9984	1.8736	2.0828	3.3801	1.1211	0.8232	2.472	0.943	1.3082	1.1223	4.8296e+07	2.17882e+07	1.16015e+08	5.45631e+07	6.73882e+07	7.13128e+07	4.72106e+07	3.08294e+07	4.79917e+07	1.22474e+07	3.72846e+07	2.93823e+07
Cep104	gi|29244100	0.0018					0.0062			0.0162				111063					131623			315128
Cep110	gi|189458793;gi|323462178	0.0042	0.0038		0.0015	0.0007	0.0523	0.0002	0.0042	0.39	0.0137	0.0184	0.0142	253180	169060		44578.1	21207.7	1.10246e+06	9275.38	157073	7.57224e+06	178397	524540	371397
Cep55	gi|256355034;gi|256355030	0.0084												503552
Ces1b	gi|124487013	0.0244	0.0103	0.0121	0.0664	0.3004	0.3879	0.0421	0.0366	0.0735	0.0804	0.0473	0.0073	1.46397e+06	456553	1.40071e+06	1.93467e+06	9.7191e+06	8.18336e+06	1.77274e+06	1.37129e+06	1.4275e+06	1.04454e+06	1.34782e+06	192333
Ces1c	gi|247269929	0.0263	1.9107	0.1442	1.2744	3.7159	1.9741	0.4073	0.2152	0.1371	0.4487	0.1713	0.6258	1.57934e+06	8.50499e+07	1.67532e+07	3.71126e+07	1.20229e+08	4.16497e+07	1.71517e+07	8.06076e+06	2.66186e+06	5.82811e+06	4.88299e+06	1.63835e+07
Ces1d	gi|117553604	1.6727	18.1869	2.2096	21.7998	28.0396	19.5672	16.4471	1.0734	0.7823	0.6525	5.22	0.9657	1.00557e+08	8.09532e+08	2.56766e+08	6.34851e+08	9.07227e+08	4.12829e+08	6.92578e+08	4.0199e+07	1.51875e+07	8.47502e+06	1.4877e+08	2.52821e+07
Ces1e	gi|19526804	0.0148	0.0144	0.0121	0.0934	0.0398	0.071	0.0062	0.006	0.0082	0.0061	0.0024	0.0051	888048	642304	1.40071e+06	2.72053e+06	1.28879e+06	1.49843e+06	261983	226470	159703	78585.9	68399.5	132929
Ces1f	gi|21450339	0.0138	0.0096	0.0113	0.0623	0.0192	0.0521	0.0058	0.0057	0.0077	0.0057	0.0022	0.0048	832545	428019	1.31317e+06	1.81375e+06	620568	1.10007e+06	245609	212316	149721	73674.3	64124.5	124621
Ces1g	gi|162287349	0.0244	0.0103	0.0121	0.0664	0.2834	0.3813	0.0421	0.0366	0.0735	0.0061	0.0328	0.0051	1.46397e+06	456553	1.40071e+06	1.93467e+06	9.16822e+06	8.04412e+06	1.77274e+06	1.37129e+06	1.4275e+06	78585.9	936091	132929
Ces1h	gi|149259244	0.0143	0.0099	0.0117	0.0643	0.0198	0.0538	0.006	0.0059	0.008	0.0059	0.003	0.0049	859401	441826	1.35553e+06	1.87226e+06	640586	1.13555e+06	253532	219165	154551	76050.9	86849.5	128641
Cfl1	gi|6680924	5.0489	3.2932	1.713	207.832	238.226	218.278	148.71	210.091	142.519	593.235	598.65	649.306	3.03516e+08	1.46587e+08	1.99065e+08	6052476349	7707849337	4605248194	6262083605	7868165407	2766860767	7705088580	17061634532	16999640931
Cfl2	gi|6671746	27.4383	11.5276	5.825	27.5753	24.0235	24.3624	29.0037	30.9838	33.6495	89.4051	75.3172	67.7883	1649477828	5.13113e+08	6.76902e+08	8.03045e+08	7.77286e+08	5.13999e+08	1221332398	1160380881	6.53271e+08	1161216805	2146553515	1774780485
Chchd1	gi|13384734	0.2685	0.5237	0.3101		0.1655	0.1385		0.0565	0.1222			0.0556	1.61402e+07	2.33116e+07	3.60387e+07		5.35504e+06	2.92197e+06		2.11708e+06	2.3729e+06			1.45478e+06
Chchd10	gi|34013514	0.0064	0.5088	1.0528				0.0056						382728	2.26457e+07	1.22344e+08				233778
Chchd2	gi|18079334	4.3422	2.8097	0.5102	0.5878	0.6122	0.5554	0.4995	0.4646	0.1729	0.4644	0.4125	0.4236	2.61032e+08	1.25066e+08	5.92883e+07	1.71188e+07	1.98076e+07	1.17177e+07	2.10323e+07	1.74003e+07	3.35596e+06	6.03172e+06	1.17568e+07	1.10904e+07
Chchd3	gi|21313618	28.7322	41.2454	26.3843	3.8509	4.5741	6.7878	4.1648	5.6954	8.9504	6.6677	4.5975	3.7986	1727256116	1835904648	3066036537	1.12145e+08	1.47997e+08	1.43209e+08	1.75378e+08	2.13299e+08	1.73763e+08	8.6602e+07	1.31029e+08	9.94531e+07
Chchd4	gi|19527144	0.2775	0.8378	0.7988		0.3762	0.1659		0.2814	0.3636		0.5155		1.6683e+07	3.72941e+07	9.28245e+07		1.2173e+07	3.50046e+06		1.05377e+07	7.05929e+06		1.46916e+07
Chchd5	gi|28076873	0.4304	0.2626	0.6056		0.1474	0.0244	0.0384	0.0329		0.0823			2.5872e+07	1.16876e+07	7.03763e+07		4.76925e+06	514671	1.61793e+06	1.23317e+06		1.06946e+06
Chchd6	gi|267844804;gi|267844806	0.6309	0.2944	0.6909	0.495	0.4077	0.2467	0.1158	0.1408	0.4249	0.267	0.0319	0.1101	3.79242e+07	1.3105e+07	8.02874e+07	1.44157e+07	1.31917e+07	5.20579e+06	4.87602e+06	5.27405e+06	8.24951e+06	3.46747e+06	909971	2.88163e+06
Chchd7	gi|298358883	1.0711	0.8796	0.801	0.0192	0.0327	0.0276	0.0549	0.0675	0.2621	0.0938	0.0826	0.0427	6.43929e+07	3.91538e+07	9.30758e+07	560580	1.05754e+06	581560	2.31318e+06	2.52863e+06	5.08928e+06	1.21841e+06	2.35445e+06	1.11925e+06
Chd2	gi|189458810	0.0049		0	0.0102	0.008	0.043	0.004	0.0097	0.0399	0.0062	0.0195	0.054	296971		0	297758	259998	907703	168718	363085	774662	80915.4	555907	1.41433e+06
Chd3	gi|357527416	0.0004	0.0006		0.0662	0.082	0.0736	0.0211	0.0475	0.0287	0.0537	0.0428	0.0618	22446.9	25894.3		1.92738e+06	2.65259e+06	1.55204e+06	888391	1.77924e+06	556234	696930	1.22042e+06	1.61815e+06
Chd4	gi|39204553	0.0029	0.0006		0.5371	0.6521	0.6094	0.2641	0.3302	0.2806	0.4298	0.4936	0.4167	172561	26433.8		1.56415e+07	2.10981e+07	1.28564e+07	1.11205e+07	1.23663e+07	5.44746e+06	5.58238e+06	1.40687e+07	1.09108e+07
Chd5	gi|124487025;gi|189458814	0.0004	0.0006		0.0712	0.0862	0.0988	0.041	0.0473	0.0554	0.072	0.0898	0.0983	22113.5	25509.7		2.0744e+06	2.78861e+06	2.08458e+06	1.7266e+06	1.77071e+06	1.07543e+06	935393	2.56073e+06	2.57396e+06
Chgb	gi|6680934	0.2931							0.019			0		1.76199e+07							712815			0
Chmp1b	gi|13195618	0.1467			2.0844	2.0504	2.0081		0.8171	2.2943	2.1248	1.7018	1.7906	8.81636e+06			6.07019e+07	6.63409e+07	4.23674e+07		3.06013e+07	4.45411e+07	2.75975e+07	4.85009e+07	4.68791e+07
Chmp4b	gi|28077049	0.239	0.2017	0.2035	1.7394	2.086	2.1551	1.3161	0.9237	3.8724	4.4275	2.9789	3.3165	1.43679e+07	8.97931e+06	2.3646e+07	5.06537e+07	6.74923e+07	4.54685e+07	5.54205e+07	3.45942e+07	7.51791e+07	5.75059e+07	8.48982e+07	8.68307e+07
Chmp6	gi|147904547	0.0349	0.0328		1.4664	1.2414	0.6202	0.5253	0.4913	0.2608	0.5766	0.2322	0.3257	2.09584e+06	1.461e+06		4.27033e+07	4.01643e+07	1.30841e+07	2.21214e+07	1.84007e+07	5.06339e+06	7.48855e+06	6.61659e+06	8.52633e+06
Chordc1	gi|13385324	0.0278	0.048	0.1201	0.7035	0.6007	0.9664	0.5494	0.7543	0.3446	1.6068	1.0583	1.0856	1.6689e+06	2.13873e+06	1.39518e+07	2.04876e+07	1.94342e+07	2.03902e+07	2.31349e+07	2.82476e+07	6.68963e+06	2.08693e+07	3.0163e+07	2.8423e+07
Chp1	gi|9790225	0.0515	0.2144	0.0974	1.559	1.3507	0.9608	0.4118	0.5172	0.3359	0.1578	0.0889	0.1101	3.09344e+06	9.54428e+06	1.13159e+07	4.54008e+07	4.37035e+07	2.02716e+07	1.73424e+07	1.937e+07	6.52068e+06	2.04898e+06	2.53396e+06	2.88367e+06
Chpt1	gi|226442815;gi|226442811	0.2999	0.1246	0.2385	0.0186	0.0271	0.1871	0.0598	0.0489	0.0934				1.80279e+07	5.54657e+06	2.77131e+07	542944	875994	3.94744e+06	2.51673e+06	1.82956e+06	1.81277e+06
Chrna1	gi|31542391	0.2434												1.4635e+07
Chst15	gi|31560040	0.0037												220528
Chtop	gi|31981251	0.1603	0.1434	0.0706	1.2035	2.4118	1.0586	0.7617	0.7408	1.3179	1.5629	3.8812	2.0325	9.639e+06	6.38168e+06	8.20777e+06	3.50494e+07	7.8033e+07	2.23354e+07	3.20745e+07	27742131	2.55858e+07	2.02992e+07	1.10615e+08	5.32131e+07
Ciapin1	gi|19527376	0.1718	0.1524	0.2312	0.1918	0.5253	0.3013	0.1821	0.3264	0.2168	2.5007	2.1339	0.0327	1.03299e+07	6.78342e+06	2.6872e+07	5.586e+06	1.69976e+07	6.3574e+06	7.66786e+06	1.22246e+07	4.20911e+06	3.24793e+07	6.08157e+07	856475
Cisd1	gi|19527228	57.7172	55.6686	45.2518	19.9122	14.0134	12.0993	26.9561	8.8608	9.8258	9.7985	6.0224	5.4705	3469716278	2477909029	5258563712	5.79881e+08	4.53406e+08	2.55272e+08	1135106974	3.31849e+08	1.90758e+08	1.27265e+08	1.71639e+08	1.43226e+08
Cisd2	gi|21728370	4.8713	1.7476	0.9642	4.4006	4.6137	5.1727	3.0162	2.2583	1.3697	2.5813	3.1425	3.664	2.92843e+08	7.77891e+07	1.12043e+08	1.28153e+08	1.49278e+08	1.09134e+08	1.27012e+08	8.45776e+07	2.65919e+07	3.3526e+07	8.95611e+07	9.59286e+07
Cisd3	gi|168229148	0.7031	0.8281	0.8801		0.0415		0.0824	0.0644	0.8756		0		4.22662e+07	3.68612e+07	1.02278e+08		1.34431e+06		3.46815e+06	2.41152e+06	1.69995e+07		0
Ckap4	gi|62526118	10.081	10.2435	8.9619	23.355	15.5152	12.4037	2.0212	3.0555	2.1996	1.1962	3.1887	1.5583	6.06027e+08	4.55957e+08	1041432427	6.80142e+08	5.01997e+08	2.61695e+08	8.51108e+07	1.14433e+08	4.27024e+07	1.55368e+07	9.08783e+07	4.07977e+07
Ckap5	gi|260166721;gi|260166719	0.0092	0.0167	0.0142	0.266	0.3501	0.2362	0.1145	0.1551	0.2128	0.2384	0.1219	0.1632	552459	745396	1.64933e+06	7.74555e+06	1.13261e+07	4.98297e+06	4.82286e+06	5.80699e+06	4.13094e+06	3.09695e+06	3.47298e+06	4.27386e+06
Ckb	gi|10946574	2.2289	3.0554	1.6704	78.9335	79.391	39.6458	4.9058	7.6377	7.5501	30.8541	32.6475	40.6598	1.33995e+08	1.36e+08	1.94114e+08	2298695858	2568711283	8.36451e+08	2.0658e+08	2.86043e+08	1.46578e+08	4.0074e+08	930459893	1064524254
Ckm	gi|6671762	810.881	872.281	613.588	0.7452	1.273	1.5884	3.2605	6.6228	35.1819	2.9684	1.9656	3.2398	48746757855	38826746509	71303046316	2.17029e+07	4.11872e+07	3.35126e+07	1.37296e+08	2.48032e+08	6.8302e+08	3.85544e+07	5.60204e+07	8.4823e+07
Ckmt1	gi|6753428	15.6097	19.0546	43.7448	0.4771	0.634	1.1559	0.8266	1.6061	3.9319	0.2682	2.6046	0.2543	9.38392e+08	8.48156e+08	5083441014	1.38948e+07	2.05134e+07	2.43873e+07	3.48086e+07	6.01503e+07	7.63332e+07	3.48317e+06	7.42307e+07	6.65788e+06
Ckmt2	gi|38259206	1098.7	1224.72	885.621	18.293	13.8658	29.1965	67.1089	87.3045	157.419	90.4031	110.212	113.904	66049027009	54514645602	103000000000	5.32726e+08	4.48632e+08	6.1599e+08	2825919394	3269661431	3056131176	1174178737	3141066257	2982152978
Clasp1	gi|124486879;gi|163644247;gi|163644249	0.0321	0.0236	0.0498	0.247	0.4016	0.1844	0.1266	0.1999	0.0861	0.1329	0.0075	0.1627	1.93075e+06	1.0525e+06	5.79203e+06	7.19244e+06	1.29941e+07	3.8909e+06	5.33102e+06	7.48531e+06	1.67111e+06	1.72621e+06	215008	4.25879e+06
Clasp2	gi|167234392;gi|126506306;gi|126506304	0.0006	0.0103	0.0068	0.6651	0.3735	0.6368	0.2123	0.1931	0.1616	0.5437	0.2341	0.281	38763.5	459795	785437	1.93698e+07	1.20831e+07	1.3435e+07	8.938e+06	7.23354e+06	3.13736e+06	7.0618e+06	6.67327e+06	7.3568e+06
Clcf1	gi|9910314	0.111												6.67217e+06
Clcn4-2	gi|110625940	0			0.0029	0.8978	0.0271	0.0409	0.0075	0.003	0.0132	0.4999	0.0162	0			84881.1	2.90501e+07	571443	1.72198e+06	281083	57930.7	172052	1.42469e+07	423953
Clec12b	gi|323668262	0.7187												4.32066e+07
Clic1	gi|15617203	0.1175	0.0195	0.0386	12.1167	9.4974	7.2208	6.768	11.9386	15.3204	18.5656	20.1804	18.0705	7.06449e+06	866330	4.48745e+06	3.52861e+08	3.07291e+08	152345515	2.84997e+08	4.47116e+08	2.9743e+08	2.41135e+08	575145533	4.73109e+08
Clic4	gi|7304963	5.2505	1.293	5.5414	14.3306	12.1129	10.3204	14.6918	17.2826	13.4937	4.186	3.9252	4.1079	3.15639e+08	5.75522e+07	6.43951e+08	4.17336e+08	3.91914e+08	2.17741e+08	6.18663e+08	6.47255e+08	2.61966e+08	5.43683e+07	1.1187e+08	1.0755e+08
Clic5	gi|27369886	0.2041	0.0603	0.1163	0.9564	2.8847	3.4624	9.7958	9.4057	4.5928	0.0666	0.1049	0.0617	1.22716e+07	2.68575e+06	1.35153e+07	2.78519e+07	9.33348e+07	7.305e+07	4.12497e+08	3.52255e+08	8.91643e+07	864993	2.98995e+06	1.61525e+06
Clic6	gi|27369633	0.0072			0.0204	0.0615	0.0138	0.4833	0.7871	0.1999	0.0209	0.0487		433945			594290	1.99009e+06	290196	2.03499e+07	2.94791e+07	3.88104e+06	271381	1.38819e+06
Clint1	gi|154240730	0.2404	0.0607	0.0977	2.5539	2.9851	1.7668	1.2056	1.2574	1.4039	3.7516	2.825	3.077	1.44521e+07	2.70346e+06	1.13587e+07	7.43734e+07	9.65825e+07	3.72763e+07	5.0768e+07	4.70907e+07	2.72547e+07	4.87262e+07	8.05134e+07	8.05599e+07
Clip1	gi|23821025	0.2333	0.2171	0.2342	0.5546	0.8962	1.9967	0.294	0.2317	0.3815	0.149	0.1664	0.2144	1.40264e+07	9.66288e+06	2.72184e+07	1.61502e+07	2.89963e+07	4.21264e+07	1.23802e+07	8.67661e+06	7.40658e+06	1.93565e+06	4.74183e+06	5.61222e+06
Clip2	gi|85662410;gi|85662406	0.0202	0.101	0.0087	1.1346	1.45	3.2319	0.4208	0.1667	0.1853	0.123	0.4933	0.25	1.21148e+06	4.49565e+06	1.00526e+06	3.30431e+07	4.69152e+07	6.81861e+07	1.77207e+07	6.24444e+06	3.59669e+06	1.5976e+06	1.40578e+07	6.54416e+06
Clpb	gi|6677983	0.7832	0.4142	0.5325	0.0392	0.0302	0.166	0.005		0.0468	0.0227	0.0165	0.0116	4.7082e+07	1.84356e+07	6.18777e+07	1.14301e+06	977486	3.50131e+06	211626		907938	294296	469144	303088
Clpp	gi|8393156	1.2959	7.7492	1.8185	1.1302	1.8201	1.8311	0.896	0.8299	1.018	0.9714	0.7026	0.7292	7.79055e+07	3.44931e+08	2.11316e+08	3.29134e+07	5.88887e+07	3.86336e+07	3.77282e+07	3.10808e+07	1.97631e+07	1.26168e+07	2.00241e+07	1.90907e+07
Clptm1	gi|103472025	0.0474	0.0308	0.0488	0.3938	0.2734	0.2658	0.0741	0.1236	0.2451	0.2081	0.1693	0.2575	2.85041e+06	1.37267e+06	5.66799e+06	1.14677e+07	8.84677e+06	5.60728e+06	3.12206e+06	4.63051e+06	4.75751e+06	2.7027e+06	4.82396e+06	6.74172e+06
Clpx	gi|113205069;gi|113205071	0.5814	0.1965	0.1649	0.1286	0.2198	0.1711	0.0579	0.2122	1.491	0.2145	0.4541	0.1835	3.49528e+07	8.74742e+06	1.91608e+07	3.7447e+06	7.11134e+06	3.6091e+06	2.44011e+06	7.94849e+06	2.89465e+07	2.78586e+06	1.29417e+07	4.80527e+06
Clta	gi|122939196;gi|122939192;gi|122939198;gi|122939194	0.8159	0.2067	1.2131	7.5303	9.6354	10.8728	3.3075	7.6909	30.0514	108.1	89.284	54.631	4.90512e+07	9.20042e+06	1.40966e+08	219297244	3.11755e+08	2.29395e+08	1.39277e+08	2.88034e+08	5.83417e+08	1404029969	2544611373	1430306523
Cltb	gi|30794164	0.7259	1.3359	0.5853	17.5274	11.4376	13.2015	8.5275	10.0408	9.0607	17.1608	5.6472	10.4046	4.36399e+07	5.94639e+07	6.80184e+07	5.10432e+08	3.70064e+08	2.78527e+08	3.59088e+08	3.7604e+08	175904929	2.22889e+08	160945733	2.72404e+08
Cltc	gi|51491845	1.4249	2.0931	2.6235	22.1247	24.4805	17.3378	15.0302	15.3007	20.0985	75.6247	77.7559	77.8823	8.5657e+07	9.31692e+07	3.04872e+08	644315120	7.9207e+08	3.65793e+08	6.32915e+08	5.73029e+08	3.90192e+08	9.82232e+08	2216057434	2039054970
Clu	gi|214010170	0.0098	0.1592	1.1659	0.0869	1.293	0.1422	0.0156	0.0403	0.094		0.003	0.0062	592051	7.08416e+06	1.35485e+08	2.5309e+06	4.18357e+07	3.00052e+06	654982	1.50776e+06	1.82426e+06		86026.1	162403
Cluh	gi|124487201	1.0491	1.3135	1.031	0.0094	0.2983	0.0068	0.0127	0.006	0.3201	0.0182	0.0172	0.4096	6.30645e+07	5.84655e+07	1.19806e+08	274656	9.65127e+06	142821	533742	222970	6.21375e+06	235960	491407	1.07237e+07
Clybl	gi|256220113	6.961	7.3136	5.0114	1.0992	1.0547	2.5624	1.6292	2.989	3.7581	2.1059	1.3587	1.9913	4.18466e+08	3.25543e+08	5.82358e+08	3.2012e+07	3.41258e+07	5.40623e+07	6.8603e+07	1.11943e+08	7.29606e+07	2.73522e+07	3.87224e+07	5.21335e+07
Cmas	gi|247269309	0		0.0208	0.5108	1.3132	0.7328	1.1493	1.4738	0.9201	0.8693	1.083	0.4461	0		2.41968e+06	1.48748e+07	4.24887e+07	1.54605e+07	4.83975e+07	5.51969e+07	1.78634e+07	1.12902e+07	3.08657e+07	1.16795e+07
Cmbl	gi|31712014	1.2476	1.7341	1.4492	0.0633	0.1529	0.1102	0.0475	0.2555	0.076				7.50031e+07	7.71862e+07	1.68404e+08	1.84425e+06	4.94745e+06	2.32509e+06	2.00022e+06	9.57059e+06	1.47514e+06
Cmc1	gi|21735441	1.964	0.0244	1.475		0.042	0.0143			0.1428		0		1.18069e+08	1.08478e+06	171407922		1.36012e+06	302101			2.77258e+06		0
Cmc2	gi|33457314	1.0497	0.9252	1.1595		0.0512		0.1103	0.0404	0.1201				6.31064e+07	4.11822e+07	1.34747e+08		1.65666e+06		4.64421e+06	1.51262e+06	2.33144e+06
Cmpk1	gi|165377065	0.6099	0.8267	0.627	19.5391	33.8239	5.1821	38.3557	30.1331	4.2153	11.6087	7.7011	13.3692	3.66668e+07	3.67984e+07	7.2861e+07	5.69015e+08	1094378798	1.09332e+08	1615136796	1128520400	8.18352e+07	1.50776e+08	2.19483e+08	3.50021e+08
Cmpk2	gi|117606366	0.0472		0.1438	8.7509	7.6987	5.7198	9.9456	12.0645	3.9371	1.0539	1.3015	0.9665	2.83882e+06		1.67133e+07	2.54842e+08	2.49093e+08	1.20678e+08	4.18806e+08	451831478	7.64345e+07	1.36887e+07	3.70921e+07	2.5304e+07
Cmya5	gi|256773195	0.2067	0.1159	0.1658									0.0003	1.24245e+07	5.15959e+06	1.92635e+07									7926.52
Cnbp	gi|157909784;gi|7304969;gi|157909782	0.02	0.082	0.0933	1.6934	1.2725	1.0291	0.4794	0.3931	0.133	1.1256	0.8684	0.6951	1.20479e+06	3.65047e+06	1.08397e+07	4.93149e+07	4.11705e+07	2.17113e+07	2.0186e+07	1.47234e+07	2.58113e+06	1.46197e+07	2.47492e+07	1.81992e+07
Cndp2	gi|31981273	0.681	28.7181	3.0554	22.5444	14.8812	11.7978	5.6533	6.1171	11.4962	39.2752	39.2614	46.479	4.09372e+07	1278292711	3.55053e+08	6.56538e+08	4.81483e+08	2.4891e+08	2.38056e+08	2.29093e+08	2.23186e+08	5.10116e+08	1118957135	1216878129
Cnih4	gi|68131553	0.3085	0.3076	0.364	1.4383	1.4138	0.9285	0.5848	2.3763		1.4992	0.9737	1.2854	1.85475e+07	1.36909e+07	4.22989e+07	4.18857e+07	4.57441e+07	1.95903e+07	2.46261e+07	8.8994e+07		1.94721e+07	2.77501e+07	3.3654e+07
Cnn2	gi|6680952	0.0141		0	1.7618	2.3595	1.1128	2.1248	2.1353	2.4406	5.0054	3.1818	4.6504	844768		0	5.13066e+07	7.63406e+07	2.34781e+07	8.94731e+07	7.99689e+07	4.73821e+07	6.5012e+07	9.06811e+07	1.21752e+08
Cnn3	gi|21312564	0.0148		0.0178	3.6985	5.7761	3.6982	5.9302	5.3645	2.266	0.4115	0.802	0.8107	891285		2.06313e+06	1.07706e+08	186885211	7.80242e+07	2.49716e+08	2.00906e+08	4.39928e+07	5.34481e+06	2.28564e+07	2.12246e+07
Cnot3	gi|22122717	0			2.0064	0.648	0.0296	0.0834	0.1065	0.0734	13.8017	8.7799	0.0225	0			5.84305e+07	2.09661e+07	623480	3.51304e+06	3.98776e+06	1.42496e+06	1.7926e+08	2.5023e+08	589480
Cnpy2	gi|9903607	0.1235	0.0816	0.1709	5.2458	6.6516	4.4888	0.9479	1.0502	2.5587	2.7919	2.643	3.4336	7.42636e+06	3.63288e+06	1.98563e+07	1.52767e+08	2.15214e+08	9.47059e+07	3.99174e+07	3.93325e+07	4.96738e+07	3.62617e+07	7.53274e+07	8.98966e+07
Cnrip1	gi|62000629	1.9337	0.8569	0.0163	1.1576	1.0724	1.5088	0.8332	0.2624	3.2105	0.9688	0.9738	0.4589	1.16244e+08	3.81433e+07	1.8917e+06	3.37108e+07	3.4699e+07	3.1833e+07	3.50845e+07	9.82771e+06	6.23288e+07	1.25832e+07	2.77528e+07	1.20138e+07
Cnst	gi|31559922	0.0001			0.0221	0.012	0.004	0.008	0.0121		0.0023		0.0075	4489.11			643845	386667	84113.2	336452	451380		29990.7		195922
Cntn3	gi|117938277	0.1065	0.0531											6.39944e+06	2.36565e+06
Coa3	gi|21311867	2.7128	4.1718	1.1773	0.6843	0.7869	1.0306	0.546	0.8335	0.8037	0.8536	0.6516	0.4916	1.63081e+08	1.85695e+08	1.36809e+08	1.9929e+07	2.54601e+07	2.17427e+07	2.29902e+07	3.12166e+07	1.56025e+07	1.10873e+07	1.85705e+07	1.2872e+07
Coa5	gi|113461996	0		0.1678			0.3867							0		1.94955e+07			8.15827e+06
Coa6	gi|30424683	1.1156	1.757	1.3441	0.2677	0.325	0.4214	0.3035		0.4663	0.6003	0.4442	0.3029	6.70634e+07	7.82086e+07	1.56195e+08	7.79664e+06	10516641	8.88973e+06	1.27791e+07		9.05268e+06	7.79644e+06	1.26584e+07	7.92995e+06
Coasy	gi|27229125	0.6108	0.0606	0.0457	1.345	0.8232	1.3749	0.1692	0.7239	0.2322	1.0515	0.0888	1.111	3.67158e+07	2.69961e+06	5.31166e+06	3.91703e+07	2.66358e+07	2.90082e+07	7.12573e+06	2.71096e+07	4.50784e+06	1.36571e+07	2.53031e+06	2.90862e+07
Cobll1	gi|32441279;gi|189458847	0.0437	0.0293	0.0391	0.0453	0.1383	0.0715	0.1312	0.2561	0.0293	0.038	0.0112	0.0048	2.62599e+06	1.30604e+06	4.54937e+06	1.32051e+06	4.47476e+06	1.50954e+06	5.52647e+06	9.59251e+06	567906	493157	319501	124854
Cog5	gi|253314464	0.0383		0.0063	0.2075	0.0925	0.0708	0.0457	0.0153	0.0196	0.0083	0.0531	0.0556	2.30428e+06		729878	6.04347e+06	2.99438e+06	1.49381e+06	1.92423e+06	571915	380850	108274	1.51304e+06	1.45466e+06
Col1a1	gi|34328108	0.3871		0.0172	0.2751	0.1231	0.6732	1.2587	0.5516	0.0723	0.3839	0.1036	0.2319	2.32707e+07		1.99809e+06	8.01092e+06	3.9834e+06	1.42042e+07	5.30015e+07	2.06564e+07	1.40347e+06	4.98577e+06	2.95308e+06	6.07138e+06
Col1a2	gi|111120329	0.1913			0.0798	0.3177	0.2523	0.2848	0.3311	0.7276	0.0757	0.153	0.0477	1.15028e+07			2.32248e+06	1.02782e+07	5.32243e+06	1.19925e+07	1.24e+07	1.4126e+07	982565	4.36166e+06	1.2497e+06
Col3a1	gi|226423933	0.0004			0.0548	0.0365	0.3395			0.0062	0.0283	0.033		22570.8			1.59537e+06	1.18019e+06	7.16327e+06			119878	367110	939715
Col4a1	gi|161484654	0.0145	0.0003	0.0024	0.5397	0.5741	0.5395	0.123	0.0846	0.1649	0.0884	0.1827	0.0642	871168	14906.6	279241	1.57177e+07	1.85738e+07	1.13823e+07	5.17917e+06	3.16811e+06	3.20218e+06	1.14772e+06	5.2082e+06	1.68102e+06
Col4a2	gi|226437587	0.0071		0.007	0.3218	0.3958	0.5353	0.1379	0.2048	0.1086	0.0173	0.0136	0.051	424281		812071	9.3723e+06	1.28064e+07	1.12932e+07	5.80727e+06	7.67078e+06	2.10854e+06	224437	388677	1.33452e+06
Col6a1	gi|6753484	0.9644	0.013	0.1293	2.2338	3.4348	4.7457	5.0143	3.1816	1.8124	0.2832	0.0528	0.2101	5.7973e+07	576595	1.50219e+07	6.50532e+07	1.11135e+08	1.00126e+08	2.1115e+08	1.19155e+08	3.5185e+07	3.67823e+06	1.50356e+06	5.50036e+06
Col6a2	gi|22203747	0.9688		0.0582	1.1731	2.0088	3.1397	4.5196	2.5868	1.3395	0.1187	0.0181	0.1782	5.82425e+07		6.76531e+06	3.41638e+07	6.49944e+07	6.62408e+07	1.90317e+08	9.68774e+07	2.60048e+07	1.54228e+06	516559	4.66546e+06
Col6a3	gi|339895748;gi|339895744	0.3083	0.0294	0.0407	0.6542	0.7756	1.6965	1.6381	1.6203	0.647	0.2354	0.0554	0.1911	1.85335e+07	1.30975e+06	4.7301e+06	1.90526e+07	2.50933e+07	3.57937e+07	6.89812e+07	6.06811e+07	1.25609e+07	3.05689e+06	1.57768e+06	5.00386e+06
Col6a5	gi|269315863	0.0005			0.0059	0.003	0.0046	0.0005	0.0034					32596			170787	98469.2	97000.1	19184.9	125597
Col6a6	gi|156616288;gi|156616286	0.116		0.0176	0.0299	0.2463	0.0898	0.0425	0.0376	0.08	0			6.97456e+06		2.04787e+06	870588	7.96985e+06	1.89412e+06	1.78989e+06	1.40933e+06	1.55283e+06	0
Commd2	gi|110626003	0	0.1795	0.015	0.5654	0.4642	0.2446	0.1568	0.1954	0.5197	1.1797	3.84	1.1885	0	7.99082e+06	1.74426e+06	1.6465e+07	1.502e+07	5.16136e+06	6.60355e+06	7.31767e+06	1.0089e+07	1.53224e+07	1.09442e+08	3.11171e+07
Commd3	gi|22296603	0.0402	0.0463	0.0656	3.0832	1.1994	1.1576	0.3491	39.0964	0.7055	58.2264	5.7842	25.072	2.4182e+06	2.05879e+06	7.61979e+06	8.97877e+07	3.88059e+07	2.4423e+07	1.47001e+07	1464207431	1.36972e+07	756259443	1.6485e+08	6.56416e+08
Commd4	gi|13384806	0.0002			0.1793	0.1927	0.3242			0.1387	0.5249	0.3211	0.9652	12037.6			5.22206e+06	6.23638e+06	6.84029e+06			2.69318e+06	6.81743e+06	9.15006e+06	2.52694e+07
Commd9	gi|21313224	0	0.0103		1.5632	1.5372	1.026	0.5666	0.9942	0.73	2.6527	2.3721	2.3465	0	456902		4.55229e+07	4.97363e+07	2.16465e+07	2.38585e+07	3.72322e+07	1.41713e+07	3.4454e+07	6.76054e+07	6.14346e+07
Comt	gi|161484638	1.9663	0.823	47.8215	10.5803	8.2939	4.031	2.1408	2.4446	1.6928	4.8074	4.2371	5.56	1.18207e+08	3.66344e+07	5557184115	3.08119e+08	268352284	8.50459e+07	9.01489e+07	9.15531e+07	3.28633e+07	6.24391e+07	1.20757e+08	1.45567e+08
Comtd1	gi|33468999	0.1842	0.1589	0.1012		0.0789	0.0363		0.0484	0.0053			0.0856	1.10712e+07	7.071e+06	1.1763e+07		2.55219e+06	764973		1.81267e+06	103765			2.24191e+06
Copa	gi|226823359	0.0659	0.1663	0.217	6.4384	5.4116	5.2977	1.5939	1.8323	1.3262	2.8777	2.4613	2.7792	3.96106e+06	7.40217e+06	2.52194e+07	1.87499e+08	1.75093e+08	1.11771e+08	6.71184e+07	6.86205e+07	2.57472e+07	3.7376e+07	7.01465e+07	7.27628e+07
Copb1	gi|15426055	0.057	0.1048	0.0777	6.3095	4.9848	4.3796	0.9093	0.9103	1.5491	1.3759	1.0761	1.296	3.42479e+06	4.6633e+06	9.03383e+06	1.83745e+08	1.61285e+08	9.24017e+07	3.82914e+07	3.40929e+07	3.00744e+07	1.78709e+07	3.06686e+07	3.39298e+07
Copb2	gi|29789080	0.074	0.0385	0.0935	5.3755	5.2947	3.674	1.5543	1.4192	1.0799	1.5801	1.2879	1.2959	4.44917e+06	1.71209e+06	1.08603e+07	1.56544e+08	1.71311e+08	7.7515e+07	6.54517e+07	5.3151e+07	2.09647e+07	2.05225e+07	3.67045e+07	3.39271e+07
Cope	gi|10946972	0.5006	1.5305	0.3527	4.6845	5.8452	4.2836	3.6099	5.2045	2.0703	1.578	2.0261	2.7477	3.0093e+07	6.81257e+07	4.09864e+07	1.36422e+08	1.89124e+08	9.03751e+07	1.52011e+08	1.94916e+08	4.01931e+07	2.04956e+07	5.77435e+07	7.1938e+07
Copg1	gi|8567338	0.0066	0.0253	0.018	3.4092	3.8211	2.4402	0.4715	0.7847	1.0607	0.6323	0.4998	0.6589	395949	1.12537e+06	2.09365e+06	9.92827e+07	1.23632e+08	5.14835e+07	1.98526e+07	2.93885e+07	2.05933e+07	8.21269e+06	1.4243e+07	17251572
Copg2	gi|8567340	0.0159	0.0117	0.0349	0.7219	0.53	0.3076	0.1861	0.0748	0.2215	0.3785	0.6934	0.4435	954209	520950	4.05415e+06	2.10245e+07	1.71489e+07	6.48928e+06	7.83854e+06	2.80115e+06	4.29954e+06	4.91644e+06	1.97615e+07	1.16112e+07
Cops2	gi|70909327	0.1277	0.9179	0.1454	1.3753	2.0912	1.2858	0.5778	0.367	0.4733	0.5447	0.717	0.5699	7.67446e+06	4.08591e+07	1.68956e+07	4.00502e+07	6.76619e+07	2.71272e+07	2.43304e+07	1.37434e+07	9.18802e+06	7.0746e+06	2.04345e+07	1.49217e+07
Cops3	gi|6753488	1.2916	0.2703	0.287	1.9359	1.2492	1.6421	1.2442	0.4103	2.8745	1.4079	0.5953	0.5586	7.76445e+07	1.20293e+07	3.33496e+07	5.63764e+07	4.0419e+07	3.46451e+07	5.23929e+07	15367052	5.58053e+07	1.82858e+07	1.69651e+07	1.46244e+07
Cops4	gi|6753490	0.8596	1.8521	2.2256	2.472	2.1525	1.1547	0.7137	0.7834	3.3113	0.7525	0.828	1.5524	5.16782e+07	8.24413e+07	2.58635e+08	71989348	6.96458e+07	2.43609e+07	3.00523e+07	2.93387e+07	6.42858e+07	9.77336e+06	2.35969e+07	4.06432e+07
Cops5	gi|459447369;gi|7304971	0.1335	0.1604	0.1049	0.9886	5.7022	1.4732	0.398	0.3282	0.3901	0.5606	0.5646	0.8082	8.02591e+06	7.13996e+06	1.21886e+07	2.879e+07	1.84497e+08	3.10811e+07	1.67577e+07	1.22927e+07	7.57419e+06	7.28178e+06	1.60926e+07	2.11589e+07
Cops6	gi|33563284	1.283	0.6012	0.1318	2.1196	2.0873	1.3843	0.8215	0.7077	0.6716	0.6941	0.8128	0.6818	7.71285e+07	2.67611e+07	1.53184e+07	6.17272e+07	6.75366e+07	2.92069e+07	3.4591e+07	2.65058e+07	1.30388e+07	9.01522e+06	2.31653e+07	1.78507e+07
Cops7a	gi|7242142;gi|255760052	0.1145	0.1924	0.3162	2.0115	2.4852	0.914	0.349	0.3234	0.5287	0.1842	0.304	0.1966	6.8828e+06	8.56345e+06	3.67406e+07	5.85795e+07	8.04077e+07	1.92844e+07	1.46955e+07	1.21125e+07	1.02638e+07	2.39183e+06	8.66376e+06	5.14683e+06
Cops8	gi|114158691	0.5119	3.0772	0.4986	2.557	1.3223	1.2917	0.5769	0.7203	2.4511	2.6735	0.6443	1.5695	3.07715e+07	1.36971e+08	5.79415e+07	7.44646e+07	4.27828e+07	2.72525e+07	2.42941e+07	2.69779e+07	47586131	3.47238e+07	1.83614e+07	4.10906e+07
Copz1	gi|9789913	0.0818	0.0715	0.0435	7.7336	9.2377	5.8619	1.7203	2.7736	1.8348	3.5649	3.6241	4.6563	4.91636e+06	3.18088e+06	5.0593e+06	2.25218e+08	2.98888e+08	1.23674e+08	7.24416e+07	1.03875e+08	3.56203e+07	4.63024e+07	1.03287e+08	1.21909e+08
Copz2	gi|9845242	0.0171			0.9754	0.5526	0.7959	0.0361	0.2094	0.2367	0.0111	0.2158	0.0321	1.02723e+06			2.84048e+07	1.78781e+07	1.67917e+07	1.52179e+06	7.84401e+06	4.59585e+06	143563	6.15103e+06	839765
Coq10a	gi|124486652	7.5708	6.3818	7.3378	0.2411	0.728	0.9454	0.7045	1.646	2.4647	0.8537	1.0565	0.2193	4.55126e+08	2.84065e+08	8.52703e+08	7.02026e+06	2.35548e+07	1.99465e+07	2.96668e+07	6.16463e+07	4.785e+07	1.10885e+07	3.01094e+07	5.74159e+06
Coq10b	gi|89337266;gi|89337274	1.4189	1.3259	0.8051		0.0089		0.1138	0.1883	0.1408	0.0613	0.0454	0.0554	8.5297e+07	5.90191e+07	9.35629e+07		289113		4.79085e+06	7.05025e+06	2.73328e+06	796560	1.29269e+06	1.44928e+06
Coq3	gi|27369992	2.9292	3.0858	2.2783	0.1853	0.2358	0.4508	1.2989	1.1355	1.3732	0.4771	0.5737	0.3418	176088990	1.37353e+08	2.64749e+08	5.3976e+06	7.63075e+06	9.51084e+06	5.46947e+07	4.2525e+07	2.66591e+07	6.19617e+06	1.63508e+07	8.94807e+06
Coq4	gi|30520093	0.3302	0.4647	0.2984	0	0		0.0091		0.1905	0.2028	0.6799		1.98527e+07	2.06868e+07	3.46806e+07	0	0		383516		3.69788e+06	2.63402e+06	1.93784e+07
Coq5	gi|13385992	3.1898	4.5659	3.884	0.6112	0.2516	0.5596	0.2828	0.7669	1.6153	0.2399	0.1003	0.4846	1.91756e+08	2.03236e+08	4.51346e+08	1.77995e+07	8.14115e+06	1.18059e+07	1.19098e+07	2.87202e+07	3.13594e+07	3.11588e+06	2.85821e+06	1.26865e+07
Coq6	gi|283135186	4.1447	5.5923	3.3897	4.9642	89.3742	225.849	34.8162	5.5129	293.315	76.5812	226.82	69.3064	2.4916e+08	2.48922e+08	3.93907e+08	1.44566e+08	2891719236	4764985583	1466090158	2.06465e+08	5694416361	9.94656e+08	6464426654	1814528175
Coq7	gi|20587962	2.5061	2.3677	3.7066	0.2234	0.2689	0.0688	1.5836	0.9583	2.2917	1.9048	0.5796	0.2804	1.50657e+08	1.05388e+08	4.30728e+08	6.50701e+06	8.70092e+06	1.45116e+06	6.66832e+07	3.58898e+07	4.44907e+07	2.47403e+07	1.65175e+07	7.34189e+06
Coq9	gi|33859690	26.1896	32.5512	30.8642	8.5675	8.1083	10.9487	11.6956	8.811	22.4781	20.9099	11.3244	12.2495	1574411232	1448911018	3586628071	2.49503e+08	2.62345e+08	2.30996e+08	492494148	329981202	4.3639e+08	2.71583e+08	322748294	3.20708e+08
Coro1b	gi|6753494	0.0532	0.0291	0.0746	3.9829	4.7259	3.6389	2.2733	2.8661	7.6132	11.624	7.5891	14.7728	3.199e+06	1.29701e+06	8.6659e+06	1.15989e+08	1.52908e+08	7.67748e+07	9.57285e+07	1.07338e+08	1.47802e+08	1.50975e+08	2.16291e+08	3.86769e+08
Coro1c	gi|31542413	0.009	0.0044	0.0395	4.4827	3.7217	2.5568	3.8111	3.488	5.4053	6.7839	5.5621	7.4284	543216	195170	4.58595e+06	1.30545e+08	1.20418e+08	5.39426e+07	1.60483e+08	1.30631e+08	104937523	8.81111e+07	158521539	194483517
Coro6	gi|41281700;gi|41281697;gi|41281703	0.6015	2.3843	0.4401	1.3122	0.2927	0.1163	0.9975	0.7917	0.2467	0.7813	0.256	1.2335	3.6157e+07	1.06129e+08	5.11404e+07	3.8213e+07	9.47036e+06	2.45438e+06	4.20021e+07	2.96488e+07	4.78992e+06	1.01481e+07	7.29603e+06	3.22944e+07
Cotl1	gi|19482160	0.0151			3.3213	3.5903	3.3928	2.3362	3.0436	29.2152	152.923	155.088	183.696	908847			9.6724e+07	1.16164e+08	7.15824e+07	9.83768e+07	1.13985e+08	5.67184e+08	1986198985	4420044810	4809387403
COX1	gi|34538600	14.2744	15.85	41.5392	1.7959	2.6358	1.7931	9.3337	4.9101	2.7432	5.5071	4.8196	3.66	8.58116e+08	7.05509e+08	4827132133	5.22992e+07	8.52813e+07	3.78307e+07	3.93038e+08	1.83891e+08	5.32569e+07	7.15277e+07	1.3736e+08	9.5822e+07
Cox15	gi|31541932	0.5238	0.3375	0.3497	0.0764	0.1251	0.1258	0.1628	0.2681	0.0367	0.0306	0.0838	0.1043	3.14886e+07	1.50245e+07	4.06415e+07	2.22475e+06	4.04825e+06	2.65494e+06	6.85338e+06	1.00395e+07	712431	397815	2.38872e+06	2.73015e+06
Cox17	gi|62945234	1.71	1.3653	2.9246	1.6336	1.2536		0.0078		1.2868	1.5251	0.681	0.5275	102796535	6.07721e+07	3.39863e+08	4.75721e+07	4.0562e+07		329097		2.4981e+07	1.9808e+07	1.94089e+07	1.38109e+07
Cox19	gi|37574050	0.1706	0.101	0.5001										1.02579e+07	4.49661e+06	5.81188e+07
COX2	gi|34538601	365.557	461.613	502.525	60.1552	83.0344	67.7421	197.465	270.121	166.71	146.69	193.233	193.649	21975756898	20547197306	58396837722	1751834586	2686593648	1429228203	8315158675	10116375368	3236499582	1905242142	5507170126	5069964015
Cox20	gi|21313516	3.6869	3.6666	4.2373	0.0817	0.6708	0.7131	0.2039	0.9074	1.4817	0.0573		0.6803	2.2164e+08	1.63208e+08	492404709	2.37954e+06	2.17049e+07	1.50451e+07	8.58446e+06	3.39837e+07	2.8765e+07	744496		1.78106e+07
COX3	gi|34538604	152.636	45.3855	103.71	13.6875	6.371	8.6695	48.7552	28.0069	20.1764	26.5241	21.9004	8.7578	9175817776	2020188340	12051814868	3.98607e+08	2.06135e+08	1.8291e+08	2053057871	1048894468	3.91704e+08	3.44502e+08	6.24164e+08	2.29291e+08
Cox4i1	gi|6753498	969.308	926.558	873.293	138.364	125.174	97.1207	355.429	368.956	335.835	213.026	150.208	162.282	58270721807	41242736873	101000000000	4029422814	4050030028	2049060596	14966936548	13817853667	6519895705	2766837989	4280946340	4248756651
Cox5a	gi|112181182	395.483	579.662	334.192	47.8868	42.631	54.7049	76.5668	129.867	93.9272	124.538	111.663	96.7807	23774768960	25801776341	38835312327	1394554565	1379334863	1154167329	3224186488	4863659659	1823500315	1617532679	3182426579	2533837909
Cox5b	gi|112807195	543.646	757.845	519.716	104.425	103.3	128.398	236.26	246.14	323.571	179.851	156.84	137.067	32681736283	33732998804	60394502846	3041061445	3342298701	2708955165	9948780750	9218259453	6281794441	2335949046	4469972124	3588585909
Cox6a1	gi|6680988	0.6516	3.1829	1.2934	0.7813	1.3273	0.5517	0.3347	0.8431	0.0701	0.0404	2.7855	0.6359	3.91689e+07	1.41676e+08	1.50306e+08	2.27538e+07	4.29442e+07	1.16393e+07	1.40953e+07	3.15769e+07	1.3605e+06	524430	7.9387e+07	1.66496e+07
Cox6a2	gi|83816956	3.4802	3.5891	3.9224		0.2248	0.0098	2.9774	1.6083	0.06	0.2485		0.2503	2.09217e+08	1.59757e+08	4.55807e+08		7.27373e+06	206801	1.25377e+08	6.02324e+07	1.16555e+06	3.22786e+06		6.55225e+06
Cox6b1	gi|407261468;gi|13385090	1253.3	995.192	1718.22	198.114	166.284	133.943	441.921	465.365	541.544	279.659	159.48	138.162	75343285038	44297719498	200000000000	5769465971	5380151091	2825944558	18609045425	17428510070	10513517616	3632289311	4545207445	3617243108
Cox6c	gi|16716343	489.546	312.959	151.426	88.7677	65.0997	63.6946	243.268	183.269	112.679	184.104	65.4324	106.716	29429464390	13930332398	17596764772	2585087008	2106311515	1343834212	10243882519	6863666566	2187548202	2391187005	1864834955	2793964321
Cox7a1	gi|6753504	289.029	281.88	458.525	17.0557	20.3847	36.4857	89.0406	76.4042	89.7834	64.5769	32.8262	31.0926	17375228949	12546957317	53283695699	4.96695e+08	6.59552e+08	7.69778e+08	3749453073	2861430367	1743052405	8.38741e+08	9.35554e+08	8.14044e+08
Cox7a2	gi|31981830	31.0421	74.2288	44.5678	18.4765	25.9633	44.1903	85.962	44.5375	26.9356	98.9692	62.7378	60.4417	1866119989	3304052449	5179077745	5.38071e+08	8.40047e+08	9.32329e+08	3619813599	1667985210	522926837	1285437664	1788039728	1582439464
Cox7a2l	gi|6677977;gi|226958512	0.6303	0.7464	0.4375	0.104	0.1268	0.2784	0.1823	0.3043	0.3812	0.0697	0.149	0.179	3.78888e+07	3.32224e+07	5.08412e+07	3.02849e+06	4.10184e+06	5.87396e+06	7.67476e+06	1.1396e+07	7.40053e+06	904638	4.24791e+06	4.68528e+06
Cox7b	gi|13384754	0.1534	0.256	0.6327	0.0118			0.0795	0.0156	0.3592		0.0957	0.0145	9.21981e+06	1.13951e+07	7.35253e+07	344124			3.34693e+06	585483	6.97271e+06		2.72652e+06	379561
Cox7c	gi|6680991	20.6195	25.1649	13.0429	3.658	2.9781	2.5465	12.0799	5.3585	11.6883	11.2099	4.4358	9.7061	1239555700	1120132957	1515667373	1.06527e+08	9.63574e+07	5.37268e+07	5.08679e+08	200684272	2.26916e+08	1.45597e+08	1.26422e+08	2.54117e+08
Cp	gi|110347564;gi|442745912	0.0304		0.0105	1.4996	2.0714	1.3393	0.8497	0.6993	0.8765	0.0101	0.006	0.0288	1.83018e+06		1.22546e+06	4.36725e+07	6.70219e+07	2.8256e+07	3.57797e+07	2.61913e+07	1.70162e+07	130748	171604	754062
Cpd	gi|150378501	0			0.1097	0.0531	0.005	0.0029	0.0041	0.0959			0.0038	0			3.19499e+06	1.71653e+06	105480	124084	153847	1.86223e+06			98529.9
Cpeb2	gi|293651589;gi|293651586	0.0036		0.0023										213829		267080
Cpeb3	gi|84370380	0.0047	0.026	0.003		0.0345								281496	1.15887e+06	351600		1.11691e+06
Cpeb4	gi|52138749	0.0035			0	0.0066						0.0021	0	208260			0	213086						59565.1	0
Cpne1	gi|25141332	0.0532	0	0.0229	3.6003	4.0149	3.1943	2.9494	2.8982	1.7682	2.8313	1.8945	1.771	3.19586e+06	0	2.65867e+06	1.04847e+08	1.29902e+08	6.73932e+07	1.24198e+08	1.08542e+08	3.43284e+07	3.67742e+07	5.39941e+07	4.63662e+07
Cpne3	gi|25141335	0.0453	0.0278	0.0607	2.2919	2.3448	2.7403	1.3145	1.6599	1.8683	2.4627	2.2133	1.8955	2.72607e+06	1.23527e+06	7.05669e+06	6.67437e+07	7.58678e+07	5.78159e+07	5.53548e+07	6.21638e+07	3.62709e+07	3.19857e+07	6.30782e+07	4.96271e+07
Cpne6	gi|226052679;gi|209862921	0.0054		0.0013	0.0596	0.0481	0.0431	0.0333	0.0399	0.0332	0.0565	0.0653	0.054	323244		149526	1.73701e+06	1.55508e+06	908406	1.4027e+06	1.4961e+06	644494	733277	1.86098e+06	1.41267e+06
Cpox	gi|161484660	0.3554	1.4401	1.308	0.2155	0.3518	0.3332	0.0436	0.0683	0.1314	0.0495	0.3073	0.2601	2.13625e+07	6.41025e+07	1.51999e+08	6.27712e+06	1.13826e+07	7.03045e+06	1.8371e+06	2.55661e+06	2.55007e+06	642955	8.75765e+06	6.81003e+06
Cpped1	gi|31981882	4.7584	1.0256	0.2238	2.95	4.0457	0.2826	2.8671	0.1306	0.1799	0.1887	0.0293	0.2025	2.86053e+08	4.56498e+07	2.60072e+07	8.5911e+07	1.30898e+08	5.96271e+06	1.20733e+08	4.89265e+06	3.49161e+06	2.45034e+06	834765	5.30058e+06
Cpq	gi|148232950	0.1024	0.1957	0.3375	3.2229	5.1616	5.319	0.6784	0.8331	5.5769	10.8636	21.6717	17.5898	6.15726e+06	8.71045e+06	3.9223e+07	9.38575e+07	1.67006e+08	1.12221e+08	2.85675e+07	3.12005e+07	1.0827e+08	1.41099e+08	617648606	4.60523e+08
Cpsf7	gi|256665245;gi|256665243	0			0.5879	0.8577	0.6455	0.1381	0.1952	0.2551	0.5142	0.4771	0.3113	0			1.71214e+07	2.77501e+07	1.36189e+07	5.81593e+06	7.31078e+06	4.95223e+06	6.67895e+06	1.35981e+07	8.15119e+06
Cpt1a	gi|162287142	0.8514	0.7418	0.5175	2.2809	1.8905	1.2492	0.9139	0.9692	1.6205	2.1614	2.0495	1.4873	5.11813e+07	3.30186e+07	6.01424e+07	6.64229e+07	6.11664e+07	2.63558e+07	3.84845e+07	3.62992e+07	3.14599e+07	2.80731e+07	5.84122e+07	3.89388e+07
Cpt1b	gi|162287165	33.8407	38.0545	32.0909	1.6523	2.1605	2.9267	5.6574	10.8205	7.0188	5.3624	4.3377	2.906	2034361351	1693871108	3729174023	4.81184e+07	6.99047e+07	6.1747e+07	2.38229e+08	4.05243e+08	1.36264e+08	6.96486e+07	1.23625e+08	7.60834e+07
Cpt2	gi|162138915	18.1155	18.4035	16.2452	3.2037	2.7198	6.4208	4.8239	4.7414	9.5893	5.4513	6.2152	5.7211	1089025815	8.19174e+08	1887800520	9.32977e+07	8.80003e+07	1.35467e+08	2.03131e+08	1.7757e+08	1.86166e+08	7.08023e+07	1.77135e+08	1.49786e+08
Cpxcr1	gi|158937284	0.0402												2.41483e+06
Crat	gi|85662408	22.728	32.036	17.0393	1.5846	2.0948	3.0245	5.7485	5.1169	7.6524	4.4545	3.1701	3.5923	1366313485	1425979282	1980082355	4.61465e+07	6.77763e+07	6.38106e+07	2.42066e+08	1.91632e+08	1.48564e+08	5.78561e+07	9.03494e+07	9.40497e+07
Crbn	gi|90403612;gi|28202023	0			0.011	0.0083		0	0.0045				0.0057	0			319061	268716		0	168032				150048
Creg1	gi|6753520	0.0281	0.0238	0.0261	0.5373	0.5172	0.4167	0.0624	0.0995	0.4871	2.9266	1.6429	2.5301	1.68919e+06	1.05998e+06	3.03115e+06	1.56475e+07	1.67343e+07	8.79065e+06	2.62699e+06	3.72746e+06	9.45623e+06	3.80116e+07	4.68233e+07	6.62413e+07
Creld1	gi|19527148	0.0036	0.0303	0.0057	0.4437	0.5608	0.4755	0.0592	0.06	0.0815	0.0718	0.0909	0.0738	217294	1.35041e+06	656998	1.29215e+07	1.8145e+07	1.00317e+07	2.49088e+06	2.24805e+06	1.58141e+06	932276	2.59095e+06	1.93251e+06
Creld2	gi|21313278	0.0016		0.0058	0.9879	2.3167	0.6795	0.2335	0.178	0.2963	0.4345	0.4597	0.7203	95584.7		679046	2.87692e+07	7.49557e+07	1.43357e+07	9.83154e+06	6.66803e+06	5.75295e+06	5.64372e+06	1.31015e+07	1.88593e+07
Crip1	gi|6681015	0.1093			126.775	84.6919	47.0328	18.2566	17.6082	21.6809	34.8997	34.7791	15.5487	6.57334e+06			3691937109	2740223100	9.92302e+08	7.68774e+08	6.59449e+08	4.20912e+08	4.53287e+08	9.91212e+08	4.07083e+08
Crip2	gi|13195646	24.7771	12.839	12.2817	41.4736	25.6689	11.1771	23.7264	22.888	8.9511	1.024	0.1454	0.6005	1489495537	5.71487e+08	1427215061	1207790226	8.30521e+08	2.35815e+08	9.99107e+08	8.57184e+08	1.73777e+08	1.33002e+07	4.14515e+06	1.5722e+07
Crk	gi|469832296;gi|469832293;gi|31559995	0.2548	0.2415	0.2516	4.1122	4.1722	4.0572	3.7526	3.2184	2.5187	2.3244	1.6279	1.6639	1.53205e+07	1.07507e+07	2.92407e+07	1.19756e+08	1.34993e+08	8.55994e+07	1.58019e+08	1.20534e+08	4.88983e+07	3.01897e+07	4.6396e+07	4.35632e+07
Crkl	gi|31542421;gi|469832253	0.0971	0.0074	0.0976	1.3355	1.7696	2.1681	2.4543	1.3646	0.7111	1.0732	1.0214	1.2647	5.83663e+06	331475	1.13387e+07	3.88931e+07	5.72554e+07	4.57422e+07	1.03348e+08	5.11064e+07	1.38045e+07	1.39392e+07	2.91109e+07	3.31122e+07
Crmp1	gi|209862923;gi|40068507	0.029	0	0.0107	16.8264	15.3462	6.6828	3.8872	4.8085	1.4144	3.5642	4.2201	3.312	1.74552e+06	0	1.23796e+06	4.90018e+08	4.9653e+08	1.40994e+08	1.63689e+08	1.80085e+08	2.74584e+07	4.62931e+07	1.20274e+08	8.67112e+07
Crot	gi|17157983	0.0219	0.0599	0.0348	0.2105	0.2387	0.1003	0.0481	0.0695	0.0412	0.0211	0.0338	0.037	1.3172e+06	2.66559e+06	4.03845e+06	6.13138e+06	7.72279e+06	2.11525e+06	2.02418e+06	2.60213e+06	800625	273421	963137	968043
Cryab	gi|6753530	186.472	235.742	157.114	3.0317	4.2236	6.4016	6.7323	6.7409	25.4785	11.8055	6.4576	5.0318	11209945445	10493310087	18257698160	8.829e+07	1.36655e+08	1.35062e+08	2.83493e+08	2.52455e+08	4.94638e+08	1.53333e+08	1.84044e+08	1.31739e+08
Cryz	gi|33859530	0.2937	0.2604	0.329	1.5286	1.6401	1.2818	0.9277	0.7435	0.6736	0.6659	0.3538	0.5144	1.76534e+07	1.1593e+07	3.82376e+07	4.45144e+07	5.30652e+07	2.70438e+07	3.90648e+07	2.78438e+07	1.30764e+07	8.64944e+06	1.00832e+07	1.34664e+07
Cryzl1	gi|21617847;gi|323462200	0.0007	0.0009		0.1379	5.5587	0.1457	0.008	0.0005	0.5376	8.89	3.7778	3.4542	43298.9	39441.7		4.01698e+06	179852382	3.07504e+06	337096	18446.5	1.04379e+07	1.15466e+08	1.07669e+08	9.04346e+07
Cs	gi|13385942	191.231	287.393	199.476	36.858	42.981	39.5163	78.9682	83.5921	73.6848	71.1453	56.8573	62.3209	11495972816	12792370944	23180491683	1073374806	1390658556	8.33719e+08	3325308744	3130627669	1430515765	9.24053e+08	1620443809	1631639201
Csde1	gi|21450287;gi|240255574	0.0671	0.095	0.1421	1.0658	1.1442	0.4218	0.0793	0.1402	0.295	0.5048	0.4561	0.4075	4.03393e+06	4.22977e+06	1.6516e+07	3.10374e+07	3.70201e+07	8.90005e+06	3.3409e+06	5.25218e+06	5.72694e+06	6.55669e+06	1.30003e+07	1.06696e+07
Cse1l	gi|12963737	0.6302	0.1043	0.1919	1.761	2.0519	2.2832	0.6479	0.6513	1.3789	1.7474	1.6984	1.2746	3.78848e+07	4.64043e+06	2.22965e+07	5.12833e+07	6.63902e+07	4.81707e+07	2.72834e+07	2.43916e+07	2.67706e+07	2.26952e+07	4.84058e+07	3.33705e+07
Csk	gi|31560712	0.0051			0.3724	0.5553	0.3005	0.321	0.4193	1.0021	4.6951	1.7206	2.702	303670			1.08456e+07	1.79666e+07	6.34053e+06	1.35154e+07	1.57036e+07	1.9454e+07	6.09812e+07	4.9038e+07	7.07425e+07
Csl	gi|269973935	55.7897	79.8325	44.8652	7.8221	9.2648	9.0306	24.1482	26.8591	7.983	24.1321	20.4784	17.5836	3353839570	3553483774	5213633809	2.27794e+08	2.99764e+08	1.90528e+08	1016867869	1005906905	154981866	3.13434e+08	5.83637e+08	4.60362e+08
Csnk1a1	gi|22165382	0.063	0.2101	0.0126	0.7251	0.9818	0.6078	0.9348	0.3933	0.5329	0.9718	0.5788	0.6128	3.78798e+06	9.35251e+06	1.46413e+06	2.11154e+07	3.17654e+07	1.28241e+07	3.93644e+07	1.47279e+07	1.03462e+07	1.26224e+07	1.64949e+07	1.60427e+07
Csnk1d	gi|20544147;gi|20544149	0.0051			0.3126	0.1543	0.1269	0.3868	0.0647	0.1513	0.391	0.0332	0.17	308920			9.10467e+06	4.99164e+06	2.67826e+06	1.62861e+07	2.42324e+06	2.93827e+06	5.07779e+06	945247	4.44991e+06
Csnk1e	gi|31542425	0.0053			0.2675	0.3168	0.266	0.3702	0.104	0.1497	0.1646	0.0339	0.0427	315785			7.7892e+06	1.02499e+07	5.61263e+06	1.5588e+07	3.89402e+06	2.90653e+06	2.13761e+06	966252	1.11906e+06
Csnk1g2	gi|227430313;gi|19527224	0.021			0.021	0.0234	0	0.0072	0.0206	0.0053				1.26416e+06			611733	755854	920.818	303905	772470	103608
Csnk2a1	gi|31542427	0.427	0.148	0.2144	1.2971	1.2955	0.9501	0.7059	1.1434	1.9637	0.7509	0.9065	0.8281	2.56711e+07	6.58785e+06	2.49194e+07	3.77742e+07	4.19165e+07	2.00461e+07	2.97258e+07	4.28235e+07	3.81238e+07	9.75326e+06	2.58355e+07	2.16795e+07
Csnk2a2	gi|6753540	0.003	0.0437	0	1.1285	1.0276	1.0298	0.8055	1.0679	0.5061	0.5488	0.8166	0.4211	179263	1.94424e+06	0	3.28636e+07	3.32475e+07	2.17264e+07	3.39187e+07	3.9994e+07	9.82465e+06	7.12735e+06	2.32731e+07	1.10238e+07
Csnk2b	gi|7106277	1.0164	0.737	0.5241	1.6935	2.5848	1.376	2.6056	1.617	1.9847	1.2572	1.6369	1.6924	6.10992e+07	3.28046e+07	6.09055e+07	4.93178e+07	8.36305e+07	2.9032e+07	1.09722e+08	6.05573e+07	3.85307e+07	1.63285e+07	4.66531e+07	4.43084e+07
Csrp1	gi|6681069	0.1434		0.107	9.4155	8.651	8.9954	17.9332	20.877	6.2611	1.7625	2.1857	1.7631	8.6179e+06		1.24394e+07	2.74198e+08	2.79905e+08	1.89786e+08	7.55159e+08	7.8187e+08	121553501	2.28916e+07	6.2292e+07	4.61601e+07
Csrp3	gi|311771533	90.6698	69.6502	146.027	0.0424	0.1093	0.05	0.1926	0.3102	1.4363	0.1443	0.022	0.0228	5450687887	3100250557	16969345844	1.23362e+06	3.53534e+06	1.05555e+06	8.11105e+06	1.16168e+07	2.78839e+07	1.8737e+06	627402	596479
Cst3	gi|31981822	0.4391	0.3719	0.8078	0.1853	0.0842	0.1885			0.2327	0.4987	0.9881	0.6787	2.63945e+07	1.65547e+07	9.3871e+07	5.3967e+06	2.72473e+06	3.97747e+06			4.51674e+06	6.4777e+06	2.81609e+07	1.77685e+07
Cstb	gi|6681071	0.2336	0.1304	0.3091	5.256	3.87	4.5542	2.2939	2.7702	3.8145	10.3739	9.7456	10.7168	1.4045e+07	5.8025e+06	3.59144e+07	1.53066e+08	125213612	9.60842e+07	9.65932e+07	1.03746e+08	7.40555e+07	1.34738e+08	2.7775e+08	2.80579e+08
Cstf1	gi|13195628	0.0101		0	0.1983	3.9865	0.4612	0.0881	2.4093	0.287	0.7435	1.3975	0.4002	607297		0	5.77405e+06	1.28984e+08	9.73107e+06	3.71087e+06	9.0231e+07	5.57117e+06	9.65614e+06	3.98287e+07	1.04782e+07
Ctage5	gi|259155336;gi|259155338;gi|259155334	0.0023	0.0013	0.0014	0.1086	0.1824	0.0976	0.0689	0.0405	33.0872	0.0939	0.2961	0.2177	141167	57519.9	163597	3.16386e+06	5.90015e+06	2.05892e+06	2.90097e+06	1.51859e+06	6.42353e+08	1.21952e+06	8.43822e+06	5.70019e+06
Ctbp1	gi|311893324;gi|311893328;gi|311893326;gi|7304989	3.5801	0.2933	2.7659	3.6715	2.5363	3.5553	0.9735	1.1342	1.8851	2.3828	1.3199	2.3385	2.15223e+08	1.30532e+07	3.21422e+08	1.06921e+08	8.20636e+07	7.50093e+07	4.09921e+07	4.24764e+07	3.65967e+07	3.09481e+07	3.76169e+07	6.12239e+07
Ctc1	gi|219689064;gi|219689066	0.0073			0.0159	0.0113	0.0393	0.0051		0.016	0.0555	0.0225	0.0265	440919			462528	367035	829047	213525		310858	721445	641390	692812
Ctcf	gi|31044459	0.0011			0.1699	0.1499	0.4497	0.1935	0.2487	0.2381	0.2273	0.2848	0.19	66308			4.94895e+06	4.85102e+06	9.48722e+06	8.14768e+06	9.31329e+06	4.6227e+06	2.95266e+06	8.11747e+06	4.97447e+06
Ctnna1	gi|6753294	2.063	5.3663	1.9379	2.5333	3.1063	8.9601	6.3736	8.7544	3.8673	0.5054	0.1904	3.0279	1.24018e+08	2.38864e+08	2.25195e+08	7.37733e+07	1.00504e+08	1.8904e+08	2.68388e+08	3.27865e+08	7.50805e+07	6.56424e+06	5.42533e+06	7.92744e+07
Ctnna2	gi|157951729;gi|157951727	0.1569	0.1361	0.1173	0.2104	0.2994	0.3639	1.3035	1.0244	0.3653	0.0266	0.0293	0.002	9.43483e+06	6.05602e+06	1.36304e+07	6.1287e+06	9.6883e+06	7.67744e+06	5.48881e+07	3.83659e+07	7.09221e+06	346010	835118	52555.9
Ctnna3	gi|256985152;gi|256985121	1.0351	1.5258	2.9011	0.0287		0.0291	0.033	0.1504	0				6.22281e+07	6.79178e+07	3.3713e+08	834573		613007	1.38886e+06	5.63186e+06	0
Ctnnb1	gi|260166642	0.5673	0.8065	0.693	1.1387	1.2992	1.635	2.7637	3.5624	1.9489	0.0126	0.022	0.0241	3.41031e+07	3.58973e+07	8.05322e+07	3.31619e+07	4.20347e+07	3.44957e+07	1.16378e+08	1.33416e+08	3.78365e+07	164007	626650	631862
Ctnnd1	gi|146231979;gi|146219830;gi|146219835;gi|146219849	0.0261	0.0064	0.0997	1.5076	2.3369	1.8045	3.3169	3.5352	5.722	0.5605	1.065	0.9392	1.56901e+06	286427	1.15849e+07	4.39046e+07	7.56097e+07	3.80709e+07	1.39673e+08	1.32397e+08	111086641	7.27989e+06	3.03529e+07	2.45904e+07
Ctps	gi|172072613	0.0043	0.0185	0.1063	0.1546	0.2202	0.1194	0.084	0.1221	0.0623	0.055	0.0941	0.0465	259221	825672	1.23477e+07	4.50288e+06	7.12599e+06	2.52008e+06	3.53612e+06	4.57161e+06	1.20972e+06	714883	2.68134e+06	1.21802e+06
Ctsa	gi|84042523;gi|84042525	0.0491	0.0568	0.0463	1.8805	2.0258	1.3186	0.6084	0.5671	4.2991	9.6239	7.9718	9.5679	2.95391e+06	2.52922e+06	5.38068e+06	5.47634e+07	6.55453e+07	2.78203e+07	2.5621e+07	2.12398e+07	8.34625e+07	124997070	2.27197e+08	250500469
Ctsb	gi|6681079	1.1934	1.7381	2.4953	10.3379	7.7279	6.4485	3.0056	2.642	14.6455	59.1432	92.9241	56.6178	7.17446e+07	7.73678e+07	2.89971e+08	3.01059e+08	2.50036e+08	1.36051e+08	126565646	9.89449e+07	2.84327e+08	7.68167e+08	2648354640	1482322665
Ctsc	gi|160707990	0.4783	0	0.6213	0.6007	0.9154	0.8397	1.2892	0.7855	7.8858	30.1784	23.2728	31.9539	2.8755e+07	0	7.21995e+07	1.74937e+07	2.9617e+07	1.77166e+07	5.42862e+07	2.94194e+07	1.53095e+08	3.91965e+08	6.63281e+08	8.36591e+08
Ctsd	gi|6753556	7.1655	18.1852	23.558	14.5283	17.8774	13.6231	14.8364	7.5288	19.9828	47.878	41.6094	64.3904	4.30757e+08	8.09455e+08	2737596006	4.23093e+08	5.78427e+08	2.87422e+08	6.24753e+08	281963418	3.87946e+08	6.21852e+08	1185876090	1685821257
Ctsf	gi|9845246	0.066	0.0019	0.0114	0.0654	0.1649	0.0231	0.0122	0.0105	0.2898	0.9908	1.0286	2.0382	3.96564e+06	86015.2	1.32673e+06	1.90463e+06	5.33427e+06	487618	513718	393575	5.62692e+06	1.28687e+07	2.93143e+07	5.33632e+07
Ctsr	gi|9931986	0.3125	1.112	1.3241								0.1697		1.87832e+07	4.94989e+07	1.53873e+08								4.83564e+06
Cttn	gi|357588432;gi|75677414	0.032	0.0209	0.0081	6.0861	8.1608	3.0539	2.2307	3.3437	0.9311	0	0.1217		1.92277e+06	929479	939654	177240240	2.64044e+08	6.44324e+07	9.39344e+07	1.25227e+08	1.80772e+07	0	3.46961e+06
Ctu2	gi|225735586	0.0248			0.0063	0.0238	0.0278	0.0079	0.0036	0.0465	0.0102	0.0205	0.0275	1.49226e+06			182812	768913	585878	334447	135974	902688	133000	583159	720243
Cuedc2	gi|256773258;gi|256773266;gi|256773254	0.0124	0.0286	0.054		0.0435	0.0957			0.3154		0.1101	0.0725	747691	1.27462e+06	6.27663e+06		1.40766e+06	2.01882e+06			6.1224e+06		3.1382e+06	1.89762e+06
Cul1	gi|7549752	0.0178	0.1501	0.0448	1.1464	1.0427	1.1961	0.0764	0.1616	0.1494	0.3009	0.2625	1.7934	1.06793e+06	6.68038e+06	5.20331e+06	3.33866e+07	3.37355e+07	2.52354e+07	3.21803e+06	6.0511e+06	2.90061e+06	3.90753e+06	7.48201e+06	4.69523e+07
Cul2	gi|170014698	0.0165	0.0493	0.037	0.405	0.3653	0.1823	0.0944	0.1844	0.0227	0.0596	0.0738	0.1098	993069	2.19646e+06	4.30028e+06	1.17958e+07	11819909	3.84707e+06	3.9769e+06	6.90684e+06	440887	774336	2.10319e+06	2.87431e+06
Cul3	gi|7710014	0.2464	0.1309	0.0206	0.409	0.6677	0.3604	0.3993	0.3819	0.232	0.396	0.346	0.3397	1.48124e+07	5.82503e+06	2.39264e+06	1.19108e+07	2.16031e+07	7.60432e+06	1.68145e+07	1.43024e+07	4.50354e+06	5.14328e+06	9.86098e+06	8.89262e+06
Cul4a	gi|167466258	0.069	0.039	0.9169	0.6723	1.6352	0.3581	0.8421	0.1464	0.2879	0.1349	2.0954	0.0916	4.14828e+06	1.73691e+06	1.0655e+08	1.95774e+07	5.29066e+07	7.55609e+06	3.54606e+07	5.4811e+06	5.58917e+06	1.75225e+06	5.97186e+07	2.39846e+06
Cul4b	gi|158711665	0.0077	0.0031	0.0084	0.5045	0.5115	0.4768	0.1508	0.1389	0.207	0.1071	0.0932	0.1806	462370	139500	974318	1.46919e+07	1.65486e+07	1.00588e+07	6.35199e+06	5.20345e+06	4.01901e+06	1.39167e+06	2.65605e+06	4.72747e+06
Cul5	gi|239051067;gi|239051082	0.1958	0.1131	0.1186	0.8086	0.7999	1.023	0.2366	0.3306	0.3223	0.4954	0.2901	0.3404	1.17715e+07	5.03404e+06	1.37841e+07	2.35493e+07	2.58813e+07	2.15841e+07	9.96352e+06	1.2383e+07	6.25652e+06	6.4343e+06	8.26777e+06	8.91145e+06
Cuta	gi|62198239;gi|62198210	1.4588	25.3895	22.9395	2.5288	6.9898	2.0562	0.3855	0.2476	0.98	4.2096	0.9244	1.3714	8.7695e+07	1130132666	2665724155	7.36435e+07	2.26156e+08	4.3381e+07	1.62315e+07	9.27436e+06	1.90261e+07	5.46755e+07	2.63456e+07	3.59049e+07
Cutc	gi|165932350;gi|165932339	0.0697	0.0439	0.0243	0.7547	0.6753	0.4764	0.2416	0.1487	0.6084	0.4356	0.2114	0.1519	4.19203e+06	1.95628e+06	2.81885e+06	2.19779e+07	2.18489e+07	1.00502e+07	1.01715e+07	5.57024e+06	1.18119e+07	5.65818e+06	6.02624e+06	3.97642e+06
Cwc27	gi|110625681	0.0106			0.3966	0.1086	0.3073	0.0244	0.8745	0.054	0.1155	0.0778	0.1495	635133			1.15485e+07	3.51249e+06	6.48262e+06	1.02591e+06	3.275e+07	1.04906e+06	1.50021e+06	2.21726e+06	3.91298e+06
Cyb5	gi|13385268	1.1408	1.9053	1.4368	98.2291	192.722	159.729	13.9874	19.8686	170.517	84.3464	39.3674	27.5228	6.85797e+07	8.48096e+07	1.66971e+08	2860618683	6235560342	3369981308	5.89001e+08	7.44102e+08	3310415811	1095512774	1121979798	7.20582e+08
Cyb5b	gi|31542438	2.902	1.5512	1.6916	4.1162	4.0605	3.5433	4.0143	2.3558	3.0313	4.2072	2.9477	2.7722	1.74453e+08	6.90446e+07	1.96574e+08	1.19871e+08	1.31379e+08	7.47558e+07	1.6904e+08	8.82278e+07	5.885e+07	5.46443e+07	8.40106e+07	7.25783e+07
Cyb5r1	gi|21312524	0.9235	0.9568	0.653	1.1636	1.3111	1.5121	0.926	0.9642	1.2418	1.1941	0.9298	2.01	5.55196e+07	4.25895e+07	7.58823e+07	3.38853e+07	4.24193e+07	3.19016e+07	3.89919e+07	3.61091e+07	2.41087e+07	1.55087e+07	2.64985e+07	5.26251e+07
Cyb5r3	gi|19745150	1.1915	1.0173	1.1091	24.5062	19.2195	39.184	28.2376	29.4908	11.044	11.6078	12.8774	19.2732	7.16271e+07	4.52816e+07	1.2889e+08	7.13668e+08	621849514	8.26707e+08	1189070786	1104464940	2.14409e+08	1.50765e+08	3.67008e+08	5.04596e+08
Cyc1	gi|13385006	102.288	86.1786	167.271	19.7771	11.074	58.8371	56.4967	28.9663	34.7038	26.3135	25.9473	17.5751	6149138385	3835962502	19438000546	5.75947e+08	3.58303e+08	1241349463	2379047826	1084822773	6.73738e+08	341767099	7.39503e+08	4.60139e+08
Cycs	gi|6681095	568.507	457.588	742.304	57.6791	46.1632	69.3214	71.354	88.105	87.0133	104.739	82.1624	75.0349	34176245565	20368050903	86260748633	1679725987	1493620026	1462548900	3004680678	3299642328	1689274961	1360380243	2341643757	1964507464
Cyct	gi|6753560	0.3455	0.3474	0.0609							0.0053			2.07725e+07	1.54634e+07	7.07725e+06							68662.9
Cyfip1	gi|258547116;gi|258547119	0.0225		0.0132	1.0898	0.8725	1.1522	1.2496	1.5073	2.368	1.9392	2.4784	2.4915	1.35454e+06		1.53653e+06	3.17377e+07	2.82283e+07	2.43096e+07	5.26203e+07	5.64513e+07	4.59717e+07	2.51864e+07	7.06335e+07	6.52316e+07
Cyfip2	gi|356995875	0.0212		0.0128	0.441	0.2343	0.4997	0.3853	0.4969	0.4418	0.819	0.865	0.9991	1.27632e+06		1.49263e+06	1.28441e+07	7.57992e+06	1.05418e+07	1.62253e+07	1.86084e+07	8.57724e+06	1.06368e+07	2.46524e+07	2.61589e+07
Cyp20a1	gi|74271886	0.004			3.044	3.0334	2.4736	0.7384	0.7955	1.0284	1.2675	1.9187	0.9513	243096			8.86463e+07	9.81448e+07	5.21884e+07	3.10929e+07	2.97922e+07	1.9966e+07	1.64631e+07	5.46824e+07	2.4907e+07
Cyp24a1	gi|6753572	0.0155												930615
Cyp2c65	gi|268607516	0.0119	0.03	0.0865										715244	1.33709e+06	1.00489e+07
Cyp4b1	gi|6681123	0.0282		0.0059	0.445	0.5056	1.6892	2.5684	2.5375	1.548		0.0358	0.0057	1.69592e+06		683255	1.2958e+07	1.63583e+07	3.56381e+07	1.08153e+08	9.50319e+07	3.00526e+07		1.01929e+06	149026
CYTB	gi|34538610	6.882	13.4944	35.2057	1.5536	0.7689	0.8125	6.7738	3.3598	3.7339	6.9654	1.3696	5.7853	4.13718e+08	6.00659e+08	4091135801	4.52452e+07	2.48786e+07	1.71413e+07	285242164	1.25829e+08	7.24895e+07	9.04683e+07	3.90335e+07	1.51466e+08
Cyth1	gi|31543516;gi|162951835;gi|162951837	0.0096	0.0024	0	0.1329	0.1313	0.0974	0.2211	0.3687	0.1867	0.0992	0.0437	0.0582	577577	107550	0	3.86911e+06	4.24735e+06	2.05458e+06	9.31006e+06	1.38066e+07	3.62459e+06	1.28842e+06	1.24619e+06	1.52326e+06
Cyth3	gi|254750656;gi|254750658	0.011	0.0028		0.4076	0.3051	0.2198	0.155	0.1014	0.057	0.0285	0.0078	0.0164	659966	122891		1.18711e+07	9.8721e+06	4.637e+06	6.52814e+06	3.79855e+06	1.10688e+06	369778	222102	428424
Cytip	gi|21105855	0.0691												4.15514e+06
D030056L22Rik	gi|29244042	0.013												782122
D10Jhu81e	gi|20070420	30.8434	51.0599	40.7555	8.7457	6.4326	6.8987	7.3297	9.6232	19.6533	7.4817	6.3254	7.3524	1854173995	2272763693	4736060222	254692307	2.08128e+08	1.45549e+08	308651709	3.60403e+08	3.81549e+08	9.71744e+07	1.80275e+08	1.92496e+08
D10Wsu52e	gi|21703842	0.6902	0.5523	0.6295	4.8456	6.126	4.5647	1.9562	2.0646	2.0012	3.856	2.4257	4.0904	4.14932e+07	2.45827e+07	7.31478e+07	1.41112e+08	1.98209e+08	9.63072e+07	8.23766e+07	7.73219e+07	3.88514e+07	5.00824e+07	6.91331e+07	1.07092e+08
D17Wsu104e	gi|18250288	0.0576	0.0631	0.0621	1.9486	3.7369	4.3691	0.8621	0.8177	1.563	2.1379	2.897	1.4386	3.46292e+06	2.8077e+06	7.21339e+06	5.67456e+07	1.20908e+08	9.21806e+07	3.63027e+07	3.06253e+07	3.03447e+07	2.77682e+07	8.25641e+07	3.76631e+07
D1Pas1	gi|14861844	0.1221	0.1229	0.1941	1.4765	1.7688	2.146	1.033	0.8539	0.9369	1.1463	0.9846	1.3062	7.33728e+06	5.47029e+06	2.25581e+07	4.29976e+07	5.72299e+07	4.52762e+07	4.34977e+07	3.19799e+07	1.81884e+07	1.48885e+07	2.80608e+07	3.41975e+07
D230025D16Rik	gi|170932498	0.0014			0.0014	0.0281	0.0203			0.0166		0.0094		86087.5			41203.6	907667	427583			321959		268390
D2hgdh	gi|170014723	0		0.0028										0		326110
Daam1	gi|78191779	0.0293	0.0344	0.0438	0.2758	0.1695	0.1258	0.0273	0.07	0.1072	0.0014	0.0122	0.0525	1.76275e+06	1.5322e+06	5.08603e+06	8.03217e+06	5.48412e+06	2.65384e+06	1.14945e+06	2.6216e+06	2080968	17592.4	347952	1.37412e+06
Dad1	gi|164518942	0.5241	0.4337	0.3881	21.7911	16.4874	12.659	5.393	4.0738	5.5091	9.3798	6.9353	8.9028	3.15092e+07	1.93064e+07	4.51016e+07	634599401	5.33453e+08	2.67081e+08	2.27095e+08	1.52568e+08	1.06954e+08	1.21827e+08	1.97658e+08	2.33086e+08
Dag1	gi|451898112	1.5451	0.6185	0.479	0.1288	0.515	0.5406	0.6764	0.2758	0.868	0.0598	0.0909		9.2886e+07	2.75303e+07	5.56588e+07	3.75131e+06	1.66618e+07	1.14061e+07	2.84843e+07	1.03296e+07	1.68518e+07	776715	2.59201e+06
Dak	gi|21703976	0.0807	0	0.0024	0.0207	0.0666	0.02	0.0124		0.0044	0.0296	0	0.0806	4.85295e+06	0	278538	602635	2.15546e+06	421387	522220		84788.3	384604	0	2.10925e+06
Dap3	gi|256985205;gi|256985203	0.596	0.859	0.2758	0.2108	0.196	0.2406	0.3609	0.1847	0.3666	0.2381	0.3108	0.1	3.58274e+07	3.82344e+07	3.20528e+07	6.13973e+06	6.34071e+06	5.07557e+06	1.51984e+07	6.91808e+06	7.11664e+06	3.09279e+06	8.85669e+06	2.61686e+06
Dars	gi|210147402;gi|211065507	0.9113	0.7483	2.5426	6.2772	6.1774	3.8175	2.0691	3.1451	24.4443	8.2463	3.2581	6.3542	5.4786e+07	3.33098e+07	2.95473e+08	182802933	199872237	8.05415e+07	8.71308e+07	1.17787e+08	4.7456e+08	1.07105e+08	9.2857e+07	1.66361e+08
Dars2	gi|27369928	0.3136	0.5769	0.3135	0.004	0.002	0.013	0.0067	0.3436	0.1257	0.0031	0.0162	0.3309	1.88495e+07	2.56808e+07	3.64322e+07	116653	64650.9	273889	280689	1.28687e+07	2.44041e+06	39622.6	462290	8.6626e+06
Dazap1	gi|169790820;gi|169790823;gi|169790818	0.2559	0.1135	0.0556	5.8798	5.9168	3.6453	5.7583	2.958	0.9033	5.6003	2.3614	3.4464	1.53837e+07	5.05219e+06	6.45685e+06	1.7123e+08	1.91438e+08	7.69087e+07	2.42479e+08	1.1078e+08	1.75361e+07	7.27386e+07	6.73017e+07	9.02298e+07
Dbi	gi|83921595;gi|6681137	42.0144	55.4133	10.5974	100.035	124.183	102.833	67.9626	55.5175	17.9462	78.2686	39.1869	134.856	2525730685	2466541626	1231493491	2913223829	4017981576	2169583764	2861868100	2079200423	3.48406e+08	1016573160	1116834855	3530696435
Dbnl	gi|226423871;gi|7304993;gi|226423873	0.0133	0.0208	0.0253	1.2921	2.3487	1.5707	1.2754	0.8795	2.028	5.9967	3.495	3.4325	797339	927479	2.94125e+06	3.76298e+07	7.59941e+07	3.31382e+07	5.37071e+07	3.29386e+07	3.9371e+07	7.78869e+07	9.96095e+07	8.98672e+07
Dbt	gi|170172520	4.4341	3.9345	3.9376	1.4992	1.3223	1.5335	1.4384	1.3503	2.4872	2.3052	1.5427	1.2635	2.66561e+08	1.75132e+08	4.57581e+08	4.366e+07	4.27822e+07	3.23529e+07	6.05683e+07	5.05687e+07	4.8286e+07	2.99404e+07	4.39673e+07	3.30808e+07
Dcaf11	gi|312222692	0.0238	0.0168	0.0344	0.2797	0.2938	0.0123	0.0015	0.1839	0.1444	0.0451	0.0792	0.068	1.43374e+06	748889	3.99559e+06	8.14551e+06	9.50539e+06	258770	64443	6.88561e+06	2.80285e+06	585773	2.25644e+06	1.77973e+06
Dcaf7	gi|58037257	0.0611	0.0013	0.0026	0.2537	0.3993	0.3986	0.2826	0.2736	0.3728	2.0195	0.8649	0.2202	3.67045e+06	57274.9	306966	7.38735e+06	1.29201e+07	8.40918e+06	1.19007e+07	1.02462e+07	7.23666e+06	2.62301e+07	2.4649e+07	5.76522e+06
Dcaf8	gi|23956326	0.0193	0.0178	0.0883	0.3514	0.6686	0.3494	0.5893	0.31	0.2479	0.0213	0.0253	0.059	1.16149e+06	792996	1.02609e+07	1.02341e+07	2.1633e+07	7.37179e+06	2.48142e+07	1.16086e+07	4.81177e+06	276385	721078	1.54538e+06
Dcakd	gi|27754054	0.5585	0.792	0.4969	0.5111	0.8366	8.8782	0.1031	0.0509	8.1987	0.3129	0.3251	1.2273	3.35762e+07	3.52555e+07	5.77402e+07	1.48851e+07	2.70675e+07	1.87312e+08	4.3427e+06	1.90676e+06	1.5917e+08	4.06386e+06	9.26442e+06	3.21335e+07
Dcn	gi|299758443	0.3141			2.8071	2.3112	3.2727	0.5276	0.1224	1.1741				1.88823e+07			8.17478e+07	7.47789e+07	6.90487e+07	2.22178e+07	4.58365e+06	2.27939e+07
Dcps	gi|21312256	0.0229	0.029	0.0582	1.8835	1.834	2.5099	0.9377	1.1909	1.2792	2.4552	3.5097	2.5135	1.37567e+06	1.29267e+06	6.76699e+06	5.4852e+07	5.93392e+07	5.29533e+07	3.94871e+07	4.46007e+07	2.48342e+07	3.18884e+07	1.00027e+08	6.58055e+07
Dctn1	gi|311893360;gi|311893358;gi|118601017	0.2323	0.5602	0.2995	3.0474	3.3986	2.9164	2.22	3.5229	2.6671	2.2298	1.1338	2.1866	1.39639e+07	2.49344e+07	3.48046e+07	8.87464e+07	1.09962e+08	6.15309e+07	9.34843e+07	1.31936e+08	5.17781e+07	2.89619e+07	3.2314e+07	5.7247e+07
Dctn2	gi|28076935;gi|299522838;gi|299522842	0.6535	1.1305	0.7726	6.8217	7.4473	6.3342	4.7263	6.0498	4.1337	3.7133	3.058	3.8899	3.92866e+07	5.03227e+07	8.97863e+07	1.98662e+08	2.4096e+08	1.3364e+08	1.9902e+08	2.26573e+08	8.02518e+07	4.82288e+07	8.71532e+07	1.01841e+08
Dctn3	gi|227116275;gi|227116273	0.1592	0.2309	0.1439	1.7295	2.295	2.4112	0.7788	1.5392	4.1088	1.2973	1.357	1.6932	9.5692e+06	1.02789e+07	1.67184e+07	5.03671e+07	7.42549e+07	5.08715e+07	3.27963e+07	5.76464e+07	7.97686e+07	1.68492e+07	3.86746e+07	4.43311e+07
Dctn4	gi|13385798	0.1309	0.0383	0.0494	1.1559	0.8709	0.7177	0.4558	0.7214	0.5686	0.6817	0.3625	0.6817	7.87094e+06	1.70438e+06	5.742e+06	3.36625e+07	2.81774e+07	1.51418e+07	1.9195e+07	2.7017e+07	1.10391e+07	8.8541e+06	1.03309e+07	1.78474e+07
Dctn5	gi|188219518	0.1045	0.0429	0.0316	1.3835	1.3591	1.6428	0.6722	0.79	1.3667	2.1054	1.6787	1.6047	6.28219e+06	1.90736e+06	3.66956e+06	4.02887e+07	4.39725e+07	3.46601e+07	2.83065e+07	2.95849e+07	2.65338e+07	2.73459e+07	4.78442e+07	4.20119e+07
Dctn6	gi|6756009	0	0.01	0.0451	2.5402	2.829	1.9415	1.5373	2.1253	1.5368	2.1842	1.3384	1.5748	0	446844	5.24457e+06	7.39751e+07	9.15322e+07	4.09611e+07	6.47368e+07	7.9596e+07	2.98356e+07	2.83684e+07	3.81459e+07	4.12304e+07
Dctpp1	gi|12963573	0.0116	0.0116	0.0058	0.0936			0	0.012	0.5488	0.1309	2.231	0.052	695377	515115	674462	2.72593e+06			0	447759	1.06553e+07	1.70044e+06	6.35848e+07	1.36116e+06
Dcun1d1	gi|329299048;gi|329299050	0.0069	0.0028	0.0356	0.192	0.5731	1.326	0.0592	1.036	0.2036	0.2726	0.9181	0.4766	417480	124073	4.13788e+06	5.59062e+06	1.85437e+07	2.79758e+07	2.49148e+06	3.88006e+07	3.95172e+06	3.54079e+06	2.6166e+07	1.2479e+07
Dcun1d2	gi|111162659;gi|111162661;gi|111162657;gi|111162655	0.0403	0.1539	0.2648		0.0079								2.4224e+06	6.8506e+06	3.07714e+07		254128
Dcxr	gi|146134409	0.0465		0.0334			0.0049	0.1077	0.0439	1.0872	2.0691	2.4174	3.1934	2.79419e+06		3.8851e+06			104270	4.53453e+06	1.64295e+06	2.11076e+07	2.68736e+07	6.88955e+07	8.36067e+07
Ddah1	gi|38371755	0.687	0	0.0849	2.5082	0.2405	0.4607	0.8474	0.6558	0.4196	0.1606	0.4203	0.0349	4.13013e+07	0	9.86833e+06	7.30446e+07	7.78152e+06	9.72047e+06	3.56855e+07	2.45594e+07	8.14649e+06	2.0863e+06	1.19798e+07	913576
Ddah2	gi|299522791;gi|7949035	0.039		0.0061	35.1365	40.633	22.2979	10.0533	12.4338	4.4257	0.4792	1.3237	0.7281	2.34357e+06		703198	1023243623	1314687932	4.70442e+08	4.2334e+08	4.65663e+08	8.592e+07	6.22349e+06	3.77259e+07	1.90618e+07
Ddb1	gi|7657011	0.6793	2.9521	0.1794	2.5184	2.2358	1.6172	0.8239	0.8012	1.1489	1.4223	0.8793	1.0175	4.08374e+07	1.31402e+08	2.08489e+07	7.33399e+07	7.23385e+07	3.41202e+07	3.46929e+07	3.00061e+07	2.23055e+07	1.84731e+07	2.50613e+07	2.66397e+07
Ddc	gi|299522784	0.0028	0.0008											170847	37054.8
Ddhd2	gi|254692989	0	0.0632	0.0006	0.0142	0.021	0.0071		0.0083	0.0067	0	0.0063	0.0213	0	2.81268e+06	66192.5	413650	680533	149620		311619	129502	0	180317	558148
Ddo	gi|22267472	0.0613	0.0428	0.2034				0.0029						3.68502e+06	1.90409e+06	2.36354e+07				122377
Ddost	gi|46195798	0.2043	0.2182	0.2768	12.1935	16.0836	14.7459	4.487	4.4098	2.6782	5.0597	8.1338	9.5419	1.22818e+07	9.71302e+06	3.21629e+07	3.55098e+08	5.20389e+08	3.1111e+08	1.88943e+08	165151650	5.19935e+07	6.57161e+07	2.31815e+08	2.49818e+08
Ddrgk1	gi|110350660	0.0037	0	0	0.1356	0.3326	0.349	0.1078	0.2466	0.0518	0.4392	0.1302	0.3827	223310	0	0	3.94922e+06	1.0761e+07	7.36255e+06	4.5411e+06	9.23568e+06	1.00633e+06	5.70383e+06	3.71132e+06	1.00206e+07
Ddt	gi|6753618	3.6434	4.5879	3.5738	2.1278	3.2021	2.2954	0.6865	0.5466	2.0972	1.7731	1.9094	4.4303	2.19027e+08	2.04215e+08	4.15295e+08	6.19657e+07	1.03605e+08	4.8428e+07	2.89073e+07	2.04724e+07	4.07141e+07	2.30292e+07	5.44184e+07	1.15991e+08
Ddx1	gi|19527256	0.3382	0.4226	0.6926	4.3826	6.1951	4.3975	0.7885	0.9436	1.3901	5.0215	3.8072	3.1431	2.03305e+07	1.88126e+07	8.04849e+07	1.27631e+08	2.00444e+08	9.27781e+07	3.32024e+07	3.53375e+07	2.69869e+07	6.52208e+07	1.08506e+08	8.22891e+07
Ddx17	gi|40068493;gi|93587673;gi|40068491;gi|40068489	0.6983	0.1981	0.1137	13.3143	10.3149	9.4195	5.1352	11.1295	5.2199	9.8756	6.5096	8.1004	4.19796e+07	8.81999e+06	1.3209e+07	3.87739e+08	3.3374e+08	198732766	2.16242e+08	4.16815e+08	1.0134e+08	1.28266e+08	1.85526e+08	2.12079e+08
Ddx19a	gi|170932536	0.106	0.449	0.0808	0.4762	0.4758	0.4986	0.2474	0.3838	0.3441	0.6222	0.3356	0.4027	6.37046e+06	1.99875e+07	9.39458e+06	1.38688e+07	1.53934e+07	1.0519e+07	1.04183e+07	1.43756e+07	6.68001e+06	8.08077e+06	9.56359e+06	1.05432e+07
Ddx19b	gi|299890779;gi|26986593;gi|299890868	0.1085	0.4586	0.0816	0.3391	0.4292	0.4484	0.2284	0.3586	0.3415	0.6482	0.2861	0.2626	6.51974e+06	2.04113e+07	9.4818e+06	9.87399e+06	1.38858e+07	9.46109e+06	9.61947e+06	1.34301e+07	6.62949e+06	8.41848e+06	8.15493e+06	6.8765e+06
Ddx21	gi|72384374	0.2995			0.7474	1.3143	0.6937	0.3432	0.3405	2.7418	1.0082	1.2346	2.1194	1.80033e+07			2.1765e+07	4.25248e+07	1.46351e+07	1.44531e+07	1.27521e+07	5.32286e+07	1.30953e+07	3.5185e+07	5.54873e+07
Ddx25	gi|163914388	0.0018	0.005		0.204	0.1167	0.1455	0.0095	0.0744	0.0859	0.1249	0.1171	0.1985	106117	220619		5.94155e+06	3.77526e+06	3.07011e+06	400829	2.7876e+06	1.66764e+06	1.62161e+06	3.33702e+06	5.19659e+06
Ddx39	gi|38372907	0.2489	0.1406	0.1427	5.5645	5.4041	4.3147	2.5752	3.301	2.937	5.8227	4.7979	5.0883	1.49634e+07	6.25935e+06	1.65775e+07	162047691	1.74852e+08	9.10312e+07	1.0844e+08	1.23626e+08	57018706	7.5627e+07	1.36741e+08	1.33218e+08
Ddx39b	gi|356995868	0.5273	0.4272	0.4182	11.6931	9.6759	6.805	3.2747	5.5812	4.679	8.5812	6.8811	6.8103	3.16995e+07	1.90136e+07	4.8603e+07	340524955	3.13065e+08	1.43573e+08	1.37895e+08	2.09022e+08	9.08381e+07	1.11455e+08	1.96112e+08	1.78301e+08
Ddx3x	gi|6753620	0.1955	0.1412	0.221	2.3074	2.4368	2.8266	1.2948	0.9734	1.1282	4.6565	1.3105	1.5975	1.17521e+07	6.28727e+06	2.56777e+07	6.71957e+07	7.88429e+07	5.96362e+07	5.45219e+07	3.64545e+07	2.19037e+07	6.04797e+07	3.73504e+07	4.18245e+07
Ddx3y	gi|25141235	0.1186	0.1023	0.1869	1.5154	1.5986	2.1997	0.8645	0.7814	0.9842	0.9062	0.8632	1.1577	7.13212e+06	4.55364e+06	2.17213e+07	4.41306e+07	5.17221e+07	4.64103e+07	3.64017e+07	2.9263e+07	1.91063e+07	1.17704e+07	2.46001e+07	3.03109e+07
Ddx4	gi|225007636;gi|33859536	0.0089	0.002	0.0106	0.1207	0.1471	0.1999	0.0867	0.1304	0.0735	0.0369	0.0334	0.1629	532029	89599.2	1.22767e+06	3.51475e+06	4.75867e+06	4.21704e+06	3.65068e+06	4.88433e+06	1.42678e+06	479425	952997	4.26509e+06
Ddx46	gi|160420299	0.0015		0.001	1.2726	1.1964	0.9305	0.5479	0.4992	0.4533	1.5315	0.6473	0.7539	88430.4		111939	3.70603e+07	3.87103e+07	1.96324e+07	2.30707e+07	1.86963e+07	8.80094e+06	1.98913e+07	18447508	1.97381e+07
Ddx5	gi|83816893	0.9751	0.3662	0.5053	10.5001	10.1902	9.913	12.8325	9.059	6.5059	9.4947	9.2263	11.7295	5.86193e+07	1.6298e+07	5.87142e+07	3.05784e+08	3.29705e+08	2.09146e+08	5.4037e+08	3.39271e+08	1.26306e+08	1.2332e+08	2.62952e+08	3.07093e+08
Ddx58	gi|153945886	0.0006			1.4231	2.0099	1.9586	1.2632	2.1672	1.5227	0.7479	1.1304	0.6142	35648.7			4.14437e+07	6.50314e+07	4.13223e+07	5.3193e+07	8.11631e+07	2.95624e+07	9.71422e+06	3.22179e+07	1.60796e+07
Ddx6	gi|161016795	0.0246	0.0406	0.0597	1.519	1.8086	1.4467	0.512	0.5392	0.7203	0.7911	1.065	1.5126	1.47626e+06	1.80787e+06	6.93605e+06	4.42359e+07	5.85168e+07	3.0523e+07	2.15586e+07	2.01921e+07	1.39834e+07	1.02754e+07	3.03515e+07	3.96011e+07
Decr1	gi|13385680	76.0837	49.5213	64.8737	9.1118	11.6121	14.5082	24.1442	20.8203	20.5318	20.5601	15.107	13.0431	4573829307	2204280941	7538760665	2.65353e+08	3.75712e+08	3.06095e+08	1016699897	7.79745e+08	3.98604e+08	2.6704e+08	4.30553e+08	3.41485e+08
Dedd	gi|190684683	0.0524			0.0008			0.007	0		0.0074	0.0239	0.023	3.15194e+06			24324.7			293776	0		95718.4	681979	601851
Defb22	gi|50582603	2.1344												1.2831e+08
Dek	gi|253795498	0	0.1092	0.0363	6.3845	2.7694	4.6624	4.2244	2.9122	3.5651	10.1839	3.8574	3.6199	0	4.85893e+06	4.22325e+06	1.85928e+08	8.96058e+07	9.83674e+07	1.77886e+08	109067101	6.92132e+07	132270892	1.09937e+08	9.47728e+07
Dennd3	gi|124486710	0.0024			0.0007	0.0025	0	0.0426	0.048	0.0054				142700			21467	79788.6	0	1.79415e+06	1.79763e+06	104842
Dennd4c	gi|300863147	0.012	0.0023	0.0063	0.1612	0.291	0.2816	0.0483	0.0522	0.2481	0.2413	0.2274	0.13	718384	100178	736748	4.69329e+06	9.41683e+06	5.94211e+06	2.03494e+06	1.95473e+06	4.81679e+06	3.13399e+06	6.48013e+06	3.40383e+06
Denr	gi|13386092	0.1537	0.2066	0.181	2.022	2.1537	0.8736	0.35	0.4103	1.039	0.4893	0.4096	0.7985	9.23898e+06	9.1966e+06	2.10351e+07	5.88841e+07	6.96825e+07	1.84321e+07	1.47403e+07	1.53665e+07	2.01718e+07	6.35486e+06	1.16747e+07	2.09067e+07
Dera	gi|27777677	0.002			0.0597	0.0865	0.0569		0.018	0.1056	0.1646	0.2707	0.3125	122357			1.73995e+06	2.79943e+06	1.2012e+06		673610	2.04998e+06	2.13773e+06	7.71442e+06	8.18186e+06
Derl1	gi|13195638	0.1879		0.0738	0.3656	1.0827	0.4585	0.3304	0.2735	0.4306	0.1513	0.6583	0.5359	1.12956e+07		8.57703e+06	1.06459e+07	3.50312e+07	9.67285e+06	1.39142e+07	1.02421e+07	8.35913e+06	1.96452e+06	1.87605e+07	1.403e+07
Derl2	gi|15808990	0		0.0111	0.0647	0.4985	0.232		0.0661	0.5671		0.1881	0.0884	0		1.28532e+06	1.88287e+06	1.61291e+07	4.89417e+06		2.47593e+06	1.10105e+07		5.36088e+06	2.31531e+06
Des	gi|33563250	194.682	179.654	100.202	111.073	145.739	60.2084	59.3931	60.3025	44.7082	24.8283	29.3872	27.4828	11703436778	7996694822	11644106729	3234656435	4715400969	1270281122	2501012540	2258404329	8.67965e+08	3.22476e+08	8.3754e+08	7.19534e+08
Dffa	gi|70608144;gi|70608119	0.1408	0.159	0.015	0.0377	0.0404		0.0167	0.0851	0.1317	0.2937	0.2042	0.5627	8.46583e+06	7.07683e+06	1.74158e+06	1.0978e+06	1.30604e+06		705173	3.18683e+06	2.55596e+06	3.81429e+06	5.81996e+06	1.47309e+07
Dgat2	gi|16975490	0		0.0102							0.0082			0		1.18868e+06							106105
Dgkb	gi|83816899	0.0019	0	0				0.0053						115174	0	0				222930
Dgkz	gi|262205333;gi|262205328	0.0002	0.0003	0.0021	0.0069	0.009	0.0104	0.0169	0.051	0.1485	0.0543	0.0336	0.0243	12152.2	12553.7	241128	200619	291457	219145	712456	1.90983e+06	2.88387e+06	705708	956387	636876
Dguok	gi|247269607;gi|247269645	0.257	0.1456	0.1982	0.8187	1.0122	0.9235	0.8346	0.6479	0.7793	2.0633	1.3999	0.9423	1.54505e+07	6.47967e+06	2.30281e+07	2.38432e+07	3.27484e+07	1.94844e+07	3.51425e+07	2.42643e+07	1.51295e+07	2.67987e+07	3.98967e+07	2.4671e+07
Dhdh	gi|27229131	0.1573	0.2566	0.2518	0.5957	0.5967	0.3157	0.2583	0.1651	0.3092	0.9778	0.5314	0.6434	9.45523e+06	1.14199e+07	2.92637e+07	1.73482e+07	1.93077e+07	6.66076e+06	1.08781e+07	6.18186e+06	6.00209e+06	1.26993e+07	1.51454e+07	1.68445e+07
Dhodh	gi|9910194	0.8133	0.6517	0.8196	0.0737	0.0545	0.1176	0.1501	0.0991	0.4713	0.1984	0.501	0.4456	4.88943e+07	2.90103e+07	9.52448e+07	2.14736e+06	1.76478e+06	2.48164e+06	6.32137e+06	3.71275e+06	9.15041e+06	2.57663e+06	1.42782e+07	1.16659e+07
Dhps	gi|87252720	0.0036	0.0003		0.0019	0.008	0.0023	0.0019	0.0134	0.0011		0.0005	0.0111	215437	13264.6		55754	258733	47673.9	80631.4	501313	21270.3		15178.2	291417
Dhrs1	gi|31980844	0.0721	0.5093	0.3907	0.5152	1.4411	0.5895	0.2649	0.2844	2.1422	1.2906	1.4961	2.1354	4.3365e+06	2.26699e+07	4.53981e+07	1.50043e+07	4.66256e+07	1.24374e+07	1.11546e+07	1.06522e+07	4.15888e+07	1.67633e+07	4.26405e+07	5.59072e+07
Dhrs11	gi|109715818	1.1833	0.9285	0.9925			0.0719			0.0065		0.0027	0.0019	7.11365e+07	4.13278e+07	1.15333e+08			1.51694e+06			125803		76273.4	50349.9
Dhrs13	gi|117647267	0	0.0064	0.0139	0.0403	0.0824	0.0222	0.0086	0.0102	0.0322	0.052		0.0039	0	285047	1.61475e+06	1.1741e+06	2.66703e+06	468993	363663	382126	624225	674775		103004
Dhrs2	gi|160333490	0.0876	0.0971					0.028						5.26745e+06	4.32068e+06					1.18008e+06
Dhrs4	gi|256220343;gi|13507612	17.8312	19.4375	16.7179	1.2654	2.8933	1.8478	3.7962	3.0008	6.1027	3.6608	2.5519	2.0395	1071937055	8.65198e+08	1942727749	3.68513e+07	9.36146e+07	3.89842e+07	159855230	1.12384e+08	1.18477e+08	4.75472e+07	7.27307e+07	5.33954e+07
Dhrs7	gi|226958616	0.2428	0.5295	0.0757	2.89	3.4103	3.6286	3.1024	1.5227	1.2396	1.3684	0.8406	2.2319	1.45975e+07	2.35681e+07	8.79287e+06	8.41622e+07	1.1034e+08	7.65562e+07	130641749	5.70273e+07	2.40656e+07	1.77729e+07	2.39561e+07	5.84344e+07
Dhrs7b	gi|285403538;gi|21703854	1.4897	0.0871	0.0979	0.3326	0.4198	0.4776	0.2945	0.1091	0.3137	0.5537	0.5502	0.9391	8.9555e+07	3.87536e+06	1.13798e+07	9.6849e+06	1.35835e+07	10077014	1.24005e+07	4.08726e+06	6.08975e+06	7.19116e+06	1.56812e+07	2.45878e+07
Dhrs7c	gi|157739934	0.7804	2.3844	1.9169	0.0211			0.1956	0.4988	0.3268	0.2444	0.0111	0.0185	4.69146e+07	1.06134e+08	2.22755e+08	614660			8.23458e+06	1.86795e+07	6.34485e+06	3.17463e+06	317717	484028
Dhx15	gi|110835726;gi|110835723	0.0129	0.0273	0.0133	4.835	7.3882	5.379	2.0226	2.5389	2.8471	5.3131	5.5193	4.5968	774105	1.21488e+06	1.55063e+06	1.40804e+08	2.39048e+08	1.13487e+08	8.51692e+07	9.50864e+07	5.52727e+07	6.90077e+07	1.57303e+08	120350201
Dhx35	gi|21919420	0.0075			0.0231	0.2504	0.0002		0.0371	0.0579	0.0018	0		447901			671679	8.10288e+06	4174.71		1.38934e+06	1.12492e+06	22777.4	0
Dhx9	gi|150456419	0.035	0.4707	0.0235	7.2599	7.6981	5.1604	4.5585	3.0755	2.0277	5.7681	3.2835	4.7388	2.10526e+06	2.09538e+07	2.72661e+06	2.11422e+08	2.49073e+08	1.08874e+08	191957531	1.15182e+08	3.93664e+07	7.4918e+07	9.35798e+07	1.24068e+08
Diablo	gi|85677504	0.0238	0.0028	0.4331	0.356	0.2654	0.2721	0.1563	0.1777	0.2969	0.2371	0.4428	0.2057	1.4331e+06	126759	5.03243e+07	1.03672e+07	8.58671e+06	5.74073e+06	6.58309e+06	6.65532e+06	5.76312e+06	3.07904e+06	1.26212e+07	5.38572e+06
Diap2	gi|189491671	0		0.2216	0.2692	0.6434	0.5044	0.1644	0.1997	0.1165	0.1638	0.4058	0.3453	0		2.57489e+07	7.83955e+06	2.08181e+07	1.06416e+07	6.9247e+06	7.48009e+06	2.26083e+06	2.12704e+06	1.15665e+07	9.04132e+06
Dip2b	gi|226823266;gi|226823258	0		0.5211	0.055	0.0529	0.0941	0.6004	0.3918	0.1963	0.3493	0.3659	0.5806	0		6.05547e+07	1.60123e+06	1.7118e+06	1.98588e+06	2.52822e+07	1.46722e+07	3.81002e+06	4.5372e+06	1.04284e+07	1.51998e+07
Dip2c	gi|323462206	0.0074	0.0373	0.0389	0.0249	0.0225	0.0645	0.1347	0.2418	0.038	0.0044	0.0155	0.0034	445324	1.65962e+06	4.52061e+06	724880	729563	1.36085e+06	5.67209e+06	9.0545e+06	737392	56582.5	440610	88570.1
Disc1	gi|119874423;gi|119874421	0.0021							0.0404			0	0.0067	126093							1.51266e+06			0	174518
Dkc1	gi|91064867	0.0123	0.0058	0.0095	1.1309	1.4512	1.2317	0.7495	0.6518	0.5947	0.8613	0.5052	0.9485	741214	260253	1.10012e+06	3.29327e+07	4.69535e+07	2.59863e+07	3.15601e+07	2.44091e+07	1.15446e+07	1.11868e+07	1.43996e+07	2.48319e+07
Dlat	gi|257796245	49.5088	62.9063	79.1179	13.0354	10.8041	13.3431	24.8336	16.6777	22.4493	14.0983	7.3192	8.1374	2976259744	2800069656	9194028054	3.79617e+08	3.4957e+08	281513792	1045731631	6.24601e+08	435829454	1.83112e+08	208597501	2.13046e+08
Dld	gi|31982856	104.983	122.022	77.1664	15.6263	17.4834	18.8258	25.2985	30.6848	34.0539	39.7946	28.0822	25.4265	6311103747	5431407971	8967261102	4.55069e+08	5.6568e+08	3.97187e+08	1065306403	1149185036	6.61121e+08	5.16863e+08	8.00347e+08	665698368
Dlg1	gi|356995923;gi|356995919;gi|356995921;gi|356995917;gi|40254642	0.0459	0.0697	0.0517	0.545	0.8245	0.6791	0.1537	0.2808	0.2449	0.5417	0.7304	0.1264	2.76024e+06	3.10213e+06	6.01033e+06	1.58725e+07	2.66755e+07	1.43283e+07	6.47375e+06	1.05152e+07	4.75439e+06	7.03549e+06	2.08161e+07	3.30808e+06
Dlg2	gi|340007425;gi|118136297;gi|340007427	0.009			0.1219	0.0651	0.4259	0.0068	0.004	0.0077		0.0001		540032			3.55041e+06	2.10613e+06	8.98602e+06	286861	148827	149196		3570.58
Dlg3	gi|295293129;gi|7949129;gi|295293127;gi|295293124	0.0088			0.0338	0.1189	0.0982	0.0059	0.003	0.0076				531431			984173	3.84543e+06	2.07253e+06	247883	111666	146820
Dlst	gi|21313536	37.6278	38.4021	39.7407	6.4497	5.8928	6.6931	13.9231	14.0223	16.9823	9.9433	7.3593	6.486	2262026843	1709344000	4618135363	1.87827e+08	1.90661e+08	1.41212e+08	5.86295e+08	525151969	3.29693e+08	1.29146e+08	2.09743e+08	1.6981e+08
Dmd	gi|6681203	1.9134	1.5156	1.447	0.0662	0.1503	0.0819	0.2105	0.2218	0.318	0.0137	0.0047	0.0099	1.15027e+08	6.7461e+07	1.68156e+08	1.92822e+06	4.86394e+06	1.72799e+06	8.86198e+06	8.30853e+06	6.17365e+06	178223	133192	257908
Dmgdh	gi|21311901	0.0281												1.68748e+06
Dmpk	gi|299758507;gi|14192945;gi|299758505	0.0584	0.0122	0.0103				0.0011						3.50854e+06	543443	1.19477e+06				47034.4
Dnah7a	gi|354983491	0.0017								0	0			104672								0	217.687
Dnah7b	gi|237874196	0.0017									0			105125									218.63
Dnah9	gi|153791933	0.0009	0.0011	0.0002			0.0182	0			0.0015	0.0004	0.034	51646.5	49482.5	27608.6			383492	0			19364.8	10398.9	889443
Dnahc3	gi|309268955	0.0017		0.0185										103336		2.15446e+06
Dnahc7c	gi|407260889;gi|309267418	0.0017								0	0			104223								0	216.753
Dnaja1	gi|258547148	0.0187	0.0037	0.0173	1.3852	1.9861	2.1742	1.2932	1.039	1.1403	1.5203	0.9531	3.0471	1.12698e+06	166254	2.01288e+06	4.03393e+07	6.42595e+07	4.58708e+07	5.44564e+07	3.89135e+07	2.21383e+07	1.97457e+07	2.71637e+07	7.97776e+07
Dnaja2	gi|9789937	1.1462	3.8532	1.0837	3.8663	3.1347	2.3107	1.3454	2.2738	1.9223	2.5985	1.4967	2.1511	6.89044e+07	1.71512e+08	1.25937e+08	1.12593e+08	101422777	4.87507e+07	5.66538e+07	8.51585e+07	3.73192e+07	3.37495e+07	4.26553e+07	5.63177e+07
Dnaja3	gi|205361112;gi|205361114	1.5226	1.7814	1.575	0.479	0.6256	0.6471	0.6824	0.8742	0.9647	0.7342	0.4277	0.3312	9.15293e+07	7.92928e+07	1.83021e+08	1.39494e+07	2.02426e+07	1.36524e+07	2.87355e+07	3.27412e+07	1.87288e+07	9.53553e+06	1.21894e+07	8.67005e+06
Dnaja4	gi|11496255	0.7056	1.9016	0.4768	0.2066	0.1236	0.1355	0.152	0.075	0.1769				4.24168e+07	8.46457e+07	5.54091e+07	6.01709e+06	3.99829e+06	2.85794e+06	6.4008e+06	2.8081e+06	3.43395e+06
Dnajb1	gi|9055242	0.0361	0.0844		0.6483	0.9179	0.6264	0.3808	0.3407	0.3857	2.1992	1.576	0.7698	2.16819e+06	3.75891e+06		1.88805e+07	2.96981e+07	1.32156e+07	1.60338e+07	1.27609e+07	7.48713e+06	2.85641e+07	4.49165e+07	2.01543e+07
Dnajb11	gi|299890784	0.0082	0.0431	0.038	4.8372	2.6899	3.3277	0.5848	0.5606	0.9309	4.5188	1.903	7.5794	490203	1.92019e+06	4.41281e+06	1.4087e+08	8.7033e+07	7.02084e+07	2.46248e+07	2.09956e+07	1.80722e+07	5.86908e+07	5.4237e+07	1.98439e+08
Dnajb2	gi|229577344;gi|229577332;gi|229577329	0.0149	0.0661	1.1999	0.5221	0.0707	0.5291	0.0767	0.0601	0.2193		0.0686		896071	2.94239e+06	1.39435e+08	1.52044e+07	2.28622e+06	1.11627e+07	3.22821e+06	2.25141e+06	4.25823e+06		1.95403e+06
Dnajb4	gi|165377271	0.5527	1.0106	0.6096	1.8955	1.9634	1.3198	0.4318	0.4132	0.2311	0.1235	0.0939	0.1805	3.32244e+07	4.49853e+07	7.08342e+07	5.52015e+07	6.35268e+07	2.78462e+07	1.81831e+07	1.54735e+07	4.48722e+06	1.60413e+06	2.67582e+06	4.72455e+06
Dnajb5	gi|9845259	0.0193	0.0348	0.0087	0.03	0			0.0135					1.16318e+06	1.54942e+06	1.01213e+06	872976	0			506419
Dnajb6	gi|188219644;gi|83816903;gi|83816907;gi|188219642	0.0711	0.0891	0.0436	0.3216	0.513	0.3054	0.2941	0.1909	0.3595	0.2669	0.2323	0.2645	4.27606e+06	3.96403e+06	5.07239e+06	9.36665e+06	1.65991e+07	6.44272e+06	1.23845e+07	7.15066e+06	6.97954e+06	3.46649e+06	6.61918e+06	6.924e+06
Dnajc11	gi|164565394	0.4962	1.2204	1.401	0.1956	0.3123	0.4015	0.2495	0.3388	0.3243	0.3215	0.185	0.3248	2.98318e+07	5.43237e+07	1.62805e+08	5.69579e+06	1.01034e+07	8.47021e+06	1.05047e+07	1.26893e+07	6.29553e+06	4.17603e+06	5.27338e+06	8.50297e+06
Dnajc15	gi|13384760	0.0913	0.1171	0.0841		0.0437				0		0.0329	0.1607	5.48929e+06	5.21119e+06	9.77078e+06		1.41439e+06				0		937841	4.20852e+06
Dnajc19	gi|71061474;gi|71061477	0.0656	0.0211	0.1233		0			0.0818	0.1416		0.0889		3.94443e+06	938276	1.43293e+07		0			3.06441e+06	2.74922e+06		2.53303e+06
Dnajc24	gi|21729759	0				0.1283	0		0.0463	0.0531	0.0837	0.0204	0.1037	0				4.15042e+06	0		1.73381e+06	1.02994e+06	1.08774e+06	580580	2.71508e+06
Dnajc25	gi|239985468	0.014	0.0144	0.0227	0.2332	0.1464	0.0734	0.0019	0.0342	0.0212		0.0141	0.0162	844078	643171	2.63463e+06	6.79088e+06	4.7369e+06	1.54815e+06	79999.6	1.28266e+06	410626		400745	425113
Dnajc28	gi|153267505;gi|153267502	0.0255	0.0851	0.0386					0.0075	0.0033		0		1.53199e+06	3.78748e+06	4.48071e+06					280233	63763.5		0
Dnajc3	gi|31542563	0.0714	0.1275	0.0253	2.2762	3.414	4.2957	0.4953	0.6196	1.357	1.093	0.7023	1.044	4.29153e+06	5.67333e+06	2.94086e+06	6.62881e+07	1.1046e+08	9.06309e+07	2.08548e+07	2.32057e+07	2.63441e+07	1.41965e+07	2.00169e+07	2.7333e+07
Dnajc5	gi|409191597	0.3085	0.4158	0.3715	1.5922	1.6219	0.6109	0.9917	0.8739	1.4315	0.5304	0.738	0.3295	1.85447e+07	1.8506e+07	4.31747e+07	4.63669e+07	5.24777e+07	1.28887e+07	4.17606e+07	3.27283e+07	2.77905e+07	6.88958e+06	2.10332e+07	8.62694e+06
Dnajc7	gi|31980994	0.4225	9.8124	0.3624	1.554	0.6325	0.3589	0.1066	0.596	0.2906	0.9803	0.4823	2.6594	2.53989e+07	4.36768e+08	4.21108e+07	4.52551e+07	2.04659e+07	7.57186e+06	4.48964e+06	2.23201e+07	5.64113e+06	1.2732e+07	1.37444e+07	6.96251e+07
Dnajc8	gi|157951606	0		0	2.1626	3.9214	2.6987	1.7965	1.9794	2.431	2.6864	3.4318	1.5334	0		0	6.29798e+07	1.26878e+08	5.69376e+07	7.56512e+07	7.41325e+07	4.71947e+07	3.48912e+07	9.78061e+07	4.01465e+07
Dnlz	gi|110625712	0	0.2836							0		0.0699		0	1.26232e+07							0		1.99146e+06
Dnm1	gi|116063570	0.0026	0.0287	0.0193	2.8534	3.2404	1.727	0.2755	0.2789	0.5911	1.0966	0.9347	0.9962	157270	1.27529e+06	2.24297e+06	8.30964e+07	1.04845e+08	3.64358e+07	1.1601e+07	1.04438e+07	1.1476e+07	1.42424e+07	2.66377e+07	2.60822e+07
Dnm1l	gi|71061458;gi|448261637;gi|448261635;gi|71061455	1.0892	1.0698	1.2564	1.6355	1.1666	0.5909	0.4575	0.7332	0.529	0.9229	0.7522	0.5201	6.54777e+07	4.76192e+07	146006008	4.76284e+07	3.77442e+07	1.24662e+07	1.92664e+07	2.74608e+07	1.02702e+07	11987496	2.1439e+07	1.36178e+07
Dnm2	gi|359751399;gi|359751394;gi|359751391;gi|87299637	0.0993	0.1236	0.1268	2.3439	2.7089	2.4214	1.711	1.8746	2.8259	6.1833	5.639	6.3207	5.96735e+06	5.50327e+06	1.47309e+07	6.82599e+07	8.76485e+07	5.10877e+07	7.205e+07	7.02048e+07	5.48624e+07	8.03108e+07	1.60713e+08	1.65483e+08
Dnm3	gi|84490431;gi|27369922	0.0247	0.038	0.02	0.8914	1.5705	1.0545	0.7902	0.9034	1.5418	1.448	1.1552	1.3405	1.4843e+06	1.69124e+06	2.31979e+06	2.59597e+07	5.08148e+07	2.22472e+07	3.32768e+07	3.38337e+07	2.99322e+07	1.88076e+07	3.29223e+07	3.50968e+07
Dnpep	gi|161016820;gi|161016822	1.3202	1.4038	1.0318	17.8967	10.9078	7.3623	5.0506	3.9028	3.2974	2.4383	1.0906	2.4396	7.93641e+07	6.24842e+07	1.19898e+08	5.21187e+08	3.52923e+08	1.5533e+08	2.12676e+08	1.46166e+08	6.40156e+07	3.16689e+07	3.10834e+07	6.38713e+07
Dock1	gi|88853584	0			0.3105	0.352	0.3026	0.3597	0.298	0.2643	0.1002	0.0964	0.302	0			9.04125e+06	1.13887e+07	6.38344e+06	1.51472e+07	1.11609e+07	5.13045e+06	1.30141e+06	2.74787e+06	7.9072e+06
Dock9	gi|190194397;gi|124486664;gi|190194399;gi|190194401	0			0.0852	0.2627	0.1764	0.5032	0.6311	0.285	0.004	0.0046		0			2.48246e+06	8.50078e+06	3.72102e+06	2.11896e+07	2.36343e+07	5.53245e+06	51867	130894
Dohh	gi|284005490	0.0105	0.0116	0.0228	0.0206	0.0173			0	0.0228	0.052	0.2777	0.6323	629160	516057	2.65315e+06	599160	561116			0	442377	675455	7.9137e+06	1.65536e+07
Dolk	gi|29244058	0.0044	0.0046	0.0025	0.0377	0.0523	0.0322	0.0004	0.0147				0.0111	261746	204151	292051	1.0973e+06	1.69064e+06	680102	18718	551070				290194
Dpep1	gi|161016833	0.0058			75.5588	45.7799	20.4175	0.1729	0.1001	3.1059	0.2583	0.1011	0.0563	349427			2200416296	1481218010	4.3077e+08	7.27941e+06	3.74811e+06	6.02984e+07	3.35546e+06	2.88041e+06	1.47504e+06
Dph3	gi|26986537	0.0373	0.0057										0	2.24094e+06	253478										0
Dph5	gi|40254183	0.0037		0	0.0721	0.2889	0.3505				0.0135	0.0179		219606		0	2.10053e+06	9.34815e+06	7.39476e+06				175780	510807
Dpm1	gi|6753670	0.0619	0.009	0.0684	2.1329	3.2028	2.3782	0.5691	1.7107	0.7024	2.5631	2.0048	1.558	3.71856e+06	402606	7.94673e+06	6.21149e+07	1.03626e+08	5.01746e+07	2.39634e+07	6.4067e+07	1.36372e+07	3.32896e+07	5.71379e+07	4.07901e+07
Dpp3	gi|244791124	0.0303	0.328	0.1787	1.2187	1.7108	2.0481	0.9903	1.3137	2.5168	2.0689	3.0633	3.1006	1.82414e+06	1.46007e+07	2.07669e+07	3.54908e+07	5.5354e+07	4.32101e+07	4.1701e+07	4.92014e+07	4.88611e+07	2.6871e+07	8.73047e+07	8.11773e+07
Dpp9	gi|255003757	0.0182	0.0075	0.0092	0.5868	0.8361	0.5005	0.0165	0.0292	0.5283	0.1898	0.2021	0.3125	1.09224e+06	334563	1.06742e+06	1.70887e+07	2.7053e+07	1.05602e+07	695303	1.09505e+06	1.02558e+07	2.46487e+06	5.75954e+06	8.18069e+06
Dpt	gi|9789943	0.0252			5.8226	5.131	1.8525	0.2556	0.0935	0				1.51506e+06			1.69565e+08	1.66014e+08	3.90848e+07	1.07633e+07	3.50343e+06	0
Dpysl2	gi|40254595	1.7265	0.0293	0.1324	214.186	209.408	111.71	59.9774	54.1853	31.1907	46.3903	51.5482	52.2664	1.03789e+08	1.30385e+06	1.53876e+07	6237504729	6775432380	2356854708	2525619038	2029307219	6.05535e+08	602529075	1469132782	1368398301
Dpysl3	gi|209862992;gi|6681219	3.1155	0.0307	0.052	31.5163	44.3107	26.7021	6.772	7.8484	4.8613	2.5965	2.0535	1.8477	1.8729e+08	1.36447e+06	6.04753e+06	917813978	1433682047	5.63364e+08	2.85167e+08	2.93932e+08	9.4378e+07	3.37243e+07	5.85264e+07	4.83754e+07
Dpysl4	gi|188219524	0			0.3228	0.4735	2.3965	0.1756	0.233	1.0195	0.0253	1.0552	0.123	0			9.39964e+06	1.53191e+07	5.05619e+07	7.39572e+06	8.72429e+06	19793170	329235	3.00736e+07	3.22045e+06
Drg1	gi|6681225	0.0598	0.0109	0.0268	1.3602	0.8735	0.7148	0.2218	0.4736	0.4043	0.6062	0.3954	0.5965	3.59221e+06	485653	3.10992e+06	3.9613e+07	2.82634e+07	1.50808e+07	9.33937e+06	1.77369e+07	7.84958e+06	7.87398e+06	1.12699e+07	1.56168e+07
Drg2	gi|10946678	0.0114	0.3607	0.1499	0.629	0.775	0.754	0.33	0.362	0.1091	0.2533	0.4091	0.371	682980	1.60532e+07	1.74248e+07	1.83167e+07	2.50753e+07	1.59085e+07	1.38966e+07	1.35564e+07	2.11772e+06	3.2896e+06	1.16581e+07	9.71245e+06
Drp2	gi|161016837	0.0092	0.0019				0.0097	0.013		0.0122		0.0106	0.0317	550493	85980.6				203636	547405		237239		303265	830065
Dsc2	gi|7305007	0.0263	0.0422	0.0372				0.0154	0.0085	0.004	0.0075	0.0357		1.58388e+06	1.87801e+06	4.32282e+06				649076	318870	78120.6	97466.4	1.01634e+06
Dscr3	gi|6681145	0.0069	1.7652	0.0074	0.7997	0.4132	0.764	1.0003	0.5545	0.1774	1.1552	0.866	1.1438	412621	7.85741e+07	858808	2.3288e+07	1.33683e+07	1.61191e+07	4.21222e+07	2.07684e+07	3.44311e+06	1.50046e+07	2.46805e+07	2.99459e+07
Dsg2	gi|161016843	0.8579	1.6234	0.2102				0.0198	0.003			0.0062		5.15713e+07	7.22623e+07	2.44279e+07				834541	111308			178119
Dsp	gi|190194418	4.78	3.933	2.9985	0.036	0.1035	0.1809	0.6336	0.739	0.2645	0.0919	0.1908	0.3088	2.87354e+08	1.75066e+08	3.48451e+08	1.04891e+06	3.35029e+06	3.81584e+06	2.6681e+07	2.76763e+07	5.13477e+06	1.19402e+06	5.4386e+06	8.08365e+06
Dst	gi|111154082;gi|454525117;gi|111154076;gi|454527343	0.0319	0.0433	0.1724	0.2026	0.1503	0.0668	0.0814	0.2399	0.0337	0.0027	0.0008	0.0077	1.92041e+06	1.9253e+06	2.00351e+07	5.89932e+06	4.86436e+06	1.40951e+06	3.42561e+06	8.98356e+06	654056	34662.4	23968.9	200661
Dstn	gi|9790219	10.8876	17.1525	20.7267	104.872	87.4058	89.0149	73.2549	49.3415	36.7097	34.7314	55.8969	51.3904	654517815	7.63487e+08	2408581198	3054079013	2828031794	1878043722	3084725511	1847899196	7.12681e+08	4.51101e+08	1593073223	1345464929
Dtd1	gi|13384676	0.0693	0.1335	0.0326	0.2977	0.0798	0.0052			0.2602		0.0473		4.16643e+06	5.9434e+06	3.79183e+06	8.66937e+06	2.58191e+06	110135			5.05216e+06		1.34872e+06
Dtd2	gi|31324532	0.0412		0.0153	0.3044	0.3021	0.0844	0.0744	0.1145	0.0241	0.2599	0.0839	0.0245	2.47616e+06		1.77698e+06	8.86388e+06	9.77395e+06	1.7811e+06	3.13346e+06	4.28862e+06	467714	3.3754e+06	2.39191e+06	642089
Dtna	gi|46519164;gi|46519162	0.2837	0.2164	0.6631	0.0208	0.1509	0.119	0.2523	0.1531	0.0252	0.0009	0.004	0.0038	1.70557e+07	9.63354e+06	7.70561e+07	605299	4.88367e+06	2.51114e+06	1.06245e+07	5.73536e+06	489675	11772.3	113313	99580.1
Dtymk	gi|157785665;gi|12963517	0.1057	0.1746	0.1405	0.2318	2.0271	0.1387	0.1303		1.42	0.2765	0.2127	0.2463	6.35143e+06	7.7696e+06	1.63259e+07	6.74925e+06	6.55857e+07	2.92648e+06	5.48748e+06		2.75688e+07	3.59162e+06	6.06101e+06	6.44764e+06
Dusp23	gi|55926215	0.0314	0.1351	0.1343	0.0742	0.4112	0.0537	0.2176	0.191	0.0161		0.05		1.88988e+06	6.01523e+06	1.5612e+07	2.16211e+06	1.33056e+07	1.13318e+06	9.1619e+06	7.15417e+06	312986		1.42396e+06
Dusp27	gi|229892205	0.0008	0	0.0196										48114.1	0	2.27337e+06
Dusp3	gi|21312314	0.7657	0.9445	0.4752	8.5222	9.7028	9.0974	13.9676	12.965	8.1364	5.4242	5.0003	8.5721	4.60277e+07	4.20414e+07	5.52245e+07	2.48183e+08	3.13936e+08	1.91937e+08	5.88168e+08	4.85557e+08	157959955	7.04511e+07	1.42508e+08	2.24427e+08
Dut	gi|227497222;gi|21281687	0.5654	0.2108	0.8673	0.3625	0.1501	0.1384	0.1095	0.1279	0.2546	0.198	0.2057	0.024	3.39885e+07	9.38091e+06	1.00781e+08	1.05575e+07	4.85697e+06	2.92001e+06	4.61166e+06	4.78947e+06	4.94344e+06	2.5713e+06	5.86165e+06	627850
Dync1h1	gi|134288917	0.9328	1.4841	0.6439	5.5787	5.7978	5.2598	3.3934	3.6239	3.2318	3.7142	3.1988	3.885	5.60785e+07	6.60621e+07	7.48228e+07	162463847	1.87589e+08	1.10971e+08	142894344	1.35718e+08	6.27419e+07	4.82405e+07	9.11661e+07	1.01715e+08
Dync1i2	gi|311893385;gi|311893380;gi|311893382;gi|311893378;gi|311893387	0.0681	0.2004	0.1582	1.9657	3.737	3.1579	0.8682	1.7215	1.7399	0.7269	1.5657	2.0253	4.09579e+06	8.92027e+06	1.83841e+07	5.72461e+07	1.2091e+08	6.66255e+07	3.65586e+07	6.44708e+07	3.37782e+07	9.44143e+06	4.46216e+07	5.30242e+07
Dync1li1	gi|22122795	0.4795	6.7085	2.7372	2.6311	4.7282	2.4128	1.5758	1.6665	6.2101	1.0708	2.196	1.9264	2.88264e+07	2.98605e+08	3.18083e+08	7.66236e+07	1.52982e+08	5.09053e+07	6.63565e+07	6.24121e+07	1.20563e+08	1.39074e+07	6.25875e+07	5.04355e+07
Dync1li2	gi|225543181	0.069	0.0279	0.0206	1.2557	1.5047	1.3883	0.6354	0.5444	1.0334	0.7683	0.7528	0.8394	4.14909e+06	1.24213e+06	2.39177e+06	3.65694e+07	4.86852e+07	2.92905e+07	2.67553e+07	2.03885e+07	2.00626e+07	9.97932e+06	2.14557e+07	2.19775e+07
Dynll1	gi|213688406	0.761	0.9328	0.5908	4.4382	5.5848	4.6527	4.7388	5.2496	5.948	1.7478	1.6212	1.5605	4.57456e+07	4.15202e+07	6.86552e+07	1.2925e+08	1.80696e+08	9.81629e+07	1.9955e+08	1.96603e+08	1.15474e+08	2.27003e+07	4.62052e+07	4.08551e+07
Dynll2	gi|281182477	2.0552	1.6979	1.4061	2.205	2.5051	1.6479	3.0391	2.3788	3.8994	2.0528	1.9644	1.7439	1.2355e+08	7.55766e+07	1.63394e+08	6.42152e+07	8.10517e+07	3.47681e+07	1.27974e+08	8.90879e+07	7.57027e+07	2.66617e+07	5.59868e+07	4.5658e+07
Dynlrb1	gi|254540041	1.748	2.0563	1.416	18.3875	19.0554	6.4115	4.394	7.0257	2.8701	6.448	3.3589	6.0486	1.05085e+08	9.15316e+07	1.64548e+08	5.35479e+08	6.16542e+08	1.35271e+08	1.85029e+08	2.6312e+08	5.57195e+07	8.37478e+07	9.57307e+07	1.5836e+08
Dynlt1a	gi|262231815	0.0068	0.007		0.6405	0.3843	0.2808	0.1084	0.1843	0.0757	0.3767	0.0902	0.2406	408092	312929		1.8653e+07	1.24348e+07	5.9238e+06	4.56343e+06	6.90335e+06	1.46947e+06	4.8928e+06	2.57115e+06	6.30009e+06
Dynlt1b	gi|6678265	0.0068	0.007		0.6405	0.3843	0.2808	0.1084	0.1843	0.0757	0.3767	0.0902	0.2406	408092	312929		1.8653e+07	1.24348e+07	5.9238e+06	4.56343e+06	6.90335e+06	1.46947e+06	4.8928e+06	2.57115e+06	6.30009e+06
Dynlt1c	gi|262231818	0.0068	0.007		0.6405	0.3843	0.2808	0.1084	0.1843	0.0757	0.3767	0.0902	0.2406	408092	312929		1.8653e+07	1.24348e+07	5.9238e+06	4.56343e+06	6.90335e+06	1.46947e+06	4.8928e+06	2.57115e+06	6.30009e+06
Dynlt1f	gi|262231811;gi|315711043	0.0068	0.007		0.6405	0.3843	0.2808	0.1084	0.1843	0.0757	0.3767	0.0902	0.2406	408092	312929		1.8653e+07	1.24348e+07	5.9238e+06	4.56343e+06	6.90335e+06	1.46947e+06	4.8928e+06	2.57115e+06	6.30009e+06
Dynlt3	gi|31543851	0.0584	0.0725	0.0535	0.1075		0.0911	0.1656	0.159	0.1331				3.51118e+06	3.22599e+06	6.22185e+06	3.13008e+06		1.9228e+06	6.97193e+06	5.95578e+06	2.58368e+06
Dyrk1a	gi|164607150	0.0038	0.0032		0.002	0.0133	0.0035	0.0574	0.0542	0.0073	0.0058	0.1134	0.0303	226784	142792		59680.6	429610	74646.5	2.4173e+06	2.03125e+06	141245	75869.5	3.23319e+06	792230
Dyrk1b	gi|83816922;gi|406035327;gi|6753698	0.004	0.0034			0.0292		0.0601	0.0538	0.0076	0.001	0.0754		237520	149552			944487		2.53174e+06	2.01306e+06	147932	12349.2	2.15029e+06
Dysf	gi|116174791;gi|118026931	0.3816	0.3395	0.4172	0.9787	1.101	1.6253	3.3356	3.8008	1.6859	0.0333	0.1076	0.1273	2.29417e+07	1.51134e+07	4.84838e+07	2.8502e+07	3.56225e+07	3.42898e+07	140460941	1.42344e+08	3.27307e+07	432672	3.06726e+06	3.3319e+06
Dyx1c1	gi|255683353	0.0101												607044
Dzip3	gi|158517947	0.0037	0.0044	0.0231								0.0094		221978	195088	2.68502e+06								267747
E2f2	gi|29244208	0.0122												736135
Ears2	gi|21312986	0.1324	0.0735	0.2146			0.1002			0.0022	0.1612		0.0417	7.95706e+06	3.27117e+06	2.49424e+07			2.11424e+06			43290.3	2.09424e+06		1.09057e+06
Ebag9	gi|31982524	0.1475	0			0.0207				0.006	0.0079	0.0073	0.0165	8.86784e+06	0			669686				116378	103016	206871	432191
Ebp	gi|6681255	0.1286	0.2896	0.1662	2.201	9.6077	4.0715	9.0764	5.3795	4.2786	12.3133	3.5597	8.7856	7.72791e+06	1.2891e+07	1.93164e+07	6.40971e+07	3.10858e+08	8.59001e+07	3.82204e+08	2.0147e+08	8.30644e+07	1.59928e+08	1.01451e+08	230018139
Ech1	gi|7949037	73.0335	47.1124	46.0505	7.4241	13.5053	7.8682	10.715	17.5373	11.9889	12.1221	8.2568	11.0162	4390466192	2097054878	5351379880	2.16204e+08	4.36966e+08	1.66003e+08	4.51205e+08	656792908	232752151	157444957	2.35322e+08	288418889
Echdc1	gi|158854022;gi|158854020	2.2638	1.4587	0.8128	0.5218	0.6869	1.0679	0.8575	1.108	0.0543	0.0809	0.4517	0.1195	1.3609e+08	6.49277e+07	9.44476e+07	1.51958e+07	2.22247e+07	2.25316e+07	3.61082e+07	4.1496e+07	1.05395e+06	1.05034e+06	1.28723e+07	3.12788e+06
Echdc2	gi|363543337;gi|225543400	0.5843	0.3775	4.078	0.0137	0	0.0432		0.0534	0.0909	0.0199			3.51232e+07	1.68027e+07	4.73892e+08	400231	0	911227		1.99995e+06	1.76486e+06	258124
Echdc3	gi|31980955	1.7525	2.413	1.9088	0.1987	0.4606	0.3537	0.3743	0.3462	0.8611	0.1544	0.1777	0.0907	105353889	1.07406e+08	2.2182e+08	5.78736e+06	1.49015e+07	7.46343e+06	1.57607e+07	1.29666e+07	1.67169e+07	2.00602e+06	5.06387e+06	2.37536e+06
Echs1	gi|29789289	88.9399	91.5863	60.424	17.3688	18.7778	17.1671	25.1134	25.8791	28.9531	18.6084	12.6911	11.6845	5346691784	4076667534	7021677075	5.05813e+08	607560466	3.62193e+08	1057510352	9.69204e+08	5.62095e+08	2.41691e+08	3.61699e+08	3.05915e+08
Eci1	gi|31981810	79.6936	134.898	58.0622	9.3245	11.5365	11.3493	27.1831	28.0351	33.7206	13.424	11.9691	11.5315	4790846762	6004564758	6747215987	2.71548e+08	373264221	2.39449e+08	1144664575	1049948897	6.5465e+08	1.74355e+08	341121223	3.01909e+08
Eci2	gi|160333193;gi|160333195	6.1027	6.0604	6.8184	1.4002	2.1326	2.4866	1.1424	1.5082	2.1273	1.4097	0.5987	0.7018	366867157	2.69757e+08	7.92345e+08	4.07777e+07	6.89993e+07	5.24618e+07	4.81048e+07	5.64825e+07	4.12996e+07	1.83089e+07	1.70622e+07	1.83727e+07
Eci3	gi|21312210	3.031	2.0313	2.335	0.4851	0.6372	0.6339	0.3722	0.7084	0.9891	0.7043	0.334	0.5214	1.82213e+08	9.04147e+07	2.7134e+08	1.41259e+07	2.06178e+07	1.33745e+07	1.56745e+07	2.65306e+07	1.92014e+07	9.14796e+06	9.51909e+06	1.36515e+07
Ecsit	gi|359806856	0.2224	0.2818	0.2532	0.0306	0.0341	0.0602	0.0235	0.0519	0.691	0.0537	0.0101	0.0361	1.33702e+07	1.25434e+07	2.94264e+07	889933	1.10213e+06	1.27075e+06	990666	1.94211e+06	1.34152e+07	697765	288955	944593
Edc3	gi|24418913	0.0084			0.3904	1.7597	0.3954	0.0303	0.0767	0.419	0.684	0.6011	0.076	502257			1.13682e+07	5.6935e+07	8.34135e+06	1.27797e+06	2.87088e+06	8.13456e+06	8.88421e+06	1.71303e+07	1.99028e+06
Edc4	gi|31712002	0.0015	0.0014	0.0116	0.7852	0.5388	0.5744	0.4196	0.3253	0.2465	0.8357	0.5739	0.4849	92348.3	62731.5	1.35302e+06	2.28671e+07	1.74339e+07	1.21182e+07	17670475	1.2183e+07	4.78517e+06	1.08546e+07	1.63554e+07	1.26959e+07
Edf1	gi|10946942	0.1718	0.2408	0.2018	1.0753	1.1846	0.466	0.626	0.2067	0.3283	0.367	0.4821	0.2587	1.03253e+07	1.07197e+07	2.34516e+07	3.13147e+07	3.83289e+07	9.83214e+06	2.63601e+07	7.73977e+06	6.37417e+06	4.76647e+06	1.37389e+07	6.77206e+06
Eea1	gi|50053824	0.1373	1.1119	0.0839	4.4045	5.8169	6.474	1.4121	2.464	1.8536	4.5093	3.4264	4.922	8.25506e+06	4.94924e+07	9.74948e+06	1.28267e+08	1.88208e+08	1.36589e+08	5.94647e+07	9.22816e+07	3.59849e+07	5.85676e+07	9.76526e+07	1.28864e+08
Eef1a1	gi|126032329	11.7675	12.9905	7.2444	219.979	202.108	126.665	79.2958	67.5816	31.2211	121.667	106.343	107.551	707411308	5.78229e+08	8.41845e+08	6406220949	6539243361	2672389369	3339104265	2531013500	6.06125e+08	1580247594	3030790988	2815821435
Eef1a2	gi|6681273	30.067	35.5032	17.1535	140.745	116.932	75.3298	51.9152	36.4669	21.9851	82.2955	78.8736	69.5971	1807501663	1580309077	1993346716	4098756646	3783366271	1589314407	2186123967	1365730233	4.26819e+08	1068875069	2247913006	1822138720
Eef1b2	gi|31980922	2.7167	4.7913	3.4642	24.5882	25.5997	19.2959	5.7159	6.8075	5.7057	5.7098	5.1274	9.6016	1.63317e+08	2.13269e+08	4.0256e+08	7.16057e+08	8.28284e+08	4.07107e+08	2.40694e+08	2.5495e+08	1.1077e+08	7.41599e+07	1.46131e+08	2.51383e+08
Eef1d	gi|56699438;gi|54287684	3.4978	4.6019	5.0729	14.9079	15.1209	8.8331	4.8942	4.1083	4.8878	7.5659	5.3804	6.8326	2.10276e+08	2.04841e+08	5.89511e+08	4.34145e+08	4.8924e+08	1.86361e+08	2.06092e+08	1.53863e+08	9.48911e+07	9.82674e+07	1.53343e+08	1.78886e+08
Eef1e1	gi|13384756	0.06	0.0805	0.0626	0.1455	0.6412	0.0933	0.0236	0.1105	0.246		0.4091	0.1821	3.60864e+06	3.58319e+06	7.26908e+06	4.23714e+06	2.0745e+07	1.96925e+06	993948	4.13877e+06	4.7762e+06		1.16602e+07	4.76691e+06
Eef1g	gi|110625979	2.7131	2.6804	2.328	17.8793	12.9499	10.4796	5.2679	4.5221	3.8604	8.3238	4.6896	8.0758	1.63099e+08	1.19311e+08	2.70535e+08	5.2068e+08	4.18996e+08	221099487	2.21827e+08	1.69359e+08	7.49456e+07	1.08111e+08	133655844	2.11436e+08
Eef2	gi|33859482	7.7661	9.3244	5.8733	45.6083	46.3277	35.4116	20.335	13.3649	14.8851	31.0029	24.5589	33.1622	4.66866e+08	4.15047e+08	682513313	1328201848	1498942579	7.47117e+08	8.56297e+08	5.00531e+08	2.88979e+08	4.02674e+08	6.99933e+08	8.68228e+08
Efhd1	gi|13386360	0	0.0177	0.012	0.8481	1.451	0.9459	0.2201	0.2398	1.0969	1.6824	2.9362	5.0977	0	787158	1.39291e+06	2.46984e+07	4.69467e+07	1.99562e+07	9.2697e+06	8.98094e+06	2.12957e+07	2.1851e+07	8.36815e+07	1.33464e+08
Efhd2	gi|31981086	0.0416	0.0415	0.1032	2.5967	3.687	3.2593	1.8893	1.9801	6.406	21.8802	32.9802	45.1293	2.49934e+06	1.84691e+06	1.19872e+07	7.56195e+07	1.19294e+08	6.87658e+07	7.95573e+07	7.41569e+07	1.24365e+08	2.84185e+08	9.39942e+08	1181539564
Efr3a	gi|54020730	0.0052	0.0509	0.0304	0.112	0.0737	0.072	0.1718	0.0324	0.0694	0.1255	0.0776	0.1163	313551	2.26422e+06	3.53076e+06	3.26193e+06	2.38591e+06	1.5186e+06	7.2354e+06	1.21248e+06	1.34827e+06	1.63039e+06	2.21151e+06	3.04389e+06
Eftud2	gi|6755594;gi|158508674	0.1325	0.0618	0.1494	3.6967	4.9562	4.1617	2.3679	2.6355	1.7628	6.82	2.8317	3.7994	7.96287e+06	2.75194e+06	1.73603e+07	1.07655e+08	1.60359e+08	8.78036e+07	9.97127e+07	9.8703e+07	3.42234e+07	8.85795e+07	8.07046e+07	9.94722e+07
Egln1	gi|158303306	0.0656	0.1039	0.0151	0.0869	0.2802	0.1236	0.4429	0.0396	0.0246	0.0086	0.2118	0.0375	3.94499e+06	4.62497e+06	1.75686e+06	2.53044e+06	9.06547e+06	2.60807e+06	1.86519e+07	1.48287e+06	477986	111733	6.03506e+06	981170
Ehbp1	gi|357394911;gi|358356414	0	0.0006	0	0.0402	0.0859	0.0057	0.0023	0.0037	0.0012	0.0081	0.0381	0.0302	0	27958.6	0	1.17147e+06	2.77983e+06	119684	97390	137028	23262.6	105216	1.08536e+06	790704
Ehbp1l1	gi|167736351;gi|114158693;gi|167736347;gi|167736349	0.0274	0.0348	0.0469	0.0326	0.0404	0.0335	0.0224	0.0061	0.018	0.1049	0.1392	0.2382	1.64592e+06	1.54912e+06	5.45252e+06	948772	1.30587e+06	706475	944349	229550	349634	1.36232e+06	3.9675e+06	6.23737e+06
Ehd1	gi|7106303	1.9709	1.4706	1.7678	18.6553	23.1713	58.4486	54.9409	59.8166	23.0671	15.137	7.9285	19.7222	1.1848e+08	6.54571e+07	2.05425e+08	5.4328e+08	7.49711e+08	1233154098	2313533962	2240205854	4.47825e+08	1.96603e+08	2.25965e+08	516351891
Ehd2	gi|55742711	1.4944	0.1199	1.0208	47.1584	52.3756	49.5683	156.437	168.202	47.4717	1.5226	1.7478	2.1276	8.98396e+07	5.33721e+06	1.18618e+08	1373342504	1694623628	1045795477	6587490301	6299376103	9.21613e+08	1.97757e+07	4.98136e+07	5.5703e+07
Ehd3	gi|215983062	0.6173	0.3186	0.3353	3.1197	3.6547	3.2251	6.9322	7.7064	2.6217	2.644	1.9803	2.6006	3.71076e+07	1.41831e+07	3.89606e+07	9.08514e+07	1.18247e+08	6.8044e+07	2.9191e+08	288615056	5.08968e+07	3.43408e+07	5.64385e+07	6.80876e+07
Ehd4	gi|31981592	3.4715	3.9668	1.8094	3.3778	4.1007	3.9992	11.4483	11.0479	9.7333	30.14	29.1513	28.1583	2.08689e+08	1.76568e+08	2.10262e+08	9.83676e+07	1.32679e+08	8.43746e+07	4.82084e+08	4.13757e+08	188962873	3.91466e+08	8.30818e+08	7.3722e+08
Ehhadh	gi|31541815	0.0796	0.0299	0.1768	0.0062		0.0166			0.0051		0.0288	0.0089	4.78375e+06	1.33038e+06	2.05452e+07	180428		350720			99781.9		819732	233724
Ei24	gi|313747488	0.043			0.0415	0.1077	0.1471	0.0259	0.01	0.2981	0.0037	0.0063	0.0731	2.58451e+06			1.20711e+06	3.48321e+06	3.10326e+06	1.09143e+06	372865	5.78714e+06	47709.5	179303	1.91312e+06
Eid2	gi|38259218	6.2559	4.1503		2.4839			1.5036	1.4743					3.76079e+08	1.84739e+08		7.23369e+07			6.33178e+07	5.52156e+07
Eif1	gi|22165347	0.4224	0.8938	0.6085	4.8492	3.9441	1.956	0.8183	0.9303	1.4661	1.6796	1.4886	1.8455	2.53934e+07	3.97855e+07	7.07082e+07	1.41219e+08	127611405	4.12672e+07	3.44599e+07	3.48405e+07	2.84634e+07	2.18147e+07	4.24247e+07	4.83182e+07
Eif1a	gi|158631225	0.0557	0.0483	0.0022	0.8024	0.759	0.6946	0.3021	0.2505	0.8102	0.3036	0.2994	0.3109	3.34633e+06	2.15093e+06	251234	2.33663e+07	2.45584e+07	1.46544e+07	1.2721e+07	9.38323e+06	1.57299e+07	3.94347e+06	8.53306e+06	8.13892e+06
Eif1ax	gi|31541824	0.113	0.11	0.0432	1.2015	0.9595	0.8179	0.4253	0.2489	1.0731	0.3379	0.3656	0.4814	6.79021e+06	4.89651e+06	5.02438e+06	3.49899e+07	3.10439e+07	1.72557e+07	1.79099e+07	9.32228e+06	2.08326e+07	4.38918e+06	1.04205e+07	1.26033e+07
Eif1b	gi|21312159	0.2698	0.5939	0.1908	1.3833	1.4309	1.0823	0.2251	0.444	0.8184	1.2014	0.7724	1.02	1.62175e+07	2.64372e+07	2.21676e+07	4.02839e+07	4.62971e+07	2.28341e+07	9.48025e+06	1.66287e+07	1.58879e+07	1.56036e+07	2.20146e+07	2.67047e+07
Eif2a	gi|54020676	0.0314	0.0526	0.0685	1.1927	0.8603	0.6984	0.428	0.2775	0.3245	0.6232	0.6367	0.5999	1.88922e+06	2.3417e+06	7.95813e+06	3.47349e+07	2.78336e+07	1.47344e+07	1.80218e+07	1.03925e+07	6.29957e+06	8.09375e+06	1.81456e+07	1.57052e+07
Eif2b1	gi|21703744	0.1182	0.0013	0.0021	0.14	0.0862	0.0651	0.0055	0.0226	0.0152	0.0358	0.2277	0.0486	7.10787e+06	58015.1	239521	4.07586e+06	2.78762e+06	1.3734e+06	233451	846688	294735	465412	6.49083e+06	1.27144e+06
Eif2b3	gi|110626005;gi|162287102	0.004	0.0189	0.1534	0.0873	0.178	0.0575	0.0061	0.0207	0.1256	0.968	0.1926	0.0403	238812	840674	1.78236e+07	2.5414e+06	5.76025e+06	1.21391e+06	257586	775095	2.43764e+06	1.25726e+07	5.4886e+06	1.05559e+06
Eif2b4	gi|188219555;gi|188219551	0.0031	0.029	0.0132	1.5204	1.0316	1.7195	0.8109	2.4676	0.6979	1.8936	1.3221	1.0195	188907	1.29285e+06	1.53037e+06	4.42764e+07	3.33781e+07	3.62781e+07	3.41454e+07	92416330	1.35498e+07	2.45949e+07	3.76802e+07	2.66925e+07
Eif2b5	gi|26986557	0.0144	0.0234	0.0155	0.4436	0.2396	0.0415	0.0561	0.3077	0.0508	0.4166	0.1222	0.2598	865020	1.04367e+06	1.80397e+06	1.29172e+07	7.7518e+06	874567	2.36223e+06	1.15226e+07	985971	5.41144e+06	3.48142e+06	6.80284e+06
Eif2s1	gi|13385624	0.3509	0.7115	0.3395	4.0116	5.4873	2.5627	0.8498	1.3075	2.2751	3.0343	2.3591	3.2543	2.1097e+07	3.1668e+07	3.94528e+07	1.16824e+08	1.77542e+08	5.40691e+07	3.57843e+07	4.89677e+07	4.41696e+07	3.94109e+07	6.72361e+07	8.52017e+07
Eif2s2	gi|14149756	0.5924	0.4177	0.8175	2.6612	2.5022	1.1396	2.7207	3.4609	1.9475	1.9277	1.1655	1.985	3.56119e+07	1.85936e+07	9.49979e+07	7.74987e+07	8.09587e+07	2.4044e+07	1.14565e+08	1.29616e+08	3.78086e+07	2.50372e+07	3.3217e+07	5.19701e+07
Eif2s3x	gi|6753738	0.4192	0.1569	0.1625	1.2638	1.9487	1.4142	0.5185	0.5426	0.6311	2.0886	1.1084	1.3313	2.52029e+07	6.98384e+06	1.88817e+07	3.68029e+07	6.30494e+07	2.98359e+07	2.18335e+07	2.03209e+07	1.22517e+07	2.71277e+07	3.15887e+07	3.4854e+07
Eif2s3y	gi|7242148	0.3888	0.1212	0.1698	1.3059	1.18	1.0461	0.3203	0.4294	0.39	1.7423	0.5563	1.0487	2.33734e+07	5.39663e+06	1.97339e+07	3.8031e+07	3.81781e+07	2.20703e+07	1.34895e+07	1.60808e+07	7.57231e+06	2.26299e+07	1.58536e+07	2.74556e+07
Eif3a	gi|146219837	0.1583	0.2607	0.1985	3.3952	4.9409	4.068	4.613	1.4244	2.9417	2.4768	2.4399	2.6037	9.51699e+06	1.16039e+07	2.30686e+07	98874861	1.59864e+08	8.58278e+07	1.94251e+08	5.33438e+07	5.71102e+07	3.21699e+07	6.95364e+07	6.81693e+07
Eif3b	gi|29789343	0.4413	0.3001	0.2108	2.058	3.4582	1.9803	0.6478	1.0384	4.1656	1.4845	1.4144	1.3426	2.6531e+07	1.33565e+07	2.44946e+07	5.99324e+07	1.1189e+08	4.17805e+07	2.72766e+07	3.88896e+07	80870271	1.92812e+07	40311895	3.51514e+07
Eif3c	gi|22203755	0.4103	0.1328	0.1417	2.4783	1.8757	1.294	1.1003	0.611	0.8913	4.7156	1.2935	1.5804	2.46649e+07	5.91328e+06	1.64647e+07	7.21733e+07	6.06902e+07	2.73014e+07	4.63316e+07	2.28844e+07	1.73029e+07	6.12479e+07	3.68651e+07	4.1377e+07
Eif3d	gi|125628629	0.2717	0.1171	0.1577	1.5006	1.5127	1.0334	0.6038	0.8088	1.1146	0.8913	0.9308	0.9818	1.63353e+07	5.21261e+06	1.83226e+07	4.37004e+07	4.89441e+07	2.18024e+07	2.54236e+07	3.02903e+07	2.16395e+07	1.1577e+07	2.65279e+07	2.57041e+07
Eif3e	gi|45476573	0.5259	0.4687	0.8739	2.7548	3.7629	2.6652	1.1249	1.4261	1.9312	3.2522	2.4287	2.4061	3.16119e+07	2.08645e+07	1.01549e+08	8.02248e+07	1.21748e+08	5.62299e+07	4.73705e+07	5.34101e+07	3.74914e+07	4.224e+07	6.9219e+07	6.29943e+07
Eif3f	gi|225637531	0.3408	0.4539	0.2274	2.3155	2.8692	2.9231	1.004	1.1432	1.2225	2.8807	1.7284	2.493	2.04868e+07	2.0204e+07	2.64245e+07	6.74305e+07	9.28327e+07	6.16709e+07	4.22766e+07	4.28148e+07	2.37344e+07	3.74147e+07	4.92583e+07	6.52687e+07
Eif3g	gi|31980808	10.2269	0.6369	0.1016	3.2602	4.1206	2.5414	2.4835	3.3017	1.3988	2.3869	2.6513	1.7718	6.14799e+08	2.83506e+07	1.18016e+07	9.49433e+07	1.33323e+08	5.36178e+07	1.0458e+08	1.23653e+08	2.71566e+07	3.1002e+07	7.55633e+07	4.6389e+07
Eif3h	gi|18079341	0.1991	0.6133	0.2481	4.4181	4.8994	3.4437	1.2161	1.5973	2.1847	2.5427	1.9553	2.2045	1.19714e+07	2.72975e+07	2.88288e+07	1.28664e+08	1.58521e+08	7.26559e+07	5.12077e+07	5.98199e+07	4.24137e+07	3.30251e+07	5.57257e+07	5.77161e+07
Eif3i	gi|9055370	0.0501	0.6633	0.1931	3.1046	3.4813	2.1573	1.0084	1.1036	1.3158	2.0599	1.2909	1.6003	3.01162e+06	2.95258e+07	2.24379e+07	9.04117e+07	1.12637e+08	4.55151e+07	4.24611e+07	4.13304e+07	2.55455e+07	2.67542e+07	3.67898e+07	4.18981e+07
Eif3j1	gi|124244040	0.185	0.1964	0.1057	0.6598	0.8698	0.6678	0.3122	0.3998	0.7253	0.792	0.6364	0.7606	1.11203e+07	8.74339e+06	1.2282e+07	1.92137e+07	2.81415e+07	1.40893e+07	1.31473e+07	1.49741e+07	1.40803e+07	10286275	1.81364e+07	1.99132e+07
Eif3j2	gi|365906249	0.185	0.1837	0.1057	0.6511	0.8306	0.6552	0.3122	0.3998	0.7253	0.792	0.6234	0.7495	1.11203e+07	8.17483e+06	1.2282e+07	1.89604e+07	2.68735e+07	1.38235e+07	1.31473e+07	1.49741e+07	1.40803e+07	10286275	1.77675e+07	1.96223e+07
Eif3k	gi|21312044	0.5146	0.4958	0.2241	2.4235	2.4962	2.2984	0.7147	0.4016	1.4581	1.0275	2.1469	2.1772	3.09328e+07	2.20699e+07	2.60376e+07	7.05767e+07	8.07647e+07	4.84909e+07	3.00976e+07	1.50395e+07	2.83081e+07	1.33455e+07	6.11872e+07	5.70018e+07
Eif3l	gi|51093840	1.2142	0.563	2.06	2.6124	3.0821	2.1058	1.2377	1.27	1.3972	1.9329	1.8081	1.7525	7.29899e+07	2.50594e+07	2.39391e+08	7.60793e+07	9.97217e+07	4.44282e+07	5.21208e+07	4.7563e+07	2.71249e+07	2.51055e+07	5.15315e+07	4.58836e+07
Eif3m	gi|21703762	0.037	0.0824	0.35	0.6315	0.9008	0.6485	0.1968	0.2686	3.7762	0.6347	0.3242	0.3584	2.2248e+06	3.66982e+06	4.06744e+07	1.83896e+07	2.9146e+07	1.36811e+07	8.28783e+06	1.00578e+07	7.33118e+07	8.24407e+06	9.23918e+06	9.38352e+06
Eif4a1	gi|226823309;gi|21450625	1.019	1.0517	0.8097	18.0313	18.7647	11.0135	4.7873	5.1747	5.3538	12.277	10.2998	12.98	6.12554e+07	4.68151e+07	9.40901e+07	5.25106e+08	6.07134e+08	232364226	2.01592e+08	1.938e+08	1.03938e+08	1.59457e+08	2.93548e+08	3.39832e+08
Eif4a2	gi|176866061;gi|176865892;gi|176865998	0.9765	0.9249	0.5112	10.1423	9.7911	7.055	2.7049	2.7516	2.8737	3.7233	4.9959	6.066	5.87006e+07	4.11686e+07	5.94066e+07	2.95364e+08	3.16793e+08	1.48848e+08	1.13903e+08	1.03052e+08	5.57897e+07	4.8359e+07	1.42385e+08	1.58815e+08
Eif4a3	gi|20149756	0.0476	0.049	0.2937	2.6142	2.6642	3.7362	1.3572	1.5771	2.0026	2.2195	1.9096	2.3239	2.86104e+06	2.18158e+06	3.41282e+07	7.61301e+07	8.61998e+07	7.88268e+07	5.71524e+07	5.90631e+07	3.8879e+07	2.8828e+07	5.44235e+07	6.08428e+07
Eif4b	gi|167234372	0.0546	0.066	0.1087	1.9696	2.0158	0.9622	1.0565	0.6612	1.2499	1.1976	0.964	1.2766	3.28096e+06	2.93722e+06	1.26313e+07	5.73594e+07	6.52212e+07	2.03003e+07	4.44873e+07	2.47626e+07	2.42661e+07	1.55546e+07	2.74729e+07	3.34219e+07
Eif4e	gi|83627717	0.7388	0.8612	0.4206	1.9887	1.6731	1.7041	2.6549	1.7843	1.0526	2.6941	1.0709	1.3376	4.44156e+07	3.83322e+07	4.88721e+07	5.79153e+07	5.41322e+07	3.59523e+07	1.11797e+08	6.68231e+07	2.04345e+07	3.49911e+07	3.05199e+07	3.50207e+07
Eif4e3	gi|13385302	0	0		0.7498	0.0146	0.0674	0.0142	0.2714	0.0626	1.4924	0.0028	0.235	0	0		2.18361e+07	470788	1.42238e+06	597403	1.01644e+07	1.21569e+06	1.93841e+07	79652.3	6.15163e+06
Eif4ebp1	gi|122937368	0.5194	0.4859	0.268	1.0863	0.5414	0.5715	0.2429	0.3418		1.2623	0.8202	5.5057	3.12226e+07	2.16264e+07	3.11395e+07	3.16364e+07	1.75156e+07	1.20566e+07	1.0229e+07	1.28002e+07		1.63946e+07	2.33761e+07	1.44145e+08
Eif4ebp2	gi|6753742	0.0352	0		0.0275	0.1671	0.0478	0.0758	0.0316	0.1135	0.1441	0.0862	0.0654	2.11816e+06	0		801208	5.40589e+06	1.00895e+06	3.19314e+06	1.18396e+06	2.2033e+06	1.87206e+06	2.45651e+06	1.71262e+06
Eif4g1	gi|56699432;gi|56699434	0.0845	0.1715	0.0995	1.3607	3.0879	1.4602	0.5091	1.7808	0.6777	0.6867	0.531	0.622	5.0821e+06	7.6337e+06	1.15625e+07	3.96258e+07	9.99091e+07	3.08073e+07	2.14386e+07	6.66922e+07	1.31568e+07	8.91881e+06	1.51327e+07	1.62843e+07
Eif4g2	gi|34486094;gi|110630015	0.0494	0.042	0.1337	1.0379	1.1019	0.805	0.3048	0.5641	0.3748	0.4837	0.3436	0.8481	2.9696e+06	1.87016e+06	1.5539e+07	3.02268e+07	3.56524e+07	1.69841e+07	1.2834e+07	2.11265e+07	7.27565e+06	6.28211e+06	9.79307e+06	2.22039e+07
Eif4g3	gi|371876057;gi|50838806;gi|371875676	0.0106	0.0123	0.0112	0.333	0.4989	0.3695	0.0686	0.1039	0.075	0.0917	0.4411	0.1564	639393	547093	1.30411e+06	9.69888e+06	1.61432e+07	7.79523e+06	2.89001e+06	3.89014e+06	1.45655e+06	1.19044e+06	1.25709e+07	4.09477e+06
Eif4h	gi|15808988	0.4346	0.226	0.2518	3.7275	6.4123	3.7693	1.7872	2.3704	2.4776	3.6154	2.5098	1.874	2.61261e+07	1.00609e+07	2.92666e+07	1.08552e+08	2.07472e+08	7.95241e+07	7.52563e+07	8.87748e+07	4.81009e+07	4.69578e+07	7.15303e+07	4.90641e+07
Eif5	gi|124430541	0.1118	0.6614	0.0552	1.2703	1.1392	0.6426	0.4994	0.3177	0.2946	0.4712	0.294	0.5043	6.72332e+06	2.94392e+07	6.41521e+06	3.69943e+07	3.68583e+07	13557034	2.10301e+07	1.18976e+07	5.71898e+06	6.12026e+06	8.37923e+06	1.32036e+07
Eif5a	gi|262359900	8.861	11.2806	4.1988	16.331	19.1655	13.3531	4.5128	6.5368	5.6477	17.2312	13.7752	16.6741	5.32688e+08	5.02118e+08	4.87923e+08	4.75589e+08	6.20103e+08	2.81726e+08	1.9003e+08	2.44811e+08	1.09645e+08	2.23804e+08	3.92597e+08	4.36548e+08
Eif5a2	gi|29243942	5.8871	9.818	1.649	6.8005	6.1625	3.9409	2.9288	2.8401	4.9578	7.2824	5.1604	6.4958	3.53909e+08	4.37016e+08	1.91625e+08	1.98042e+08	1.99387e+08	8.31457e+07	123328277	1.06366e+08	9.62505e+07	9.45857e+07	1.47073e+08	1.70067e+08
Eif5b	gi|84043961	0.1123	0.1673	0.0248	2.09	0.5868	0.314	0.0957	0.1507	0.1672	0.524	0.4422	0.5938	6.74981e+06	7.44489e+06	2.88045e+06	6.08639e+07	1.89851e+07	6.62435e+06	4.03063e+06	5.64232e+06	3.24623e+06	6.80522e+06	1.26021e+07	1.55469e+07
Eif6	gi|27501448	0.1067	0.0266	0.0464	1.5487	1.3213	2.155	0.5212	0.8515	0.6212	1.7562	1.7865	2.7042	6.41695e+06	1.18415e+06	5.38861e+06	4.51023e+07	4.27505e+07	4.54665e+07	2.19466e+07	3.18882e+07	1.20603e+07	2.281e+07	5.09147e+07	7.08002e+07
Elac2	gi|257153445	0.0746	0.0928	0.0024	0.1369	0.0624	0.0337	0.018	0.0563	0.0176	0.068	0.0669	0.0932	4.48622e+06	4.13005e+06	281198	3.98553e+06	2.01765e+06	710913	759250	2.10893e+06	342418	883562	1.90751e+06	2.43977e+06
Elavl1	gi|31542602	0.1575	0.1868	0.1173	5.6175	5.0154	5.1544	2.6727	2.2497	3.123	3.7808	5.6012	4.4502	9.46946e+06	8.31324e+06	1.36264e+07	1.63591e+08	1.62275e+08	1.08748e+08	1.12547e+08	8.4255e+07	6.06296e+07	4.91057e+07	1.59635e+08	1.16511e+08
Elmod2	gi|283436079	0	0.0034	0.0183	0.0911	0.0568	0.0206	0.0186		0.0753	0.0611	0.004		0	153368	2.1232e+06	2.65259e+06	1.8389e+06	433999	782758		1.46137e+06	793490	114358
Emb	gi|226437629	0.0333	0	0.0706		0.0579				0.0205	0.3598	0.0118	0.0915	2.00459e+06	0	8.20602e+06		1.87366e+06				398779	4.67261e+06	337303	2.39667e+06
Emc1	gi|85861260;gi|31542273	0.1511	0.5681	0.3307	0.3608	0.4074	0.4959	0.2538	0.3078	0.206	0.2611	0.1594	0.3	9.08454e+06	2.52871e+07	3.84242e+07	1.05072e+07	1.3181e+07	1.04632e+07	1.06859e+07	1.15278e+07	3.99953e+06	3.39146e+06	4.54386e+06	7.85393e+06
Emc10	gi|226342951	0	0.0111	0.0095	0.1037	0.1126	0.1189	0.0643	0.0676	0.1876		0.0729	0.0717	0	492055	1.10832e+06	3.02103e+06	3.64462e+06	2.50782e+06	2.70917e+06	2.53006e+06	3.64225e+06		2.07888e+06	1.87763e+06
Emc2	gi|13385196	0.2381	0.1279	0.7055	1.505	1.4482	1.3712	0.3659	0.4525	0.7624	0.5563	2.0111	0.5561	1.43166e+07	5.69373e+06	8.19804e+07	4.38271e+07	4.6858e+07	2.89292e+07	1.54085e+07	1.69452e+07	1.48009e+07	7.22567e+06	5.73157e+07	1.45597e+07
Emc3	gi|28827824	0.4791	0.6289	0.2751	1.104	0.8706	0.8529	0.9213	2.7663	0.8207	0.25	0.3006	0.3581	2.88026e+07	2.79925e+07	3.19707e+07	3.21498e+07	2.81674e+07	1.79955e+07	3.8796e+07	1.03601e+08	1.59322e+07	3.24707e+06	8.56584e+06	9.37548e+06
Emc4	gi|13386014	0.0782	0.253	0.1889	1.1091	1.3251	1.0688	0.3935	1.0834	0.2351	1.4509	2.0292	2.7139	4.69811e+06	1.12599e+07	2.19529e+07	3.22987e+07	4.28724e+07	2.255e+07	1.65692e+07	4.05762e+07	4.564e+06	1.8844e+07	5.78323e+07	7.1054e+07
Emc7	gi|19526956	0.1869	0.2717	0.1534	0.7059	0.8181	0.3552	2.8872	0.3654	0.0866	0.3423	0.5479	0.6103	1.12381e+07	1.20925e+07	1.78262e+07	2.05577e+07	2.64714e+07	7.49365e+06	1.2158e+08	1.36855e+07	1.68105e+06	4.44645e+06	1.56154e+07	1.59774e+07
Emc8	gi|6754870	0.6331	0.3492	0.1527	1.1885	1.9561	0.8788	0.4928	0.7393	0.807	0.6129	2.5974	2.4465	3.80587e+07	1.5545e+07	1.77427e+07	3.46103e+07	6.32895e+07	1.854e+07	2.07506e+07	2.76871e+07	1.56673e+07	7.96109e+06	7.40278e+07	6.40514e+07
Emc9	gi|14994310	0.398	0.1059	0.1306										2.39242e+07	4.71402e+06	1.51814e+07
Emd	gi|6679641	0.1773	0.1286	0.0866	5.2832	2.8905	3.0221	1.493	1.238	1.6349	1.5498	1.9491	1.6099	1.0657e+07	5.72241e+06	1.0069e+07	1.53856e+08	9.35228e+07	6.376e+07	6.28715e+07	4.63657e+07	3.17407e+07	2.01287e+07	5.55496e+07	4.21486e+07
Eml1	gi|112807168;gi|112807171	0.4283	0.4979	0.1633	1.2836	0.4976	0.2999	0.3786	0.4294	0.3016	0.0043			2.57466e+07	2.21623e+07	1.89763e+07	3.73814e+07	1.61013e+07	6.3267e+06	1.59415e+07	1.60813e+07	5.85465e+06	56092.5
Eml2	gi|244790299;gi|244790233	0.1987	0.8978	0.3585	0.3386	0.3622	0.5946	0.5782	0.4411	0.5192	0.0468	0.4106	0.2272	1.19443e+07	3.99632e+07	4.16558e+07	9.86135e+06	1.17174e+07	1.2544e+07	2.4346e+07	1.65211e+07	1.00804e+07	607379	1.1703e+07	5.94784e+06
Eml4	gi|167234433;gi|167234437;gi|167234435	0.0334	0.0674	0.0212	0.1519	0.1079	0.0466	0.1024	0.1619	0.5153	0.4593	1.2447	0.6008	2.00653e+06	2.99951e+06	2.45889e+06	4.42319e+06	3.48955e+06	982743	4.31092e+06	6.06389e+06	1.00043e+07	5.96487e+06	3.54739e+07	1.57284e+07
Enah	gi|133778997;gi|133779002;gi|133778939;gi|133778926	0.0113	0.054	0.0088	0.083	0.2094	0.1713	0.1068	0.1319	0.0193		0.0004		679426	2.40413e+06	1.02797e+06	2.41679e+06	6.77425e+06	3.61423e+06	4.49873e+06	4.93967e+06	374740		10447
Endog	gi|6679647	1.7065	2.0075	1.6154	0.2822	0.3163	0.1381	0.159	0.7886	0.2832	0.043	0.1741	0.0413	1.02585e+08	8.93584e+07	1.87719e+08	8.21764e+06	1.02337e+07	2.91298e+06	6.69521e+06	2.95337e+07	5.49836e+06	558096	4.961e+06	1.08166e+06
Eng	gi|226437647;gi|226437649;gi|226437659	0.0059			2.6468	2.0674	3.9483	8.8766	8.032	2.9651	0.4485	0.1013	0.1817	354638			7.7081e+07	6.68896e+07	8.33009e+07	3.7379e+08	3.00809e+08	5.75641e+07	5.82571e+06	2.8859e+06	4.75746e+06
Eno1	gi|158853992	19.1757	27.0765	20.42	38.395	55.8738	31.4514	24.9381	31.3	28.3487	61.5781	61.9726	75.6955	1152762800	1205222911	2372945964	1118136209	1807806590	6.63565e+08	1050130861	1172223981	5.5036e+08	7.99792e+08	1766231988	1981800579
Eno2	gi|7305027	18.4882	23.9026	18.6875	8.9342	7.2498	4.944	4.2017	7.0956	3.063	6.0577	10.6747	9.9782	1111431205	1063946495	2171618148	2.60181e+08	2.34569e+08	1.04309e+08	1.76932e+08	2.65737e+08	5.94655e+07	7.86786e+07	3.04231e+08	2.61241e+08
Eno3	gi|443497949	281.305	247.393	178.037	10.59	19.0099	11.3304	10.664	9.9646	20.4923	24.4445	37.6619	33.7777	16910845303	11011886797	20689158320	3.08401e+08	6.1507e+08	2.3905e+08	4.49053e+08	3.73186e+08	3.97838e+08	3.17492e+08	1073371096	8.84341e+08
Enoph1	gi|251823874	1.2907	0.0168	0.0261	0.1857	0.6879	0.3291	0.1413	0.7013	0.2447	0.0779	0.1856	0.3045	7.75942e+07	748279	3.0388e+06	5.40849e+06	2.22565e+07	6.94412e+06	5.94892e+06	2.62662e+07	4.75073e+06	1.01203e+06	5.28956e+06	7.97328e+06
Enpp4	gi|84872231	0.0184	0.0057	0	0.2349	0.3648	0.3748	0.9716	1.0841	0.2935	0.3444	0.2729	0.2921	1.10368e+06	254295	0	6.84158e+06	1.18023e+07	7.90729e+06	4.09126e+07	4.0602e+07	5.69888e+06	4.47337e+06	7.77889e+06	7.64827e+06
Enpp7	gi|71892414	0.0121			0.0247	0.0255	0.0221	0.0136	0.036	0.019	0.0091	0.0108	0.0129	727908			719484	824457	465739	573184	1.35009e+06	369707	118167	307112	338160
Ensa	gi|71061466;gi|9624979	0.0881	0	0.0635	0.577	0.4608	0.5976	0.5171	0.6972	0.2432	0.476	0.3911	0.7182	5.29773e+06	0	7.37759e+06	1.68046e+07	1.49079e+07	1.26078e+07	2.1775e+07	2.61127e+07	4.72096e+06	6.18188e+06	1.11459e+07	1.88035e+07
Entpd1	gi|6753346	0.5435			2.5837	3.4582	4.276	14.6388	15.3998	7.8879	2.7265	3.4863	2.7622	3.26752e+07			7.52426e+07	1.1189e+08	9.02161e+07	6.16432e+08	5.76742e+08	1.53136e+08	3.54126e+07	9.93593e+07	7.23181e+07
Entpd2	gi|161484610	0.0079		0	29.0414	26.1185	17.7812	0.1192	0.1023	14.8304	0.0471	0.1122	0.0856	475374		0	8.45742e+08	8.45069e+08	3.75149e+08	5.02095e+06	3.83128e+06	2.87917e+08	611446	3.19663e+06	2.24104e+06
Entpd5	gi|71061460;gi|71061462	0.0021	0.0037	0	0.2651	0.4639	0.2323	0.0368	0.0543	0.011	0.155	0.0556	0.181	127767	166382	0	7.72088e+06	1.50097e+07	4.90012e+06	1.55025e+06	2.03438e+06	214281	2.01278e+06	1.58575e+06	4.73901e+06
Epb4.1	gi|190684669;gi|190684673;gi|190881478	0.0229	0.1697	0.1073	0.1911	0.2325	0.1656	0.9264	0.8023	0.591	1.1675	0.6219	0.8215	1.37908e+06	7.55491e+06	1.24645e+07	5.56491e+06	7.52355e+06	3.49387e+06	3.90108e+07	3.00488e+07	1.14728e+07	1.51641e+07	1.77235e+07	2.15075e+07
Epb4.1l2	gi|312922373	0.0214		0.0024	7.6399	7.6694	5.9579	1.8187	2.2017	2.2582	1.0184	0.6175	0.6977	1.28908e+06		277188	2.22488e+08	2.48146e+08	1.257e+08	7.65844e+07	82454916	4.38414e+07	1.32278e+07	1.76e+07	1.82668e+07
Epb4.1l3	gi|7305031	0.01	0.0002	0.0069	0.4152	0.416	0.4085	0.0377	0.0209	0.0902	0.0082	0.0328	0.006	602646	8608.16	796913	1.20901e+07	1.34596e+07	8.61794e+06	1.5887e+06	781559	1.75186e+06	106425	934165	156134
Epdr1	gi|282165729	0.1555	0.2094	0.0915	1.2055	1.0433	0.7116	0.0887	0.1045	0.7682	1.595	0.5433	1.3402	9.34819e+06	9.32274e+06	1.06374e+07	3.51076e+07	3.3756e+07	1.50127e+07	3.73698e+06	3.91382e+06	1.49133e+07	2.07164e+07	1.54832e+07	3.50889e+07
Epha1	gi|31980651	0.0674												4.05297e+06
Ephb3	gi|33859548	0.0209		0.0033	0.0228	0.0504	0.001	0.0223	0.0424	0.0164		0.0104		1.25488e+06		380674	663865	1.63098e+06	21878	939684	1.58655e+06	317814		297292
Ephb4	gi|227330573;gi|227330575	0.0205			0.0317	0.1116	0.0127	0.2878	0.4383	0.0689		0.0102		1.23207e+06			922529	3.60997e+06	267411	1.21196e+07	1.64166e+07	1.33687e+06		291887
Ephx1	gi|6753762	0.0222		0.0133	16.388	17.7861	16.5776	8.8607	9.4322	11.8556	12.5687	8.5021	10.7921	1.33368e+06		1.54458e+06	477249189	5.75473e+08	3.49755e+08	3.73118e+08	3.53247e+08	2.30165e+08	1.63246e+08	2.42311e+08	282551381
Ephx2	gi|406647884;gi|406647876;gi|406647874;gi|31982393	9.6388	12.0628	11.3024	0.2747	0.5315	2.2965	3.9821	3.3106	2.4284	0.1705	0.234	0.1312	579445078	5.36937e+08	1313419841	7.99942e+06	1.71963e+07	4.84507e+07	1.67685e+08	1.23985e+08	4.71456e+07	2.21488e+06	6.67011e+06	3.43606e+06
Epm2a	gi|116063575	0.0118	0											709147	0
Epn1	gi|356995862	0.0021	0.0081	0.0061	0.8826	1.0533	0.4907	0.2632	0.2888	0.5181	1.5979	1.7729	1.5976	128492	361215	713888	2.57027e+07	3.40806e+07	1.03528e+07	1.1085e+07	1.0817e+07	1.00577e+07	2.07536e+07	5.05293e+07	4.18268e+07
Epn2	gi|356582238;gi|33468893	0.0133	0.0024		0.5533	0.4257	0.1924	0.312	0.925	0.1099	0.089	0.0255	0.0881	798420	104773		1.61134e+07	1.37723e+07	4.05893e+06	1.31375e+07	3.46427e+07	2.13447e+06	1.15632e+06	728057	2.30593e+06
Eppk1	gi|37537522	0.0386	0.1569	0.0607	0.0875	0.6989	0.7005	0.2634	0.3026	0.0845	0.2072	0.2583	0.1202	2.32168e+06	6.98255e+06	7.05626e+06	2.5478e+06	2.26121e+07	1.47793e+07	1.109e+07	1.13331e+07	1.64111e+06	2.69127e+06	7.3602e+06	3.14817e+06
Eprs	gi|82617575	0.616	0.5893	0.4203	2.2448	2.211	1.7456	0.6541	0.6243	0.746	2.8204	0.9153	0.8435	3.70315e+07	2.62327e+07	4.88434e+07	6.53731e+07	7.15361e+07	3.68281e+07	2.7542e+07	2.33812e+07	1.44825e+07	3.66323e+07	2.60867e+07	2.20828e+07
Eps15	gi|229577163;gi|6679671	0.0032	0.0016	0.0331	2.9838	2.3478	2.2869	0.6185	0.4507	1.8081	6.5868	6.4282	5.4445	192189	70302.5	3.84391e+06	8.6895e+07	7.5962e+07	4.82501e+07	2.60435e+07	1.68809e+07	3.51019e+07	8.55512e+07	1.83204e+08	142543367
Eps15l1	gi|170784836;gi|170784834	0.0181	0.0365	0.1442	1.4296	1.2076	1.7385	1.3642	0.8448	1.4797	2.9072	1.4348	1.1001	1.08773e+06	1.62456e+06	1.67579e+07	4.16335e+07	3.9072e+07	3.66785e+07	5.74474e+07	3.1639e+07	2.87267e+07	3.77592e+07	4.08931e+07	2.88009e+07
Ept1	gi|111119005	0.0341	0.0361		0.0663	0.1084	0.0995	0.0436	0.0491	0.0407	0.045	0.054	0.1715	2.04802e+06	1.60885e+06		1.93041e+06	3.50753e+06	2.09986e+06	1.83508e+06	1.83998e+06	789572	584237	1.53996e+06	4.48913e+06
Eral1	gi|165377197	0.0376	0.0007	0			0.0279		0.0632			0		2.26164e+06	32007.9	0			587890		2.36736e+06			0
Erap1	gi|13507656	0.0204	0.1201	0.0417	2.1973	1.2124	1.6724	0.7209	1.0146	1.1651	1.3237	1.1854	1.1718	1.22912e+06	5.34466e+06	4.84528e+06	6.39906e+07	3.92262e+07	3.52845e+07	3.03549e+07	3.7997e+07	2.26187e+07	1.7192e+07	3.37849e+07	3.06785e+07
Erbb2ip	gi|54607114;gi|54607112	0	0		0.0642	0.1288	0.1626	0.0916	0.0463	0.111	0.2643	0.0702	0.1694	0	0		1.87108e+06	4.16604e+06	3.43124e+06	3.85521e+06	1.73224e+06	2.15502e+06	3.43322e+06	2.00208e+06	4.43448e+06
Erc1	gi|120300971;gi|30017397	0.2111	0.0133	0.012	0.5808	0.3072	0.2593	0.1712	0.2332	0.1346	0.0032	0.0139	0.0301	1.26895e+07	590786	1.39098e+06	1.69141e+07	9.93978e+06	5.47163e+06	7.20937e+06	8.73299e+06	2.61392e+06	42179.9	396791	789090
Ergic2	gi|21312962;gi|66773206	0.0033	0.0024	0.0004	0.3397	0.1304	0.2582	0.0525	0.0734	0.0338	2.6419	0.0304	0.0751	196124	105859	41514.5	9.89145e+06	4.22035e+06	5.44806e+06	2.2113e+06	2.74929e+06	655816	3.43137e+07	867099	1.96516e+06
Erh	gi|6679685	0.1704	0.1642	0.2675	7.1355	8.4149	6.7941	3.0866	3.8585	6.8263	9.9601	5.6902	6.3442	1.02421e+07	7.30955e+06	3.10871e+07	207799782	2.72267e+08	1.43343e+08	1.29975e+08	1.44505e+08	1.32525e+08	1.29365e+08	1.62172e+08	1.66099e+08
Erlin1	gi|256355019	0.018	0.1207		0.7271	0.7893	0.9533	0.5617	0.3097	0.4196	0.9071	0.5829	0.4642	1.08017e+06	5.37242e+06		2.11749e+07	2.55369e+07	2.01121e+07	2.36511e+07	1.15973e+07	8.1458e+06	1.17818e+07	1.66118e+07	1.21541e+07
Erlin2	gi|23956396	0.0211	0.1317	0.3803	3.2692	4.2179	4.9193	1.7463	1.7662	1.3367	3.2921	1.8027	3.9075	1.26813e+06	5.86381e+06	4.4198e+07	9.52055e+07	1.36471e+08	1.03788e+08	7.35343e+07	6.61473e+07	2.59501e+07	4.27582e+07	5.13771e+07	1.02304e+08
Ern2	gi|124248583	0.0258												1.55319e+06
Erp29	gi|19526463	0.199	2.2722	0.2867	8.2982	8.9544	8.1116	1.779	1.7909	11.0381	39.7607	26.0071	39.3741	1.19634e+07	1.01139e+08	3.33167e+07	2.4166e+08	2.89721e+08	1.71138e+08	7.4913e+07	6.707e+07	2.14294e+08	5.16422e+08	7.41207e+08	1030863288
Erp44	gi|19072792	0.1605	0.1831	0.1976	7.6548	10.3328	8.5394	1.7146	1.4168	5.9082	3.1373	3.4231	4.5519	9.64891e+06	8.15132e+06	2.29624e+07	2.22923e+08	3.34319e+08	1.80164e+08	7.21994e+07	5.30591e+07	1.14701e+08	4.07482e+07	9.75592e+07	1.19175e+08
Esam	gi|22094995	0.0054		0.15	1.1373	1.8692	1.3079	3.6868	3.4713	1.9331		0.0186	0.019	323287		1.74291e+07	3.3121e+07	6.04789e+07	2.75938e+07	1.5525e+08	1.30006e+08	3.75301e+07		530427	498157
Esd	gi|13937355	3.6714	5.1267	4.353	13.6182	10.398	5.488	5.7647	6.1803	4.8479	3.6089	3.8019	3.8715	220708268	2.28198e+08	5.05852e+08	396588680	3.3643e+08	1.15787e+08	2.42749e+08	2.3146e+08	9.41179e+07	4.68733e+07	1.08356e+08	1.01362e+08
Esyt1	gi|33859650	0.1622	0.0021	0.0094	5.8933	7.9236	5.934	3.3444	4.0892	2.3042	4.5724	4.0155	4.0343	9.75338e+06	95027.6	1.09082e+06	1.71625e+08	2.5637e+08	1.25196e+08	1.40831e+08	1.53145e+08	4.47338e+07	5.9388e+07	1.14444e+08	105622399
Esyt2	gi|67782360	0.231	0.0119	0.0115	3.8771	3.187	3.2661	1.2891	2.5463	0.8516	0.4092	0.8421	0.912	1.38863e+07	529396	1.3384e+06	1.1291e+08	1.03116e+08	6.8908e+07	5.42849e+07	9.53612e+07	1.65333e+07	5.31539e+06	2.3999e+07	2.38779e+07
Etf1	gi|124286826	0.1915	0.3503	0.6634	1.2889	1.7895	1.8533	0.5369	0.9499	1.0683	1.8568	1.5832	2.5277	1.15106e+07	1.55944e+07	7.7089e+07	3.75363e+07	5.79004e+07	3.91005e+07	2.26098e+07	3.55746e+07	2.07392e+07	2.41165e+07	4.51204e+07	6.61791e+07
Etfa	gi|227500281	421.829	436.208	347.889	54.159	50.544	60.2129	102.098	97.3741	124.353	75.5225	44.3325	51.3624	25358597218	19416381892	40426992909	1577214698	1635360325	1270375865	4299303085	3646779452	2414181010	980905192	1263484214	1344730736
Etfb	gi|38142460	471.284	536.12	493.916	72.4413	55.0292	84.9446	130.238	144.452	225.916	69.9728	53.2717	46.0777	28331603522	23863662690	57396399623	2109630540	1780479703	1792167973	5484242749	5409905547	4385917660	9.08825e+08	1518253749	1206370438
Etfdh	gi|254588014	90.9072	70.9469	62.1934	7.4194	8.1357	13.3575	26.69	27.3325	23.6559	11.0824	13.3953	10.014	5464959575	3157972191	7227298195	2.16067e+08	263232427	2.81818e+08	1123902946	1023637162	4.59255e+08	1.43941e+08	3.81768e+08	2.62178e+08
Ethe1	gi|12963539	1.653	2.4697	1.6277	0.9539	0.8901	0.8922	1.7481	1.6331	1.8174	1.6458	1.4386	1.1029	9.93726e+07	1.09929e+08	1.89148e+08	2.77793e+07	2.88004e+07	1.88232e+07	7.3612e+07	6.11615e+07	3.52839e+07	2.13758e+07	4.10006e+07	2.88744e+07
Etl4	gi|294979218;gi|46358399;gi|345842402;gi|46358401;gi|124486588	0.0441	0.0269	0.0051	0.181	0.2967	0.7532	0.6969	1.1238	0.1696			0.0035	2.65304e+06	1.19648e+06	595099	5.27108e+06	9.5999e+06	1.58919e+07	2.93442e+07	4.20892e+07	3.2925e+06			91937.4
Etnk2	gi|158303302	0												0
Ewsr1	gi|88853581	0.0302	0.0628	0.1033	2.089	2.7403	2.1095	1.2067	1.3094	1.5924	2.547	3.0927	3.0162	1.81295e+06	2.79535e+06	1.20091e+07	6.08366e+07	8.86637e+07	4.45062e+07	5.0813e+07	4.90403e+07	3.09153e+07	3.30815e+07	8.81434e+07	7.89674e+07
Exoc2	gi|21313438	0.001		0.0708	0.1331	0.3122	0.4813	0.4541	0.2557	0.2612	0.3124	0.2177	0.2429	59594.4		8.2269e+06	3.87468e+06	1.01017e+07	1.01535e+07	1.91209e+07	9.5776e+06	5.07037e+06	4.05777e+06	6.2035e+06	6.35881e+06
Exoc3	gi|84579825	0.0037		0.0011	0.2142	0.6573	0.4176	0.171	0.2205	1.0059	0.4674	0.3326	0.886	220540		122411	6.23774e+06	2.12669e+07	8.81159e+06	7.20268e+06	8.25757e+06	1.95294e+07	6.07123e+06	9.47829e+06	2.31963e+07
Exoc5	gi|46402177	0		0	0.1899	0.3394	0.1044	0.3006	0.3623	0.4072	0.3963	0.2029	0.2698	0		0	5.52882e+06	1.09819e+07	2.20281e+06	1.26585e+07	1.35683e+07	7.9063e+06	5.1466e+06	5.78337e+06	7.06336e+06
Exoc6	gi|62526126	0.0306	0		0.0571	0.042	0.0516	0.2004	0.3453	0.0563	0.0619	0.075	0.0425	1.83948e+06	0		1.66146e+06	1.36011e+06	1.089e+06	8.43817e+06	1.29329e+07	1.0924e+06	804620	2.13855e+06	1.11274e+06
Exoc8	gi|37674218	0.0001	0.0113		0.1155	0.4945	0.3752	0.6644	0.7891	0.8063	0.1581	0.3798	0.2139	7017.91	503105		3.36384e+06	1.60001e+07	7.91619e+06	2.79756e+07	2.95522e+07	1.56536e+07	2.05316e+06	1.08238e+07	5.6008e+06
Exog	gi|27369613;gi|287327708	0.0105	0.0523	0.0665	0.0802	0.0602	0.0566	0.1481	0.0745	0.1196	0.446	0.1701	0.292	631114	2.32603e+06	7.7253e+06	2.33451e+06	1.94782e+06	1.19461e+06	6.23456e+06	2.79161e+06	2.32195e+06	5.79222e+06	4.84669e+06	7.6445e+06
Exosc3	gi|39930417	0			0.1314	0.2711	0.1121	0.0085	0.0336	0.0939	0.1331	0.1699	0.1034	0			3.82752e+06	8.7721e+06	2.36434e+06	357190	1.25783e+06	1.82272e+06	1.72913e+06	4.84286e+06	2.70776e+06
Ext2	gi|226442845	0		0.0059	0.0142	0.0362	0.0338	0.0042	0.0045					0		684708	413717	1.17071e+06	712945	178895	169235
Extl2	gi|254553483;gi|254553485	0.0013		0.0043	0.0258	0.5666	1.3317	0.0023	0.003		0.0018	0.001	0.045	75428.5		494035	752592	1.83326e+07	2.80957e+07	96020.7	111571		23477.4	28529.7	1.179e+06
Ezr	gi|83921618	0.8154	1.3214	1.0692	12.8858	16.5572	11.1548	17.7525	12.91	10.0922	15.9173	18.7978	14.519	4.90188e+07	5.88194e+07	1.24248e+08	3.75258e+08	5.35713e+08	235343789	7.47548e+08	483493530	1.95931e+08	2.06738e+08	5.35742e+08	3.80126e+08
F11r	gi|27734847	0.025		0.1682	0.752	2.2565	1.5719	1.9921	2.2216	1.9831	0.0213	0.0527	0.0357	1.50121e+06		1.95472e+07	2.19006e+07	7.30095e+07	3.31645e+07	8.38863e+07	8.32005e+07	3.84995e+07	276941	1.50245e+06	935158
Fabp3	gi|6753810	1898.32	1683.95	1185.61	3.5416	5.9365	7.0617	21.0034	11.2086	51.683	11.7191	5.9309	8.3091	114000000000	74955716025	138000000000	103139383	1.92075e+08	1.48987e+08	8.84443e+08	4.19776e+08	1003372274	1.5221e+08	1.69031e+08	2.17542e+08
Fabp4	gi|14149635	113.497	3.8319	17.5032	1757.26	2435.97	2250.83	8963.2	9339.4	3946.06	17.9654	32.0442	31.0994	6822976292	1.70563e+08	2033988566	51174733704	78816333503	47488125539	377000000000	350000000000	76608753902	233339567	913266272	8.14219e+08
Fabp5	gi|442535508;gi|6754450;gi|442535510	1.2448	0.0896	0.8314	32.5295	65.1582	60.8506	326.247	282.8	106.329	1.2309	1.5423	2.3103	7.48321e+07	3.98909e+06	9.66173e+07	947321634	2108204430	1283830253	13738100212	10591226007	2064277668	1.59878e+07	4.39562e+07	6.04854e+07
Fabp9	gi|40254574	2.0923	0.0935	0.1921	34.9701	40.7613	27.1445	110.649	77.6165	54.0192	0.5733	0.4623	0.4409	1.25777e+08	4.15968e+06	2.23231e+07	1018396888	1318840930	5.72696e+08	4659370057	2906833619	1048726989	7.44619e+06	1.31764e+07	1.15431e+07
Fadd	gi|6753812	0.0326	0.008	0.0724	0.0029		0.3102	0.0838	0.1015	0.0008	0.0977	0.1952	0.155	1.95707e+06	354901	8.4178e+06	84602.1		6.54372e+06	3.52902e+06	3.80028e+06	16055.9	1.26845e+06	5.56391e+06	4.0575e+06
Fads3	gi|70887801	0		0.0071	0.1121	0.0726		0.0263						0		830501	3.26576e+06	2.35054e+06		1.10693e+06
Faf1	gi|40789280	0.092	0.1195	0.1127	0.5903	0.417	0.5598	0.2234	0.1941	0.2575	0.2179	0.1166	0.0561	5.53227e+06	5.3186e+06	1.30962e+07	1.71906e+07	1.34915e+07	1.18112e+07	9.40525e+06	7.27054e+06	4.99898e+06	2.82955e+06	3.32271e+06	1.46808e+06
Faf2	gi|158533976	0.0244	0.0125	0.0302	2.0842	1.863	0.6161	0.2946	5.8553	0.2458	0.5486	0.4714	0.6059	1.46752e+06	556215	3.50458e+06	6.06958e+07	6.02764e+07	1.29985e+07	1.24058e+07	2.19287e+08	4.77184e+06	7.12483e+06	1.34363e+07	1.58628e+07
Fah	gi|240120112	0.4578	0.2408	0.3603	1.0614	1.1676	1.3319	0.3186	0.1811	0.2325	0.0177	0.0367	0.0094	2.75219e+07	1.07202e+07	4.18659e+07	3.09095e+07	3.77783e+07	2.81015e+07	1.34161e+07	6.78355e+06	4.51297e+06	230034	1.04463e+06	245401
Fahd1	gi|12963697	24.4355	20.7877	3.5142	1.9454	2.5252	0.3546	4.4616	1.2264	3.7194	5.5637	5.4918	6.3803	1468961928	925294963	4.0837e+08	5.66536e+07	8.17018e+07	7.48092e+06	1.87877e+08	4.59289e+07	7.22082e+07	7.22634e+07	1.56518e+08	1.67045e+08
Fahd2a	gi|29366814	3.7217	4.1598	4.2233	0.059	0.29	0.2766	1.2417	1.294	1.1376	0.7052	0.7338	0.6267	2.23732e+08	1.85159e+08	4.90781e+08	1.71888e+06	9.38395e+06	5.83533e+06	5.22893e+07	4.8462e+07	22084978	9.15977e+06	2.09123e+07	1.64086e+07
Fam114a2	gi|281183367;gi|281183372	0.0126	0.0183	1.7785	0.5065	0.4471	0.2243	0.2989	0.4135	0.5047	0.4133	0.8595	0.3978	757744	815870	2.06676e+08	1.47495e+07	1.44668e+07	4.73152e+06	1.25849e+07	1.54868e+07	9.79742e+06	5.36853e+06	2.44949e+07	1.0414e+07
Fam117b	gi|83582792	0.0059												354385
Fam120a	gi|126090857	0.0534	0.0124	0.0462	1.4963	1.1534	0.9035	0.4509	0.5966	0.4641	0.8719	0.6409	0.685	3.21031e+06	552476	5.36886e+06	4.3576e+07	3.73183e+07	1.90611e+07	1.89854e+07	2.23433e+07	9.00931e+06	1.13247e+07	1.82651e+07	1.79354e+07
Fam120c	gi|126723307	0.0041	0.0041	0.008	0.0374	0.051	0.0251	0.0038	0.0088	0.0163				243796	180528	928425	1.0904e+06	1.65092e+06	530225	161344	328562	316195
Fam126a	gi|117940063	0.0038	0.0056	0.0791	0.1439	0.0794	0.0548	0.1887	0.2427	0.0842	0.0821	0.1219	0.1089	227803	248242	9.1893e+06	4.19028e+06	2.56866e+06	1.15532e+06	7.94538e+06	9.08854e+06	1.63438e+06	1.06606e+06	3.47425e+06	2.85243e+06
Fam129b	gi|22122641	0.0031			1.3375	1.7434	1.2795	1.4554	1.5955	0.5318	0.7848	0.913	0.7171	185416			3.8951e+07	5.64067e+07	2.69946e+07	6.12858e+07	5.97529e+07	1.03242e+07	1.01936e+07	2.60206e+07	1.87742e+07
Fam134c	gi|21312666;gi|28077025	0.0078	0.0144	0.0074	0.1339	0.2194	0.1216	0.0978	0.1426	0.0505	0.1668	0.18	0.1752	471045	641276	863888	3.89912e+06	7.09778e+06	2.56617e+06	4.11949e+06	5.3416e+06	981211	2.16601e+06	5.12987e+06	4.58714e+06
Fam136a	gi|13385042	1.3615	3.4315	1.0914	0.2763	0.5076	0.3787	0.0181	0.1423	1.0949	0.8488	0.3381	1.0064	8.18456e+07	1.52744e+08	126826883	8.04661e+06	1.64247e+07	7.98885e+06	763845	5.32745e+06	2.1256e+07	1.1025e+07	9.63495e+06	2.63491e+07
Fam151b	gi|254692902	0			0.1853	0.2131	0.1898			0.0066	0.0149	0.1718	0.1061	0			5.39683e+06	6.89407e+06	4.00523e+06			128803	193673	4.8968e+06	2.77736e+06
Fam162a	gi|21312546	9.8968	11.5051	7.3875	1.9991	2.8509	4.7507	2.7423	2.82	1.9121	1.1888	1.75	0.5113	5.94954e+08	5.12113e+08	8.58474e+08	5.82169e+07	9.22423e+07	1.00231e+08	1.15478e+08	1.05612e+08	3.71222e+07	1.544e+07	4.98751e+07	1.33869e+07
Fam170a	gi|51783961	0.005												301606
Fam173a	gi|66955879	0.0009	0.0069	0.0105					0.0068				0.0111	54591.2	306394	1.22456e+06					253433				291614
Fam175b	gi|347582639	0.0061		0.0183	0.3011	0.2591	0.1203	0.0936	0.154	0.4046	0.2943	0.2143	0.3937	366909		2.12734e+06	8.76858e+06	8.38231e+06	2.53859e+06	3.94262e+06	5.76926e+06	7.85503e+06	3.82224e+06	6.10624e+06	1.03085e+07
Fam177a	gi|37537562	0.0042	0.0091	0.0246	0.3474	0.3909	0.2205	0.0641	0.1432	0.0909	0.0148	0.028	0.3244	251969	404385	2.85929e+06	1.01172e+07	1.26487e+07	4.65205e+06	2.69968e+06	5.36247e+06	1.76534e+06	192305	798829	8.49218e+06
Fam185a	gi|61098169	0.0529	0.4287	0.0143									0.0204	3.17742e+06	1.90828e+07	1.65913e+06									535229
Fam195a	gi|13386124	0.2817	0.3914	0.0406		0.9189				1.2569				1.69325e+07	1.74216e+07	4.72102e+06		2.97305e+07				2.44014e+07
Fam20b	gi|21703824	0		0.0035	2.0565	0.9167	1.9803	0.1088	0.4811	0	0.0299	0.0088	0.0016	0		412430	5.98899e+07	2.96591e+07	4.17812e+07	4.58346e+06	1.80172e+07	0	387963	251739	42949.8
Fam210a	gi|24418876	0.4972	1.3583	0.6214	0.007	0.0906	0.0549	0.1846	0.1594	0.0895		0.1204	0.0119	2.98901e+07	6.04603e+07	7.22127e+07	202656	2.93114e+06	1.15855e+06	7.77211e+06	5.97002e+06	1.73768e+06		3.43189e+06	312807
Fam213a	gi|27229101	0.2684	0.1178	0.419	0.0152	0.009		0.0632	0.0995	0.0436	0.2465	0.1833	0.1211	1.61353e+07	5.24239e+06	4.86858e+07	443930	292618		2.66259e+06	3.72756e+06	845501	3.20221e+06	5.22274e+06	3.1702e+06
Fam213b	gi|27754130	2.0769	3.1098	1.6153	0.3706	0.4655	0.3393	0.2996	0.4137	1.6211	1.895	2.112	1.545	1.24856e+08	1.38424e+08	1.87712e+08	1.07935e+07	1.50614e+07	7.15823e+06	1.26157e+07	1.54933e+07	3.1473e+07	2.46127e+07	6.01933e+07	4.04499e+07
Fam32a	gi|13385950	0.0126				0.7209		0.2817	0.3827	0.0843	0.0864			757715				2.33261e+07		1.18607e+07	1.43311e+07	1.63633e+06	1.12195e+06
Fam49a	gi|225735647	0.0075			1.4369	12.0754	0.9716	2.4338	0.0351	0.3203	2.0802	1.5257	2.1971	448042			4.18445e+07	3.90701e+08	2.04989e+07	1.02488e+08	1.31489e+06	6.21899e+06	2.7018e+07	4.34834e+07	5.75231e+07
Fam49b	gi|21450053	0.03	0.1047	0.1009	2.2625	13.0455	2.6165	3.0024	0.9227	3.2864	15.7993	14.904	13.439	1.80499e+06	4.66199e+06	1.1726e+07	6.58896e+07	4.22089e+08	5.52021e+07	1.26431e+08	3.45578e+07	6.38012e+07	2.05205e+08	4.24767e+08	3.5185e+08
Fam63b	gi|118403316	0	0	0	0.1712	0.1208	0.1158	0.1594	0.0213	0.0456	0.0975	0.1212	0.107	0	0	0	4.98591e+06	3.91008e+06	2.44373e+06	6.71114e+06	796954	884932	1.26594e+06	3.45396e+06	2.80119e+06
Fam73b	gi|334724465	0.0556	0.0324	0.037	0.0737	0.1703	0.0455	0.0154						3.34344e+06	1.4406e+06	4.30025e+06	2.14772e+06	5.50957e+06	959604	647871
Fam96b	gi|21312046	0.0153		0.0046	0.184	0.3445	0.3605	0.2165	0.168	0.1217	0.3411	0.7374	0.3596	917106		529653	5.35782e+06	1.1148e+07	7.60604e+06	9.11845e+06	6.29073e+06	2.36301e+06	4.43078e+06	2.10174e+07	9.41384e+06
Fam98a	gi|139948818	0.0274	0.3145	0.1432	0.3502	0.6189	0.2824	0.9639	0.0914	0.0228	0.0226	0.0268	0.187	1.6486e+06	1.3998e+07	1.66443e+07	1.01975e+07	2.00232e+07	5.95739e+06	4.05886e+07	3.42292e+06	442894	293181	763884	4.89612e+06
Fam98b	gi|61098124	0.0225	0.0128		1.7917	1.9988	1.2368	0.5063	0.4774	0.8004	1.0518	0.7763	0.9115	1.35366e+06	569196		5.21791e+07	6.46728e+07	2.60951e+07	2.1319e+07	1.78792e+07	1.55391e+07	1.36611e+07	2.21241e+07	2.38639e+07
Fanca	gi|242397507	0				0.0869								0				2.81264e+06
Fars2	gi|22267456;gi|85719322	0.2278	0.1026	0.3437	0.0573	0.0241	0.0305	0.0651	0.0078	0.0705	0.0877	0.0414	0.0151	1.36961e+07	4.56513e+06	3.99426e+07	1.66901e+06	780757	643799	2.74218e+06	290958	1.36793e+06	1.13967e+06	1.18019e+06	395699
Farsa	gi|162138894	0.1303	0.1356	0.414	2.1743	2.2089	0.9234	0.4235	0.6196	0.3717	1.3295	0.6861	0.8976	7.83541e+06	6.03699e+06	4.81068e+07	6.33209e+07	7.1469e+07	1.94822e+07	1.78327e+07	2.32049e+07	7.21684e+06	1.72685e+07	1.95534e+07	2.35015e+07
Farsb	gi|491222947	0.0718	0.0825	0.2376	2.5952	4.6317	2.5492	2.3168	0.5586	2.0418	4.8588	2.0087	4.2379	4.31785e+06	3.67369e+06	2.76063e+07	7.55764e+07	1.49861e+08	5.37826e+07	9.75588e+07	2.09195e+07	3.96387e+07	6.31072e+07	57249281	1.10955e+08
Fasn	gi|93102409	0.0002	0.0011		0.8899	1.5134	0.8968	0.2805	0.5243	0.1119	0.2127	0.1515	0.269	13055.4	47728.8		2.59152e+07	4.89664e+07	1.892e+07	1.1813e+07	1.96339e+07	2.17197e+06	2.76246e+06	4.31844e+06	7.04336e+06
Fastkd2	gi|27369557	0.0292	0.0046	0.089					0.0029	0.0371		0.014	0.0129	1.7558e+06	205282	1.03408e+07					108980	720476		398833	336766
Fat4	gi|153792706	0.0032									0.001			191130									12341.9
Fau	gi|298919223	1.2917	2.7101	1.7618	9.1775	15.2475	13.9544	3.3218	3.5647	3.774	1.2109	5.13	7.2221	7.76509e+07	1.20633e+08	2.04732e+08	2.67266e+08	4.93336e+08	2.94411e+08	1.39881e+08	1.33504e+08	73269147	1.57279e+07	1.46207e+08	1.89085e+08
Fbl	gi|31982373	0.0275	0.0636	0.0085	2.4772	1.0586	0.9575	0.8118	0.6416	1.5836	3.143	1.4268	0.7614	1.6522e+06	2.82984e+06	989260	7.21394e+07	3.42509e+07	2.02019e+07	3.4185e+07	2.40278e+07	3.07435e+07	4.08218e+07	4.06639e+07	1.99346e+07
Fblim1	gi|253795477	1.1362	1.3511	0.8544	0.1076	0.4203	0.3858	0.8315	0.7551	0.1882	0.2262	0.0084	0.189	6.83027e+07	6.01403e+07	9.92867e+07	3.13209e+06	1.35976e+07	8.13967e+06	3.50147e+07	2.82805e+07	3.65374e+06	2.93742e+06	240276	4.94926e+06
Fbn1	gi|118197277	0.1511	0.0062	0.0389	0.7507	1.0619	1.3627	1.5447	1.1117	1.0146	0.0648	0.0519	0.0481	9.08131e+06	274022	4.51807e+06	21861791	3.43568e+07	2.87508e+07	6.50484e+07	4.16359e+07	1.96974e+07	842024	1.47796e+06	1.25996e+06
Fbn2	gi|118136302	0.0054		0.0008	0.0202	0.0234	0.05	0.0506	0.0426	0.0215	0.0012	0.0022	0.0026	321687		94644.5	588339	757403	1.05571e+06	2.13275e+06	1.59519e+06	418036	14984.8	64021.8	67366.9
Fbp2	gi|122937183	1.0093	1.4875	1.2267	0.0054					0.0413				6.06748e+07	6.62108e+07	1.42552e+08	157779					802764
Fbxo22	gi|139948465	0.0155	0.0038	0.0282	0.8708	0.7233	0.7186	0.5806	0.2179	0.2103	0.2849	0.0893	0.2198	934584	168514	3.27137e+06	2.53587e+07	2.34022e+07	1.5162e+07	2.44488e+07	8.15984e+06	4.08342e+06	3.70097e+06	2.54419e+06	5.75409e+06
Fbxo40	gi|82617544	0.0301	0.0351	0.0518										1.80881e+06	1.56157e+06	6.02147e+06
Fbxo6	gi|254911104	0.0539	0.0468	0.0237	0.301	0.2987	3.3438	0.3089	0.0744	0.2514	0.0221	7.5424	0.5277	3.24081e+06	2.08195e+06	2.74976e+06	8.76645e+06	9.66399e+06	7.05483e+07	1.30081e+07	2.78462e+06	4.87999e+06	286397	2.14959e+08	1.38167e+07
Fbxo7	gi|116686126	0.0057		0	0.1123	0.0509	0.0286	0.0152	0.0155	0.0191	0.1027	0.0359	0.0751	340173		0	3.27121e+06	1.64626e+06	602359	640426	581802	371264	1.33397e+06	1.02282e+06	1.96687e+06
Fcamr	gi|282165712	0												0
Fcgbp	gi|169790797	0.0998	0.1073	0.0598	0.1096	0.108	0.0662	0.0911		0.2478	0.1217	0.2223	0.0294	5.99764e+06	4.77732e+06	6.94341e+06	3.1916e+06	3.49294e+06	1.39721e+06	3.83757e+06		4.81147e+06	1.58003e+06	6.33693e+06	770902
Fcgrt	gi|170172528	0.0165			1.1629	1.3432	1.3473	0.8741	1.5018	3.0646	9.783	11.3227	7.6095	989276			3.38666e+07	4.34596e+07	2.84246e+07	3.68076e+07	5.62432e+07	5.94965e+07	1.27064e+08	3.22699e+08	1.99226e+08
Fcho2	gi|224994271	0.0006			0.0926	0.2709	0.2074	0.1754	0.2288	0.3588	0.5537	0.626	0.6177	35094			2.6978e+06	8.76432e+06	4.37632e+06	7.38728e+06	8.57022e+06	6.96645e+06	7.19212e+06	1.78416e+07	1.61724e+07
Fdps	gi|19882207;gi|359279938	0.0145	0.0219	0.0062	0.3885	0.2593	4.3289	0.0771	0.1887	0.0281	0.1226	0.0867	0.1541	870264	973337	721477	1.13135e+07	8.38958e+06	9.13308e+07	3.24735e+06	7.06827e+06	545089	1.59297e+06	2.4721e+06	4.03452e+06
Fdx1	gi|6679765	1.0771	4.9153	0.9261	0.4918	3.0485	0.5997	0.7332	2.1092	1.1615		0.1916	0.2519	6.47537e+07	2.18787e+08	1.07619e+08	1.43222e+07	9.86351e+07	1.26517e+07	3.08726e+07	7.89927e+07	2.255e+07		5.46048e+06	6.59385e+06
Fdx1l	gi|90017457	0.0133	0.032	0.1478	0.0409	0.0265	0.0323	0.0239	0.0048	0.0521	0.6905	0.5178	0.0847	800650	1.42497e+06	1.71728e+07	1.19094e+06	856425	682215	1.00463e+06	178383	1.01085e+06	8.96898e+06	1.47571e+07	2.21758e+06
Fdxr	gi|6679767	0.0661	0.1211	0.1291	0.334	0.1971	0.3201	0.0999	0.0984	0.2679	0.1377	0.3018	0.2673	3.97559e+06	5.39082e+06	1.4997e+07	9.72699e+06	6.37733e+06	6.75353e+06	4.20529e+06	3.68446e+06	5.20096e+06	1.78825e+06	8.60062e+06	6.99941e+06
Fech	gi|20452466	0.7799	0.9902	1.6897	1.946	2.213	1.6425	1.1095	1.2736	1.272	1.2529	0.8396	1.0497	4.68823e+07	4.40735e+07	1.9635e+08	5.66724e+07	7.16005e+07	3.46531e+07	4.67195e+07	4.76974e+07	2.46941e+07	1.62724e+07	2.39298e+07	2.74817e+07
Fem1a	gi|226958669	0.0008	0.0012	0.0009	0.0002								0	49115.8	54026	107696	6305.47								0
Fer1l5	gi|459215035	0.0586		0.0652				0.1396	0.1129					3.52336e+06		7.57463e+06				5.87788e+06	4.22842e+06
Fermt2	gi|67906179	1.4117	0.6352	0.6243	8.9793	9.9605	6.7613	7.2883	11.0128	3.6009	0.0472	0.1114	0.1121	8.48657e+07	2.8274e+07	72546042	2.61494e+08	3.22274e+08	1.4265e+08	3.06906e+08	4.12442e+08	6.99073e+07	612579	3.17389e+06	2.93456e+06
Fert2	gi|226054043	0.0786	1.2184	3.4493	0.5614	0.5485	0.8862	0.3618	0.0497	0.0064	0.0856	0.0189	0.5929	4.7247e+06	5.4233e+07	4.00829e+08	1.63493e+07	1.77482e+07	1.86974e+07	1.52343e+07	1.86054e+06	124710	1.11135e+06	539196	1.55238e+07
Fgf1	gi|6753850	0.7754	0.1882	0.6715	0.0569	0.0844	0.0147		0					4.66162e+07	8.37553e+06	7.80274e+07	1.65588e+06	2.73164e+06	311059		0
Fgf11	gi|6753844	0.2325	0.0049				3.0124	1.2391				4.5556		1.39775e+07	216242				6.35549e+07	5.21769e+07				1.29835e+08
Fh1	gi|226823367	146.724	138.331	114.677	16.2287	12.4432	15.1132	31.7785	29.601	37.9236	25.7155	18.6736	19.7942	8820425160	6157369427	13326192906	4.72611e+08	4.02602e+08	3.18859e+08	1338175526	1108593661	7.36247e+08	3.33999e+08	532202570	518236836
Fhit	gi|6753862	0.1143	0.0058	0.0352	0.0181	0.0751	0.0167	0.0071	0.0076		0.0621	1.246	1.2579	6.8712e+06	259356	4.08724e+06	527536	2.431e+06	352808	300363	285885		806417	3.55101e+07	3.29338e+07
Fhl1	gi|116517334;gi|116517340;gi|116517336	1.09	1.3015	0.7309	54.3788	61.9657	30.4825	13.521	7.3796	5.3156	0.1093	0.5381		6.55253e+07	5.79325e+07	8.49336e+07	1583615799	2004912176	6.43123e+08	5.69362e+08	2.76376e+08	1.03197e+08	1.41969e+06	1.53369e+07
Fhl2	gi|6753866	51.7137	74.5503	36.5548	0.7685	0.2656	0.1487	0.3814	0.5848	0.3759				3108811322	3318365200	4247910860	2.23806e+07	8.59449e+06	3.13683e+06	1.60624e+07	2.19011e+07	7.29857e+06
Fhl3	gi|130488506	0.0113	0	0.0222	0.179	0.2667	0.2503	0.4437	0.3574	0.5259	3.8827	2.042	2.9383	678379	0	2.57762e+06	5.21323e+06	8.63034e+06	5.28139e+06	1.86846e+07	1.33849e+07	1.0209e+07	5.04292e+07	5.81972e+07	7.69273e+07
Fhl4	gi|31560590	0.0788	0.0943	0.1485	1.1349	1.35	1.7415	0.2194	0.175	0.33				4.73818e+06	4.19824e+06	1.72528e+07	3.30511e+07	4.36808e+07	3.67426e+07	9.23806e+06	6.55319e+06	6.40596e+06
Fhod3	gi|37674240	0.0155	0.0141	0.0158			0.002							933128	627498	1.83313e+06			42968
Filip1	gi|124486975	0.0014	0.0117	0.0124	0.0252	0.0103	0.9517	0.007	0.0165	0.403	0.0264			82193.8	518882	1.44176e+06	734718	332750	2.00784e+07	293571	618724	7.82359e+06	342496
Fis1	gi|253735731;gi|13384998	4.1288	5.7838	5.2585	4.6089	4.2906	3.8494	2.1127	4.808	2.5396	4.3013	4.4056	7.0988	248204058	2.57446e+08	6.1107e+08	1.34221e+08	1.38822e+08	81215918	8.89666e+07	1.80067e+08	4.93031e+07	5.5867e+07	1.25561e+08	1.85855e+08
Fitm1	gi|34328075	0.9133	0.4951	0.4445				0.0527		0.0372	0.0567			5.49029e+07	2.20358e+07	5.16519e+07				2.21941e+06		721702	736756
Fkbp10	gi|254939530;gi|254939534	0			3.4568	2.1912	2.1995	0.2003	0.1997	0.2359		0.0015		0			1.00668e+08	7.08977e+07	4.64049e+07	8.4325e+06	7.47925e+06	4.58039e+06		43758
Fkbp15	gi|227116320	0.0039	0.0092		0.2821	0.3066	0.1958	0.1433	0.1619	0.5362	1.4534	1.5315	1.7469	233897	408634		8.21453e+06	9.92044e+06	4.13182e+06	6.0332e+06	6.06387e+06	1.04105e+07	1.88771e+07	4.36485e+07	4.57362e+07
Fkbp1a	gi|6679803	10.1934	10.327	17.8518	127.145	151.032	72.4068	155.793	163.388	48.7466	66.6423	22.612	19.5092	6.12784e+08	4.59675e+08	2074495086	3702722595	4886659762	1527643649	6560376616	6119071285	9.46365e+08	8.65567e+08	6.44447e+08	5.10774e+08
Fkbp2	gi|261824055	0.2709	0.127	0.2293	4.8476	6.2873	6.1789	1.1282	2.0987	3.4277	7.4224	7.3258	7.5844	1.62827e+07	5.65421e+06	2.66455e+07	1.41172e+08	2.03427e+08	1.30364e+08	4.75076e+07	7.85973e+07	6.65457e+07	9.6404e+07	2.08787e+08	1.9857e+08
Fkbp3	gi|7305061	4.0816	5.2924	2.0444	3.1516	4.6475	3.689	0.8784	1.1578	1.3773	1.804	2.3912	1.0765	2.4537e+08	2.35573e+08	2.37576e+08	9.17802e+07	1.50371e+08	7.78302e+07	3.69888e+07	4.33602e+07	2.67385e+07	2.34309e+07	6.8149e+07	2.81854e+07
Fkbp4	gi|6753882	0.9971	1.4906	0.7869	2.2406	3.8651	2.8727	3.6891	2.0535	2.2969	3.447	4.2116	2.829	5.99424e+07	6.63483e+07	9.14395e+07	6.52499e+07	1.25055e+08	6.06094e+07	155344981	7.69075e+07	4.45916e+07	4.47705e+07	1.20033e+08	7.40675e+07
Fkbp5	gi|6753884	0	0.0151	0.0011	2.0974	2.5146	1.261	0.4562	1.4494	0.6532	2.2156	3.1498	1.9273	0	673622	123988	6.10802e+07	8.13602e+07	2.66048e+07	1.92107e+07	5.42835e+07	1.26814e+07	2.87766e+07	8.97685e+07	5.04602e+07
Fkbp7	gi|6806909	0.0093	0.004	0.0162	1.4585	1.5757	1.7237	0.1335	0.007	0.0692			0.007	560308	178213	1.87905e+06	4.24751e+07	5.09808e+07	3.63672e+07	5.62274e+06	260572	1.34425e+06			182366
Fkbp8	gi|313851007;gi|161484656	0.294	0.016	0.0493	0.928	0.5191	0.3511	0.0816	0.4977	0.2471	0.2295	0.251	0.284	1.76753e+07	712906	5.72724e+06	2.70257e+07	1.67955e+07	7.40653e+06	3.43812e+06	1.86391e+07	4.79708e+06	2.98093e+06	7.1534e+06	7.43474e+06
Fkbp9	gi|172072617	0.0126		0	2.3817	5.5758	5.8595	0.6451	0.7495	3.2496		0.0329	0	755168		0	6.936e+07	1.80408e+08	1.23624e+08	2.7166e+07	2.80689e+07	6.30873e+07		936751	0
Flad1	gi|89337262	0.1313	0.1682	0.2576	0.0379	0.1553	0.02	0.0245	0.0833	0.0495	0.0699	0.0045	0.0206	7.89603e+06	7.48615e+06	2.99348e+07	1.10327e+06	5.02521e+06	422821	1.03359e+06	3.1195e+06	960849	907249	127957	539217
Flg2	gi|84370015	0.0015	0.0032		0.0009	0.0065	0.0012	0.0015		0.0017	0.0004	0.003	0.001	88005.1	142187		24984	210179	25086.7	63025.6		33800.9	4804.02	85551.8	25190.6
Flii	gi|11528490	0.0013	0.0562	0.0681	0.1826	0.3678	0.0326	0.0978	0.2069	0.1721	0.2884	0.7752	0.2783	75878.9	2.50002e+06	7.91786e+06	5.31809e+06	1.19008e+07	686915	4.11705e+06	7.75049e+06	3.34145e+06	3.74626e+06	2.20926e+07	7.28573e+06
Flna	gi|125347376	0.0861	0.0642	0.0321	9.1546	10.0032	7.3907	15.7599	13.2954	6.3936	11.0589	8.7892	9.9189	5.17885e+06	2.85886e+06	3.72733e+06	2.66599e+08	323654925	1.5593e+08	6.63642e+08	4.9793e+08	1.24126e+08	1.43636e+08	2.50494e+08	2.59689e+08
Flnb	gi|145966915	0.1379	0.1162	0.0791	5.2848	7.0706	5.9702	10.631	10.9569	5.1022	0.7422	0.6835	0.5033	8.29126e+06	5.17117e+06	9.18655e+06	1.53904e+08	2.28772e+08	1.2596e+08	4.47665e+08	4.10348e+08	9.90538e+07	9.64035e+06	1.94804e+07	1.31772e+07
Flnc	gi|124487139	2.0479	2.4757	1.7547	3.6518	2.9574	3.2723	1.6267	1.2663	0.8426	0.2755	0.1915	0.216	1.23111e+08	1.10199e+08	2.03903e+08	1.06347e+08	9.56862e+07	6.90387e+07	6.8501e+07	4.74231e+07	1.6358e+07	3.57869e+06	5.45829e+06	5.65544e+06
Flot1	gi|6679809	1.6717	0.3535	0.6034	5.5064	3.996	3.1847	1.9336	1.7112	1.3902	1.1024	0.6176	0.7464	1.00494e+08	1.57344e+07	7.01216e+07	1.60358e+08	1.29291e+08	6.7192e+07	8.14246e+07	6.40861e+07	2.69887e+07	1.43188e+07	1.76021e+07	1.95419e+07
Flot2	gi|94536791;gi|6679811	0.5177	0.3176	0.286	2.4659	2.3958	2.5991	2.0706	0.995	1.6364	0.7131	0.7763	0.5334	3.11215e+07	1.41356e+07	3.32384e+07	7.18107e+07	7.75165e+07	5.48369e+07	8.71937e+07	3.72641e+07	3.17699e+07	9.26156e+06	2.21238e+07	1.39645e+07
Flt1	gi|34328180	0.0013	0.0012	0.0007	0.0042	0.0048	0.008	0.0193	0.0196	0.035		0.0025	0.0558	75273.2	54997.5	82553.7	121946	155267	168745	814336	735508	678803		71186.7	1.46009e+06
Flt3	gi|122937353	0.002	0.002	0.0012	0.0068	0.1675	0.0755	0.0082	0.0075	0.0551		0.1061	0.0125	122319	89370.9	134150	198163	5.41903e+06	1.59328e+06	343985	279783	1.07006e+06		3.02401e+06	327349
Flt4	gi|6679813	0.0014	0.0014	0.0008	0.0047	0.0054	0.0126	0.3342	0.489	0.0383		0.0028	0.0031	85091.4	62171	93321.6	137852	175520	265461	1.40746e+07	1.83132e+07	744387		80472	82223.9
Fmnl2	gi|124378048	0.247	0.0242	0.025	0.2052	0.2508	0.1864	0.1087	0.2099	0.0944	0.1392	0.1177	0.1501	1.48502e+07	1.07529e+06	2.91001e+06	5.97627e+06	8.1146e+06	3.93356e+06	4.57836e+06	7.86079e+06	1.83262e+06	1.80808e+06	3.35501e+06	3.92927e+06
Fmnl3	gi|38708163	0.01			0.1618	1.0618	0.3771	0.5141	0.7284	0.2112	0.0355	0.0549	0.083	603169			4.71225e+06	3.43533e+07	7.95534e+06	2.16493e+07	2.72812e+07	4.0998e+06	461204	1.56348e+06	2.17177e+06
Fmo1	gi|6753890	0.0203			3.7978	5.197	6.4797	7.0879	9.7679	5.6325	0.0114	0.2069	0.0085	1.22094e+06			1.106e+08	1.6815e+08	1.36709e+08	2.9847e+08	3.65818e+08	1.0935e+08	148318	5.89628e+06	221531
Fmo2	gi|31542819	0.0081			11.3252	7.4035	7.0439	9.507	7.3084	2.6998	0.0549	0.0236	0.0372	489226			3.29811e+08	2.39541e+08	1.48613e+08	400333419	2.73707e+08	5.2413e+07	713581	672011	972857
Fn3k	gi|84662727;gi|11528496	0.337	0.2592	0.6488										2.02563e+07	1.15374e+07	7.5394e+07
Fn3krp	gi|253970463	0		0.0238	0.5838	1.8982	0.6649	0.3255	0.31	0.0787	0.2591	0.207	0.1002	0		2.76108e+06	1.70013e+07	6.14176e+07	1.40285e+07	1.37049e+07	1.16094e+07	1.52831e+06	3.36551e+06	5.8994e+06	2.62462e+06
Fndc3b	gi|170932548	0.14	0.2238	0.1885	0.5598	0.2713	0.2667	0.0235	0.02	0.0299	0.0419	0.014	0.0259	8.41733e+06	9.96337e+06	2.19061e+07	1.6303e+07	8.77729e+06	5.62638e+06	991278	748226	581174	544806	397832	678423
Fnta	gi|6679821	3.4953	0.0924	0.0394	0.4086	1.0203	0.8203	0.2794	0.2912	0.3163	0.4928	0.7007	1.3609	2.10124e+08	4.1124e+06	4.58052e+06	1.18999e+07	3.30105e+07	1.73074e+07	1.17669e+07	1.09064e+07	6.13993e+06	6.40018e+06	1.99688e+07	3.56295e+07
Fntb	gi|22122343	0	0.0004		0.0455	0.0498	0.0116	0.0062	0.0015	0.0162	0.0174	0.0015		0	18041.5		1.32646e+06	1.61244e+06	244907	259941	56365.3	314475	226488	43096.3
Foxred1	gi|26986605	0.0109	0.1971	0.0234	0.0222	0.0456	0.0139	0.1034	0.0117	0.009	0.3121	0.1429	0.0463	654837	8.7713e+06	2.71715e+06	647840	1.47492e+06	294121	4.35381e+06	437154	175525	4.05302e+06	4.07248e+06	1.21224e+06
Frmd5	gi|51036627	0.0025	0.0016											151543	71710.6
Fryl	gi|119964716	0			0.1306	0.0222	0.0226	0.0967	0.0726	0.0114	0.0233	0.0468	0.024	0			3.80313e+06	719354	476741	4.07055e+06	2.71771e+06	221918	302621	1.33243e+06	627587
Fscn1	gi|113680348	0.0506		0	3.7521	3.5962	3.1455	4.9812	5.9344	2.2435	0.038	0.0441	0.0535	3.03889e+06		0	1.09267e+08	1.16355e+08	6.63648e+07	2.09756e+08	2.2225e+08	4.35555e+07	493640	1.2579e+06	1.39949e+06
Fsd2	gi|116063550	0.1574	0.0283	0.0666										9.46181e+06	1.26075e+06	7.73662e+06
Fth1	gi|6753912	4.2558	1.94	3.4235	3.0051	5.3043	1.8376	0.1208	0.0768	8.7495	8.6254	6.8636	5.5145	2.55841e+08	8.63513e+07	3.97839e+08	8.75141e+07	1.71622e+08	3.87694e+07	5.08472e+06	2.87613e+06	1.69863e+08	1.12029e+08	1.95615e+08	1.44375e+08
Ftl1	gi|114326466	0.0022	0.0027	0.1539	1.4244	1.5611	0.7667	0.1272	0.0569	4.1388	5.7089	3.6017	3.3393	134011	122086	1.78809e+07	4.14801e+07	5.05107e+07	1.61758e+07	5.35664e+06	2.13019e+06	8.03506e+07	7.4149e+07	1.02649e+08	8.74281e+07
Fto	gi|166851822	0	0.0005		0.3456	0.732	0.2129	0.1471	0.1064	0.0501	0.0712	0.0585	0.074	0	21472.1		1.00633e+07	2.36837e+07	4.49272e+06	6.19443e+06	3.98325e+06	971900	925363	1.66722e+06	1.93686e+06
Ftsj2	gi|13386002	0.0173		0.0061		0.1161								1.03717e+06		709682		3.75738e+06
Fubp1	gi|84662730	0.1842	0.1859	0.0593	2.2599	2.3084	3.0027	1.4907	1.3887	1.2357	3.0196	2.031	1.5641	1.1073e+07	8.2739e+06	6.88588e+06	6.58135e+07	7.46891e+07	6.3351e+07	6.27712e+07	5.20068e+07	2.39892e+07	3.92198e+07	5.78848e+07	4.09509e+07
Fubp3	gi|224922832	0.0045	0.0113	0.0083	1.2961	1.5585	1.2393	0.4567	0.5369	0.418	0.5863	0.6486	1.1062	271236	501406	963438	3.77447e+07	5.04253e+07	2.61477e+07	1.92298e+07	2.01082e+07	8.11412e+06	7.61536e+06	1.84855e+07	2.8963e+07
Fundc1	gi|21312526	0.0156			0.0466	0.0984	0.0218	0.0397	0.0348		0.0236	0.0356	0.1074	936512			1.35719e+06	3.18247e+06	460138	1.67272e+06	1.30146e+06		306101	1.0146e+06	2.81146e+06
Fundc2	gi|262050556	5.3893	8.4178	9.5033	6.9605	13.028	10.4963	7.7277	7.8165	10.6314	9.9287	2.6582	4.386	3.23984e+08	3.74692e+08	1104350444	2.02704e+08	421524433	2.21451e+08	3.2541e+08	2.92736e+08	2.06398e+08	1.28957e+08	7.57593e+07	1.1483e+08
Fuom	gi|124377998	0.0064	0.0152		0.2043	0.1647	0.255	0.047	0.0696	0.0151	0.1438	0.1175	1.8673	386207	677497		5.95091e+06	5.32831e+06	5.38073e+06	1.98066e+06	2.60663e+06	293981	1.86714e+06	3.34952e+06	4.88881e+07
Fus	gi|20982845	0.4079	0.1117	0.7398	24.004	14.7854	8.1967	8.5046	9.6618	11.8851	14.713	8.8197	8.9803	2.45227e+07	4.97252e+06	8.59715e+07	6.99042e+08	4.78383e+08	1.72934e+08	3.58126e+08	361845681	2.30738e+08	1.91096e+08	2.51363e+08	235115237
Fv1	gi|110665705	0.0286	0.1068	0.0158	0.0147	0.0164								1.72063e+06	4.7526e+06	1.83634e+06	428526	532003
Fxn	gi|6679863	0.7421	2.003	1.2315	0.2316	1.7919	1.8439	0.7745	0.7273	0.8372	2.8586	0.9141	1.2128	4.46115e+07	8.9156e+07	1.43107e+08	6.74431e+06	5.79774e+07	3.8902e+07	3.26142e+07	2.72399e+07	1.62535e+07	3.71281e+07	2.60527e+07	3.17529e+07
Fxr1	gi|163954943;gi|17998694;gi|163954941	0.3477	0.4377	0.3179	2.0919	1.9632	0.9011	0.9701	0.6912	0.8945	0.8095	0.5849	0.6216	2.09048e+07	1.94842e+07	3.69395e+07	6.09196e+07	6.3521e+07	19010441	4.08489e+07	2.58881e+07	1.7365e+07	1.0514e+07	1.66701e+07	1.62743e+07
Fxr2	gi|83921589	0.0686	0.0835	0.1643	0.5504	0.3092	0.9443	0.1334	0.2618	0.169	0.2616	0.1116	0.2434	4.12501e+06	3.715e+06	1.90955e+07	1.60287e+07	1.00039e+07	1.99223e+07	5.61888e+06	9.8047e+06	3.28044e+06	3.39721e+06	3.18003e+06	6.37284e+06
Fxyd1	gi|37577140;gi|259490450	0.2865	0.9237			0.2764	0.4243							1.72252e+07	4.11167e+07			8.94266e+06	8.95247e+06
Fyco1	gi|485050421	0.0735	0.0544	0.3327	0.1288	0.226	0.0708	0.007	0.0276	0.1065	0	0.0104	0.03	4.42123e+06	2.42088e+06	3.86659e+07	3.75031e+06	7.31176e+06	1.4928e+06	294041	1.03227e+06	2.067e+06	0	295856	785923
Fyn	gi|171543839;gi|171543841	0.0012	0.0032		1.4531	0.4149	1.388	0.4457	0.3033	0.1266	0.1079	0.0512	0.1424	71420.9	144518		4.23156e+07	1.34246e+07	2.92845e+07	1.87669e+07	1.136e+07	2.45759e+06	1.40118e+06	1.45814e+06	3728450
Fyttd1	gi|31541947;gi|226823218	0.0081	0.0332	0.0075	0.1714	0.2185	0.0292	0.0288	0.0959		0.0053		0	484021	1.47606e+06	870077	4.99272e+06	7.06982e+06	615156	1.21084e+06	3.59338e+06		68306.2		0
G3bp1	gi|7305075	0.2974	0.6031	0.3492	2.2023	2.2237	1.4304	0.545	0.6695	0.4981	0.8577	0.9224	1.3902	1.7877e+07	2.6845e+07	4.05831e+07	6.41351e+07	7.19467e+07	3.01789e+07	2.29481e+07	2.5072e+07	9.66931e+06	1.11402e+07	2.62897e+07	3.63967e+07
G3bp2	gi|124248575;gi|124248579	0.0147	0.0967	0.093	0.5563	0.4484	0.637	0.259	0.2407	0.4276	0.6215	0.4578	0.8672	882447	4.30341e+06	1.08123e+07	1.61991e+07	1.45072e+07	13438601	10907601	9.01498e+06	8.30205e+06	8.07231e+06	1.30467e+07	2.27034e+07
Gaa	gi|226693369	0.082	0	0.0236	0.1859	0.3439	0.5233	0.0408	0.1316	0.2649	0.6917	1.2713	0.671	4.92891e+06	0	2.73824e+06	5.41498e+06	1.11276e+07	1.10398e+07	1.71955e+06	4.92929e+06	5.14338e+06	8.98394e+06	3.62325e+07	1.75683e+07
Gab1	gi|31542871	0.0054	0		0.0279	0.3454	0.2853	0.0486	0.0449	0.0132	0.0087	0.0447	0.1827	321974	0		811308	1.1176e+07	6.01979e+06	2.0449e+06	1.68245e+06	257209	112390	1.2728e+06	4.78238e+06
Gabra1	gi|6753936	0.0424												2.54618e+06
Gadd45gip1	gi|269315840	1.2754	0.4408	8.8222		0.5698	0.2342	0.5003		0.0354		0.5875	0	7.66692e+07	1.96206e+07	1025203503		1.84349e+07	4.94091e+06	2.10676e+07		688039		1.67428e+07	0
Gadl1	gi|197382957	0.1474	0.1287		0.0329	0.0275	0.0935		0.2965			0.104	0.0809	8.86189e+06	5.72722e+06		958405	888972	1.97224e+06		1.11031e+07			2.96415e+06	2.11733e+06
Gak	gi|51317387	0.3862	0.0954		0.1111	0.3813	0.1447	0.055	0.0737	0.1616	0.392	0.5933	0.5582	2.32166e+07	4.24527e+06		3.23641e+06	1.23385e+07	3.05376e+06	2.31733e+06	2.76087e+06	3.13636e+06	5.0909e+06	1.69093e+07	1.46135e+07
Galk1	gi|93102413	0.8342	0.196	0.1917	1.6206	3.3029	1.5675	0.4268	0.9579	0.9497	1.4286	1.1255	1.3264	5.0147e+07	8.72475e+06	2.22808e+07	4.71948e+07	1.06866e+08	3.30711e+07	1.79704e+07	3.58729e+07	1.84379e+07	1.85549e+07	3.20773e+07	3.47275e+07
Galk2	gi|30424748	0.0368	0.0253	0.0333	0.3676	0.8872	0.3795	0.1229	0.0906	0.5033	0.573	0.7656	0.6705	2.21288e+06	1.12703e+06	3.86399e+06	1.07063e+07	2.87065e+07	8.00604e+06	5.17514e+06	3.39305e+06	9.77118e+06	7.44233e+06	2.18211e+07	1.75533e+07
Galm	gi|28892785	0.2541	0.2348	0.2265	1.0729	1.1196	0.6599	0.1968	0.3249	0.3195	0.4551	0.2767	0.3379	1.52746e+07	1.04498e+07	2.63244e+07	3.12458e+07	3.62253e+07	1.39217e+07	8.28717e+06	1.21675e+07	6.20325e+06	5.91068e+06	7.88723e+06	8.8459e+06
Galnt2	gi|46877109	0.0012	0.0078	0	0.6587	1.5557	1.0706	0.0752	0.0593	0.2945	1.2107	0.2715	0.4261	74857.8	348528	0	1.91835e+07	5.0335e+07	2.25878e+07	3.16484e+06	2.22114e+06	5.71695e+06	1.57246e+07	7.73824e+06	1.11549e+07
Galt	gi|120952695	0.0539	0.0512	0.0561						0		0.1025	0.0106	3.24178e+06	2.2771e+06	6.52034e+06						0		2.91995e+06	277655
Ganab	gi|6679891	0.1069	0.0688	0.0363	8.0735	7.9782	11.7769	2.7506	2.3129	2.7291	6.9086	6.4726	5.5813	6.42843e+06	3.06028e+06	4.21829e+06	2.35115e+08	2.58136e+08	2.4847e+08	1.15825e+08	8.66206e+07	5.29833e+07	8.97305e+07	1.84469e+08	1.46126e+08
Gapdh	gi|6679937	84.194	125.61	113.637	99.897	140.62	88.1076	45.607	50.0107	35.4493	83.0118	85.3391	119.008	5061386809	5591124405	13205417903	2909192134	4549789881	1858901330	1920487776	1872961855	6.88212e+08	1078178381	2432179662	3115765425
Gapdhs	gi|6679939	7.5801	12.1387	7.378	16.6774	24.8535	16.5758	8.7575	9.6863	2.1005	10.7821	19.4885	24.3607	4.55684e+08	5.40313e+08	857368896	4.85678e+08	8.04141e+08	3.49717e+08	3.68774e+08	3.62766e+08	4.07796e+07	1.40041e+08	5.55426e+08	6.37794e+08
Gapvd1	gi|40254514	0	0.0166	0.0006	0.1409	0.1341	0.7934	0.0908	4.6038	48.4783	0.8887	1.0267	0.5661	0	739487	67578.9	4.10245e+06	4.34042e+06	1.67387e+07	3.82562e+06	1.72418e+08	9.41156e+08	1.15424e+07	2.92616e+07	1.48207e+07
Gar1	gi|13384710	0.0268		0.1077	2.9576	1.3406	0.5937	0.6083	0.5975	1.1347	0.8213	0.2715	0.5132	1.60972e+06		1.25102e+07	8.61302e+07	4.33752e+07	1.25253e+07	2.56142e+07	2.23755e+07	2.20285e+07	1.06676e+07	7.73672e+06	1.34349e+07
Gars	gi|93102417	0.9276	0.945	0.3088	1.5289	1.6635	1.1503	0.5161	0.5325	0.7083	0.8168	0.7894	0.6918	5.57608e+07	4.20629e+07	3.58864e+07	4.4524e+07	5.38215e+07	2.42683e+07	2.17317e+07	1.99418e+07	1.37519e+07	1.06085e+07	2.24968e+07	1.8112e+07
Gart	gi|93102415	0.6224	0.4047	0.3861	0.9348	1.0156	0.8372	0.264	0.2726	0.3759	1.013	0.7075	0.7992	3.74165e+07	1.80136e+07	4.48693e+07	2.72239e+07	3.28589e+07	1.76627e+07	1.11176e+07	1.02109e+07	7.2984e+06	1.31566e+07	2.01652e+07	2.09252e+07
Gatc	gi|47059159	0.038	10.1533	0.0212						0.5461				2.28606e+06	4.51941e+08	2.46876e+06						1.06012e+07
Gba2	gi|240120073	0			0.0065	0.0233	0.0067	0.0465	0.0192	0.0304	0.0087	0.1063	0.1402	0			190009	754532	141611	1.95909e+06	720838	591015	112536	3.02999e+06	3.67031e+06
Gbas	gi|160298168	98.0061	92.4679	85.1945	7.9469	9.5441	15.7707	29.051	28.3923	54.3108	32.3464	25.2778	20.7755	5891713750	4115909931	9900173077	2.31429e+08	3.08801e+08	3.32731e+08	1223322705	1063328014	1054387783	4.20123e+08	7.20422e+08	5.43928e+08
Gbe1	gi|17975508	0.5717	0.5668	0.4138	0.3419	0.3482	0.1692	0.1231	0.1092	0.2031	0.2282	0.0679	0.0897	3.43679e+07	2.52278e+07	4.80909e+07	9.95569e+06	1.12667e+07	3.57048e+06	5.18463e+06	4.08998e+06	3.94392e+06	2.96404e+06	1.93536e+06	2.34767e+06
Gbf1	gi|52138536	0.0136	0	0.0037	0.1739	0.5334	0.1841	0.0222	0.0541	0.1757	0.0211	0.0189	0.0178	815128	0	430011	5.06505e+06	1.72588e+07	3.88417e+06	934369	2.02605e+06	3.41194e+06	273576	539961	466556
Gcat	gi|240120117;gi|240120119	0.161	0.201	10.4196	0.2107	0.1033	1.1863	0.1023	0.0343	11.0959	0.1977	0.2224	0.0829	9.67675e+06	8.94496e+06	1210828381	6.13507e+06	3.34106e+06	2.5028e+07	4.30653e+06	1.28435e+06	2.15415e+08	2.56738e+06	6.33836e+06	2.17078e+06
Gcdh	gi|390190197	2.898	1.8551	2.0977	0.7086	0.6442	0.4816	0.9106	1.0063	1.0076	0.7709	1.3055	0.8542	1.74215e+08	8.2572e+07	2.43762e+08	2.06363e+07	2.08437e+07	1.01607e+07	3.83438e+07	3.76854e+07	1.95606e+07	1.00124e+07	3.72073e+07	2.23634e+07
Gclm	gi|6680019	0.0136	0.0428	0.0557	0.5849	0.4533	0.3574	0.2305	0.2856	0.4525	0.263	0.2804	0.3363	819821	1.907e+06	6.47347e+06	1.70335e+07	1.46673e+07	7.53969e+06	9.70558e+06	1.06965e+07	8.78528e+06	3.41532e+06	7.99258e+06	8.80418e+06
Gcn1l1	gi|112807186	0.0005	0.0235	0.0092	8.0168	0.5943	0.418	0.1114	0.172	0.6052	0.1637	0.1877	0.1937	32754.9	1.04413e+06	1.06698e+06	2.33465e+08	1.92293e+07	8.81964e+06	4.68915e+06	6.44157e+06	1.1749e+07	2.1262e+06	5.35057e+06	5.07216e+06
Gcsh	gi|13386066	0.4053	0.3793	0.4281	0.2705	0.2718	0.077	0.0338	0.0512	0.3837	0.323	0.2767	0.0693	2.4363e+07	1.68819e+07	4.97538e+07	7.87875e+06	8.79551e+06	1.6243e+06	1.4252e+06	1.91667e+06	7.45002e+06	4.19481e+06	7.88692e+06	1.81409e+06
Gda	gi|6753960	0.002			5.5735	6.4284	5.3722	1.3363	1.0313	3.5405	8.328	5.0119	6.1237	122033			1.62311e+08	2.07992e+08	1.13344e+08	5.62689e+07	3.8623e+07	6.87352e+07	108166708	1.4284e+08	160326121
Gdi1	gi|33859560	1.1834	0.9967	0.6348	6.7433	8.7231	5.6482	6.1273	6.6545	4.2544	6.5736	3.4097	5.0375	7.11399e+07	4.43627e+07	7.37669e+07	196378582	2.82236e+08	1.19167e+08	2.58016e+08	2.4922e+08	8.25949e+07	8.53801e+07	9.71771e+07	1.31889e+08
Gdi2	gi|116089273	3.8628	3.2048	3.3216	25.2791	27.668	18.7958	19.0668	16.2793	12.859	34.5078	29.1352	40.5795	2.32213e+08	1.4265e+08	385995947	7.36177e+08	8.95205e+08	3.96556e+08	8.02892e+08	6.09679e+08	2.49644e+08	4.48197e+08	8.30358e+08	1062420612
Gdpd1	gi|23956140	1.1409	0.142	0.0206	0.0071	0.0223	0.0956	0.1642	0.2113	0.127	0.0504	0.0495	0.0951	6.85877e+07	6.32171e+06	2.38968e+06	206575	720810	2.01601e+06	6.91496e+06	7.91347e+06	2.46546e+06	654631	1.40968e+06	2.48919e+06
Gdpd2	gi|12963749	7.4057	4.4811	0.1197										445200068	199463670	1.39106e+07
Gem	gi|160298187	0.0104			0.0367	0.0062	0.004							624817			1.07016e+06	200139	84937.4
Gfap	gi|196115327;gi|84000448	0.444	0.2923	0.3903	0.4952	1.3908	1.3458	1.3257	0.5472	1.0857	0.0616	1.5698	0.2625	2.66924e+07	1.30092e+07	4.53562e+07	1.44202e+07	4.49991e+07	2.83934e+07	5.58235e+07	2.04948e+07	2.10784e+07	800128	4.47392e+07	6.87316e+06
Gfer	gi|46909575	0.1534	0.5932	0.1218	0.1388	0.0651	0.0585	0.0525	0.0389	0.3029	0.0862	0.2219	0.2158	9.22243e+06	2.6405e+07	1.41513e+07	4.04212e+06	2.10754e+06	1.23427e+06	2.21207e+06	1.45719e+06	5.88117e+06	1.11952e+06	6.32296e+06	5.64875e+06
Gfm1	gi|170650599	1.8366	3.5983	1.1236	0.3646	0.3551	0.4588	0.5175	0.3962	1.1272	0.6404	0.236	0.4354	1.10409e+08	1.60168e+08	1.30565e+08	1.06176e+07	1.14907e+07	9.67977e+06	2.17912e+07	1.48371e+07	2.1883e+07	8.31781e+06	6.7261e+06	1.13998e+07
Gfm2	gi|407228375;gi|225690556;gi|407228373;gi|407228398	0.3645	0.4647	0.4218		0.0168	0.0117	0.0502	0.064	0.1699	0.0668	0.2079	0.1629	2.19105e+07	2.06855e+07	4.90168e+07		545087	246601	2.11294e+06	2.3968e+06	3.29807e+06	867660	5.92434e+06	4.26437e+06
Gfpt1	gi|7305085	0.0063			2.0058	1.6816	1.2789	0.0513	0.0354	0.0401	0.0541	0.1856	0.0573	378298			5.84121e+07	5.44078e+07	2.69822e+07	2.16202e+06	1.32485e+06	777684	702661	5.2906e+06	1.49957e+06
Gfra1	gi|6753976	0.0536												3.22364e+06
Gga1	gi|22122347	0.0138	0.0076	0.0207	0.1779	0.3622	0.0738	0.1216	0.1709	0.1648	0.4065	0.6403	0.3974	830457	338386	2.40572e+06	5.18015e+06	1.17199e+07	1.55682e+06	5.11988e+06	6.39937e+06	3.20001e+06	5.28001e+06	1.82495e+07	1.04041e+07
Gga2	gi|58037347	0.0044	0.0205	0.0094	0.2965	0.3027	0.0503	0.024	0.0277	0.004	0.0882	0.063	0.066	263788	910431	1.09111e+06	8.63329e+06	9.79333e+06	1.06147e+06	1.01168e+06	1.03869e+06	77896.9	1.14576e+06	1.79613e+06	1.72698e+06
Ggact	gi|21703924	0	0.0507	0.0147		0.026	0.0561	0.1504	0.1648		0.1198	0.0811	0.072	0	2.25589e+06	1.70631e+06		842059	1.1832e+06	6.33499e+06	6.17019e+06		1.55558e+06	2.31233e+06	1.88382e+06
Ggct	gi|21311849	1.2078	1.6938	0.2712	0.1883	0.1074	0.1009	0.0622	0.1435	0.176	0.0613		0.0853	7.26107e+07	7.53953e+07	3.15162e+07	5.48294e+06	3.47456e+06	2.12831e+06	2.61751e+06	5.37298e+06	3.41727e+06	795887		2.23209e+06
Ghitm	gi|312283736	0.2802	0.5448	0.2228	0.1819	0.2395	0.43	0.0199	0.2623	0.0884	0.3192	0.2695	0.2951	1.68418e+07	2.4251e+07	2.58865e+07	5.29831e+06	7.74929e+06	9.0726e+06	836321	9.8228e+06	1.71673e+06	4.14529e+06	7.68171e+06	7.72606e+06
Gid8	gi|58037443	0.0219	0.0115	0.0205	0.3391	0.7051	0.5401	0.1931	0.1516	1.942	0.7773	2.0679	2.9081	1.316e+06	511697	2.37812e+06	9.87514e+06	2.28122e+07	1.13953e+07	8.13253e+06	5.67889e+06	3.77011e+07	1.00958e+07	5.89365e+07	7.61374e+07
Gimap4	gi|342307109;gi|28416440;gi|342307111	0.0921			3.3716	4.0153	5.4458	22.6599	25.8036	6.2452	3.2228	0.379	0.3141	5.53483e+06			9.81867e+07	1.29915e+08	1.14896e+08	9.54196e+08	9.66378e+08	1.21244e+08	4.18582e+07	1.08011e+07	8.22251e+06
Gimap7	gi|22122705	0									0.455	2.576	1.1677	0									5.91021e+06	7.34171e+07	3.05712e+07
Gipc1	gi|9055336	0.0144	0.0289	0.0939	0.568	0.3044	0.0751	0.0736	0.151	0.3531	1.0643	0.4852	0.4111	866244	1.28502e+06	1.0907e+07	1.65413e+07	9.8503e+06	1.58443e+06	3.09762e+06	5.65601e+06	6.85497e+06	1.38237e+07	1.38284e+07	1.0764e+07
Git1	gi|51921285	0.0039		0.0041	0.4627	0.8006	0.2293	0.5711	0.6335	0.3652	0.286	0.174	0.3175	233151		477602	1.34746e+07	2.59036e+07	4.83859e+06	2.40495e+07	2.37238e+07	7.09059e+06	3.71443e+06	4.95913e+06	8.31205e+06
Git2	gi|116517290;gi|116517295;gi|116517297	0.0001			0.3884	0.8261	0.2574	0.2592	0.4639	1.0079	1.0418	0.9997	0.8169	6548.15			1.1311e+07	2.67278e+07	5.43092e+06	1.09158e+07	1.73723e+07	1.95667e+07	1.35311e+07	2.84925e+07	2.13883e+07
Gja1	gi|6753992	3.3694	2.4443	2.8041	0.0881	0.36	0.275	0.9235	0.4921	1.0364	0.3182	0.3395	0.2909	2.02552e+08	1.08801e+08	3.2585e+08	2.56437e+06	1.16493e+07	5.80229e+06	3.88884e+07	1.8431e+07	2.01199e+07	4.13341e+06	9.6766e+06	7.61511e+06
Gk2	gi|6754000	0.0816	0.0714	0.0442						0.061		0.005	0.0099	4.90536e+06	3.17628e+06	5.13442e+06						1.18352e+06		143266	260445
Gk5	gi|28893497	0.1889	1.7756								0	0.0796		1.1354e+07	7.90331e+07								0	2.26985e+06
Gle1	gi|58037369	0			0.1295	0.0135	0.456	0.004			0.0079	0.1287	0.021	0			3.77081e+06	437753	9.62105e+06	166966			103076	3.66785e+06	548735
Glg1	gi|6677905	0.9747	0.0931	0.1199	2.1772	2.0891	2.0838	0.8693	0.4418	0.6493	0.6692	0.335	0.5531	5.85961e+07	4.14194e+06	1.39343e+07	6.3403e+07	6.75945e+07	4.39637e+07	3.66056e+07	1.65477e+07	1.26062e+07	8.69175e+06	9.547e+06	1.44806e+07
Glo1	gi|165932333	5.8915	8.5825	5.8934	10.9236	10.8735	6.0816	4.8157	4.6358	8.2008	3.9473	3.02	3.9778	3.54172e+08	3.82022e+08	6.84848e+08	3.18115e+08	3.51814e+08	1.2831e+08	2.02785e+08	1.73615e+08	1.59211e+08	5.12691e+07	8.60701e+07	1.04143e+08
Glod4	gi|255003777	3.1703	19.6478	15.8995	5.612	7.3997	13.6065	3.7522	6.8917	8.5513	6.2834	6.0182	7.1277	1.90584e+08	8.7456e+08	1847626897	1.63433e+08	2.39419e+08	2.87072e+08	1.58003e+08	2.58104e+08	1.66015e+08	8.16109e+07	1.71519e+08	1.86612e+08
Glrx	gi|31981458	1.667	2.0782	1.4773	1.1973	1.6252	0.5692	0.4027	0.3385	0.9565	3.182	1.7796	2.5893	1.00212e+08	9.25035e+07	171674858	3.48684e+07	5.25824e+07	1.20089e+07	1.69577e+07	1.2678e+07	1.85694e+07	4.13285e+07	5.07175e+07	6.77915e+07
Glrx2	gi|84370335;gi|84370340	0.3086	0.1421	0.2065	0.0054	0.002	0.0263	0.0793	0.0015	0.0555	0.0283	0.0537	0.0187	1.85488e+07	6.32483e+06	2.39983e+07	156322	63504.7	554941	3.3384e+06	56855.6	1.07768e+06	366961	1.53028e+06	490018
Glrx3	gi|31981269	0.9398	2.6481	0.7895	8.9592	3.3871	3.997	1.2836	0.9296	3.3217	1.8051	1.3877	6.4651	5.64939e+07	1.17871e+08	9.17503e+07	2.6091e+08	1.0959e+08	8.43296e+07	5.40529e+07	3.48145e+07	6.44883e+07	2.34446e+07	3.955e+07	1.69263e+08
Glrx5	gi|21312153	1.8231	2.7645	3.0364	0.245	1.3797	1.2739	0.577	0.8132	1.1172	0.667	0.5589	0.9826	1.096e+08	1.23054e+08	3.52848e+08	7.13607e+06	4.46407e+07	2.68764e+07	2.42966e+07	3.04568e+07	2.16894e+07	8.66368e+06	1.59279e+07	2.5725e+07
Gls	gi|164607135;gi|124487313	0.0932	0.235	0.2164	1.2738	1.2985	1.0149	0.6913	1.0831	1.3371	0.9728	0.4377	1.6344	5.6058e+06	1.04623e+07	2.51455e+07	3.70942e+07	4.20117e+07	2.14124e+07	2.91093e+07	4.05623e+07	2.59582e+07	1.26351e+07	1.24737e+07	4.27916e+07
Glud1	gi|6680027	5.0115	5.5931	5.1106	23.6293	24.3373	28.6095	13.5518	12.7326	25.2073	42.6108	40.02	47.3118	3.01268e+08	2.48958e+08	5.9389e+08	6.8813e+08	7.87439e+08	603606273	5.7066e+08	4.76852e+08	4.89374e+08	5.53441e+08	1140577439	1238680658
Glul	gi|31982332	2.2131	1.8535	0.3134	5.3868	3.2452	1.8928	0.6782	0.5532	1.3545	4.956	3.8638	2.9178	1.33045e+08	8.25033e+07	3.64139e+07	1.56873e+08	1.04999e+08	3.99341e+07	2.85584e+07	2.07188e+07	2.62964e+07	6.43701e+07	110118000	7.63908e+07
Glyr1	gi|119392074;gi|119392066	0.0022			1.6794	1.7806	2.3402	1.2803	1.779	0.5235	1.4742	1.183	1.3349	133443			4.89067e+07	5.76104e+07	4.93744e+07	5.39138e+07	6.66265e+07	1.01626e+07	1.91469e+07	3.3716e+07	3.49485e+07
Gm10015	gi|407261621;gi|309269122	0.7047	0.7719	1.0307	2.7093	3.5508	2.2955	2.3044	2.6644	2.0187	5.96	4.991	7.2905	4.23609e+07	3.43601e+07	1.19772e+08	7.88986e+07	1.14887e+08	4.84302e+07	9.70365e+07	9.9785e+07	3.91903e+07	7.74104e+07	1.42245e+08	1.90874e+08
Gm10029	gi|309262801	0.8176	0.0692	0.0836	1.365	1.8857	0.6111	0.2176	0.1598	1.244	1.5103	0.759	0.4663	4.91527e+07	3.07823e+06	9.71309e+06	3.97516e+07	6.10112e+07	1.28929e+07	9.16423e+06	5.98537e+06	2.41518e+07	1.96161e+07	2.16312e+07	1.22093e+07
Gm10045	gi|309266791;gi|309270949	0.317	0.4619	0.1569	1.4441	1.3647	0.6679	0.5439	0.8451	0.676	0.7208	0.6489	0.9741	1.90552e+07	2.05597e+07	1.82378e+07	4.20556e+07	4.41542e+07	1.40919e+07	2.29034e+07	3.16485e+07	1.31237e+07	9.36223e+06	1.84936e+07	2.5503e+07
Gm10051	gi|309265470	0.9186	1.0928	0.5392	4.2461	4.4153	5.4036	0.8284	1.1223	3.409	3.7842	2.749	4.5011	5.52235e+07	4.86444e+07	6.26592e+07	1.23654e+08	1.42859e+08	1.14006e+08	3.48826e+07	4.20311e+07	6.61821e+07	4.91504e+07	7.83474e+07	1.17843e+08
Gm10063	gi|149258592;gi|149258678	1.1478	0.7692	0.5484	3.2334	5.5154	2.3336	0.9152	0.9399	1.6822	1.8785	2.6071	3.6558	6.89986e+07	3.42376e+07	6.37231e+07	9.41623e+07	1.78451e+08	4.9234e+07	3.85389e+07	3.52019e+07	3.26583e+07	2.4398e+07	7.43021e+07	9.57137e+07
Gm10071	gi|149251177	8.8249	2.3361	1.4853	15.0815	12.1663	11.1012	4.3014	4.75	5.4744	12.7106	8.2162	7.6462	5.30518e+08	1.03986e+08	1.72604e+08	4.39201e+08	3.93644e+08	2.34213e+08	1.81129e+08	1.77894e+08	1.0628e+08	1.65089e+08	2.34163e+08	2.00187e+08
Gm10145	gi|309262120	0.8504	0.9912	1.1055	3.1557	3.4181	2.4865	2.1511	2.595	1.9987	5.9463	4.6433	7.4609	5.11238e+07	4.41217e+07	1.28464e+08	9.19008e+07	1.10592e+08	5.24598e+07	9.05821e+07	9.71864e+07	3.88021e+07	7.72317e+07	1.32335e+08	1.95336e+08
Gm10166	gi|407263363;gi|309265879	0.5355	0.9447	0.5139	5.2138	4.5418	3.6437	1.7951	1.28	1.7307	3.5665	2.094	2.9782	3.21926e+07	4.20484e+07	5.97241e+07	1.51835e+08	1.46951e+08	7.68753e+07	7.55908e+07	4.79374e+07	3.36001e+07	4.6323e+07	5.96806e+07	7.79725e+07
Gm10177	gi|309266445	0.2578	0.0833	0.0645	5.0596	15.1448	5.8945	3.2111	1.5742	0.935	3.0087	1.8933	4.6232	1.54961e+07	3.70764e+06	7.49169e+06	1.47346e+08	4.90012e+08	1.24362e+08	135219080	5.89569e+07	1.81529e+07	3.90772e+07	5.39591e+07	1.2104e+08
Gm10224	gi|309265700	0.2502	4.0951	0.2216	1.5673	0.8995	0.6446	1.1248	0.9149	3.5541	1.5424	1.0774	0.8778	1.504e+07	1.82278e+08	2.57509e+07	4.56439e+07	2.91024e+07	1.36e+07	4.73639e+07	3.42632e+07	6.9e+07	2.00326e+07	3.07065e+07	2.29829e+07
Gm10237	gi|407264104	0.6359	0.0538	0.0648	1.0628	1.4666	0.4753	0.1684	0.1241	0.9676	1.1736	0.5851	0.3627	3.82299e+07	2.39418e+06	7.53348e+06	3.09515e+07	4.74519e+07	1.00278e+07	7.09142e+06	4.6474e+06	1.87847e+07	1.52428e+07	1.66761e+07	9.49614e+06
Gm10257	gi|407262068	4.9202	2.9004	3.3228	345.086	381.335	304.57	267.126	325.866	497.729	192.515	265.954	316.804	2.95784e+08	1.29103e+08	386136986	10049565258	12338179448	6425846855	11248549950	12204101930	9662906020	2500435087	7579736636	8294313325
Gm10294	gi|407263409;gi|309267049	0.3696	0.4606	0.3535	3.7468	3.9797	2.9194	1.2759	0.9095	1.0981	2.1233	1.6888	2.3152	22220026	2.05e+07	4.10776e+07	1.09115e+08	1.28765e+08	6.15939e+07	5.37257e+07	3.40612e+07	2.13191e+07	2.7578e+07	4.81322e+07	6.06153e+07
Gm10349	gi|149269638	0.9278	0.9293	0.7861	3.8352	2.7396	2.075	1.3016	1.669	2.545	1.0915	1.5485	2.4164	5.57782e+07	4.13647e+07	9.13535e+07	1.1169e+08	8.86399e+07	4.37777e+07	5.48098e+07	6.25053e+07	4.94078e+07	1.41765e+07	44133680	6.32646e+07
Gm10362	gi|309263288;gi|309270584	0.3797	0.6693	0.3644	3.6325	3.1216	2.5837	1.2729	0.9022	1.2272	2.529	1.4441	2.0414	2.28275e+07	2.97934e+07	4.23499e+07	1.05785e+08	1.00999e+08	5.45116e+07	5.36008e+07	3.37891e+07	2.38255e+07	3.28472e+07	4.11566e+07	5.34464e+07
Gm10420	gi|309268560	0.2617	0.3131	0.2296	1.8902	1.9921	2.725	0.7991	1.0954	0.7488	1.1885	0.8116	1.3494	1.57346e+07	1.39381e+07	2.66809e+07	5.5046e+07	6.44563e+07	5.74916e+07	3.36482e+07	4.10235e+07	1.45379e+07	1.54366e+07	2.31312e+07	3.53302e+07
Gm10705	gi|377833873;gi|149251263	0.9599	1.0286	1.1818	3.4821	3.8122	2.7463	2.4301	2.9003	2.1237	6.5744	5.2418	8.1246	5.77071e+07	4.57826e+07	1.37328e+08	1.01405e+08	123345809	5.79418e+07	1.02329e+08	1.08619e+08	4.12295e+07	8.53898e+07	1.49391e+08	2.12711e+08
Gm10913	gi|309270764	0.1066	0.2826	0.0716	0.3998	0.2864	0.2907	0.1496	0.0579	0.1632	0.2787	0.3143	0.3078	6.40886e+06	1.258e+07	8.3248e+06	1.16435e+07	9.26526e+06	6.13335e+06	6.30107e+06	2.16821e+06	3.169e+06	3.61952e+06	8.95688e+06	8.05963e+06
Gm11449	gi|149250406	0.0043	0.0001	0.0715	0.0166	0.0159	0.0043	0.0046	0.0107	0.1435	0.0006	0.0087	0.0047	257852	4345.29	8.31088e+06	483090	513554	89915.7	192610	399631	2.78549e+06	7683	247365	123457
Gm11546	gi|309272522;gi|407262534	0.0258	0.0244								0.0419		0.0393	1.54959e+06	1.08671e+06								543870		1.02963e+06
Gm11575	gi|309264325	0.2578	0.0833	0.0645	5.0596	15.1448	5.8945	3.2111	1.5742	0.935	3.0087	1.8933	4.6232	1.54961e+07	3.70764e+06	7.49169e+06	1.47346e+08	4.90012e+08	1.24362e+08	135219080	5.89569e+07	1.81529e+07	3.90772e+07	5.39591e+07	1.2104e+08
Gm11686	gi|309267799;gi|309264602	0.679	0.0605	0.0729	1.1612	1.5854	0.5347	0.1869	0.138	1.0413	1.2646	0.6263	0.3964	4.08184e+07	2.69345e+06	8.47516e+06	3.38155e+07	5.12968e+07	1.12813e+07	7.87095e+06	5.16702e+06	2.02155e+07	1.64243e+07	1.78497e+07	1.03777e+07
Gm11703	gi|309262452	0.3325	0.4822	0.1673	1.514	1.4167	0.7134	0.5692	0.8868	0.6923	0.7596	0.6705	1.0237	1.99909e+07	2.14648e+07	1.94437e+07	4.409e+07	4.58384e+07	1.50514e+07	2.39699e+07	3.32123e+07	1.34408e+07	9.86568e+06	1.91101e+07	2.6801e+07
Gm11787	gi|309268070	0.0017			0.0629	0.15	0.1214	0.5097	0.6017	0.3415	1.4342	0.8316	1.5176	103437			1.83106e+06	4.85336e+06	2.56235e+06	2.14612e+07	2.2535e+07	6.62917e+06	1.86282e+07	2.37008e+07	3.97321e+07
Gm11810	gi|309264937;gi|149252067	0.8176	0.0692	0.0836	1.365	1.8857	0.6111	0.2176	0.1598	1.244	1.5103	0.7534	0.4663	4.91527e+07	3.07823e+06	9.71309e+06	3.97516e+07	6.10112e+07	1.28929e+07	9.16423e+06	5.98537e+06	2.41518e+07	1.96161e+07	2.14723e+07	1.22093e+07
Gm11964	gi|309262489	0.058	0.119	0.0656	0.5092	0.4238	0.2442	0.4394	0.2067	0.3283	0.367	0.2771	0.237	3.4877e+06	5.29781e+06	7.6253e+06	1.4828e+07	1.37135e+07	5.15291e+06	18504066	7.73977e+06	6.37417e+06	4.76647e+06	7.89625e+06	6.2054e+06
Gm12271	gi|82934691	0.7913	0.3044	0.2766	16.5339	0.8452	42.2833	10.4397	12.2385	61.8353	17.3813	30.6654	4.2419	4.75689e+07	1.35475e+07	3.21481e+07	4.81499e+08	2.73481e+07	8.92097e+08	4.39609e+08	4.58348e+08	1200469121	2.25752e+08	8.73971e+08	111059259
Gm12508	gi|407263120	0.0462	0.1178	0.0577	0.1735	0.1259	0.1229	0.0643	0.0286	0.1224	0.1164	0.1346	0.1302	2.7778e+06	5.24346e+06	6.71053e+06	5.05275e+06	4.07451e+06	2.59303e+06	2.7057e+06	1.06994e+06	2.37692e+06	1.51133e+06	3.8351e+06	3.40962e+06
Gm12657	gi|124486606	4.9202	2.9004	3.2941	344.827	381.118	304.57	267.111	325.834	497.57	192.359	265.881	316.76	2.95784e+08	1.29103e+08	3.82796e+08	10042015398	12331160257	6425846855	11247923143	12202871649	9659802033	2498414934	7577668376	8293157358
Gm12693	gi|149252780	0	0.1852	0.0197	0.1516	1.1605	1.4237	0.0203	0.0725	0.0724	0.1034	0.0683	0.4621	0	8.24439e+06	2.28474e+06	4.41395e+06	3.75476e+07	3.00366e+07	854496	2.71427e+06	1.40545e+06	1.34333e+06	1.94692e+06	1.20996e+07
Gm12770	gi|309265873	0.8312	0.3011	1.1929	0.3572	0.4135	0.2358	0.215	0.215	1.5509	0.3398	0.1206	0.249	4.99701e+07	1.34009e+07	1.38628e+08	1.04009e+07	1.33802e+07	4.97542e+06	9.05221e+06	8.05291e+06	3.01085e+07	4.4132e+06	3.43667e+06	6.51914e+06
Gm12816	gi|309266996;gi|309268181	0.1435	0.3041	0.1843	4.0056	3.6811	3.2423	1.8719	1.2609	2.5291	1.815	2.1064	2.1384	8.62882e+06	1.35339e+07	2.14191e+07	1.16651e+08	1.19104e+08	6.84071e+07	7.88258e+07	4.72215e+07	4.91002e+07	2.3573e+07	6.00326e+07	5.59857e+07
Gm12854	gi|309265057	0.0853			34.8214	27.9255	13.7832	2.6288	4.1272	2.9817	2.1031	1.6462	2.0535	5.13065e+06			1014065444	9.03536e+08	2.90799e+08	1.10695e+08	1.54567e+08	5.7887e+07	2.73162e+07	4.6918e+07	5.37627e+07
Gm13078	gi|146134351	0												0
Gm13083	gi|187280849	0												0
Gm13128	gi|147905915	0.0036	0.0044	0.0033	0.0027			0.0877		0.0032				215472	194892	387679	77472.8			3.69358e+06		61403.1
Gm13154	gi|169646737	0.0139			0.0134			0.0004				0.0221		838318			389701			15467.3				629375
Gm13202	gi|82896218;gi|377837182	4.3422	2.8097	0.5102	0.5878	0.6122	0.5554	0.4995	0.4646	0.1729	0.4644	0.4125	0.4236	2.61032e+08	1.25066e+08	5.92883e+07	1.71188e+07	1.98076e+07	1.17177e+07	2.10323e+07	1.74003e+07	3.35596e+06	6.03172e+06	1.17568e+07	1.10904e+07
Gm13213	gi|63517178;gi|309265127	0.0955	0.1066	0.1386	0.4164	0.3022	0.295	0.1542	0.0686	0.2938	0.2681	0.323	0.3126	5.74256e+06	4.74546e+06	1.61053e+07	1.21266e+07	9.77881e+06	6.22327e+06	6.49368e+06	2.56784e+06	5.70462e+06	3.48191e+06	9.20425e+06	8.18309e+06
Gm13552	gi|407262947	0.1982	0.4539	0.1749	0.0424			0.0294	0.0323	0.0664				1.19169e+07	2.02017e+07	2.03297e+07	1.23426e+06			1.23655e+06	1.20916e+06	1.28952e+06
Gm13653	gi|309264473	0.285	0.4133	0.1434	1.2966	1.2139	0.611	0.4875	0.7601	0.5934	0.6504	0.5738	0.8774	1.71351e+07	1.83984e+07	1.6666e+07	3.77604e+07	3.92759e+07	1.28915e+07	2.05284e+07	2.84677e+07	1.15207e+07	8.44701e+06	1.63542e+07	2.29723e+07
Gm13981	gi|82885753	0.2123	0.4437	0.3797	1.8027	0.925	0.789	0.3597	0.303	1.4059	0.8441	0.783	0.8815	1.27631e+07	1.97509e+07	4.41293e+07	5.24985e+07	2.99272e+07	1.6646e+07	1.51451e+07	1.13484e+07	2.72948e+07	1.09639e+07	2.23143e+07	2.30797e+07
Gm14059	gi|149250091	1.376	1.1399	0.7276	4.2063	6.9438	2.9167	1.0959	1.2477	2.0535	2.7074	3.2321	4.8833	8.27196e+07	5.07403e+07	8.45548e+07	1.22494e+08	2.24667e+08	6.15377e+07	4.61465e+07	4.67292e+07	3.98658e+07	3.51641e+07	9.21158e+07	127849925
Gm14217	gi|309267832;gi|309264633	0.8938	1.2053	0.9935	7.5849	12.7939	6.7205	3.922	4.7694	6.8511	9.9748	11.3558	7.1811	5.37321e+07	5.36521e+07	1.15449e+08	2.20888e+08	4.13948e+08	1.41789e+08	1.65152e+08	178618301	133006468	129554921	3.23642e+08	1.88009e+08
Gm14279	gi|309267842	1.2887	0.3383	0.2667	2.5619	2.8146	2.2516	0.5727	0.5565	1.731	2.7332	1.7428	1.2598	7.74694e+07	1.50571e+07	3.0997e+07	7.46078e+07	9.10655e+07	4.75053e+07	2.41156e+07	2.08431e+07	3.36051e+07	3.54995e+07	4.96688e+07	3.2982e+07
Gm14517	gi|407264277	0.1	0.079	0.1269	0.2612	0.2828	0.3542	0.1955	0.2554	0.258	0.2223	0.2911	0.2588	6.01407e+06	3.51428e+06	1.47509e+07	7.60649e+06	9.15065e+06	7.47328e+06	8.23374e+06	9.56423e+06	5.00907e+06	2.88706e+06	8.29755e+06	6.77653e+06
Gm14680	gi|149271663	0.0838	0.0558	0.0547	0.0067	0.0145	0.0001	0.0011	0.0029	0.0264	0.0151	0.0115	0.0241	5.04037e+06	2.48332e+06	6.35094e+06	196490	468441	2789.49	45113.5	108562	512353	196711	328974	630649
Gm14925	gi|309271459	0.2594	1.4425	0.0863	0.1377	0.0225	0.0311	0.2887	0.0174	0.0898	0.0572	0.036	0.0458	1.55943e+07	6.42089e+07	1.00301e+07	4.00915e+06	728658	655566	1.2157e+07	651032	1.7437e+06	742910	1.02541e+06	1.19945e+06
Gm14958	gi|149272225	0.8107	0.4474	0.2906	1.4005	1.9545	1.3286	0.3551	0.4818	0.7137	1.3938	1.048	1.8163	4.87387e+07	1.99131e+07	3.37752e+07	4.07849e+07	6.32378e+07	2.80302e+07	1.49545e+07	1.80436e+07	1.38557e+07	18103283	2.98687e+07	4.7553e+07
Gm15032	gi|309266944	0.2793	0.5984	0.4942	1.1151	2.0305	1.5886	0.52	0.4267	0.8878	1.1175	1.0924	1.1635	1.67907e+07	2.66375e+07	5.74328e+07	3.24741e+07	6.56961e+07	3.3516e+07	2.18951e+07	1.59806e+07	1.72354e+07	1.45145e+07	3.11348e+07	3.04618e+07
Gm15118	gi|309268906	0.075	0.0241	0.1409		0			0.0935	0.1618		0.1016		4.50792e+06	1.07232e+06	1.63764e+07		0			3.50218e+06	3.14196e+06		2.89489e+06
Gm15210	gi|377835587	0.0236	0.0207	0.0115	0.7703	0.8848	0.4774	0.4269	0.4421	0.3606	0.4139	0.6025	0.4537	1.42139e+06	919918	1.3353e+06	2.24334e+07	2.86263e+07	1.00727e+07	1.79785e+07	1.65554e+07	7.00074e+06	5.3752e+06	1.71726e+07	1.18777e+07
Gm15453	gi|407262829	0.0335	0.0306	0.0335	1.125	1.7227	0.8915	1.1474	0.8393	0.5982	3.0586	1.7089	1.9928	2.01271e+06	1.3633e+06	3.89334e+06	3.27616e+07	5.57396e+07	1.88083e+07	4.83167e+07	3.14329e+07	1.1613e+07	3.97253e+07	4.87044e+07	5.21728e+07
Gm15483	gi|309266131	0.5457	2.6751	0.91	6.4178	5.1135	5.4888	1.5889	2.6657	2.2326	4.9695	4.5083	5.8154	3.28029e+07	1.19075e+08	1.0575e+08	186898994	1.65448e+08	1.15803e+08	6.69098e+07	9.98348e+07	4.33438e+07	6.4545e+07	128488776	1.52254e+08
Gm15501	gi|309265983;gi|149257598	2.1128	2.9488	6.5351	16.9998	12.5707	10.7459	5.1176	6.6823	5.9098	10.5328	5.6235	9.213	1.2701e+08	1.31256e+08	7.59421e+08	4.95066e+08	4.06727e+08	2.26718e+08	2.15501e+08	2.50259e+08	1.14733e+08	1.36802e+08	1.60272e+08	2.41207e+08
Gm1564	gi|189011710	0.0452					0.106							2.71834e+06					2.23712e+06
Gm15682	gi|309272152	0.1611	0.2356	0.1245	0.806	0.5984	0.5337	0.2832	0.4819	0.1904	0.4586	0.2605	0.5814	9.6831e+06	1.04886e+07	1.4471e+07	2.34731e+07	1.93609e+07	1.12592e+07	1.19273e+07	1.80469e+07	3.69676e+06	5.95605e+06	7.42444e+06	1.52223e+07
Gm15776	gi|407264090	0.0021	1.5137	0.0422	1.2577	0.9783	0.8585	0.0423	0.0939	3.1765	0.9159	0.7015	0.5756	128518	6.73761e+07	4.90957e+06	3.6627e+07	3.16539e+07	1.81125e+07	1.78245e+06	3.51643e+06	6.16685e+07	1.1896e+07	1.99922e+07	1.50693e+07
Gm16381	gi|260593690	0.0483	0.0623	0	0.0399	0.9309	0.1852	0.0158		0.3016	0.3186	0.0578	0.0782	2.9028e+06	2.77458e+06	0	1.16155e+06	3.01188e+07	3.90817e+06	666013		5.85468e+06	4.13867e+06	1.64653e+06	2.04708e+06
Gm17748	gi|309270883;gi|407262256	0.0003		0.0048	0.5299	0.3343	0.1269	0.1329	0.1207	0.1551	0.3079	0.2464	0.2996	20264.4		552780	1.54329e+07	1.08164e+07	2.67665e+06	5.59699e+06	4.52088e+06	3.01097e+06	3.9993e+06	7.0225e+06	7.84378e+06
Gm19843	gi|407263827;gi|407262653	1.1728	1.1971	0.7813	8.7192	7.9085	5.8565	2.4515	2.979	2.8931	4.4295	2.356	2.8798	7.05026e+07	5.32852e+07	9.07906e+07	2.53921e+08	255881170	1.23562e+08	1.0323e+08	1.11568e+08	5.61667e+07	5.75309e+07	6.7146e+07	7.53956e+07
Gm2001	gi|407263802	0.0483	0.0623	0	0.0399	0.9309	0.1852	0.0158		0.3016	0.3186	0.0578	0.0782	2.9028e+06	2.77458e+06	0	1.16155e+06	3.01188e+07	3.90817e+06	666013		5.85468e+06	4.13867e+06	1.64653e+06	2.04708e+06
Gm20026	gi|309270925	0.0025	0.0015			0.0004	0.016			0.115	0.026	0.0063	0.0068	147667	65975.1			12837.5	338220			2.23211e+06	337461	180165	179165
Gm20056	gi|309263466;gi|309270749	0.0298	0.0492	0.0509	0.5704	0.7215	0.7321	0.1785	0.4189	0.1937	0.0722	0.0261	0.0291	1.79051e+06	2.19154e+06	5.91926e+06	1.66114e+07	2.33448e+07	1.54455e+07	7.51466e+06	1.56873e+07	3.75996e+06	937984	743904	761002
Gm2016	gi|169808420	0.0064		0.0019	0.1695	0.1327	0.1177	0.0418	0.0379	0.0426	0.1187	0.0647	0.0927	383004		219830	4.93524e+06	4.29368e+06	2.48307e+06	1.75916e+06	1.42119e+06	826825	1.54163e+06	1.84443e+06	2.42601e+06
Gm2022	gi|294832030	0.0073		0.0022	0.1925	0.1512	0.1341	0.0475	0.0433	0.0479	0.1355	0.074	0.1059	437719		251234	5.6047e+06	4.89082e+06	2.82885e+06	1.99846e+06	1.61986e+06	929793	1.75944e+06	2.10792e+06	2.77258e+06
Gm20267	gi|407262940	0.6992	0.7954	0.8763						0.8641				4.20346e+07	3.54068e+07	1.01837e+08						1.67749e+07
Gm2036	gi|149271249	0.0129		0	0.2481	0.3173	0.3569		0.1649	0.2558	0.3478	0.2261	0.2677	774271		0	7.22409e+06	1.02662e+07	7.52918e+06		6.17646e+06	4.96698e+06	4.51746e+06	6.44495e+06	7.00757e+06
Gm2046	gi|149263427	0.0073		0.0022	0.1925	0.1512	0.1341	0.0475	0.0433	0.037	0.1355	0.074	0.1059	437719		251234	5.6047e+06	4.89082e+06	2.82885e+06	1.99846e+06	1.61986e+06	717703	1.75944e+06	2.10792e+06	2.77258e+06
Gm2260	gi|309272927	0.8389	0.9613	0.2309	0.7154	0.7562	1.1377	1.0975	1.3103	1.435	0.8579	0.347	0.6577	5.04335e+07	4.27913e+07	2.68331e+07	2.08325e+07	2.44679e+07	2.40025e+07	4.62169e+07	4.90724e+07	2.7859e+07	1.11429e+07	9.88878e+06	1.72185e+07
Gm2274	gi|149265358	0.8389	0.9613	0.2309	0.7154	0.7562	1.1377	1.0975	1.3103	1.435	0.8579	0.347	0.6577	5.04335e+07	4.27913e+07	2.68331e+07	2.08325e+07	2.44679e+07	2.40025e+07	4.62169e+07	4.90724e+07	2.7859e+07	1.11429e+07	9.88878e+06	1.72185e+07
Gm2423	gi|309269866	0.8676	0.8522	0.7895	26.418	26.27	16.1498	11.6234	10.8756	10.9626	19.368	10.6551	11.4784	5.21553e+07	3.79337e+07	9.17409e+07	7.69342e+08	8.49972e+08	3.4073e+08	4.89454e+08	4.07306e+08	2.12828e+08	2.51557e+08	3.03672e+08	3.00518e+08
Gm2663	gi|156627586	0.9363	3.5323	0.0618	2.4306	2.0493	1.0688	0.296	0.4379	0.0028	3.1259	2.6017	1.7679	5.6287e+07	1.57229e+08	7.18253e+06	7.07826e+07	6.63052e+07	2.25505e+07	1.2466e+07	1.64013e+07	55063.7	4.05994e+07	7.41494e+07	4.62868e+07
Gm2904	gi|149264832	1.5854	2.0125	1.9061	4.2227	2.7592	0.4869	2.2377	2.609	0.6755	0.0821	0.468	0.5846	9.53094e+07	8.95811e+07	221503979	122973735	8.92731e+07	1.02721e+07	9.42301e+07	9.77086e+07	1.31147e+07	1.06647e+06	1.3337e+07	1.53057e+07
Gm3141	gi|309270370;gi|309267022	0.0932	0.0312	0.0307	0.1923	0.2672	0.1514	0.0864	0.0982	0.0164	0.07	0.0774	0.0618	5.60303e+06	1.39023e+06	3.57263e+06	5.59908e+06	8.64689e+06	3.19384e+06	3.63982e+06	3.67672e+06	318928	909219	2.2057e+06	1.6174e+06
Gm3213	gi|309269390	5.0117	0.9405	0.4734	1.5615	1.6353	2.6165	0.9647	1.703	1.0316	1.1839	2.2749	2.5977	3.01281e+08	4.1862e+07	5.50066e+07	4.54734e+07	5.29113e+07	5.52032e+07	4.06246e+07	6.37789e+07	2.00275e+07	1.53762e+07	6.48338e+07	6.80114e+07
Gm3244	gi|149266669	20.3101	37.176	30.1498	4.2958	4.4253	4.2517	10.9915	8.7554	9.2798	4.2886	3.6548	4.4482	1220960013	1654768823	3503609445	125101906	1.43181e+08	8.97034e+07	4.62848e+08	3.27899e+08	1.80158e+08	5.57008e+07	1.04163e+08	1.16459e+08
Gm3362	gi|309263233	3.0419	2.7415	4.2764	10.9073	6.0366	8.3553	3.4196	2.6516	5.2401	7.6574	4.2376	4.8843	1.82867e+08	1.22031e+08	496940890	3.17642e+08	1.95315e+08	1.76281e+08	1.43997e+08	9.93071e+07	1.0173e+08	9.94564e+07	1.20774e+08	1.27877e+08
Gm3552	gi|377836168;gi|377833368	0.0365	0.1258	0.0092	0.1587	0.1855	0.0623	0.0157	0.0281	0.4556	0.0283	0.0402	0.0009	2.19194e+06	5.60125e+06	1.06435e+06	4.62167e+06	6.00326e+06	1.31379e+06	660803	1.05125e+06	8.84443e+06	368039	1.14656e+06	23007.3
Gm3776	gi|340545553	0.1844	0.207	0.2779	6.4329	10.0623	5.0418	0.3055	0.3778	0.4919	0.0056	0.0079	0.0625	1.10878e+07	9.21421e+06	3.22981e+07	1.87337e+08	3.25567e+08	1.06373e+08	1.28632e+07	1.41488e+07	9.54884e+06	73105.6	226459	1.63509e+06
Gm3837	gi|309264292	0.4167	0.4352	0.3147	1.4116	0.8676	0.9428	0.9798	0.6958	0.3402	1.0819	1.0263	0.761	2.50502e+07	1.93707e+07	3.65691e+07	4.11086e+07	2.80714e+07	1.98909e+07	4.12585e+07	2.60588e+07	6.60397e+06	1.4052e+07	2.92492e+07	1.99232e+07
Gm3873	gi|149270460	20.3101	37.176	30.1498	4.2958	4.4253	4.2517	10.9915	8.7554	9.2798	4.2886	3.6548	4.4482	1220960013	1654768823	3503609445	125101906	1.43181e+08	8.97034e+07	4.62848e+08	3.27899e+08	1.80158e+08	5.57008e+07	1.04163e+08	1.16459e+08
Gm3934	gi|309264301	1.5915	2.0191	0.5317	7.211	13.0461	4.2697	1.1724	1.539	0.3913	0.3269	0.3032	0.3885	9.5673e+07	8.98756e+07	6.17816e+07	209997840	4.22108e+08	9.0083e+07	4.93709e+07	5.76376e+07	7.59687e+06	4.24643e+06	8.64174e+06	1.01725e+07
Gm4024	gi|309262833	0.4485	0.7393	0.3838	15.2755	13.2877	13.935	3.1946	3.4642	2.419	4.0471	4.6452	7.1885	2.69617e+07	3.29059e+07	4.46057e+07	4.44851e+08	4.29926e+08	2.94001e+08	1.34524e+08	1.29737e+08	4.69621e+07	5.25644e+07	1.32391e+08	1.88204e+08
Gm4027	gi|294774578	0.0073		0.0022	0.1925	0.1512	0.1341	0.0475	0.0433	0.037	0.1355	0.074	0.1059	437719		251234	5.6047e+06	4.89082e+06	2.82885e+06	1.99846e+06	1.61986e+06	717703	1.75944e+06	2.10792e+06	2.77258e+06
Gm4581	gi|149267527	0.3447	5.4784	0.7675	8.7042	4.6757	2.9992	2.0786	1.7759	4.7253	5.0617	2.047	3.7808	2.07237e+07	2.43854e+08	8.91873e+07	2.53484e+08	151283599	6.32774e+07	8.75283e+07	6.65104e+07	9.17376e+07	6.57428e+07	5.83404e+07	9.8986e+07
Gm4604	gi|309265658	1.4335	1.5969	1.6612	6.3338	8.4701	5.6266	4.3208	3.8509	4.6601	9.1044	5.4625	5.1251	8.61775e+07	7.10787e+07	1.93044e+08	1.84454e+08	2.74051e+08	1.1871e+08	1.81948e+08	1.44222e+08	9.04702e+07	1.1825e+08	1.55684e+08	1.34182e+08
Gm4705	gi|149268895	0.3285	0.7388	0.4457	2.8526	3.3898	2.4411	1.1195	0.8374	1.6284	2.0712	1.7317	3.3864	1.97488e+07	3.28851e+07	5.17923e+07	8.30743e+07	1.09679e+08	5.15027e+07	4.71398e+07	3.1362e+07	3.16135e+07	2.69009e+07	4.93526e+07	8.86608e+07
Gm4883	gi|82904428	0.1375	0.2759	0.3679	0.7153	1.2797	0.8139	0.5895	0.3006	0.6252	0.8365	0.9935	0.7713	8.26443e+06	1.228e+07	4.2751e+07	2.08305e+07	4.14049e+07	1.71716e+07	2.48255e+07	1.12575e+07	1.21376e+07	1.08647e+07	2.83139e+07	2.01941e+07
Gm4887	gi|407263448	0.0207			1.1534	1.062	1.6281	0.4285	0.6616	0.5497	1.5325	1.3849	1.8863	1.24439e+06			3.35879e+07	3.4362e+07	3.43504e+07	1.80421e+07	2.47784e+07	1.06722e+07	1.99049e+07	3.94696e+07	4.93855e+07
Gm4889	gi|149258537;gi|309266241	0.0955	0.1066	0.1386	0.4164	0.3022	0.295	0.1542	0.0686	0.2938	0.2681	0.323	0.3126	5.74256e+06	4.74546e+06	1.61053e+07	1.21266e+07	9.77881e+06	6.22327e+06	6.49368e+06	2.56784e+06	5.70462e+06	3.48191e+06	9.20425e+06	8.18309e+06
Gm4916	gi|309271524	0.011	0.01	0.0066	0.176	0.221	0.1934	0.0949	0.0454	0.1084	0.1903	0.1271	0.234	659648	444600	769895	5.12616e+06	7.14929e+06	4.07968e+06	3.99826e+06	1.70105e+06	2.10394e+06	2.47192e+06	3.622e+06	6.12741e+06
Gm4925	gi|81230474	0.5431	0.0861	0.0927	0.4491	0.5339	0.5514	0.1021	0.1226	0.288	0.4679	0.1973	0.4782	3.26514e+07	3.83434e+06	1.0778e+07	1.30781e+07	1.72754e+07	1.16333e+07	4.29994e+06	4.59129e+06	5.59067e+06	6.07675e+06	5.62438e+06	1.252e+07
Gm4943	gi|149267789	12.3764	11.7433	36.8514	1.3583	0.7968	0.8736	3.8749	5.4011	1.6259	2.1239	0.9638	1.329	7.44018e+08	5.22714e+08	4282386853	3.95575e+07	2.57793e+07	1.84317e+07	1.6317e+08	2.02279e+08	3.15658e+07	2.75863e+07	2.74685e+07	3.47951e+07
Gm4951	gi|85702067	0.0139		0.0023	0.0142		0.0224	0.0253	0.0294	0.0527	0.1062	0.1	0.1318	835392		266295	414898		473166	1.06731e+06	1.09979e+06	1.02279e+06	1.37962e+06	2.84966e+06	3.45169e+06
Gm4963	gi|20846986	6.7034	2.5788	1.4011	35.2701	33.2979	35.3357	7.5507	10.7529	10.3916	11.9181	20.9628	17.0155	402982774	1.14786e+08	1.62812e+08	1027133983	1077359556	7.45515e+08	3.17958e+08	4.02709e+08	2.01742e+08	1.54795e+08	5.97445e+08	4.45487e+08
Gm5058	gi|25032837	1.2468	0.4516	1.7894	0.5357	0.6203	0.3537	0.3225	0.3225	2.3263	0.5097	0.1809	0.3735	7.49551e+07	2.01013e+07	2.07943e+08	1.56014e+07	2.00703e+07	7.46313e+06	1.35783e+07	1.20794e+07	4.51628e+07	6.6198e+06	5.15501e+06	9.77871e+06
Gm5068	gi|407261991;gi|149263303	0.0152			6.2894	8.0399	3.4322	0.0699	0.6847	0.5161		0.3679	0.37	914870			1.8316e+08	2.60133e+08	7.24134e+07	2.94363e+06	2.56444e+07	1.00199e+07		1.04857e+07	9.68625e+06
Gm5093	gi|82994207	0.989	1.0606	1.4755	12.2705	6.55	4.0886	5.3459	2.5095	4.44	6.6854	3.5269	3.9363	5.94531e+07	4.72112e+07	1.7146e+08	3.57341e+08	2.11926e+08	8.62626e+07	2.25112e+08	9.39837e+07	8.61974e+07	8.68317e+07	1.00518e+08	1.03058e+08
Gm5215	gi|407264077;gi|407262170	0.6662	0.6183	0.6414	0.9247	0.5739	0.5497	0.2585	0.2296	2.4404	5.7964	0.9791	1.8499	4.00496e+07	2.75223e+07	7.45367e+07	2.69298e+07	1.85686e+07	1.15976e+07	1.08839e+07	8.59905e+06	4.73777e+07	7.52851e+07	2.79047e+07	4.84323e+07
Gm5218	gi|309270623	0.0592	0.157	0.0373	0.2221	0.1591	0.1615	0.0831	0.0322	0.0835	0.1548	0.1746	0.171	3.56048e+06	6.98887e+06	4.33022e+06	6.46861e+06	5.14737e+06	3.40742e+06	3.50059e+06	1.20456e+06	1.62174e+06	2.01084e+06	4.97605e+06	4.47757e+06
Gm5396	gi|407264363;gi|83004259	0.0905	0.0807	0.0678	14.1139	11.7018	6.8971	4.2665	5.6478	9.9203	0.3351	2.1794	2.4381	5.43781e+06	3.59291e+06	7.87605e+06	4.11025e+08	3.78614e+08	1.45516e+08	1.79659e+08	2.11517e+08	1.92592e+08	4.35299e+06	6.21129e+07	6.38335e+07
Gm5409	gi|51092303	1.0613	0.2515	0.5186	0.1918	0.2634	0.4851	0.2415	0.0097	2.9056	1.1934	0.4668	0.1914	6.38012e+07	11193961	6.02677e+07	5.58446e+06	8.52348e+06	1.02338e+07	1.01708e+07	361693	5.64101e+07	1.54995e+07	1.33043e+07	5.01085e+06
Gm5414	gi|51092301	0.0484	0.0112	0.0237	0.0365	0.0545	0.1386	0.0425	0.0368	0.1576	0.0097	0.0018	0.0228	2.90806e+06	499856	2.74974e+06	1.06404e+06	1.76434e+06	2.92517e+06	1.78839e+06	1.37647e+06	3.05937e+06	125721	50174.9	596489
Gm5428	gi|407261829	1.7986	1.5346	4.2312	13.151	9.5249	7.2538	6.7419	7.8363	7.9781	12.6889	6.4403	8.0183	1.08123e+08	6.83085e+07	4.91695e+08	3.82983e+08	3.08179e+08	1.53042e+08	2.83897e+08	2.93478e+08	1.54886e+08	1.64806e+08	1.83548e+08	2.09928e+08
Gm5445	gi|82949522	0.1253	0.1833	0.0969	0.6261	0.4651	0.4147	0.22	0.3748	0.1481	0.3561	0.2019	0.4522	7.5313e+06	8.15778e+06	1.12553e+07	1.82328e+07	1.50474e+07	8.74958e+06	9.26336e+06	1.40365e+07	2.87525e+06	4.62526e+06	5.75445e+06	1.18395e+07
Gm5451	gi|51767763;gi|407262054	0.7262	0.601	0.7027	4.1521	5.8983	3.5705	2.1023	2.658	1.6363	2.1968	2.9484	2.6476	4.36587e+07	2.67535e+07	8.16587e+07	1.20916e+08	1.90842e+08	7.53303e+07	8.85265e+07	9.95465e+07	3.17663e+07	2.85322e+07	8.40287e+07	6.93164e+07
Gm5453	gi|82951993	0.9073	1.0297	0.7452	3.4035	2.8474	3.4359	1.6063	1.8011	2.2733	2.9614	4.335	3.3913	5.4545e+07	4.58336e+07	8.65928e+07	9.91152e+07	9.21285e+07	7.24902e+07	6.76401e+07	6.74542e+07	4.41331e+07	3.84631e+07	1.23549e+08	8.87878e+07
Gm5506	gi|70794816	19.1757	27.0765	20.42	38.395	55.8738	31.4514	24.9381	31.3	28.3487	61.5781	61.9726	75.6955	1152762800	1205222911	2372945964	1118136209	1807806590	6.63565e+08	1050130861	1172223981	5.5036e+08	7.99792e+08	1766231988	1981800579
Gm5528	gi|82879797	0.2269	0.3543	0.1255	1.0834	1.0194	0.5086	0.4081	0.6457	0.5104	0.5627	0.5021	0.7453	1.3641e+07	1.57721e+07	1.45828e+07	3.15501e+07	3.29821e+07	1.07297e+07	1.71852e+07	2.41822e+07	9.908e+06	7.30826e+06	1.431e+07	1.95135e+07
Gm5566	gi|94375800	13.3275	15.8033	18.4538	16.3321	13.702	6.9366	4.5106	3.6167	7.0006	6.9399	4.0755	6.7498	801194075	7.03434e+08	2144452113	4.75621e+08	4.4333e+08	1.46349e+08	1.89939e+08	1.3545e+08	1.3591e+08	9.01368e+07	1.16154e+08	1.76719e+08
Gm5576	gi|82902181	0.0456	0.0374	0.021	2.0448	2.0631	2.217	1.0622	1.1622	1.0223	1.5025	1.2244	1.8359	2.74183e+06	1.66502e+06	2.43651e+06	5.95477e+07	6.67536e+07	4.67753e+07	4.47287e+07	4.35247e+07	1.98471e+07	1.95148e+07	3.48965e+07	4.80671e+07
Gm5593	gi|309267211;gi|51762951	0.0419												2.51606e+06
Gm561	gi|85701806	4.8624	8.1461	5.2837			2.8454							2.92309e+08	3.62595e+08	6.14006e+08			6.00334e+07
Gm5620	gi|82930689	2.8988	2.6438	2.0476	45.0323	67.6352	43.5365	21.5792	23.8118	9.6348	18.6126	20.9927	29.7169	1.74262e+08	1.1768e+08	2.37948e+08	1311426998	2188350953	9.18535e+08	9.08689e+08	8.9178e+08	1.8705e+08	2.41745e+08	5.98297e+08	7.78025e+08
Gm5621	gi|82931053;gi|309266590	0.7736	0.4354	0.8593	8.6424	8.0319	3.2874	1.9156	1.9853	2.3066	3.0092	2.6725	3.2332	4.65035e+07	1.93802e+07	9.98569e+07	2.51683e+08	2.59874e+08	6.93582e+07	8.06664e+07	7.43513e+07	4.47808e+07	3.90837e+07	7.61657e+07	8.46492e+07
Gm5642	gi|51772387	0.8107	0.4474	0.2906	1.4005	1.9545	1.3286	0.3551	0.4818	0.7137	1.3938	1.048	1.8163	4.87387e+07	1.99131e+07	3.37752e+07	4.07849e+07	6.32378e+07	2.80302e+07	1.49545e+07	1.80436e+07	1.38557e+07	18103283	2.98687e+07	4.7553e+07
Gm5662	gi|85701506;gi|407262667	0.0073		0.0022	0.1925	0.1512	0.1341	0.0475	0.0433	0.0479	0.1355	0.074	0.1059	437719		251234	5.6047e+06	4.89082e+06	2.82885e+06	1.99846e+06	1.61986e+06	929793	1.75944e+06	2.10792e+06	2.77258e+06
Gm5803	gi|260304980	0.5238	0.6115	0.1372	8.8607	7.6925	7.182	7.995	8.5147	1.772	4.1146	11.4902	6.2778	3.1486e+07	2.72174e+07	1.59415e+07	2.58041e+08	2.48893e+08	1.51526e+08	336665927	3.18885e+08	3.44023e+07	5.34412e+07	3.27474e+08	1.64362e+08
Gm5848	gi|63501063;gi|309264759	0.9222	0.1706	0.4083	6.7765	4.8885	2.6198	3.7068	3.0847	2.6557	3.1748	2.634	2.7289	55441751	7.59289e+06	4.74472e+07	1.97344e+08	1.58169e+08	5.5273e+07	156090394	1.15525e+08	5.15581e+07	4.12356e+07	7.50684e+07	7.14463e+07
Gm5858	gi|82891888	0.1932	0.0452	0.0636	1.116	0.8749	0.6932	0.3477	0.3205	0.572	2.3896	1.6024	1.0296	1.16144e+07	2.01066e+06	7.39062e+06	3.25006e+07	2.8307e+07	1.46255e+07	1.4642e+07	1.20024e+07	1.11044e+07	3.10371e+07	4.56676e+07	2.69568e+07
Gm5908	gi|309266232	0.9531	1.2213	0.885	3.2705	2.6291	3.096	1.4631	1.576	2.6471	2.7676	3.998	3.1492	5.72992e+07	5.43623e+07	1.02843e+08	9.52438e+07	8.50648e+07	6.53205e+07	6.16091e+07	5.90225e+07	5.13915e+07	3.59468e+07	1.13944e+08	8.24499e+07
Gm5963	gi|82965725	0	0.8494	0.3756	4.8334	3.4738	4.1738	0.9408	1.0892	5.0471	11.9327	2.3921	2.9214	0	3.78085e+07	4.36415e+07	1.40757e+08	1.12394e+08	8.80583e+07	3.96165e+07	4.07936e+07	9.79838e+07	154984604	6.81764e+07	7.64846e+07
Gm6109	gi|82952096	0.1224	0.1285	0.1246	0.1933	0.2112	0.1356	0.0638	0.1271	1.8913	0.1108	0.1778	0.4974	7.35931e+06	5.7192e+06	1.44747e+07	5.6286e+06	6.8335e+06	2.8602e+06	2.686e+06	4.75952e+06	3.67167e+07	1.4385e+06	5.06838e+06	1.30219e+07
Gm6115	gi|407262070;gi|407263905	0.2312	0.2328	0.2831	34.0511	33.167	16.9959	13.1614	15.2113	18.1771	13.3884	25.0211	11.4989	1.38994e+07	1.03624e+07	3.29006e+07	9.91635e+08	1073124731	3.5858e+08	5.54222e+08	569682830	3.5289e+08	1.73892e+08	713106301	3.01055e+08
Gm6139	gi|407263258	1.2704	0.9937	0.9227	6.0603	3.9588	6.1275	2.086	1.4611	1.9051	4.3465	2.8706	3.5513	7.63718e+07	4.42306e+07	1.07224e+08	1.76486e+08	1.28088e+08	129279467	8.78413e+07	5.47191e+07	3.69864e+07	5.64532e+07	8.18123e+07	9.29782e+07
Gm6155	gi|309268860;gi|309265975	0.0755	0.0385		0.4288	0.4864	0.2212	0.0095	0.1335	0.1388	0.3291	0.1958	0.2713	4.53802e+06	1.71439e+06		1.24863e+07	1.57375e+07	4.66674e+06	400136	4.99993e+06	2.69542e+06	4.27474e+06	5.58131e+06	7.10397e+06
Gm6177	gi|82883044;gi|377833664	0.3506	0.2086	0.2166	3.3902	1.2768	0.6343	0.7298	0.4174	0.7672	1.3872	1.0495	1.1607	2.1074e+07	9.28318e+06	2.51657e+07	9.87282e+07	4.13097e+07	1.3383e+07	3.07296e+07	1.56312e+07	1.48936e+07	1.80177e+07	2.99123e+07	3.03882e+07
Gm6251	gi|283945554	1.6352	1.7916	0.5396	0.7622	0.37	0.7902	0.4386	0.3141	0.699	0.6794	0.3407	0.5002	9.83006e+07	7.97492e+07	6.27098e+07	2.21976e+07	1.19714e+07	1.66715e+07	1.84683e+07	1.17643e+07	1.35713e+07	8.82372e+06	9.71138e+06	1.3097e+07
Gm6314	gi|82915954	0.0749	0.1047		0.7543	0.0014	0.1404	0.0703	0.1156		0.4106	0.0629	0.6813	4.50342e+06	4.65975e+06		2.19657e+07	44194.2	2.96174e+06	2.96118e+06	4.32929e+06		5.33362e+06	1.79155e+06	1.78367e+07
Gm6404	gi|407263925	0.1654	0.4826	0.1988	0.6404		0.1904	0.2553	0.0061	0.5586	0.4306	0.5323	0.3712	9.94443e+06	2.14821e+07	2.30996e+07	1.86501e+07		4.0167e+06	1.07492e+07	229548	1.08447e+07	5.59256e+06	1.51696e+07	9.71796e+06
Gm6415	gi|82906344;gi|309265963	6.153	10.068	6.1585	2.1502	1.3974	3.0346	3.9028	3.124	1.549	3.4614	2.521	1.7469	3.69892e+08	448143612	7.15656e+08	6.26193e+07	4.52125e+07	6.40249e+07	1.64345e+08	1.16997e+08	3.00731e+07	4.49573e+07	7.18492e+07	4.57371e+07
Gm6436	gi|82952669	0.4892	1.1444	0.5028	2.5433	2.394	1.5526	0.6912	0.7702	1.1969	1.4024	1.6714	2.2845	2.94104e+07	5.09382e+07	5.8432e+07	7.40659e+07	7.7458e+07	3.27561e+07	2.91061e+07	2.88468e+07	2.32363e+07	1.82142e+07	4.76354e+07	5.98101e+07
Gm6462	gi|309264061	12.3215	9.6868	6.5334	8.9879	7.4565	11.8089	4.9842	3.7509	12.8355	11.9176	4.8827	6.2104	740718343	4.31177e+08	7.59221e+08	2.61746e+08	2.41256e+08	2.49146e+08	2.0988e+08	1.40475e+08	2.49188e+08	154789140	1.39158e+08	1.62595e+08
Gm6570	gi|149251558;gi|82890078	0.2649	0.4912	0.504	0.5299	0.4399	0.2739	0.1912	0.36	3.5036	0.2716	0.3442	0.7844	1.59263e+07	2.18624e+07	5.85721e+07	1.54331e+07	1.42321e+07	5.77807e+06	8.05291e+06	1.34813e+07	6.8019e+07	3.52807e+06	9.80887e+06	2.05355e+07
Gm6613	gi|309269574	0.0958	0.1492	0.0829	1.3453	0.7609	1.2677	0.2775	0.1649	0.5852	0.6907	0.2636	0.3443	5.75741e+06	6.63959e+06	9.6348e+06	3.91778e+07	2.46183e+07	2.6745e+07	1.16843e+07	6.1758e+06	1.13608e+07	8.97077e+06	7.51267e+06	9.01375e+06
Gm6646	gi|149272239	0.8107	0.4474	0.2906	1.4005	1.9545	1.3286	0.3551	0.4818	0.7137	1.3938	1.048	1.8163	4.87387e+07	1.99131e+07	3.37752e+07	4.07849e+07	6.32378e+07	2.80302e+07	1.49545e+07	1.80436e+07	1.38557e+07	18103283	2.98687e+07	4.7553e+07
Gm6749	gi|309265661;gi|149255259	3.16	1.5633	1.1416	139.075	117.087	129.938	127.371	160.887	314.296	88.6128	121.093	95.6368	1.89965e+08	6.95857e+07	1.32658e+08	4050130495	3788357651	2741432782	5363523872	6025429927	6101734168	1150926218	3451174549	2503890645
Gm6834	gi|309266388	0.7991	2.9222	0.9945	9.3929	6.8613	7.8194	3.0336	2.7221	2.9151	6.6308	5.8437	7.3749	4.80415e+07	130073337	115562403	2.73538e+08	2.21997e+08	1.64973e+08	1.27741e+08	1.01945e+08	5.65937e+07	8.6122e+07	1.66546e+08	1.93085e+08
Gm6921	gi|309266416;gi|82918545	0.1935	0.1434	0.53	2.5186	2.8735	1.584	0.8257	1.2136	0.5712	3.4138	2.6792	1.7158	1.16349e+07	6.38402e+06	6.15951e+07	7.33451e+07	9.29722e+07	3.3419e+07	3.47709e+07	4.54511e+07	1.10895e+07	4.43396e+07	7.63568e+07	4.49211e+07
Gm6987	gi|83002589	0.4216	0.5138	0.3965	0.9838	0.0697	1.2164	0.0764	0.4674	0.6917	3.0594	1.8676	1.9925	2.53461e+07	2.28707e+07	4.60775e+07	2.86511e+07	2.25634e+06	2.5663e+07	3.21636e+06	1.75055e+07	1.34278e+07	3.97356e+07	5.3226e+07	5.21665e+07
Gm6988	gi|82943174;gi|309262778	7.8091	3.0307	1.6813	40.8182	38.652	42.1044	8.3655	12.9035	12.4699	12.2976	23.6834	20.4186	4.6945e+08	134901610	1.95375e+08	1188705836	1250592263	8.88322e+08	3.52268e+08	4.83251e+08	2.42091e+08	1.59725e+08	6.7498e+08	5.34584e+08
Gm7061	gi|309266895;gi|309271453;gi|377834609	0.6122	0.4338	0.4416	1.7495	8.9482	1.9622	1.1065	1.3796	1.646	2.2694	1.1494	2.0647	3.68003e+07	1.93114e+07	5.13143e+07	5.0949e+07	2.8952e+08	4.13984e+07	4.65943e+07	5.1667e+07	3.19562e+07	2.94759e+07	3.27578e+07	5.40551e+07
Gm7250	gi|407262228	0.4981	0.2527	0.4239	0.7705	0.7964	0.3835	0.3961	0.6927	0.3979	0.3661	0.5352	0.237	2.9946e+07	1.12484e+07	4.92556e+07	2.24384e+07	2.57688e+07	8.09173e+06	1.66805e+07	2.59427e+07	7.72386e+06	4.755e+06	1.52539e+07	6.20404e+06
Gm7429	gi|94408110	0.6629	0.942	1.0554	2.5165	2.7126	2.1802	0.7719	0.9331	5.2075	0.8713	1.2635	1.559	3.98511e+07	4.19291e+07	1.22639e+08	7.3286e+07	8.77665e+07	4.59978e+07	3.25043e+07	3.49476e+07	1.01098e+08	1.13168e+07	3.60113e+07	4.08163e+07
Gm7643	gi|94408152	0.8107	0.4474	0.2906	1.4005	1.9545	1.3286	0.3551	0.4818	0.7137	1.3938	1.048	1.8163	4.87387e+07	1.99131e+07	3.37752e+07	4.07849e+07	6.32378e+07	2.80302e+07	1.49545e+07	1.80436e+07	1.38557e+07	18103283	2.98687e+07	4.7553e+07
Gm7671	gi|94408225	0.8107	0.4474	0.2906	1.4005	1.9545	1.3286	0.3551	0.4818	0.7137	1.3938	1.048	1.8163	4.87387e+07	1.99131e+07	3.37752e+07	4.07849e+07	6.32378e+07	2.80302e+07	1.49545e+07	1.80436e+07	1.38557e+07	18103283	2.98687e+07	4.7553e+07
Gm7698	gi|94408233	0.8107	0.4474	0.2906	1.4005	1.9545	1.3286	0.3551	0.4818	0.7137	1.3938	1.048	1.8163	4.87387e+07	1.99131e+07	3.37752e+07	4.07849e+07	6.32378e+07	2.80302e+07	1.49545e+07	1.80436e+07	1.38557e+07	18103283	2.98687e+07	4.7553e+07
Gm7711	gi|94408240	0.8107	0.4474	0.2906	1.4005	1.9545	1.3286	0.3551	0.4818	0.7137	1.3938	1.048	1.8163	4.87387e+07	1.99131e+07	3.37752e+07	4.07849e+07	6.32378e+07	2.80302e+07	1.49545e+07	1.80436e+07	1.38557e+07	18103283	2.98687e+07	4.7553e+07
Gm7810	gi|407264240	0.2183	0.3017	0.0805	5.1512	2.4777	2.5414	1.5006	1.9583	4.5526	3.5993	1.8887	2.9821	1.31238e+07	1.34287e+07	9.35716e+06	1.50013e+08	8.01669e+07	5.36193e+07	6.31883e+07	73340411	8.83842e+07	4.67484e+07	5.38296e+07	7.80742e+07
Gm7866	gi|149260017;gi|309266537	1.2967	2.341	2.7644	135.201	140.243	112.698	93.0713	61.2901	48.7984	126.559	80.1306	81.0431	7.79548e+07	1.04202e+08	3.21246e+08	3937321558	4537577290	2377715072	3919185264	2295391051	9.47371e+08	1643784538	2283738979	2121807321
Gm8069	gi|94374770	0.0643	1.3964	0.1574			0.4632		0.1479			0.211		3.86843e+06	6.21571e+07	1.82858e+07			9.7733e+06		5.5385e+06			6.01396e+06
Gm8112	gi|94388464	2.357	2.2009	3.5108	6.9276	4.2623	6.7086	2.4098	1.9747	3.9435	5.5726	2.8826	3.3575	1.41691e+08	9.79671e+07	4.07974e+08	2.01745e+08	137906044	1.41539e+08	1.01476e+08	7.39552e+07	7.6559e+07	7.23786e+07	8.21545e+07	8.79029e+07
Gm8137	gi|94388474	2.7498	2.5677	4.0959	8.0822	5.066	7.8267	2.8115	2.3038	4.6008	6.5014	3.363	3.9171	1.65306e+08	1.14295e+08	4.7597e+08	2.35369e+08	1.63913e+08	1.65129e+08	1.18389e+08	8.62811e+07	8.93189e+07	8.44417e+07	9.58469e+07	1.02553e+08
Gm8158	gi|94388483	2.357	2.2009	3.5108	6.9276	4.2623	6.7086	2.4098	1.9747	3.9435	5.5726	2.8826	3.3575	1.41691e+08	9.79671e+07	4.07974e+08	2.01745e+08	137906044	1.41539e+08	1.01476e+08	7.39552e+07	7.6559e+07	7.23786e+07	8.21545e+07	8.79029e+07
Gm8210	gi|94363330	0.1109	0.2827	0.1386	0.4164	0.3022	0.295	0.1542	0.0686	0.2938	0.2793	0.323	0.3126	6.66671e+06	1.25843e+07	1.61053e+07	1.21266e+07	9.77881e+06	6.22327e+06	6.49368e+06	2.56784e+06	5.70462e+06	3.6272e+06	9.20425e+06	8.18309e+06
Gm8213	gi|309265674	0.4751	0.7831	0.6282	0.5728	0.1835	0.1195	0.1443	0.0628	1.5735	0.3109	0.3159	0.2875	2.85628e+07	3.48592e+07	7.29962e+07	1.6682e+07	5.93656e+06	2.5221e+06	6.07432e+06	2.35118e+06	3.05471e+07	4.03818e+06	9.0027e+06	7.52647e+06
Gm8264	gi|94388502	2.7498	2.5677	4.0959	8.0822	5.066	7.8267	2.8115	2.3038	4.6008	6.5014	3.363	3.9171	1.65306e+08	1.14295e+08	4.7597e+08	2.35369e+08	1.63913e+08	1.65129e+08	1.18389e+08	8.62811e+07	8.93189e+07	8.44417e+07	9.58469e+07	1.02553e+08
Gm8290	gi|94388507	2.8331	2.1101	4.0609	8.9311	4.8019	5.6178	2.4859	1.9868	4.5872	6.4593	2.1375	3.8815	1.70312e+08	9.39222e+07	4.71904e+08	2.60092e+08	1.55367e+08	1.18525e+08	1.04682e+08	7.44093e+07	8.90557e+07	8.38955e+07	6.09183e+07	1.01621e+08
Gm8300	gi|294774581	0.0073		0.0022	0.1925	0.1512	0.1341	0.0475	0.0433	0.0479	0.1355	0.074	0.1059	437719		251234	5.6047e+06	4.89082e+06	2.82885e+06	1.99846e+06	1.61986e+06	929793	1.75944e+06	2.10792e+06	2.77258e+06
Gm8430	gi|94378076;gi|309265697	3.0194	8.0977	5.9265	273.306	282.868	226.907	186.527	122.957	98.4044	254.194	161.103	163.325	1.81511e+08	3.60441e+08	6.88695e+08	7959204141	9152237308	4787311269	7854566623	4604904664	1910421412	3301540105	4591465321	4276045286
Gm8556	gi|407263446;gi|309265997	0.1113	0.0898	0.1182	12.5637	11.5601	6.1809	5.5219	5.8008	6.9154	5.7997	8.6852	4.6336	6.69132e+06	3.99619e+06	1.37322e+07	3.65879e+08	3.74028e+08	1.30406e+08	2.32523e+08	2.17245e+08	1.34256e+08	7.53277e+07	2.4753e+08	1.21314e+08
Gm8618	gi|149240882	0.2644	0.4826	0.3066	1.1715	1.2216	0.9732	0.3403	0.4873	3.4739	1.118	0.3014	1.0544	1.58934e+07	2.14802e+07	35631940	3.41176e+07	3.95248e+07	2.05332e+07	1.4329e+07	1.82495e+07	6.74429e+07	1.45203e+07	8.59078e+06	2.76045e+07
Gm8787	gi|150010641	0.0793	0.0418											4.76442e+06	1.85971e+06
Gm8841	gi|309266362;gi|94383782	1.2838	1.012	0.9431	6.2037	4.0725	6.1774	2.1106	1.7053	1.9088	4.4137	2.8951	3.6069	7.71754e+07	4.50471e+07	1.09595e+08	1.80663e+08	131767205	1.30332e+08	8.88775e+07	6.38643e+07	3.70575e+07	5.73261e+07	8.25116e+07	9.44337e+07
Gm8842	gi|94384306	0.9774	0.7542	0.7981	2.4274	2.623	3.1402	1.308	1.2044	1.5523	1.8907	1.3496	1.7146	5.87597e+07	3.35696e+07	9.27393e+07	7.06906e+07	8.48669e+07	6.6252e+07	5.50809e+07	4.51059e+07	3.01358e+07	2.45575e+07	3.84633e+07	4.48902e+07
Gm8894	gi|309270419;gi|377833377	93.5179	44.1515	221.419	36.6909	36.9834	43.9497	45.5117	43.1836	26.0256	64.2874	32.2261	30.6901	5621901118	1965260797	25730418004	1068510637	1196603611	9.27254e+08	1916472748	1617277077	5.05261e+08	8.34982e+08	9.1845e+08	803504223
Gm8909	gi|326320033	0		0.0004	0.0589	0.0746	0.0728	0.0859	0.098	0.0668	0.1533	0.1583	0.1428	0		44680.1	1714904	2.41446e+06	1.53628e+06	3.61587e+06	3.66983e+06	1.29677e+06	1.99104e+06	4.51137e+06	3.73889e+06
Gm8994	gi|218505708	0.023	0.0398	0.2933	1.8971	1.6987	1.7324	0.7836	0.8416	0.8235	1.5133	1.0106	1.2883	1.38111e+06	1.77262e+06	3.40778e+07	5.52482e+07	54962368	3.655e+07	3.2995e+07	3.15189e+07	1.59869e+07	1.96548e+07	2.88035e+07	3.37297e+07
Gm9156	gi|94380152	1.2468	0.4516	1.7894	0.5357	0.6203	0.3537	0.3225	0.3225	2.3263	0.5097	0.1809	0.3735	7.49551e+07	2.01013e+07	2.07943e+08	1.56014e+07	2.00703e+07	7.46313e+06	1.35783e+07	1.20794e+07	4.51628e+07	6.6198e+06	5.15501e+06	9.77871e+06
Gm9234	gi|407263453	4.5595	5.3202	3.5138	178.758	164.769	142.966	114.403	128.218	60.2186	129.573	140.323	140.926	2.74097e+08	2.36809e+08	4.08332e+08	5205779490	5331136131	3016317604	4817451837	4801904769	1169082801	1682925102	3999247135	3689618392
Gm9385	gi|407263600	1.0741	1.9533	1.6547	8.4676	6.4679	8.5286	3.3347	3.8341	6.7239	3.8878	6.1083	7.6094	6.45698e+07	8.69459e+07	1.92291e+08	2.46593e+08	2.09269e+08	1.79938e+08	1.40424e+08	1.43591e+08	1.30538e+08	5.04952e+07	1.74087e+08	1.99224e+08
Gm9386	gi|94403170	0.4183	0.595	0.4275	2.6778	1.7413	1.5732	0.9252	0.9436	1.8515	0.5744	0.7362	1.6838	2.51441e+07	2.64845e+07	4.96787e+07	7.79836e+07	5.63389e+07	3.31905e+07	3.89606e+07	3.53406e+07	3.59451e+07	7.46051e+06	2.09832e+07	4.40827e+07
Gm9457	gi|309266196	1.5738	2.0067	0.4078	1.2906	3.406	1.509	0.5639	1.3987	2.7351	0.1792	2.4096	1.9278	9.46083e+07	8.93227e+07	4.73917e+07	3.75836e+07	1.10201e+08	3.18374e+07	2.37473e+07	5.23826e+07	5.30994e+07	2.32747e+06	6.86732e+07	5.04731e+07
Gm9670	gi|377836467	0.1759	0.38	0.1602	3.2488	2.6627	2.2294	0.4334	0.4858	0.5026	1.2388	0.6541	1.0981	1.05761e+07	1.69134e+07	1.86187e+07	9.46112e+07	8.61538e+07	4.70367e+07	1.8251e+07	1.81937e+07	9.75817e+06	1.60899e+07	1.86417e+07	2.87508e+07
Gm9769	gi|407263288	0.293	0.2672	0.3325	4.6998	2.0211	2.5743	0.5423	1.1991	2.7313	2.929	1.9376	1.1628	1.7611e+07	1.18942e+07	3.86359e+07	1.36866e+08	6.5394e+07	5.43135e+07	2.28378e+07	4.49083e+07	5.30251e+07	3.80429e+07	5.52223e+07	3.04427e+07
Gm9835	gi|309265531	0.0252		0.0504	0.4429	0.3555	0.3639	0.2507	0.2229	1.16	7.7976	4.294	4.5727	1.51385e+06		5.8619e+06	1.28967e+07	1.15011e+07	7.67829e+06	1.05555e+07	8.34652e+06	2.25193e+07	1.01277e+08	1.22381e+08	1.19718e+08
Gm9840	gi|309263691;gi|309270985	0.1261	0.0271	0.0822	0.4134	0.868	0.3778	0.1801	0.1715	0.299	0.1725	0.5327	0.5135	7.57787e+06	1.207e+06	9.55755e+06	1.20394e+07	2.80848e+07	7.9712e+06	7.58392e+06	6.42397e+06	5.80469e+06	2.24095e+06	1.51832e+07	1.34439e+07
Gm9846	gi|298231238	0.662	0.8948	0.5162	5.6273	5.7942	5.5907	2.2019	2.2835	4.314	3.7081	2.6657	2.4825	3.97946e+07	3.98304e+07	5.99872e+07	1.63879e+08	1.87473e+08	1.17954e+08	9.27197e+07	8.55198e+07	8.37523e+07	4.81613e+07	7.5973e+07	6.49937e+07
Gmfb	gi|188528613	0.206	0.1966	0.2425	3.2617	4.1161	2.1944	0.874	1.6438	2.371	6.9061	3.1336	4.6755	1.23819e+07	8.75061e+06	2.81803e+07	9.49877e+07	1.33178e+08	4.62972e+07	3.68034e+07	6.1562e+07	4.6031e+07	8.9698e+07	8.9307e+07	1.22409e+08
Gmfg	gi|85861222	0.0308		0.0617	0.5413	0.435	0.4503	0.3113	0.2724	1.5303	10.3818	5.8847	6.2395	1.85026e+06		7.16454e+06	1.57626e+07	1.4073e+07	9.49968e+06	1.31095e+07	1.02013e+07	2.97093e+07	1.34841e+08	1.67715e+08	1.63359e+08
Gmppb	gi|29244556	0.0076	0.0293	0.0203	1.3141	1.5852	0.8624	0.5777	0.5157	0.4335	0.7463	0.2576	0.389	459845	1.30222e+06	2.35987e+06	3.82679e+07	5.12894e+07	1.81958e+07	2.43272e+07	1.93124e+07	8.41661e+06	9.69265e+06	7.34132e+06	1.01844e+07
Gmpr	gi|17975500	1.4595	2.0817	2.432	0.1044		0.0012	0.2304	0.1166	0.2747	0.0468	0.2661	0.039	8.77401e+07	9.26592e+07	282619779	3.03912e+06		25106.8	9.7027e+06	4.36576e+06	5.33318e+06	608175	7.58445e+06	1.02073e+06
Gmps	gi|85861218	0.0581	0.1217	0.1561	1.0393	0.877	0.5002	0.2093	0.2446	0.5722	0.6323	0.4892	0.6399	3.4944e+06	5.41758e+06	1.81412e+07	3.02654e+07	2.83766e+07	1.05527e+07	8.81449e+06	9.16215e+06	1.11089e+07	8.21224e+06	1.39422e+07	1.67535e+07
Gna11	gi|6754004	0.006	0.023	0.0362	2.2145	3.4099	3.1113	2.6263	3.6723	2.4828	0.4522	0.1981	0.2205	361194	1.02199e+06	4.20653e+06	6.44918e+07	1.10328e+08	6.56424e+07	1.1059e+08	1.37531e+08	4.82011e+07	5.8736e+06	5.64605e+06	5.77275e+06
Gna12	gi|6754006	0.3309	0.2623	0.2708	3.6279	3.8951	2.3599	1.8847	2.1904	1.7853	3.7817	2.0105	2.292	1.98908e+07	1.16773e+07	3.14745e+07	105650161	1.26028e+08	4.97899e+07	7.93638e+07	8.20315e+07	3.466e+07	4.91179e+07	5.72987e+07	6.00082e+07
Gna13	gi|89001109	0.2816	0.2204	0.2459	3.9938	4.5171	3.0875	2.2697	2.5292	2.059	4.6863	3.434	3.6377	1.69287e+07	9.80895e+06	2.85716e+07	1.16306e+08	1.46151e+08	6.51411e+07	9.55762e+07	9.47224e+07	3.99729e+07	6.08664e+07	9.78683e+07	9.52396e+07
Gnai1	gi|74271899	0.0954	0.062	0.1096	3.2529	2.9491	1.7672	3.3841	4.0111	1.7813	4.113	3.2431	4.9654	5.73339e+06	2.75963e+06	1.27411e+07	9.47297e+07	9.54173e+07	3.72851e+07	1.42503e+08	1.50222e+08	3.45827e+07	5.34201e+07	9.24291e+07	1.29999e+08
Gnai2	gi|41054806	0.9394	0.6382	0.7803	13.016	13.2166	11.2897	22.7672	32.7023	14.6371	26.0746	24.5968	27.4264	5.64745e+07	2.84083e+07	9.0672e+07	3.79051e+08	4.27627e+08	2.38191e+08	958715856	1224740665	2.84165e+08	338662962	7.01015e+08	7.18056e+08
Gnai3	gi|33563256	0.0322	0.0291	0.0636	4.7489	3.9786	2.7941	3.6053	4.2082	2.3491	5.0154	3.6419	5.0605	1.93372e+06	1.29595e+06	7.39465e+06	1.38297e+08	1.2873e+08	5.89511e+07	151816616	157601410	4.56056e+07	6.51409e+07	1.03794e+08	1.3249e+08
Gnal	gi|47271350;gi|84000001	0.0456	0.0141	0.0548	0.1463	0.0934	0.0857	0.2644	0.2802	0.1486	0.0589	0.0607	0.0571	2.7399e+06	629125	6.37305e+06	4.26185e+06	3.02177e+06	1.809e+06	1.11334e+07	1.04948e+07	2.88511e+06	764714	1.72915e+06	1.49438e+06
Gnao1	gi|6754012;gi|164607137	0.0096	0.0259	0.0503	11.1806	10.4698	9.7641	2.6073	2.8314	1.6774	1.6094	1.5503	2.4985	577377	1.15504e+06	5.84064e+06	3.25599e+08	3.38753e+08	2.06005e+08	1.09791e+08	1.06038e+08	3.25655e+07	2.09032e+07	4.41839e+07	6.54143e+07
Gnaq	gi|84662745	0.023	0.0067	0.0058	1.7713	2.0475	2.3295	2.8734	2.4428	1.93	1.5422	1.5926	1.8168	1.38161e+06	299331	669766	5.15839e+07	6.62462e+07	4.91473e+07	1.20998e+08	9.14863e+07	3.74694e+07	2.00301e+07	4.53907e+07	4.75656e+07
Gnas	gi|117959921;gi|117959928;gi|47271396;gi|117959930	0.4532	0.2875	0.2311	2.0182	2.5785	2.2898	3.7661	2.895	2.4962	1.5065	0.463	1.1888	2.72471e+07	1.27978e+07	2.68587e+07	5.87747e+07	8.34265e+07	4.83106e+07	1.58588e+08	1.08421e+08	4.84617e+07	1.95671e+07	1.31964e+07	3.11234e+07
Gnat1	gi|6680041	0.0126			0.2428	0.2099	0.2832	0.3502	0.2416	0.0108	0.5019	0.3154	0.3505	759783			7.07199e+06	6.78994e+06	5.97602e+06	1.47466e+07	9.04887e+06	209168	6.51897e+06	8.99023e+06	9.17779e+06
Gnat2	gi|6680043	0.012			0.2301	0.1988	0.2683	0.3318	0.2289	0.0102	0.4755	0.2988	0.3321	719794			6.69978e+06	6.43258e+06	5.66149e+06	1.39705e+07	8.57261e+06	198159	6.17587e+06	8.51706e+06	8.69475e+06
Gnat3	gi|124487259	0.012			0.2301	0.1988	0.2683	0.3318	0.2289	0.0102	0.4755	0.2988	0.3321	719794			6.69978e+06	6.43258e+06	5.66149e+06	1.39705e+07	8.57261e+06	198159	6.17587e+06	8.51706e+06	8.69475e+06
Gnb1	gi|229608940	1.1123	0.8299	0.9005	22.4936	25.7486	16.1171	21.6658	24.7489	12.7005	10.3884	9.7378	14.3239	6.68661e+07	3.69382e+07	1.04648e+08	6.55057e+08	8.33101e+08	3.40039e+08	9.12336e+08	9.26878e+08	2.46568e+08	1.34927e+08	2.7753e+08	375016685
Gnb2	gi|13937391	1.9453	1.5708	1.7019	25.1318	32.2621	16.611	30.2773	29.8735	18.3057	17.7643	12.8444	16.6715	1.16945e+08	6.99202e+07	1.97776e+08	7.31886e+08	1043846628	350460058	1274963095	1118800903	355386336	2.30728e+08	3.66068e+08	4.3648e+08
Gnb2l1	gi|6680047	5.6703	10.7273	8.0061	34.4033	31.7783	25.5227	13.9934	10.349	11.9494	31.3375	19.0435	19.8759	340872668	4.77491e+08	9.30366e+08	1001890827	1028192671	5.3848e+08	5.89254e+08	387581754	2.31985e+08	4.07019e+08	5.42743e+08	5.20377e+08
Gnb3	gi|20502976	0.4606	0.1891	0.2422	7.9935	7.5096	4.2772	5.9451	4.6371	2.1483	2.4322	1.8961	3.1442	2.76921e+07	8.41823e+06	2.81426e+07	2.32786e+08	2.42974e+08	9.0241e+07	2.50343e+08	1.73665e+08	4.17073e+07	3.15901e+07	5.40386e+07	8.23181e+07
Gnb4	gi|31542899	0.8674	0.2484	0.3823	11.6897	13.2941	6.487	9.8023	9.7722	5.0825	5.463	3.5397	6.2756	5.21449e+07	1.10559e+07	4.44214e+07	3.40427e+08	4.30133e+08	1.36863e+08	4.12769e+08	3.6598e+08	9.86716e+07	7.09543e+07	1.00883e+08	1.64304e+08
Gnb5	gi|41281679	0.0049	0.0049	0.0037	0.0131	0.0414	0.0092							296134	216638	425249	380719	1.34062e+06	193955
Gng12	gi|294774564	1.2925	0.6245	0.6524	14.4392	17.124	12.4464	7.8119	21.6711	10.2201	3.4775	3.0123	5.6547	7.77005e+07	2.77998e+07	7.58083e+07	4.20496e+08	5.54049e+08	2.62596e+08	3.28957e+08	8.11609e+08	1.98412e+08	4.51672e+07	8.58525e+07	1.48047e+08
Gng5	gi|84579906	0.0021	1.5137	0.0422	1.2577	0.9783	0.8585	0.0423	0.0939	3.1765	0.9159	0.7015	0.5756	128518	6.73761e+07	4.90957e+06	3.6627e+07	3.16539e+07	1.81125e+07	1.78245e+06	3.51643e+06	6.16685e+07	1.1896e+07	1.99922e+07	1.50693e+07
Gnl1	gi|122937361	0.0043	0	0	0.0735	0.2343	0.3052	0.0129	0.0982	0.0467		0.0429	0.0209	260649	0	0	2.14085e+06	7.57922e+06	6.4395e+06	542871	3.67621e+06	906688		1.22322e+06	545924
Gnpat	gi|160298207	0.1089	0.1453	0.2293	0.0386	0.0907	0.0552	0.089	0.0648	0.0326	0.0265	0.0903	0.0153	6.54688e+06	6.46689e+06	2.66422e+07	1.123e+06	2.93518e+06	1.16552e+06	3.74567e+06	2.42764e+06	632848	344345	2.57419e+06	400425
Gnpda1	gi|188219582	0.0289	0.0841	0.0149	0.3601	1.8289	1.4524	0.5662	0.0822	2.3035	7.544	6.5528	7.4661	1.73658e+06	3.74524e+06	1.73353e+06	1.04877e+07	5.9173e+07	3.06426e+07	2.38441e+07	3.07724e+06	4.47207e+07	9.79836e+07	1.86755e+08	1.95472e+08
Gnpda2	gi|83999999	0.0081		3.0787	4.16	5.368	3.4437	3.6887	4.906	2.7668	3.4731	0.8888	3.6048	485926		3.57771e+08	1.21148e+08	1.73682e+08	7.26556e+07	1.55328e+08	1.83735e+08	5.3714e+07	4.51101e+07	2.53302e+07	9.4378e+07
Golga1	gi|30794192	0.0005	0	0.0019	0.0244	0.0381						0	0.0159	31115	0	224749	711262	1.23299e+06						0	415863
Golga2	gi|124378030;gi|124378042	0.0886	0.0029	0.0101	0.4078	0.2996	0.4883	0.0688	0.0796	0.0774	0.3542	0.2207	0.2121	5.32347e+06	127748	1.17062e+06	1.18756e+07	9.69225e+06	1.03022e+07	2.89694e+06	2.97954e+06	1.50254e+06	4.59982e+06	6.29066e+06	5.55338e+06
Golga3	gi|31982330	0.0169	0.1376	0.0112	0.9153	0.6357	0.2251	0.0437	0.0687	0.0889	0.0734	0.1284	0.0956	1.01345e+06	6.12562e+06	1.30558e+06	2.66547e+07	2.05669e+07	4.74947e+06	1.84039e+06	2.5719e+06	1.7268e+06	953614	3.66047e+06	2.50183e+06
Golga4	gi|20127150	0.0048	0.0119	0.0777	0.1057	0.1874	0.0155	0.0053	0.0107	0.0197	0.0277	0.0085	0.0076	288083	527809	9.02475e+06	3.07823e+06	6.06263e+06	326493	225013	400398	383331	359250	241857	198335
Golga5	gi|312222675	1.2523	1.7881	0.0094	0.2866	0.3042	0.3444	0.3521	0.4486	0.056	0.4761	0.0742	0.105	7.52837e+07	7.95909e+07	1.09392e+06	8.34705e+06	9.84306e+06	7.26525e+06	1.48252e+07	1.67994e+07	1.08639e+06	6.18372e+06	2.11582e+06	2.74993e+06
Golgb1	gi|226958601	0.007	0.0363	0.0054	0.3778	0.3617	0.5005	0.0158	0.1763	0.061	0.0728	0.0561	0.0635	419692	1.61767e+06	623800	1.10022e+07	1.17041e+07	1.05606e+07	663867	6.60217e+06	1.18465e+06	945003	1.6002e+06	1.66122e+06
Golph3l	gi|295054280;gi|295054274	0.1064		0.0016	0.0864	0.1405	0.0835	0.1083	0	0.0491	0.0772	0.1744	0.0616	6.39499e+06		182699	2.51599e+06	4.54525e+06	1.76155e+06	4.55931e+06	0	952820	1.00244e+06	4.97131e+06	1.61289e+06
Golt1b	gi|13385354	0.0141	0.0224		1.214	1.1001	1.304	0.0871	0.1138	0.1882	0.7778	0.4293	0.7291	847641	995872		3.53537e+07	3.55945e+07	2.75117e+07	3.66661e+06	4.26297e+06	3.65371e+06	1.01025e+07	1.2236e+07	1.90885e+07
Gopc	gi|313151170;gi|31543485	0.0002			0.2785	0.1807	0.2477	0.155	0.0736	0.0119	0.0654	0.0205	0.002	10396.5			8.10997e+06	5.84616e+06	5.22641e+06	6.52685e+06	2.75774e+06	231122	848884	583042	51912.6
Gorasp2	gi|224967109	0.1689	0.0152	0.0517	2.854	2.4898	2.3971	0.573	0.6195	0.5348	0.5715	0.5772	0.6152	1.01507e+07	674620	6.0131e+06	8.31148e+07	8.05588e+07	5.05745e+07	2.41292e+07	2.32026e+07	1.03827e+07	7.42256e+06	1.64516e+07	1.61067e+07
Gosr2	gi|24528553	0			2.6559	1.6564	0.9674	2.0548	0.7859	0.5117	0.5973	3.396	1.4758	0			7.73448e+07	5.35924e+07	2.04104e+07	8.65252e+07	2.94311e+07	9.9351e+06	7.75738e+06	9.67867e+07	3.86392e+07
Got1	gi|160298209	93.9567	109.099	88.9906	3.5405	4.5365	3.2598	2.8245	3.2632	15.1858	3.9129	3.5433	2.8643	5648278967	4856190080	10341304588	1.03106e+08	1.46779e+08	6.87759e+07	1.18937e+08	1.2221e+08	2.94817e+08	5.08217e+07	1.00985e+08	7.4991e+07
Got1l1	gi|58037453	0.214	0.3603					0.1319						1.28656e+07	1.60374e+07					5.55361e+06
Got2	gi|6754036	340.596	401.683	298.918	43.9105	48.5109	42.1887	83.6756	102.393	175.807	90.7724	80.5686	68.8338	20475217026	17879598308	34736246759	1278757533	1569578349	8.901e+08	3523537598	3834745128	3413106813	1178975626	2296221993	1802154184
Gpam	gi|34536827	1.7285	0.0144	0.0574	0.03	0.0339	0.0429	0.0663	0.0137	0.0029	0.0009	0.0088	0.0008	1.03913e+08	641405	6.66739e+06	874067	1.09532e+06	904333	2.79303e+06	514186	56149.6	11959.6	251801	20689
Gpc1	gi|7710028	0	0.0022	0.01					0.0019					0	98724.4	1.15693e+06					70382.2
Gpcpd1	gi|111185947;gi|111185945	0.1682	0.1921	0.1245	0.0048			0.0136	0.0119	0.0282		0.0035	0.0088	1.01107e+07	8.54899e+06	1.44688e+07	138498			572093	445908	546772		101047	231389
Gpd1	gi|6753966	1.3965	3.2511	1.4931	0.0088		0.0073	0.2078	0.1803	0.8817	0.0144	0.0037	0.0063	8.395e+07	1.44714e+08	1.73511e+08	255514		153012	8.74908e+06	6.75383e+06	1.71172e+07	186624	106349	165005
Gpd1l	gi|257467604	0.8586	0.7891	1.3181	1.308	1.2729	1.1174	1.3583	0.2762	0.9946	1.3703	0.4196	1.0891	5.16172e+07	3.51264e+07	1.53171e+08	3.80922e+07	4.1185e+07	2.35751e+07	5.71954e+07	1.03436e+07	1.93099e+07	1.77982e+07	1.19576e+07	2.85146e+07
Gpd2	gi|224922806	0.1426	0.1693	0.3311	1.052	1.148	1.5941	1.7739	2.3922	1.2701	1.6084	0.5202	2.1666	8.57462e+06	7.53654e+06	3.84741e+07	3.06349e+07	3.71422e+07	3.36332e+07	7.46993e+07	8.95913e+07	2.46583e+07	2.08906e+07	1.48267e+07	5.67249e+07
Gphn	gi|269973915;gi|269973917	0.0376	0.046	0.0137	0.4289	0.196	0.0607	0.1622	0.0422	0.206	0.2464	0.0868	0.0976	2.26265e+06	2.04726e+06	1.59453e+06	1.24891e+07	6.34018e+06	1.28163e+06	6.82861e+06	1.57979e+06	3.99964e+06	3.19984e+06	2.47345e+06	2.55568e+06
Gpi1	gi|377834554;gi|254553458	16.3543	20.5308	13.2891	19.2495	13.2516	7.3874	6.4591	6.979	9.6427	12.905	10.6064	8.0467	9.83153e+08	9.13862e+08	1544281633	5.60582e+08	4.28759e+08	1.5586e+08	2.71991e+08	2.6137e+08	1.87203e+08	1.67613e+08	3.02284e+08	210673638
Gpr156	gi|40254201	0.0272					0.1087	0.1794				0.1356		1.63713e+06					2.2924e+06	7.55647e+06				3.86415e+06
Gpr173	gi|31541943	0.0062												371471
Gps1	gi|295424139;gi|295424137	0.4562	0.2051	0.1689	0.9397	1.254	1.1485	0.382	0.4254	0.4474	0.4719	0.5835	0.3723	2.74233e+07	9.12908e+06	1.9623e+07	2.73646e+07	4.05729e+07	2.42312e+07	1.60861e+07	1.59328e+07	8.68644e+06	6.12873e+06	1.66289e+07	9.74708e+06
Gpsm1	gi|312433991;gi|312433993;gi|32189378	0.4454	0.1226	0.1	0.1354	0.0442	0.0365			0.001		0.0201	0.019	2.67744e+07	5.45751e+06	1.1624e+07	3.94209e+06	1.43059e+06	769028			18917.7		572235	496374
Gpt	gi|33413404	1.3193	0.6487	0.7408			0.0407			0.2168			0.0134	7.93126e+07	2.88733e+07	8.60802e+07			858161			4.20978e+06			350848
Gpt2	gi|27805389	0.049	0.1095	0.0664	0.1278			0.002	0.0017	0.5393		0	0.0385	2.94597e+06	4.87622e+06	7.7175e+06	3.7215e+06			83896.1	62194.6	1.04705e+07		0	1.00887e+06
Gpx1	gi|84871986	0.272	0.3079	0.3356	6.7444	7.4125	7.2296	5.8019	4.9334	9.377	60.7077	36.3982	45.9227	1.63534e+07	1.37068e+07	3.89969e+07	1.96411e+08	2.39833e+08	1.52531e+08	2.44315e+08	1.84762e+08	1.82045e+08	7.88488e+08	1037355258	1202312861
Gpx4	gi|90903235;gi|90903233	2.9252	2.2962	2.0541	2.5886	3.241	2.7114	2.7804	2.6656	3.49	5.8609	2.0014	2.2899	1.75852e+08	1.02209e+08	2.38701e+08	7.53837e+07	1.04864e+08	5.72054e+07	1.1708e+08	9.98292e+07	6.77547e+07	7.61223e+07	5.70395e+07	5.99533e+07
Gpx7	gi|13195626	0.0094			6.2098	6.1332	6.2971	0.5838	0.7557	0.9438		0		564047			1.8084e+08	198439844	1.32857e+08	2.45835e+07	2.83021e+07	1.8323e+07		0
Gpx8	gi|21312336	0.0976			0.6644	0.0682				0				5.86966e+06			1.93486e+07	2.20513e+06				0
Gramd4	gi|329663552;gi|27369870	0.0013	0.0008		0.1005	0.6825	0.0811	0.0381	0.0521	0.0365	0.002		0.0045	76994.1	36738.6		2.92579e+06	2.20815e+07	1.71169e+06	1.60344e+06	1.95068e+06	708751	25452		117588
Grb14	gi|7710032	0.0696	5.7792	0.075										4.18597e+06	2.57244e+08	8.71132e+06
Grb2	gi|6680083	0.2304	0.4107	0.3632	1.8518	1.0718	1.3294	3.1348	3.2121	3.8473	6.9053	5.7396	11.1893	1.38508e+07	1.82802e+07	4.22054e+07	5.39269e+07	3.46778e+07	2.80473e+07	1.32006e+08	1.20296e+08	7.46916e+07	8.96873e+07	1.63579e+08	2.92949e+08
Grhpr	gi|17933768	3.1975	3.5143	2.8704	2.12	2.1435	0.8853	0.7161	0.3678	0.9317	0.2088	0.4269	0.3618	1.92221e+08	1.56427e+08	333556683	6.17388e+07	6.9352e+07	1.86772e+07	3.01525e+07	1.37752e+07	1.80873e+07	2.71156e+06	1.21659e+07	9.47173e+06
Gria1	gi|356991208;gi|34328128;gi|164664512	0.1049							0.1329					6.30465e+06							4.97645e+06
Gripap1	gi|46592839	0.0861	0	0.0137	0.2469	0.4577	0.2818	2.1803	0.2846	1.2735	0.6162	0.7358	0.9917	5.17885e+06	0	1.59454e+06	7.1897e+06	1.48094e+07	5.94516e+06	9.18123e+07	1.06598e+07	2.47243e+07	8.00363e+06	2.09717e+07	2.59641e+07
Grlf1	gi|75677442	0	0.007	0.0007	0.025	0.0565	0.0238	0.001	0.0097	0.0009				0	309364	76858	728682	1.82948e+06	502455	44027.9	364435	17623.9
Grn	gi|224967126	0.015	0.0154	0.0513	1.0739	1.0172	0.912	0.4971	0.3031	0.7315	5.6504	3.3521	3.8806	902901	686956	5.95832e+06	3.12742e+07	3.29116e+07	1.92408e+07	2.09312e+07	1.13499e+07	1.42009e+07	7.33884e+07	9.55345e+07	1.01598e+08
Grpel1	gi|13277394	4.3105	6.27	3.7929	0.9636	1.7008	2.2228	1.3531	1.1719	4.5281	1.4133	1.3638	1.4635	2.59127e+08	2.79089e+08	4.40759e+08	2.80633e+07	5.50298e+07	4.68962e+07	5.69769e+07	4.38877e+07	8.79087e+07	1.83567e+07	3.88685e+07	3.83157e+07
Grsf1	gi|148596982;gi|148596934	0.5704	1.2789	0.5078	0.0038	0.7249	1.4581	0.0068	1.1749	0.4372	0.1386	0.0961	0.0339	3.42914e+07	5.69241e+07	5.90099e+07	109451	2.34539e+07	3.07625e+07	287394	4.40032e+07	8.48813e+06	1.8002e+06	2.73858e+06	886517
Gse1	gi|225543327;gi|225543331;gi|225543323	0				0.0164		0.0243	0.0178			0.0034		0				531580		1.02393e+06	666812			96944.1
Gsk3a	gi|72384361	0.1288	0.0386	0.0869	0.1436	0.1676	0.1777	0.0825	0.0945	0.2106	0.0395	0.0535	0.0547	7.74561e+06	1.71919e+06	1.00927e+07	4.18076e+06	5.42223e+06	3.74946e+06	3.47231e+06	3.54007e+06	4.08936e+06	512550	1.52458e+06	1.43308e+06
Gsk3b	gi|9790077	0.0791	0.1171	0.1139	0.3375	0.9772	0.1145	0.2998	0.2772	0.1569	0.0194	0.028	0.1656	4.75734e+06	5.21419e+06	1.32343e+07	9.82752e+06	3.1616e+07	2.41594e+06	1.26257e+07	1.03827e+07	3.04581e+06	251644	799131	4.33576e+06
Gsn	gi|329755243;gi|28916693	0.039	0.0452	0.0053	17.1413	19.6127	16.1996	27.3711	22.2127	39.565	32.5665	26.9224	25.4521	2.34398e+06	2.01262e+06	618503	4.99186e+08	6.34573e+08	3.41781e+08	1152583879	8.31892e+08	7.68114e+08	4.22982e+08	7.67293e+08	6.66368e+08
Gspt1	gi|194018533;gi|194018529	0.0563	0.2887	0.1104	0.8265	1.4789	0.8505	0.2704	0.2573	0.4404	0.6767	0.7493	0.79	3.3838e+06	1.2851e+07	1.28272e+07	2.407e+07	4.78515e+07	17944224	1.13862e+07	9.63719e+06	8.54994e+06	8.78976e+06	2.13548e+07	2.06825e+07
Gspt2	gi|58331156	0.0176	0.1053	0.034	0.336	0.6868	0.2694	0.2893	0.312	0.3466	0.4818	0.2748	0.3362	1.05666e+06	4.68795e+06	3.94568e+06	9.78358e+06	2.22224e+07	5.68412e+06	1.21809e+07	1.16854e+07	6.7298e+06	6.25723e+06	7.83045e+06	8.80197e+06
Gsr	gi|160298213	0.4268	0.2151	0.2106	1.5967	1.4744	1.2247	1.5963	1.4494	1.4782	1.0831	0.6615	0.7297	2.56557e+07	9.57506e+06	2.44746e+07	4.64994e+07	4.77055e+07	2.58393e+07	6.72184e+07	5.42821e+07	2.86969e+07	1.40672e+07	1.88536e+07	1.9105e+07
Gss	gi|6680117	0.0496	0.236	0.0787	0.1682	0.1588	0.2172	0.1	0.2264	0.0576	0.1177	0.1225	0.0979	2.98164e+06	1.05041e+07	9.14075e+06	4.89894e+06	5.1372e+06	4.58243e+06	4.20976e+06	8.47716e+06	1.11884e+06	1.52872e+06	3.49253e+06	2.56238e+06
Gsta1	gi|154350202	0.1844	0.207	0.2779	6.4329	10.0623	5.0418	0.3055	0.3778	0.4919	0.0056	0.0079	0.0625	1.10878e+07	9.21421e+06	3.22981e+07	1.87337e+08	3.25567e+08	1.06373e+08	1.28632e+07	1.41488e+07	9.54884e+06	73105.6	226459	1.63509e+06
Gsta3	gi|116325999	0.2029	0.2277	0.3057	80.6611	92.3625	44.3458	0.6319	0.5033	1.9008	0.0062	0.0087	0.0687	1.21966e+07	1.01356e+07	3.55279e+07	2349005896	2988406600	9.35612e+08	2.66086e+07	1.88489e+07	3.69013e+07	80416.2	249105	1.7986e+06
Gsta4	gi|160298217	6.5372	5.3425	5.329	2.8115	4.4219	1.3995	6.7634	5.7882	4.4475	0.0056	0.0383	0.106	3.92989e+08	2.37805e+08	6.19266e+08	8.18764e+07	1.43072e+08	2.9526e+07	2.84803e+08	2.16776e+08	8.63433e+07	73105.6	1.09134e+06	2.77512e+06
Gstk1	gi|21313138	13.1849	16.1901	8.2632	1.9782	4.1671	2.4756	2.388	2.8553	6.4252	4.86	4.4628	1.6479	7.9262e+08	7.20648e+08	9.60236e+08	5.76089e+07	134827998	5.22294e+07	1.00559e+08	1.06935e+08	1.24739e+08	6.31232e+07	1.27189e+08	4.3145e+07
Gstm1	gi|6754084	15.2597	9.6323	10.6692	737.733	691.234	407.219	78.6405	61.7964	59.0304	12.6867	9.2271	9.7863	9.1735e+08	4.2875e+08	1239835622	21484196326	22365003717	8591548674	3311511473	2314352499	1146014446	164778372	262973070	2.56218e+08
Gstm2	gi|6680121	6.976	4.2744	5.0952	101.322	128.745	69.4372	18.8482	16.4898	9.2633	1.202	1.0457	1.0415	419367180	1.90262e+08	5.92101e+08	2950692073	4165554492	1464991269	7.93686e+08	6.17565e+08	1.79837e+08	1.5612e+07	2.98026e+07	2.72677e+07
Gstm3	gi|33468899	1.4961	1.5098	1.2933	39.4491	38.066	14.8334	6.6458	7.0514	4.1983	0.6597	0.5812	0.4307	8.99399e+07	6.72027e+07	1.50287e+08	1148834871	1231632944	3.12957e+08	279850851	2.64082e+08	8.15047e+07	8.56807e+06	1.65638e+07	1.12758e+07
Gstm4	gi|28076911;gi|238018082	3.1825	1.3941	1.1844	43.3464	86.1251	42.0259	6.2057	6.9383	2.6236	1.05	0.9214	0.9161	1.91318e+08	6.20535e+07	1.37633e+08	1262329739	2786592382	8.86665e+08	261318606	2.59847e+08	5.0934e+07	1.36374e+07	2.62591e+07	2.39853e+07
Gstm5	gi|6754086	1.0891	0.8481	0.8132	30.1625	34.4217	19.1074	2.8121	1.7311	1.872	0.5388	0.536	0.4359	6.54725e+07	3.77526e+07	9.45028e+07	8.78389e+08	1113719068	4.0313e+08	118415423	6.48329e+07	3.63427e+07	6.99762e+06	1.52749e+07	1.14118e+07
Gstm6	gi|113680506	0.3693	0.4111	0.2908	29.7924	22.274	8.5787	5.7688	4.7698	1.0958	0.2859	0.2367	0.2479	2.22013e+07	1.82981e+07	3.37971e+07	8.67612e+08	7.2068e+08	1.80995e+08	2.42922e+08	1.78634e+08	2.12739e+07	3.71396e+06	6.74704e+06	6.49124e+06
Gstm7	gi|113679874	4.3136	2.6839	2.898	70.6348	104.739	44.6104	11.2268	10.4933	3.9237	1.4934	1.3235	1.1642	2.59318e+08	1.19464e+08	3.36768e+08	2057022308	3388862839	9.41193e+08	4.72755e+08	3.92987e+08	7.61745e+07	1.9397e+07	3.77202e+07	3.04803e+07
Gsto1	gi|6754090	19.8314	45.5685	4.4784	4.3504	1.5635	0.6066	3.0079	3.7159	2.0459	3.5335	1.9465	4.1763	1192181090	2028333586	5.20419e+08	126691281	5.05862e+07	1.2798e+07	1.26663e+08	1.39164e+08	3.97191e+07	4.58943e+07	5.54746e+07	1.09342e+08
Gsto2	gi|313151238	0.6259	0.7305	0.4981	0.1076						0.0328	0.3997	0.2055	3.76274e+07	3.25147e+07	5.7882e+07	3.13225e+06						425832	1.13925e+07	5.37894e+06
Gstp1	gi|10092608	6.5119	6.8478	3.7075	42.8609	53.2981	31.54	6.7175	7.4831	4.8156	2.3599	1.3353	2.4028	391466280	3.04806e+08	4.30841e+08	1248192391	1724470693	6.65434e+08	2.82869e+08	280251765	9.34894e+07	3.06504e+07	3.8056e+07	6.29089e+07
Gstp2	gi|32401425	2.4786	2.8942	1.3055	21.2794	28.1002	13.3136	3.0974	2.396	1.6291	1.0024	0.7468	0.8299	1.49e+08	1.28827e+08	1.51705e+08	6.19697e+08	9.09187e+08	2.80891e+08	1.30432e+08	8.9732e+07	3.16279e+07	1.30192e+07	2.12829e+07	2.17281e+07
Gstt1	gi|160298219	0.7478	0.0059	0.0578	35.9565	14.3761	7.9322	6.8808	2.5273	2.2549	0.4479		0.8081	4.49521e+07	261014	6.71277e+06	1047121844	4.65141e+08	1.67355e+08	2.89748e+08	9.46521e+07	4.37768e+07	5.81783e+06		2.11565e+07
Gstz1	gi|357527384;gi|6754092	1.5933	1.0657	1.3565	0.4679	0.6418	0.7148	0.4252	0.5273	5.4815	0.4758	0.2557	0.4427	9.57838e+07	4.74381e+07	1.57637e+08	1.36259e+07	2.07653e+07	1.50808e+07	1.79053e+07	1.97464e+07	1.06417e+08	6.18012e+06	7.28853e+06	1.15892e+07
Gsx2	gi|18921210	0.0982			0									5.90548e+06			0
Gtdc2	gi|256574756	0.1824		0.0017	0.0612	0.0661	0.0198							1.09641e+07		194393	1.78241e+06	2.13933e+06	418178
Gtf2f1	gi|20270031	0.0177		0.0011	0.1928	0.355	0.1401	0.1464	0.2112	0.2147	0.268	0.2696	0.2694	1.06614e+06		133370	5.61365e+06	1.14863e+07	2.95681e+06	6.16436e+06	7.90929e+06	4.16761e+06	3.48131e+06	7.68254e+06	7.05271e+06
Gtf2i	gi|124001574;gi|124001570;gi|124001578;gi|124001572;gi|124001576	0.0134	0.0142	0.03	0.6068	1.0572	0.4732	0.6598	0.7078	0.5708	0.3045	0.2625	0.3313	803073	632459	3.48521e+06	1.76718e+07	3.42071e+07	9.9846e+06	2.77831e+07	2.65097e+07	1.10812e+07	3.95553e+06	7.48155e+06	8.67303e+06
Gtf2ird1	gi|125625333;gi|125625345;gi|125625339;gi|125625341;gi|125625331;gi|125625337;gi|125625329;gi|125625343;gi|125625347;gi|349732249	0										0.0039		0										111770
Gtpbp1	gi|70778897	0.02	0.0359	0.0192	0.5513	3.5419	2.1728	0.8838	0.0516	0.0949	0.1374	0.5217	1.2973	1.2039e+06	1.5995e+06	2.22645e+06	1.60542e+07	1.14598e+08	4.58429e+07	3.72158e+07	1.932e+06	1.84266e+06	1.78523e+06	1.48677e+07	3.3965e+07
Gtpbp8	gi|21313623	0.0821				0	0.0231		1.3991	0.0627	0.264	0.0514	0.1244	4.93818e+06				0	487972		5.23971e+07	1.21795e+06	3.42897e+06	1.46349e+06	3.25619e+06
Gucy1b3	gi|239985479;gi|8567358	0.0059			0.3951	0.6006	1.133	0.576	0.8752	1.3453				352552			1.15063e+07	1.94315e+07	2.3905e+07	2.42542e+07	3.27769e+07	2.6117e+07
Guf1	gi|27370038	0.0881	0.1311	0.4275	0.0086	0.0137	0.0079	0.0229	0.0233	0.2333	0.0139	0.0268	0.0175	5.29809e+06	5.83482e+06	4.96837e+07	251398	443653	167453	963426	873577	4.52881e+06	180166	764392	457131
Guk1	gi|226874891;gi|226874887	0.0616	0.0466	0.0619	0.1424	0.2409	0.0317	0.0745	0.04	0.0929	0.056	0.0121	0.06	3.70575e+06	2.07484e+06	7.19162e+06	4.1466e+06	7.79382e+06	668504	3.13584e+06	1.49946e+06	1.80396e+06	727607	346114	1.5706e+06
Gyg	gi|7305121	4.6001	3.5525	2.9805	0.5787	0.4891	0.5829	0.4188	0.4367	1.008	0.6185	0.602	0.9052	2.76537e+08	1.5813e+08	3.46359e+08	1.68517e+07	1.58249e+07	1.22981e+07	1.76344e+07	1.63567e+07	1.95688e+07	8.03316e+06	1.71576e+07	2.36994e+07
Gyk	gi|6680139;gi|46909579	17.9366	0.6169	0.4516	0.0871	0.6571	0.0639	0.1073	0.16	0.3799	0.2161	0.1485	0.2047	1078274356	2.74612e+07	5.24844e+07	2.53659e+06	2.12596e+07	1.34793e+06	4.51873e+06	5.99385e+06	7.37458e+06	2.8064e+06	4.23329e+06	5.36027e+06
Gykl1	gi|49355801	0.1659	0.1171	0.0982	0.0077	0.0148		0.0245	0.0194	0.127	0.0344	0.079	0.0869	9.97459e+06	5.21089e+06	1.1416e+07	223962	478157		1.02968e+06	727730	2.46587e+06	446532	2.2523e+06	2.27536e+06
Gys1	gi|31560022	1.1805	1.0432	1.2487	0.1985	0.1101	0.006	0.0092		0.13	0.0535	0.0158	0.0862	7.09673e+07	4.6435e+07	1.45111e+08	5.78176e+06	3.56299e+06	126066	388634		2.52443e+06	695460	451437	2.25716e+06
Gys2	gi|188035875	0.2191		0.0448	0.1788	0.0905				0.0151	0.045		0.0673	1.31704e+07		5.20325e+06	5.2083e+06	2.92727e+06				293698	583844		1.76114e+06
H1f0	gi|31560697	16.4916	13.4951	21.9461	1016.74	672.848	854.135	363.584	461.024	479.907	41.8908	45.983	51.0015	9.91407e+08	600689604	2550290511	29609445036	21770141102	18020596797	15310330858	17265914366	9316907220	5.44089e+08	1310524523	1335280909
H1foo	gi|19923865	0.0005												31345.8
H2-Ab1	gi|294997230	0.0906			0.0066	0		0.0539	0.0463	6.5626	14.9773	15.154	18.0437	5.44501e+06			191556	0		2.268e+06	1.73505e+06	1.27406e+08	1.9453e+08	431891220	4.72406e+08
H2-D1	gi|133778955	0		0.0182	1.6529	1.5086	1.5011	2.3336	3.0633	4.3694	3.487	3.5003	2.8943	0		2.11641e+06	4.81371e+07	4.88123e+07	3.16711e+07	9.8268e+07	1.14726e+08	8.4827e+07	4.52901e+07	9.9759e+07	7.57769e+07
H2-K1	gi|133922588	0.0006		0.019	1.0567	1.4877	1.5583	2.0382	4.2573	2.1396	1.9543	1.3639	1.4251	37013.2		2.20843e+06	3.07727e+07	4.81355e+07	3.2878e+07	8.58289e+07	1.5944e+08	4.15382e+07	2.53826e+07	3.88723e+07	3.73107e+07
H2-Ke2	gi|297747288	0.2712	0.292	0.159	1.683	1.7556	1.3731	0.4008	0.6616	1.0564	1.6674	1.6831	1.0989	1.63017e+07	1.29962e+07	1.84816e+07	4.90111e+07	5.68039e+07	2.89707e+07	1.6876e+07	2.47766e+07	2.05081e+07	2.16569e+07	4.79678e+07	2.87699e+07
H2-Ke6	gi|157951743	5.3283	5.1009	5.9584	0.8581	0.6881	1.436	1.4992	1.1469	4.173	1.3991	1.8896	1.2507	3.20318e+08	2.27051e+08	6.92403e+08	2.49883e+07	2.22629e+07	3.02967e+07	6.31286e+07	4.2952e+07	8.10148e+07	1.81713e+07	5.38554e+07	3.27461e+07
H2-L	gi|392357527	0		0.0199	0.8866	0.7145	0.5334	1.0454	0.9749	1.1293	1.3267	1.2792	0.9174	0		2.30881e+06	2.58184e+07	2.31169e+07	1.1254e+07	4.40203e+07	3.65102e+07	2.19234e+07	1.72315e+07	3.64579e+07	2.40185e+07
H2-Q1	gi|160333390	0		0.0004	0.0579	0.0784	0.0765	0.0902	0.1029	0.0701	0.161	0.1662	0.15	0		46914.2	1.68746e+06	2.53519e+06	1.61309e+06	3.7998e+06	3.85379e+06	1.36161e+06	2.09088e+06	4.73776e+06	3.926e+06
H2-Q10	gi|6754132	0		0.0004	0.0885	0.0931	0.0765	0.1249	0.1209	0.1563	0.6387	0.5848	0.7111	0		46914.2	2.57764e+06	3.01351e+06	1.61309e+06	5.25802e+06	4.52687e+06	3.03517e+06	8.29618e+06	1.66661e+07	1.8618e+07
H2-Q4	gi|219521935	0		0.0004	0.3483	0.2543	0.304	0.2593	0.3925	0.2293	0.3867	0.341	0.3712	0		42649.2	1.01432e+07	8.22791e+06	6.41348e+06	1.09211e+07	1.4699e+07	4.45107e+06	5.02192e+06	9.71956e+06	9.71733e+06
H2-Q6	gi|46559400	0.0007		0.0004	0.1602	0.2164	0.2923	0.1912	0.2196	0.1816	0.4392	0.3167	0.344	40538.2		44680.1	4.66486e+06	7.00129e+06	6.16676e+06	8.05172e+06	8.22431e+06	3.52578e+06	5.70462e+06	9.02588e+06	9.00653e+06
H2-Q7	gi|310616733;gi|310616735;gi|310616737	0.0008		0.0004	0.192	0.2536	0.3455	0.2218	0.2549	0.2439	0.5256	0.3888	0.4884	48645.9		46914.2	5.59091e+06	8.20578e+06	7.28922e+06	9.34115e+06	9.54678e+06	4.73547e+06	6.827e+06	1.1082e+07	1.27872e+07
H2-Q8	gi|389595436	0.0007		0.0004	0.1602	0.2164	0.2923	0.1912	0.2196	0.1829	0.4392	0.3302	0.3605	40538.2		44680.1	4.66486e+06	7.00129e+06	6.16676e+06	8.05172e+06	8.22431e+06	3.55045e+06	5.70462e+06	9.41176e+06	9.43773e+06
H2-Q9	gi|319803125	0.0007		0.0004	0.1721	0.2272	0.3069	0.2008	0.2306	0.2186	0.4709	0.3498	0.4379	42565.1		46914.2	5.01151e+06	7.35136e+06	6.4751e+06	8.4543e+06	8.63552e+06	4.24363e+06	6.1163e+06	9.96898e+06	1.14656e+07
H2-T23	gi|407264653	0.0007		0.0004	0.1	0.2669	0.2449	0.1097	0.2436	0.1968	0.245	0.3118	0.2842	44805.4		49383.3	2.91172e+06	8.6365e+06	5.16774e+06	4.6209e+06	9.12255e+06	3.82023e+06	3.1827e+06	8.88735e+06	7.44097e+06
H2afj	gi|29244126	8.5887	3.8901	7.3945	437.731	455.923	751.688	496.927	480.06	742.061	212.812	695.365	717.324	5.16317e+08	1.73154e+08	8.59286e+08	12747558417	14751488888	15859181467	20925350735	17978817157	14406356715	2764052855	19818052119	18780427339
H2afv	gi|256773209	6.3667	3.8635	7.0805	459.613	482.413	793.805	522.326	441.848	702.305	246.365	720.465	694.943	3.82737e+08	1.71972e+08	8.22806e+08	13384827875	15608579449	16747760180	21994886494	16547745394	13634535147	3199854990	20533381575	18194477027
H2afx	gi|7106331	3.8083	2.3024	4.749	246.522	276.215	467.248	294.861	238.877	476.619	94.5054	440.421	455.255	2.28936e+08	1.02484e+08	5.51866e+08	7179183622	8936986299	9858038080	12416462871	8946236661	9253075675	1227460764	12552091278	11919135703
H2afy	gi|41152517;gi|283945575;gi|283945579;gi|283945572	0.7172	0.4225	0.6771	39.1864	30.6918	30.1555	21.2874	26.6997	11.8516	44.6942	25.7132	41.4177	4.31123e+07	1.8806e+07	7.86834e+07	1141183602	993038365	6.36223e+08	8.964e+08	9.99936e+08	2.30086e+08	5.80499e+08	7.32832e+08	1084367482
H2afy2	gi|46250738	0.2871	0.2363	0.3253	10.6803	10.7456	10.8079	6.7335	6.7391	3.7581	6.8987	1.7991	2.1932	1.72581e+07	1.05201e+07	3.77974e+07	3.11031e+08	3.47675e+08	2.28027e+08	283545597	2.52386e+08	7.29594e+07	8.96025e+07	5.1274e+07	5.74203e+07
H2afz	gi|7949045	6.3667	3.8635	7.0805	459.613	482.413	793.805	522.326	441.848	702.305	246.365	720.465	694.943	3.82737e+08	1.71972e+08	8.22806e+08	13384827875	15608579449	16747760180	21994886494	16547745394	13634535147	3199854990	20533381575	18194477027
H3f3a	gi|6680159	5.9043	3.4805	3.9874	413.977	457.358	365.484	320.542	391	597.083	230.832	319.058	380.111	3.54941e+08	154923509	4.63364e+08	12055809602	14797891603	7711016226	13497849227	14643445979	11591762440	2998097921	9093202052	9951788830
H3f3b	gi|6680161	5.9043	3.4805	3.9874	413.977	457.358	365.484	320.542	391	597.083	230.832	319.058	380.111	3.54941e+08	154923509	4.63364e+08	12055809602	14797891603	7711016226	13497849227	14643445979	11591762440	2998097921	9093202052	9951788830
H3f3c	gi|82886797	5.9043	3.4805	3.9874	413.977	457.358	365.484	320.542	391	597.083	230.832	319.058	380.111	3.54941e+08	154923509	4.63364e+08	12055809602	14797891603	7711016226	13497849227	14643445979	11591762440	2998097921	9093202052	9951788830
H6pd	gi|31982147	0.0015	0.0016	0.0028	2.885	3.4267	2.3277	0.0574	0.0935	0.1692	0.1583	0.1467	0.0776	87193	72807.3	323338	8.40167e+07	1.10873e+08	4.91097e+07	2.41677e+06	3.50271e+06	3.28392e+06	2.05569e+06	4.18096e+06	2.03164e+06
Hacl1	gi|31560355	0.0047				0.0167	1.4512			4.6586		0		283743				540700	3.06182e+07			90442325		0
Hadh	gi|111038118	111.441	103.153	85.0819	22.5371	13.1121	9.1105	35.9236	44.2108	19.5929	13.1283	7.9458	10.8219	6699349740	4591521530	9887092213	6.56323e+08	4.24245e+08	1.92213e+08	1512723788	1655749024	3.80377e+08	1.70514e+08	2.26458e+08	2.83331e+08
Hadha	gi|33859811	250.497	219.369	290.86	48.772	43.2949	41.7105	94.4608	97.1828	71.8598	55.5801	44.2723	37.0467	15058827402	9764485298	33799907570	1420335455	1400815140	8.80012e+08	3977695828	3639616101	1395083776	7.21889e+08	1261769407	9.69928e+08
Hadhb	gi|21704100	328.138	407.747	394.288	51.7889	32.5458	48.1248	125.366	80.9075	106.302	67.2782	37.536	44.1852	19726269179	18149522264	45818983439	1508191605	1053026990	1015340607	5279092788	3030084506	2063741043	8.73826e+08	1069782866	1156823042
Hagh	gi|227499238;gi|227499240	0.5318	1.0134	0.6039	0.3378	0.5361	0.3588	0.2884	0.2283	1.2239	0.9212	0.6914	0.3839	3.19695e+07	4.51083e+07	7.01806e+07	9.83616e+06	1.73467e+07	7.56907e+06	1.2143e+07	8.54955e+06	2.37604e+07	1.19647e+07	1.97055e+07	1.00513e+07
Hars	gi|251823891	0.2925	0.175	0.3559	1.9206	2.6012	1.8397	0.6245	0.6827	0.7977	1.4879	1.4942	1.9271	1.75857e+07	7.78808e+06	4.136e+07	5.59321e+07	8.41632e+07	3.88148e+07	2.62989e+07	2.55671e+07	1.54872e+07	1.93253e+07	4.25858e+07	5.04542e+07
Hars2	gi|18079343	0.1767	0.3011	0.0965	0.8156	0.4109	0.3608	0.3833	0.3537	0.2058	0.8687	0.3549	0.2625	1.06215e+07	1.34007e+07	1.12129e+07	2.37526e+07	1.32959e+07	7.61185e+06	1.61398e+07	1.32481e+07	3.99577e+06	1.12825e+07	1.01151e+07	6.87263e+06
Has1	gi|6680169	0.0483		0.0387							0.0031			2.90309e+06		4.49757e+06							39838.6
Hat1	gi|28076885	0	0.0032	0	0.0706	0.0261	0.0733	0.0108	0	0.0091	0.1423	0.191	0.1977	0	144283	0	2.05586e+06	845406	1.54637e+06	455689	0	176772	1.84792e+06	5.4432e+06	5.17497e+06
Hax1	gi|6754160	0	0.0133	0.0506		0.0219	0.1099	0.0122	0.0104		0.0086		0	0	591592	5.88347e+06		708262	2.31766e+06	513854	387831		111992		0
Hba-a1	gi|145301578	3.0941	0.1652	0.2752	123.697	143.019	47.1407	175.262	144.726	429.525	285.195	148.429	115.696	1.86006e+08	7.35235e+06	3.19852e+07	3602288199	4627413937	9.94578e+08	7380198099	5420164225	8338786690	3704186708	4230256710	3029058387
Hba-a2	gi|145301549	3.0941	0.1652	0.2752	123.697	143.019	47.1407	175.262	144.726	429.525	285.195	148.429	115.696	1.86006e+08	7.35235e+06	3.19852e+07	3602288199	4627413937	9.94578e+08	7380198099	5420164225	8338786690	3704186708	4230256710	3029058387
Hba-x	gi|6754162	0.7099		0	8.3113	10.1696	2.0206	6.1906	3.0801	34.6464	8.5402	4.9015	4.0713	4.26752e+07		0	2.42042e+08	3.2904e+08	4.263e+07	2.60683e+08	1.15355e+08	6.72624e+08	1.10922e+08	1.39692e+08	1.06593e+08
Hbb-b1	gi|498752597	1.5994	0.1201	0.2932	15.5585	31.3012	12.5371	37.6361	49.6489	58.0192	47.105	21.9184	31.2451	9.61497e+07	5.34798e+06	3.40765e+07	4.53093e+08	1012755775	2.64508e+08	1584834947	1859413294	1126383391	6.11812e+08	6.2468e+08	8.18036e+08
Hbb-b2	gi|17647499	1.3819	0.0387	0.0994	12.2489	20.5682	7.8329	25.639	33.4386	34.7108	30.5172	13.152	20.4547	8.30733e+07	1.72161e+06	1.15556e+07	3.56712e+08	6.65488e+08	1.65259e+08	1079643971	1252318307	6.73874e+08	3.96365e+08	3.74833e+08	5.35528e+08
Hbb-bs	gi|319402143	2.2566	0.2317	0.5757	31.6394	80.2683	29.8967	116.296	142.167	249.708	136.683	62.2234	73.4964	1.3566e+08	1.03147e+07	6.69021e+07	9.21399e+08	2597097126	6.30762e+08	4897169674	5324340433	4847830965	1775274066	1773380336	1924226548
Hbb-bt	gi|31982300	2.2566	0.2317	0.5757	31.6394	80.2683	29.8967	116.296	142.167	249.708	136.683	62.2234	73.4964	1.3566e+08	1.03147e+07	6.69021e+07	9.21399e+08	2597097126	6.30762e+08	4897169674	5324340433	4847830965	1775274066	1773380336	1924226548
Hbs1l	gi|110611224;gi|110611222;gi|223634002	0.0057	0.0057	0.0065	0.1999	0.078	0.0809	0.0165	0.0857	0.0971	0.0056	0.0039	0.009	344548	251944	751176	5.82004e+06	2.5234e+06	1.70657e+06	693702	3.20873e+06	1.88476e+06	72566.2	111870	235083
Hccs	gi|225543251	0.9157	1.1645	1.1067	0.116	1.1618	0.2476	0.6382	0.5657	0.7605	0.3431	0.3095	0.2369	5.5051e+07	5.18347e+07	128608338	3.37757e+06	3.75907e+07	5.22292e+06	2.68725e+07	2.11858e+07	1.47651e+07	4.45656e+06	8.82199e+06	6.20193e+06
Hck	gi|287323109;gi|34734056	0.0012			12.184	0.3247	0.8555	5.3622	6.2546	0.3916	1.4525	1.7568	2.5256	70147.1			3.54822e+08	1.05048e+07	1.80489e+07	2.25799e+08	2.34244e+08	7.60238e+06	1.8866e+07	5.00683e+07	6.61246e+07
Hdac1	gi|6680193	0.0105	0.0061	0.0011	1.196	1.455	1.7348	0.6572	1.0099	1.0722	1.4918	0.9123	1.082	633608	269763	132783	3.48313e+07	4.70768e+07	3.66016e+07	2.76748e+07	3.78213e+07	2.08156e+07	1.93759e+07	2.60017e+07	2.83269e+07
Hdac2	gi|87162464	0.0151	0.0063	0.0043	1.3855	2.4222	2.4867	0.8986	0.9432	1.1231	0.8986	0.6551	0.8485	910678	282025	494686	4.03483e+07	7.83723e+07	5.24651e+07	3.78393e+07	3.53233e+07	2.18046e+07	1.16714e+07	1.86717e+07	2.2216e+07
Hdac6	gi|194353999	0.001	0	0.0011	0.0027	0.0133		0.0037	0.0048	0.0027		0.0052		59104.7	0	124085	77254.1	429312		154970	181109	52349.6		147441
Hdgf	gi|188497724	0.3315	0.2956	0.4941	17.5613	14.6103	14.3407	5.4215	7.5459	9.3683	12.4188	4.2855	6.477	1.99255e+07	1.31571e+07	5.74134e+07	5.11419e+08	4.72717e+08	3.02561e+08	2.28296e+08	2.82604e+08	1.81877e+08	1.61299e+08	1.22138e+08	1.69575e+08
Hdgfrp2	gi|6680201	0.0087	0.0434	0.0066	1.5341	1.5564	0.8799	0.5993	0.3177	0.3628	0.2212	0.2363	0.1334	521874	1.93161e+06	765299	4.46752e+07	5.03584e+07	1.85652e+07	2.52342e+07	1.18964e+07	7.04263e+06	2.87255e+06	6.73463e+06	3.4929e+06
Hdgfrp3	gi|34787412	0.0318	0	0.0241	39.1654	28.8528	18.8594	6.4481	4.9244	4.9344	0.6132	0.4998	0.0595	1.91354e+06	0	2.8061e+06	1140572340	9.33538e+08	3.97898e+08	2.71526e+08	1.84424e+08	9.57959e+07	7.96437e+06	1.42436e+07	1.55654e+06
Hdhd2	gi|85861231;gi|85861235	0.565	1.1125	1.108	1.4073	1.8786	0.5789	0.5436	0.6858	0.3012	0.296	0.5898	0.4937	3.39683e+07	4.95203e+07	1.28756e+08	4.09827e+07	6.07824e+07	1.22135e+07	2.28895e+07	2.5683e+07	5.84771e+06	3.84491e+06	1.68081e+07	1.29253e+07
Hdhd3	gi|21312204	0.0337	0.1354	0.0552	0.0153	0.2132	0.1831	0.0713	0.0236	0.0195		0.0149		2.02707e+06	6.02909e+06	6.41098e+06	444562	6.89758e+06	3.86373e+06	3.00045e+06	884145	378865		425537
Hdlbp	gi|19527028	0.6035	0.2098	0.3662	9.5271	8.1149	6.1117	0.6881	0.9226	2.1908	1.1549	1.0101	1.5225	3.62786e+07	9.33793e+06	4.25541e+07	2.77447e+08	2.62559e+08	1.28945e+08	2.89742e+07	3.45535e+07	4.2532e+07	1.5e+07	2.8789e+07	3.98618e+07
Hebp1	gi|124001580	0.7183	0.0017	0.0903	0.0861	0.2776	1.6198			0.0394			0.0064	4.31782e+07	77247.9	1.04966e+07	2.50873e+06	8.98102e+06	3.41743e+07			765527			166744
Hectd1	gi|205277432	0.0056	0.1934	0.03	0.035	0.0759	0.0651	0.0093	0.0105	0.0055	0.026	0.0348	0.0352	338247	8.61058e+06	3.48161e+06	1.01824e+06	2.45442e+06	1.37327e+06	390265	394453	106960	338028	990905	921743
Herc1	gi|257196144	0.002	0.0011	0	0.0005	0	0.0004	0.0002		0.0001	0.0028	0.0006		118003	50047.8	0	15543.2	0	9476.87	10042.1		1024.08	37007.1	16948.8
Herc2	gi|134288898	0.0245		0.3984	0.0012	0.0154	0	0.0274	0.0138	0.0144	0.0147			1.47055e+06		4.62979e+07	34600.7	496734	0	1.15224e+06	515049	278834	190694
Herc4	gi|32451488;gi|312433980	4.0852	0.0231	0.0952	0.0561	1.0151	0.0435	0.0954	0.0259	0.2651	0.3052	0.2667	0.4168	2.45586e+08	1.02982e+06	1.10615e+07	1.63275e+06	3.28428e+07	917857	4.01805e+06	971439	5.14616e+06	3.96395e+06	7.60134e+06	1.09112e+07
Hgs	gi|226874952;gi|226693388	0.4958	0.0041	0.0061	5.8181	1.1873	1.0122	0.7729	0.7672	0.672	1.0085	0.4597	0.7547	2.98028e+07	184030	707404	1.69435e+08	3.84151e+07	2.13549e+07	3.25471e+07	2.87321e+07	1.30459e+07	1.30982e+07	1.31021e+07	1.97582e+07
Hhatl	gi|251823939	3.5389	2.5655	3.2729	0.0301	0.0558	0.1157	0.5013	0.2038	0.6193	0.4739	0.2338	0.2624	2.12746e+08	1.14194e+08	3.80333e+08	876943	1.80457e+06	2.44002e+06	2.11086e+07	7.63197e+06	1.20234e+07	6.15514e+06	6.66426e+06	6.86876e+06
Hibadh	gi|21704140	7.3852	12.9578	5.9881	2.0258	3.9585	3.0099	2.8288	3.98	4.9433	2.9876	3.025	2.7839	4.43967e+08	576773702	6.9586e+08	5.89955e+07	1.28077e+08	6.35035e+07	1.19121e+08	1.49056e+08	9.59682e+07	3.88033e+07	8.6213e+07	7.28855e+07
Hibch	gi|22122625	12.2356	10.4196	10.6203	4.3229	3.6799	3.7574	5.1763	7.8553	5.1315	5.0799	2.2422	3.3462	7.35552e+08	4.63795e+08	1234151982	125891562	1.19064e+08	7.92736e+07	2.17971e+08	2.94192e+08	9.96228e+07	6.59795e+07	6.39019e+07	8.76085e+07
Hif1an	gi|70909332	0.0066	0.0152	0.0091	0.0392	0.0248	0.0285	0.0056	0.014	0	0.0436	0	2.7485	398281	678757	1.0566e+06	1.14299e+06	802597	600607	235360	522992	0	566737	0	7.1958e+07
Higd1a	gi|9789977	11.0206	6.91	5.13	0.6663	0.4692	0.7295	1.6799	0.6766	3.3593	0.5846	0.4908	0.5523	6.62511e+08	3.07578e+08	5.96141e+08	1.94032e+07	1.51825e+07	1.53912e+07	7.07392e+07	2.53408e+07	6.52164e+07	7.59229e+06	1.39881e+07	1.44596e+07
Higd2a	gi|13385426	0.0689						0.013	0.0166					4.14239e+06						548352	622440
Hint1	gi|33468857	10.7004	12.4141	6.9134	13.4851	14.1124	15.5196	6.2107	6.396	12.0722	17.6686	12.6767	16.6606	6.43263e+08	5.52572e+08	803382892	392712009	4.5661e+08	3.27433e+08	2.6153e+08	2.39537e+08	2.3437e+08	2.29484e+08	3.6129e+08	4.36194e+08
Hint2	gi|110625719	10.4174	10.6562	5.6853	1.4253	2.5755	2.4417	3.1546	4.2659	4.0421	2.36	2.1385	4.5059	6.26251e+08	474326409	6.60671e+08	4.15067e+07	8.33303e+07	5.15161e+07	1.32837e+08	1.59764e+08	7.84737e+07	3.06522e+07	6.09472e+07	1.17969e+08
Hint3	gi|13385270	0.7256	0.497	0.4753	0.2839	0.0989	0.1625	0.1904	0.0091	0.133	0.0272	0.0672	0.084	4.36188e+07	2.21217e+07	5.5234e+07	8.26725e+06	3.2012e+06	3.42903e+06	8.01907e+06	338989	2.58125e+06	353484	1.91418e+06	2.20005e+06
Hip1	gi|225007582	0.0293		0.0012	0.7588	0.8174	0.9663	2.391	0.6701	1.1175	1.5891	1.5651	1.6168	1.76339e+06		137272	2.2097e+07	2.64479e+07	2.0388e+07	1.00683e+08	2.50973e+07	2.1696e+07	2.06399e+07	4.46064e+07	4.23296e+07
Hirip3	gi|27370102	0.0014	0.0033			0.0069				0.0885	0.0077	0.0115	0.0061	82055.5	147868			223468				1.71731e+06	100378	326862	160834
Hist1h1a	gi|21426823	1.8262	0.616	0.9101	236.101	85.4846	163.344	177.756	132.766	204.782	261.281	201.412	236.596	1.09781e+08	2.74192e+07	1.05756e+08	6875720262	2765871418	3446247385	7485198942	4972247226	3975629217	3393579268	5740291213	6194386434
Hist1h1b	gi|21426893	2.3189	0.4439	0.6439	498.193	292.929	348.985	435.828	424.366	316.519	836.131	571.044	557.169	1.394e+08	1.97567e+07	7.48292e+07	14508336283	9477760882	7362908236	18352478426	15893039225	6144888787	10859883445	16274869707	14587370915
Hist1h1c	gi|9845257	9.0479	3.7503	6.2981	1198.02	905.037	924.041	942.497	1042.63	1228.72	2166.9	1491.67	1391.73	5.43923e+08	1.66933e+08	7.31883e+08	34888764065	29282640113	19495490067	39688060776	39047597678	23854393687	28144197302	42512959413	36437232818
Hist1h1d	gi|254588110	8.0962	2.8164	5.5061	1029.29	745.806	751.153	791.203	838.794	1091.26	1806.82	1190.54	1292.77	4.86708e+08	1.25365e+08	6.39843e+08	29974789239	24130700395	15847885959	33317165408	31413881093	21185600944	23467376265	33930478452	33846349621
Hist1h1e	gi|13430890	10.5795	4.5555	2.9784	2399.33	1365.16	1331.89	1247.29	1059.33	1386.32	1139.58	1143.45	805.902	6.35998e+08	2.02774e+08	3.46111e+08	69873161769	44170148981	28100230779	52522742973	39673144807	26913952480	14801115068	32588619643	21099498742
Hist1h1t	gi|112807207	1.4073	1.4252	0.995	293.5	290.467	189.452	123.814	253.257	471.822	377.263	216.973	259.587	8.45998e+07	6.34362e+07	1.15625e+08	8547290799	9398121868	3997068284	5213729819	9484799389	9159941626	4899982754	6183765981	6796317214
Hist1h2aa	gi|28316756	7.1573	3.2417	6.1621	364.776	379.936	626.407	414.052	400.037	618.354	177.32	579.441	597.758	4.30264e+08	1.44295e+08	7.16072e+08	10622965347	12292907407	13215984556	17435514384	14981870460	12004708278	2303081098	16514168986	15650036686
Hist1h2ab	gi|87299611	8.5887	3.8901	7.3945	437.731	455.93	751.696	496.862	480.055	742.04	212.804	695.344	717.322	5.16317e+08	1.73154e+08	8.59286e+08	12747558417	14751683647	15859340391	20922617261	17978630668	14405941532	2763946504	19817451870	18780388331
Hist1h2ac	gi|30061363	8.5887	3.8901	7.3945	437.731	455.93	751.696	496.862	480.055	742.04	212.804	695.344	717.322	5.16317e+08	1.73154e+08	8.59286e+08	12747558417	14751683647	15859340391	20922617261	17978630668	14405941532	2763946504	19817451870	18780388331
Hist1h2ad	gi|30061357	8.5887	3.8901	7.3945	437.731	455.93	751.696	496.862	480.055	742.04	212.804	695.344	717.322	5.16317e+08	1.73154e+08	8.59286e+08	12747558417	14751683647	15859340391	20922617261	17978630668	14405941532	2763946504	19817451870	18780388331
Hist1h2ae	gi|30061367	8.5887	3.8901	7.3945	437.731	455.93	751.696	496.862	480.055	742.04	212.804	695.344	717.322	5.16317e+08	1.73154e+08	8.59286e+08	12747558417	14751683647	15859340391	20922617261	17978630668	14405941532	2763946504	19817451870	18780388331
Hist1h2af	gi|30061379	8.5887	3.8901	7.3945	437.731	455.93	751.696	496.866	480.055	742.04	212.804	695.344	717.322	5.16317e+08	1.73154e+08	8.59286e+08	12747558417	14751683647	15859340391	20922774437	17978630668	14405941532	2763946504	19817451870	18780388331
[truncated: 9,957 more rows]

## Sheet: Sheet2_Figure1F
	Category	Term	Count	%	PValue	Genes	List Total	Pop Hits	Pop Total	Fold Enrichment	Bonferroni	Benjamini	FDR
[truncated: 16 more rows]

## Sheet: Sheet3_Figure2B
CM-specific	Category	Term	Count	%	PValue	Genes	List Total	Pop Hits	Pop Total	Fold Enrichment	Bonferroni	Benjamini	FDR
[truncated: 19 more rows]
