# Supplementary material for: Region- and Cell-type–Resolved Multiomic Atlas of the Heart
Source: Mol Cell Proteomics. 2025 Feb 5;24(5):100922. doi: 10.1016/j.mcpro.2025.100922 (PMC12139502; doi:10.1016/j.mcpro.2025.100922)
Supplement: Supplementary Table 2 [file mmc2.xlsx]

## Sheet: Legend
Supplementary table 2 The comparison between transcriptome and proteome, related to Figure 3.
Sheet 1	Matrix of all 16,431 genes detected in the cell-type resolved mouse heart transcriptome.
Sheet 2	GO/KEGG bioprocesses enriched by cell-type specific mRNAs, related to Figure 3B.
Sheet 3	Gene set enrichment analysis enriched by correlation between protein and transcript expression value among 4 celltypes, related to Figure 3E.
Sheet 4	GO bioprocesses enriched in genes overrepresented in proteome, related to Figure 3F.
Sheet 5	GO bioprocesses enriched in genes overrepresented in transcriptome, related to Figure 3F.
Sheet 6	GO bioprocesses enriched by genes whose ratio of proteome/transcriptome in a certain cell type is larger than the average ratio of proteome/transcriptome in the four cell types, related to Figure 3G.

## Sheet: Sheet1_celltype mRNA matrix
seq_id	Gene name	Bio_type	CM1	CM2	CM3	CF1	CF2	CF3	EC1	EC2	EC3	IM1	IM2	IM3
ENSMUSG00000000001	Gnai3	protein_coding	5.41	5.32	5.31	63.33	61.4	64.73	56.24	58.72	58.96	51.2	52.03	52.86
ENSMUSG00000000028	Cdc45	protein_coding	0.91	1.65	0.87	2.79	2.17	2.39	1.29	1.76	1.54	3.55	3.54	3.88
ENSMUSG00000000037	Scml2	protein_coding	0.16	0.18	0.63	4.41	2.89	2.81	0.45	0.66	0.5	0.25	1.41	0.25
ENSMUSG00000000049	Apoh	protein_coding	0.005	0.005	0.15	0.46	0.4	0.1	0.005	0.005	0.005	0.005	0.005	0.005
ENSMUSG00000000056	Narf	protein_coding	19.12	17.65	19.65	4.26	4.96	4.73	5.94	6.23	5.97	5.89	5.86	5.92
ENSMUSG00000000058	Cav2	protein_coding	14.91	17.9	14.55	29.19	37.16	24.11	294.16	276.01	285.67	17.88	18.34	19.81
ENSMUSG00000000078	Klf6	protein_coding	6.97	8.11	8.18	91.12	84.19	89.58	117.37	125.19	127.79	853.98	858.49	842.74
ENSMUSG00000000085	Scmh1	protein_coding	15.03	13.94	15.61	16.52	14.68	13.99	14.54	21.17	19	15.74	12.59	13.39
ENSMUSG00000000088	Cox5a	protein_coding	680.11	718.73	630.97	42.83	42.67	34.37	105.15	91.1	84.21	73.81	81.11	87.05
ENSMUSG00000000093	Tbx2	protein_coding	0.56	0.54	0.55	2.91	3.19	2.78	4.94	7.07	6.16	0.14	0.22	0.13
ENSMUSG00000000094	Tbx4	protein_coding	0.005	0.005	0.005	0.04	0.21	0.12	0.02	0.02	0.005	0.005	0.005	0.04
ENSMUSG00000000120	Ngfr	protein_coding	0.01	0.06	0.04	0.38	0.52	0.48	0.3	0.28	0.49	0.11	0.09	0.03
ENSMUSG00000000126	Wnt9a	protein_coding	0.98	1.21	1.12	10.74	11.2	10.01	2.29	2.35	1.96	0.12	0.11	0.23
ENSMUSG00000000127	Fer	protein_coding	3.26	3.46	4.14	14.39	16.09	15.12	8.15	8.47	9.11	13.01	12.77	14.05
ENSMUSG00000000131	Xpo6	protein_coding	6.73	7.22	6.99	18.47	17.62	19.71	13.97	13.3	12.77	35.58	29.72	27.97
ENSMUSG00000000134	Tfe3	protein_coding	2.62	2.09	2.47	19.18	18.7	16.91	13.02	16.43	15.05	61.49	63.06	62.89
ENSMUSG00000000142	Axin2	protein_coding	0.91	1.05	0.55	1.32	0.83	0.85	1.25	1.26	1.45	0.17	0.29	0.36
ENSMUSG00000000148	Brat1	protein_coding	0.94	0.71	1.27	2.64	3.08	2.82	3.03	3.35	3.01	2.66	2.98	2.67
ENSMUSG00000000149	Gna12	protein_coding	17.17	15.62	21.75	22.83	22.45	22.41	24.28	24.22	23.5	50	46.87	48.6
ENSMUSG00000000154	Slc22a18	protein_coding	0.04	0.005	0.005	1.19	0.85	1.41	1.63	1.39	1.38	1.27	1.83	1.42
ENSMUSG00000000157	Itgb2l	protein_coding	0.005	0.005	0.005	0.005	0.005	0.005	0.005	0.005	0.005	0.005	0.05	0.005
ENSMUSG00000000159	Igsf5	protein_coding	0.005	0.005	0.005	0.005	0.005	0.005	0.005	0.005	0.09	0.005	0.005	0.005
ENSMUSG00000000167	Pih1d2	protein_coding	0.23	0.3	0.09	0.25	0.26	0.59	0.18	0.39	1.15	0.09	0.13	0.18
ENSMUSG00000000168	Dlat	protein_coding	95.66	101.55	113.23	15.52	18.59	17.23	20.28	19.55	15.38	10.59	10.69	10.18
ENSMUSG00000000171	Sdhd	protein_coding	213.58	214.91	249.77	36.04	34.83	33.11	52.35	43.75	52.4	46.85	49.76	45.7
ENSMUSG00000000182	Fgf23	protein_coding	0.005	0.03	0.005	0.11	0.1	0.09	0.08	0.22	0.23	0.005	0.005	0.005
ENSMUSG00000000183	Fgf6	protein_coding	0.04	0.04	0.05	0.005	0.005	0.005	0.005	0.005	0.005	0.005	0.005	0.02
ENSMUSG00000000184	Ccnd2	protein_coding	8.81	8.16	9.72	15.23	15.4	12.6	24.66	27.09	27.29	7.99	7.8	27.77
ENSMUSG00000000194	Gpr107	protein_coding	3.58	3.91	4.25	17.36	19.37	16.13	15.45	13.63	16.29	18.3	17.12	20.29
ENSMUSG00000000197	Nalcn	protein_coding	0.02	0.03	0.07	1.53	1.66	1.49	1.44	1.49	1.51	0.02	0.005	0.11
ENSMUSG00000000202	Btbd17	protein_coding	0.005	0.005	0.005	0.005	0.005	0.03	0.005	0.005	0.005	0.14	0.005	0.07
ENSMUSG00000000204	Slfn4	protein_coding	0.04	0.06	0.03	0.005	0.01	0.04	0.56	0.47	0.49	9.5	11.18	10.01
ENSMUSG00000000215	Ins2	protein_coding	0.005	0.005	0.005	0.005	0.23	0.005	0.005	0.005	0.005	0.005	0.005	0.005
ENSMUSG00000000223	Drp2	protein_coding	0.01	0.02	0.01	1.16	0.94	1.13	0.14	0.13	0.18	0.04	0.03	0.04
ENSMUSG00000000244	Tspan32	protein_coding	0.08	0.005	0.01	0.35	0.61	0.33	0.55	0.65	0.74	10.2	9.73	10.97
ENSMUSG00000000247	Lhx2	protein_coding	0.005	0.005	0.03	0.005	0.04	0.13	0.005	0.02	0.005	0.02	0.04	0.04
ENSMUSG00000000248	Clec2g	protein_coding	0.005	0.005	0.005	1.1	0.005	0.005	0.005	0.005	0.005	0.71	0.21	0.23
ENSMUSG00000000253	Gmpr	protein_coding	32.63	32.43	35.16	0.34	0.74	0.36	6.01	5.86	5.31	2.58	2.71	2.89
ENSMUSG00000000263	Glra1	protein_coding	0.005	0.005	0.005	0.005	0.005	0.005	0.005	0.005	0.005	0.09	0.06	0.005
ENSMUSG00000000266	Mid2	protein_coding	2.82	2.97	3.19	10.1	11.57	10.64	10.51	11.4	11.2	1.09	1.28	1.26
ENSMUSG00000000275	Trim25	protein_coding	3.28	3.32	3.03	12.8	11.93	12.51	18.66	20.15	21.22	53.97	57.56	56.17
ENSMUSG00000000276	Dgke	protein_coding	2.59	2.75	2.32	2.31	2.62	1.93	10.4	9.85	10.71	2.1	1.89	1.9
ENSMUSG00000000278	Scpep1	protein_coding	2.13	2.15	2.3	72	68.95	70.8	22.09	20	20.14	149.15	156.52	155.22
ENSMUSG00000000282	Mnt	protein_coding	1.53	0.88	0.96	6.57	6.8	5.86	5.78	4.96	5.11	9.15	9.17	9.12
ENSMUSG00000000290	Itgb2	protein_coding	0.11	0.23	0.7	0.15	0.52	0.59	4.8	3.42	4.48	149.04	154.21	145.04
ENSMUSG00000000295	Hddc2	protein_coding	0.79	0.75	1.34	5.14	6.23	6.27	5.45	5.38	6.45	2.72	4.1	3.95
ENSMUSG00000000296	Tpd52l1	protein_coding	2.38	3.24	4.05	0.13	1.09	0.56	1.63	0.88	1.22	0.005	0.1	0.005
ENSMUSG00000000301	Pemt	protein_coding	0.41	0.07	0.34	2.13	0.37	2.09	1.09	0.49	1.48	0.59	1.36	0.44
ENSMUSG00000000303	Cdh1	protein_coding	0.005	0.09	0.005	0.24	0.11	0.07	0.07	0.09	0.14	0.19	0.15	0.18
ENSMUSG00000000305	Cdh4	protein_coding	0.24	0.15	0.23	0.38	0.63	0.69	0.44	0.23	0.33	0.005	0.005	0.02
ENSMUSG00000000308	Ckmt1	protein_coding	0.11	0.21	0.005	8.09	7.96	4.2	4.31	4.13	3.21	0.36	0.05	0.08
ENSMUSG00000000317	Bcl6b	protein_coding	2.83	4.03	3.89	5.29	5.43	3.58	42.78	46.25	46.96	0.83	1.03	1.04
ENSMUSG00000000318	Clec10a	protein_coding	0.3	0.11	0.23	0.005	0.32	1.24	2.81	2.8	2.95	107.49	108.67	115.37
ENSMUSG00000000320	Alox12	protein_coding	0.36	0.44	0.46	1.31	1.22	0.55	5.04	5.39	5.38	0.02	0.13	0.1
ENSMUSG00000000326	Comt	protein_coding	35.87	37.35	36.65	46.67	42.71	47.22	30.49	25.76	31.04	54.1	51.76	51.61
ENSMUSG00000000339	Rtca	protein_coding	6.9	7.57	5.56	13.04	15.26	13.84	14.59	15.54	14.35	7.65	7.76	7.5
ENSMUSG00000000340	Dbt	protein_coding	20.96	20.65	24.65	8.17	10.37	9.65	6.92	8.9	7.59	7.62	7.3	6.43
ENSMUSG00000000346	Dazap2	protein_coding	63.49	62.92	63.31	101.23	92.35	99.65	145.07	140.95	145.66	280.94	292.44	283.41
ENSMUSG00000000355	Mcts1	protein_coding	19.79	27.35	19.99	32.28	26.15	27.82	30.29	29.81	23.38	47.23	44.95	45.83
ENSMUSG00000000359	Rem1	protein_coding	0.17	0.49	0.38	8.78	11.3	5.98	1.66	2.36	1.71	0.19	0.41	0.56
ENSMUSG00000000365	Rnf17	protein_coding	0.2	0.37	0.44	0.48	0.3	0.25	0.12	0.31	0.24	1.49	1.16	0.5
ENSMUSG00000000374	Trappc10	protein_coding	6.42	6.72	8.73	11.91	12.23	11.88	8.1	8.53	9.67	13.23	13.73	13.11
ENSMUSG00000000378	Ccm2	protein_coding	3.64	5.83	4.91	16.12	16.15	14.87	17.15	16.65	14.96	32.92	33.08	28.01
ENSMUSG00000000384	Tbrg4	protein_coding	13.82	13.53	17.2	8.66	7.68	7.54	7.95	8.27	8.61	9.05	8.77	7.91
ENSMUSG00000000385	Tmprss2	protein_coding	0.005	0.04	0.03	0.47	0.55	0.16	0.24	0.26	0.21	2	1.95	2.15
ENSMUSG00000000392	Fap	protein_coding	1.22	1.12	0.62	21.38	22.35	20.12	2.92	2.53	3.42	1.52	0.84	1.22
ENSMUSG00000000394	Gcg	protein_coding	0.005	0.005	0.005	0.07	0.005	0.005	0.005	0.005	0.005	0.005	0.07	0.005
ENSMUSG00000000399	Ndufa9	protein_coding	252.83	243.7	249.67	36.6	31.21	32.5	48.05	42.19	47.46	36.69	37.68	37.52
ENSMUSG00000000402	Egfl6	protein_coding	0.005	0.02	0.005	1.39	1.16	1.16	0.44	0.28	0.39	0.04	0.005	0.02
ENSMUSG00000000409	Lck	protein_coding	0.03	0.005	0.09	0.42	0.08	0.61	4.11	4.03	2.51	0.53	0.39	0.38
ENSMUSG00000000411	Tssk3	protein_coding	0.005	0.005	0.005	0.005	0.005	0.005	0.005	0.005	0.005	0.15	0.23	0.15
ENSMUSG00000000416	Cttnbp2	protein_coding	0.09	0.17	0.17	0.69	0.49	0.43	2.53	2.16	2.14	0.04	0.03	0.01
ENSMUSG00000000420	Galnt1	protein_coding	23.92	24.36	28.16	53.01	54.11	57.83	43.8	44.59	44.74	65.71	69.69	65.87
ENSMUSG00000000435	Myf5	protein_coding	0.005	0.005	0.005	0.005	0.005	0.03	0.005	0.005	0.005	0.005	0.005	0.005
ENSMUSG00000000439	Mkrn2	protein_coding	5.51	5.1	5.41	5.06	4.99	4.98	5.31	6.2	5.71	4.22	4.54	3.65
ENSMUSG00000000440	Pparg	protein_coding	4.42	4.27	2.76	2.91	3.27	2.03	30.05	29.84	30.27	4.45	3.87	5.56
ENSMUSG00000000441	Raf1	protein_coding	24.54	26.67	27.24	28.84	26.6	29.27	30.48	26.7	27.42	28.48	29.86	28.94
ENSMUSG00000000486	Septin1	protein_coding	0.76	0.78	1.01	4.43	2.49	2.44	10.06	8.24	9.52	2.59	3.25	3.89
ENSMUSG00000000489	Pdgfb	protein_coding	3.38	3.17	2.96	5.52	5.96	2.88	54.98	52.93	48.04	10.3	10.37	11.56
ENSMUSG00000000530	Acvrl1	protein_coding	3.48	3.82	3.35	62.6	62.16	56.94	67.96	70.35	66.67	29.01	29.57	28.52
ENSMUSG00000000531	Tamalin	protein_coding	1.98	2.53	1.91	19.25	19.27	18.11	27.89	27.88	25.82	4.62	4.31	4.27
ENSMUSG00000000532	Acvr1b	protein_coding	1.94	2.02	2.8	5.31	5.76	5.39	5.12	6.42	5.97	4.33	4.33	4.87
ENSMUSG00000000538	Tom1l2	protein_coding	19.66	18.93	21.43	17.49	18.65	16.14	20.71	20.73	21.32	5.54	5.48	6.5
ENSMUSG00000000544	Gpa33	protein_coding	0.005	0.005	0.005	0.005	0.005	0.005	0.005	0.005	0.005	0.005	0.03	0.005
ENSMUSG00000000552	Zfp385a	protein_coding	0.56	0.98	0.97	56.65	50.87	52.49	6.47	5.82	5.87	20.54	21.58	21.15
ENSMUSG00000000555	Itga5	protein_coding	4.5	5.7	7.47	40.79	39.54	50.85	34.22	33.68	30.21	17.48	17.53	18.18
ENSMUSG00000000560	Gabra2	protein_coding	0.01	0.01	0.04	0.02	0.005	0.005	0.01	0.005	0.02	0.01	0.05	0.02
ENSMUSG00000000561	Wdr77	protein_coding	7.35	7.06	6.25	8.28	8.09	7.17	5.81	5.22	5.72	3.46	5.23	4.05
ENSMUSG00000000562	Adora3	protein_coding	0.005	0.14	0.08	0.005	0.14	0.005	0.12	0.11	0.005	0.91	0.55	0.99
ENSMUSG00000000563	Atp5pb	protein_coding	536.18	557.05	567.64	71.71	69.27	70.72	86	83.1	84.98	78.55	79.65	74.55
ENSMUSG00000000567	Sox9	protein_coding	0.17	0.06	0.05	17.58	16.3	14.63	1.04	1.43	1.44	0.15	0.21	0.12
ENSMUSG00000000568	Hnrnpd	protein_coding	37.82	33.45	36.57	98.66	91.66	98.24	103.75	105.1	112.5	138.43	138.26	147.31
ENSMUSG00000000579	Dynlt1c	protein_coding	0.95	1.69	1.18	6	6.41	7.63	4.94	4.58	5.82	7.27	5.24	6.47
ENSMUSG00000000581	C1d	protein_coding	15.6	16.59	13.35	32.57	32.95	36.89	29.59	25.11	22.8	20.49	15.1	19.4
ENSMUSG00000000594	Gm2a	protein_coding	1.61	1.54	1.48	18.61	18.67	16.99	12.13	10.23	10.62	60.6	58.47	58.68
ENSMUSG00000000600	Krit1	protein_coding	10.32	11.17	12.26	24.06	24.05	23.76	20.71	21.11	20.94	17.83	17.21	16.84
ENSMUSG00000000605	Clcn4	protein_coding	14.39	13.95	16.88	33.7	33.27	32.43	21.78	24.84	25.68	27.59	25.28	27.01
ENSMUSG00000000627	Sema4f	protein_coding	0.05	0.02	0.02	0.005	0.04	0.09	0.12	0.15	0.16	0.12	0.16	0.23
ENSMUSG00000000628	Hk2	protein_coding	58.52	54.91	66.08	55.19	39.6	87.45	6.6	5.49	4.34	26.26	23.98	26.13
ENSMUSG00000000631	Myo18a	protein_coding	32.33	26.82	45.22	7.26	8.98	4.93	28.52	32.96	33.82	23.9	20.63	24.25
ENSMUSG00000000632	Sez6	protein_coding	0.04	0.04	0.03	0.02	0.005	0.02	0.65	0.45	0.82	0.005	0.005	0.005
ENSMUSG00000000673	Haao	protein_coding	0.03	0.005	0.005	0.22	0.05	0.09	0.15	0.26	0.39	1.54	2.08	1.84
ENSMUSG00000000682	Cd52	protein_coding	0.39	0.74	0.58	0.005	0.79	1.16	12.35	9.03	9.92	620.46	644.34	609.22
ENSMUSG00000000686	Abhd15	protein_coding	0.33	0.17	0.31	1.32	1.48	1.83	0.64	0.3	0.14	5.26	5.18	4.52
ENSMUSG00000000690	Hoxb6	protein_coding	0.005	0.005	0.005	0.005	0.14	0.005	0.005	0.16	0.06	0.005	0.005	0.05
ENSMUSG00000000693	Loxl3	protein_coding	0.27	0.42	0.55	20.27	20.85	23.03	2.93	4.05	2.47	3.59	3.45	3.26
ENSMUSG00000000706	Btn1a1	protein_coding	0.01	0.005	0.01	0.04	0.005	0.005	0.005	0.005	0.005	0.14	0.005	0.005
ENSMUSG00000000708	Kat2b	protein_coding	18.02	16.66	20.58	37.06	32.83	34.36	22.65	25.24	20.59	25.56	20.55	21.87
ENSMUSG00000000711	Rab5b	protein_coding	18.53	18.65	21.5	45.01	43.83	43.35	43.58	42.7	45.2	40.08	40.05	41.5
ENSMUSG00000000724	Cryba1	protein_coding	0.005	0.005	0.005	0.05	0.005	0.13	0.005	0.005	0.005	0.005	0.05	0.005
ENSMUSG00000000730	Dnmt3l	protein_coding	0.005	0.05	0.005	4.74	3.31	7.07	0.14	0.07	0.28	0.06	0.14	0.12
ENSMUSG00000000731	Aire	protein_coding	0.005	0.005	0.005	0.005	0.005	0.005	0.005	0.005	0.005	0.03	0.005	0.02
ENSMUSG00000000732	Icosl	protein_coding	0.7	0.95	0.88	25.42	25.48	27.71	12.69	12.41	12.49	49.28	49.02	49.96
ENSMUSG00000000738	Spg7	protein_coding	19.58	20.15	17.68	17.24	15.88	18.36	16.46	18.62	14.57	15.3	19.55	17.75
ENSMUSG00000000739	Sult5a1	protein_coding	0.01	0.005	0.04	5.91	6.14	6.25	0.86	0.62	0.61	0.26	0.07	0.01
ENSMUSG00000000740	Rpl13	protein_coding	179.25	171.1	189.07	776.63	716.63	735.21	727.58	663.3	721.62	667.68	685.76	670.5
ENSMUSG00000000743	Chmp1a	protein_coding	10.09	9.52	12.37	34.22	37.75	35.19	22.91	21.05	21.12	24.76	26.41	27.93
ENSMUSG00000000751	Rpa1	protein_coding	10.77	10.67	12.11	24.86	23.84	23.35	21.1	23.84	24.62	24.73	24.3	26.89
ENSMUSG00000000753	Serpinf1	protein_coding	4.2	3.76	3.65	425.67	399.36	411.25	33.73	26.45	26.44	76.87	73.47	84.77
ENSMUSG00000000759	Tubgcp3	protein_coding	5.28	4.83	4.36	14.76	12.19	13.37	15.02	13.91	15.39	12.35	12.27	13.56
ENSMUSG00000000776	Polr3d	protein_coding	4.89	4.23	6.95	15.15	14.5	17.41	8.91	9.57	7.66	5.61	5.68	5.46
ENSMUSG00000000782	Tcf7	protein_coding	0.07	0.05	0.005	0.45	0.15	0.22	4.72	4.52	5.39	0.17	0.16	0.26
ENSMUSG00000000787	Ddx3x	protein_coding	32.45	35.01	35.47	147.19	140.16	156.77	175.02	183.38	183.35	255.66	258.87	265.45
ENSMUSG00000000791	Il12rb1	protein_coding	0.005	0.03	0.005	0.005	0.02	0.02	0.02	0.02	0.02	0.26	0.44	0.24
ENSMUSG00000000792	Slc5a5	protein_coding	0.005	0.02	0.005	0.08	0.02	0.07	0.09	0.02	0.07	0.02	0.06	0.02
ENSMUSG00000000794	Kcnn3	protein_coding	0.14	0.13	0.06	4.26	5.2	4.73	1.66	2.1	1.92	0.09	0.13	0.16
ENSMUSG00000000804	Usp32	protein_coding	3.81	3.65	4.05	10.92	9.23	9.12	6.93	9.01	7.62	10.39	11.86	9.23
ENSMUSG00000000805	Car4	protein_coding	9.03	10.61	7.65	7.37	9.42	5.65	92.95	84.16	88.26	0.63	0.79	0.91
ENSMUSG00000000811	Txnrd3	protein_coding	3.87	3.25	3.86	4.4	4.5	4.34	5.93	6.09	6.15	2.05	2.11	2.2
ENSMUSG00000000817	Fasl	protein_coding	0.005	0.005	0.005	0.03	0.03	0.005	0.11	0.13	0.04	0.38	0.24	0.31
ENSMUSG00000000823	Zfp512b	protein_coding	2.57	3.41	2.67	10.98	11.82	7.33	5.9	10.17	6.31	3.46	4.55	2.8
ENSMUSG00000000826	Dnajc5	protein_coding	8.97	8.76	10.32	21.6	21.2	21.56	19.54	23.71	21.74	24.81	26.63	25.94
ENSMUSG00000000827	Tpd52l2	protein_coding	19.04	20.21	21.9	50.4	52.38	44.65	33.07	31.23	32.38	23.82	25.89	22.73
ENSMUSG00000000838	Fmr1	protein_coding	4.03	4.86	4.72	36.42	40.2	40.96	25.19	27.54	26.76	32.13	33.36	32.81
ENSMUSG00000000861	Bcl11a	protein_coding	0.61	0.57	0.45	0.02	0.01	0.02	0.03	0.03	0.18	0.77	0.61	0.67
ENSMUSG00000000869	Il4	protein_coding	0.005	0.005	0.005	0.4	0.54	0.53	0.005	0.005	0.005	0.62	1.2	0.8
ENSMUSG00000000876	Pxmp4	protein_coding	9.48	7.72	7.67	5.45	6.43	5.01	7.84	7.14	6.29	4.9	4.41	5
ENSMUSG00000000881	Dlg3	protein_coding	0.69	1.02	0.81	11.1	10.3	10.38	3.95	2.63	3.51	2.68	2.67	2.87
ENSMUSG00000000884	Gnb1l	protein_coding	0.71	0.5	0.71	1.91	1.43	1.14	1.14	0.77	1.25	1.95	1.3	1.51
ENSMUSG00000000889	Dbh	protein_coding	0.26	0.27	0.46	0.005	0.005	0.005	0.05	0.1	0.16	0.005	0.005	0.005
ENSMUSG00000000901	Mmp11	protein_coding	2.64	1.2	1.47	9.74	8.82	10.47	2.5	2.91	2.98	0.88	0.28	2.43
ENSMUSG00000000902	Smarcb1	protein_coding	6.11	5.56	6.23	33.6	33.06	31.6	23.9	24.15	20.97	21.65	20.87	20.69
ENSMUSG00000000903	Vpreb3	protein_coding	0.27	0.25	0.005	0.005	0.14	0.1	0.005	0.005	0.005	0.14	0.005	0.42
ENSMUSG00000000915	Hip1r	protein_coding	1.06	1.67	1.53	2.84	3.08	1.67	15.29	15.27	14.95	1.16	0.92	0.98
ENSMUSG00000000916	Nsun5	protein_coding	2.22	2.9	2.52	6.51	6.84	6.35	7.21	7.89	8.44	3.69	3.57	3.01
ENSMUSG00000000934	Top1mt	protein_coding	1.05	1.26	1.47	2.27	2.65	2.99	1.96	2.03	1.79	2.11	1.64	1.99
ENSMUSG00000000938	Hoxa10	protein_coding	0.005	0.005	0.005	0.005	0.005	0.005	0.08	0.04	0.005	0.005	0.005	0.005
ENSMUSG00000000942	Hoxa4	protein_coding	0.005	0.005	0.005	0.29	0.27	0.07	1.03	1.02	1.35	0.04	0.005	0.04
ENSMUSG00000000957	Mmp14	protein_coding	2.35	2.06	2.67	134.81	119.37	130.5	21.45	22.16	23.12	4.03	3.62	4.13
ENSMUSG00000000958	Slc7a7	protein_coding	0.53	0.42	0.75	2.51	2.67	2.86	6.87	7.16	6.44	29.29	30.62	27.71
ENSMUSG00000000959	Oxa1l	protein_coding	20.74	20.93	21.06	12.37	10.35	11.78	15.96	14.35	14	15.68	15	15.45
ENSMUSG00000000976	Heatr6	protein_coding	1.05	1.08	1.43	6.11	4.06	4.56	3.14	3.13	2.88	3.44	3.7	3.77
ENSMUSG00000000982	Ccl3	protein_coding	0.75	0.18	0.38	0.55	4.32	11.16	49.29	44.83	49.18	2545.51	2579.86	2509.58
ENSMUSG00000000983	Wfdc18	protein_coding	0.005	0.005	0.005	0.005	0.005	0.005	0.005	0.005	0.005	3.26	2.58	0.65
ENSMUSG00000001014	Icam4	protein_coding	0.33	0.06	0.31	0.83	0.005	0.3	0.51	0.63	0.14	0.2	0.06	0.26
ENSMUSG00000001016	Ilf2	protein_coding	10.53	10.85	9.39	31.79	29.35	34.05	24.84	26.53	25.74	18.39	20.14	20.49
ENSMUSG00000001017	Chtop	protein_coding	28.61	27.64	29.25	62.53	62.96	60.36	65.56	67.38	70.86	51.92	54.63	55.51
ENSMUSG00000001018	Snapin	protein_coding	23.45	24.78	23.56	35.05	29.78	33.79	24.1	21.03	19.58	29.25	29.03	29.21
ENSMUSG00000001020	S100a4	protein_coding	0.84	1.38	2.14	87.11	77.35	113.08	41.96	32.22	44.44	315.94	328.8	300.55
ENSMUSG00000001021	S100a3	protein_coding	0.005	0.005	0.005	0.45	0.67	0.2	0.005	0.13	0.005	0.005	0.005	0.005
ENSMUSG00000001025	S100a6	protein_coding	7.1	6.59	5.1	779.68	727.26	739.31	125.41	132.36	132.09	87.81	97.6	93.06
ENSMUSG00000001027	Scn4a	protein_coding	4.12	2.01	4.19	0.02	0.02	0.01	0.12	0.11	0.15	0.05	0.08	0.05
ENSMUSG00000001029	Icam2	protein_coding	7.27	7.51	5.87	14.68	13.21	9.27	176.61	148.28	160.44	5.17	4.67	6.35
ENSMUSG00000001034	Mapk7	protein_coding	0.88	0.68	0.81	11.54	8.25	8.41	7.04	7.02	7.47	5.86	7.97	6.2
ENSMUSG00000001036	Epn2	protein_coding	4.42	4.47	4.16	30.19	28.23	26.16	36.37	33.69	33.65	4.01	3.47	3.96
ENSMUSG00000001039	B9d1	protein_coding	1.15	1.18	3.19	8.42	7.94	8.65	6.64	3.27	3.87	0.84	0.52	0.44
ENSMUSG00000001052	Sec24b	protein_coding	4.66	4.98	5.51	26.45	28.56	25.07	21.03	20.45	20.21	25.47	22.06	21.05
ENSMUSG00000001053	N4bp3	protein_coding	1.41	1.17	0.79	2.35	2.88	2.06	17.01	17.89	16.69	0.52	0.38	0.57
ENSMUSG00000001054	Rmnd5b	protein_coding	2.32	2.51	2.86	10.86	9.22	6.99	10.77	9.19	9.29	4.77	5.15	5.36
ENSMUSG00000001056	Nhp2	protein_coding	6.6	5.83	6.84	12.95	13.64	14.36	12.31	10.7	13.08	24.59	25.09	22.76
ENSMUSG00000001062	Vps9d1	protein_coding	3.27	3.06	3.67	6.86	5.16	4.84	10.38	4.6	5.62	9.84	9.04	9.06
ENSMUSG00000001065	Zfp276	protein_coding	2.07	2.17	2.41	5.35	5.19	4.08	5.5	5.95	6.34	4.24	6.09	5.66
ENSMUSG00000001076	C1ql4	protein_coding	0.005	0.005	0.005	0.005	0.04	0.005	0.05	0.005	0.1	0.005	0.005	0.005
ENSMUSG00000001082	Mfsd10	protein_coding	2.69	2.18	0.39	18.73	12.26	13.58	11.6	12.99	12.3	15.16	19.52	15.21
ENSMUSG00000001089	Luzp1	protein_coding	4.79	5.05	6.74	13.76	13.72	12.29	20.56	24.52	23.16	9.88	9.03	8.6
ENSMUSG00000001095	Slc13a2	protein_coding	0.005	0.005	0.005	0.005	0.005	0.005	0.005	0.005	0.005	0.02	0.16	0.05
ENSMUSG00000001098	Kctd10	protein_coding	8.47	8.28	8.06	59.18	59.71	58.78	103.79	104.97	102.78	20.85	18.91	19.36
ENSMUSG00000001100	Poldip2	protein_coding	30.56	30.72	33.81	19.76	17.25	17.7	14.1	16.42	15.2	11.95	14.12	13.15
ENSMUSG00000001103	Sebox	protein_coding	0.005	0.005	0.005	0.005	0.005	0.09	0.06	0.005	0.12	0.1	0.005	0.05
ENSMUSG00000001105	Ift20	protein_coding	10.83	11.4	10	38.5	44.68	35.29	28.88	26.82	30.69	16.76	21.57	23.88
ENSMUSG00000001119	Col6a1	protein_coding	5.64	6.71	7.36	513.46	511.75	507.42	45.01	44.65	46.77	5.6	5.34	5.42
ENSMUSG00000001120	Pcbp3	protein_coding	0.15	0.65	0.36	4.25	4.24	3.35	5.07	4.37	5.3	0.81	0.73	0.68
ENSMUSG00000001123	Lgals9	protein_coding	6.06	7.11	7.84	94.91	67.38	88.09	151.43	140.71	144.56	146.9	141.57	142.6
ENSMUSG00000001127	Araf	protein_coding	31.27	32.12	33.4	38.29	41.52	39.36	40.59	38.85	40.35	29.68	29.51	29.33
ENSMUSG00000001128	Cfp	protein_coding	0.77	1.11	0.3	0.89	2.88	2.42	6.89	5.76	7.67	204.22	201.2	215.27
ENSMUSG00000001131	Timp1	protein_coding	0.87	1.39	1.43	40.71	38.22	53.37	6.73	6.21	6.47	1.56	1.18	0.57
ENSMUSG00000001134	Uxt	protein_coding	13.26	12.49	15.4	16.35	16.74	9.87	12.4	8.64	9.5	8.39	13.94	12.76
ENSMUSG00000001138	Cnnm3	protein_coding	2.45	2.79	1.81	6.42	8.91	6.46	6.46	5.83	5.84	6.8	8.42	9.02
ENSMUSG00000001143	Lman2l	protein_coding	6.18	7.05	7.42	5.95	7.67	7.85	5.92	5.04	5.31	8.63	9.62	9.29
ENSMUSG00000001150	Mcm3ap	protein_coding	3	6.72	3.04	11.76	14.29	10.61	12.86	15.71	14.41	7.23	10.42	14.22
ENSMUSG00000001151	Pcnt	protein_coding	12.7	16.6	12.95	8.67	8.53	6.4	12.99	10.82	12.08	12.39	12.21	14.93
ENSMUSG00000001155	Ftcd	protein_coding	0.005	0.005	0.02	0.25	0.35	0.33	0.11	0.005	0.005	0.005	0.005	0.005
ENSMUSG00000001156	Mxd1	protein_coding	1.43	1.59	1.03	3.14	3.41	4.37	4.86	4.9	5.09	13.16	12.78	12.31
ENSMUSG00000001157	Gmcl1	protein_coding	1.51	1.54	1.41	8.81	9.34	8.51	8.05	7.71	8.36	4.71	5.24	5.59
ENSMUSG00000001158	Snrnp27	protein_coding	40.76	43.73	43.92	46.59	46.52	46.23	64.13	59.93	56.39	44.1	42.08	35.97
ENSMUSG00000001166	Oas1c	protein_coding	0.02	0.15	0.07	0.96	0.85	0.87	2.62	1.64	1.9	5.59	4.7	3.93
ENSMUSG00000001168	Oas1h	protein_coding	0.005	0.06	0.005	0.005	0.005	0.005	0.005	0.04	0.005	0.04	0.2	0.03
ENSMUSG00000001173	Ocrl	protein_coding	3.45	3.48	3.36	12.53	11.02	11.9	9.2	9.37	8.54	20.48	19.48	19.59
ENSMUSG00000001175	Calm1	protein_coding	35.07	36.83	39.39	116.08	129.7	110.1	249.51	232.84	231.24	282.98	307.02	309.18
ENSMUSG00000001211	Agpat3	protein_coding	31.44	31.45	36.2	19.43	21.09	16.02	18.62	18.59	18.63	21.71	20.01	20.29
ENSMUSG00000001225	Slc26a3	protein_coding	0.19	0.27	0.09	9.26	7.34	4.98	4.15	4.32	3.37	0.04	0.06	0.08
ENSMUSG00000001227	Sema6b	protein_coding	0.96	0.88	0.86	1.94	2.04	2.25	9.86	9.96	9.75	2.81	2.58	2.78
ENSMUSG00000001228	Uhrf1	protein_coding	0.35	0.31	0.4	0.6	0.81	0.54	1.33	2.06	2.19	8.12	7.85	8.85
ENSMUSG00000001229	Dpp9	protein_coding	6.44	6.01	7.43	15.56	15.51	16.76	11.33	11.11	10.93	13.51	13.48	13.15
ENSMUSG00000001240	Ramp2	protein_coding	10.1	10.78	8.87	98.18	87.72	99.46	183.94	191.21	190.74	2	2.77	3.19
ENSMUSG00000001247	Lsr	protein_coding	0.31	0.1	0.06	10.56	7.6	5.47	16.94	16.47	16.31	5.52	5.44	5.89
ENSMUSG00000001248	Gramd1a	protein_coding	8.59	10.5	8.47	20.92	19.27	27.03	28.12	24.55	21.34	39.92	40.6	40.81
ENSMUSG00000001249	Hpn	protein_coding	0.36	0.38	0.43	0.005	0.08	0.39	0.4	0.44	0.33	2.34	3.03	3.11
ENSMUSG00000001270	Ckb	protein_coding	9.23	9.14	9.04	103.87	103.07	87.87	53.31	55.01	55.17	61.32	62.94	65.08
ENSMUSG00000001280	Sp1	protein_coding	3.13	3.31	3.65	23.15	25.05	22.73	19.36	20.45	22.13	14.94	15.45	15.64
ENSMUSG00000001281	Itgb7	protein_coding	0.04	0.06	0.04	0.11	0.3	0.04	1.42	1.72	0.79	9.62	11.78	9.26
ENSMUSG00000001285	Myg1	protein_coding	5.16	4.84	4.9	13.22	12.77	13.12	12.37	15.22	13.87	14.21	14.57	13.26
ENSMUSG00000001288	Rarg	protein_coding	2.21	1.55	2.75	22.19	22.78	19.71	26.82	25.63	24.98	10.53	11.25	12.21
ENSMUSG00000001289	Pfdn5	protein_coding	59.96	60.76	61.14	139.38	140.28	136.21	191.51	154.09	159.08	164.21	177.11	158.94
ENSMUSG00000001300	Efnb2	protein_coding	3.69	4.29	3.85	8.69	9.11	5.99	53.68	56.17	59.22	1.46	1.8	1.18
ENSMUSG00000001305	Rrp15	protein_coding	3.51	3.11	3.58	9.49	9.87	11.73	8.53	7.78	9.47	7.24	7.22	6.69
ENSMUSG00000001313	Rnd2	protein_coding	0.45	0.91	0.37	11.63	12.32	9.46	13.26	11.44	10.78	3.08	3.12	3.7
ENSMUSG00000001323	Srr	protein_coding	5.29	5.18	6.32	8.5	9.81	9.13	7.62	9.09	7.23	3.73	4.08	3.69
ENSMUSG00000001333	Sync	protein_coding	5.72	4.37	5.28	8.5	9.12	7.15	1.97	1.83	1.75	0.18	0.03	0.07
ENSMUSG00000001334	Fndc5	protein_coding	75.93	74.52	93.81	0.75	0.72	0.39	2.97	3.28	3.76	0.66	0.66	0.52
ENSMUSG00000001348	Acp5	protein_coding	0.09	0.005	0.17	1.85	1.17	1.16	1.19	0.72	0.63	20.48	19.62	20.19
ENSMUSG00000001349	Cnn1	protein_coding	1.37	1.63	0.73	3.16	1.9	1.87	93.68	91.25	89.97	1.38	0.21	0.51
ENSMUSG00000001366	Fbxo9	protein_coding	9.17	9.84	9.47	15.85	15.85	16.18	19.6	19.87	20.38	6.35	6.33	8.86
ENSMUSG00000001376	Vps50	protein_coding	5.62	4.77	6.39	10.73	8.83	10.48	7.86	8.91	10.43	14.07	15.99	14.74
ENSMUSG00000001380	Hars1	protein_coding	8.33	9.32	11.17	23.33	20.4	21.6	19.69	16.1	18.63	18.29	18.17	17.11
ENSMUSG00000001383	Zmat2	protein_coding	12.92	11.99	13	28.38	28.37	26.71	33.38	33.33	30.88	37.86	36.26	30.89
ENSMUSG00000001403	Ube2c	protein_coding	0.47	0.39	0.33	1.81	2.55	1.04	4.67	3.32	3.93	11.47	12.54	12.67
ENSMUSG00000001415	Smg5	protein_coding	9.94	9.41	11.06	13.58	13.07	13.99	12.95	15.75	15.19	17.98	16.47	16.88
ENSMUSG00000001416	Cct3	protein_coding	36.81	39.69	37.36	49.23	50.2	50.54	51.71	50.75	51.62	44.38	48.54	48.79
ENSMUSG00000001418	Glmp	protein_coding	10.74	13.67	10.4	63.25	73.32	72.83	83.15	79.28	71.15	91.36	105.48	118.02
ENSMUSG00000001419	Mef2d	protein_coding	19.26	19	24.9	25.73	22.78	24.09	24.94	30.61	28.28	27.45	30.84	27.65
ENSMUSG00000001420	Tmem79	protein_coding	0.09	0.28	0.09	0.005	0.38	0.28	0.13	0.14	0.15	0.13	0.07	0.5
ENSMUSG00000001424	Snd1	protein_coding	8.63	9.13	9.33	25.32	26.33	27.67	21.96	20.21	20.34	23.95	24.77	24.2
ENSMUSG00000001435	Col18a1	protein_coding	1.4	1.48	1.18	19.37	19.37	16.52	43.66	45.33	45.55	0.43	0.6	0.29
ENSMUSG00000001436	Slc19a1	protein_coding	0.87	0.55	0.7	1.58	0.92	1.49	0.68	0.78	1.5	2.16	5.53	2.29
ENSMUSG00000001440	Kpnb1	protein_coding	15.24	15	17.33	41.85	45.58	42.61	37.25	39.03	38.81	47.43	45.94	45.17
ENSMUSG00000001441	Npepps	protein_coding	20.1	20.79	23.11	27.24	25.47	22.89	14.77	14.57	16.56	17.02	15.84	15.68
ENSMUSG00000001444	Tbx21	protein_coding	0.005	0.02	0.005	0.005	0.02	0.005	0.005	0.08	0.05	0.12	0.05	0.07
ENSMUSG00000001445	Mrpl10	protein_coding	14.35	14.19	16.42	17.78	19.19	17.86	15.27	14.19	15.66	13.8	12.63	14.71
ENSMUSG00000001467	Cyp51	protein_coding	2.32	2.17	2.33	7.29	7.71	6.9	4.23	4.11	4.51	3.36	3.41	4.53
ENSMUSG00000001472	Tcf25	protein_coding	42.02	25.03	29.92	83.25	108.81	108.49	78.53	97.64	92.12	77.81	71.28	76.92
ENSMUSG00000001473	Tubb6	protein_coding	4.79	4.71	7.51	59.7	51.01	66.09	16.78	15.69	15.53	97.4	99.35	98.73
ENSMUSG00000001482	Def8	protein_coding	10.11	9.31	11.47	12.49	11.05	10.73	6.5	7.63	7.14	3.54	4.1	4.06
ENSMUSG00000001493	Meox1	protein_coding	1.55	1.96	2.19	42.79	45.1	32.52	19.82	18.77	18.58	0.63	0.55	0.36
ENSMUSG00000001494	Sost	protein_coding	0.46	0.5	0.18	1.14	1.82	1	60.49	63.47	62.17	0.49	0.48	0.42
ENSMUSG00000001496	Nkx2-1	protein_coding	0.005	0.02	0.02	0.03	0.005	0.005	0.005	0.11	0.03	0.005	0.07	0.04
ENSMUSG00000001497	Pax9	protein_coding	0.02	0.05	0.005	0.52	0.48	0.42	0.36	0.38	0.34	0.005	0.005	0.01
ENSMUSG00000001504	Irx2	protein_coding	3.4	3.03	2.95	0.74	0.83	0.33	0.79	0.37	0.6	0.005	0.005	0.34
ENSMUSG00000001506	Col1a1	protein_coding	3.74	4.22	3.79	368.71	387.59	350.91	27.2	28.31	27.56	4.6	4.39	4.21
ENSMUSG00000001507	Itga3	protein_coding	0.9	1.1	1.86	4.83	5.42	2.68	11.4	12.15	11.2	0.29	0.18	0.23
ENSMUSG00000001508	Sgca	protein_coding	35.5	36.57	42.14	0.82	0.55	1.3	5.51	4.96	10.03	0.63	0.6	0.54
ENSMUSG00000001510	Dlx3	protein_coding	0.005	0.005	0.005	0.02	0.13	0.12	0.03	0.005	0.005	0.005	0.005	0.005
ENSMUSG00000001517	Foxm1	protein_coding	0.14	0.23	0.06	1.12	1.6	1.05	1.32	1.44	1.67	4.8	3.8	4.71
ENSMUSG00000001518	Itfg2	protein_coding	2.86	2.75	3.37	6.13	6.85	5.33	4.18	5.87	4.95	4.95	3.59	2.68
ENSMUSG00000001520	Nrip2	protein_coding	1.17	1.4	0.84	3.39	3.09	2.34	11.33	12.5	11.96	0.35	0.38	0.58
ENSMUSG00000001521	Tulp3	protein_coding	1.87	1.31	1.2	11.85	10.85	12.47	5.75	7.47	6.45	1.21	1.37	1.5
ENSMUSG00000001524	Gtf2h4	protein_coding	3.91	3.92	3.9	5.67	4.56	5.23	5.74	5.98	6.14	4.67	4.17	3.93
ENSMUSG00000001525	Tubb5	protein_coding	10.28	11.97	13.12	75.32	71.7	68.21	112.54	105.02	108.04	127.39	129.9	124.4
ENSMUSG00000001542	Ell2	protein_coding	3.18	2.42	3.03	6	6.34	7.35	7.71	6.61	6.28	6.7	6.86	6.71
ENSMUSG00000001552	Jup	protein_coding	27.62	28.43	31.62	76.33	80.09	63.62	112.31	116.92	112.09	26.6	26.33	26.23
ENSMUSG00000001555	Fkbp10	protein_coding	3.48	3.96	4.09	44.91	36.87	41.3	15.71	18.35	16.22	0.86	0.57	0.82
ENSMUSG00000001558	Klhl10	protein_coding	0.21	0.26	0.16	0.13	0.22	0.03	0.03	0.03	0.2	0.27	0.03	0.09
ENSMUSG00000001569	Nom1	protein_coding	2.69	3.93	1.67	9.33	5.54	8.67	6.32	8.44	8.6	5.57	7.47	5.44
ENSMUSG00000001576	Ergic1	protein_coding	8.26	8.03	8.95	60.84	60.93	66.98	25.01	25.2	26.73	28.26	27.28	28.09
ENSMUSG00000001583	Tnk1	protein_coding	0.005	0.02	0.005	0.3	0.17	0.17	0.07	0.26	0.31	0.005	0.005	0.03
ENSMUSG00000001588	Acap1	protein_coding	0.08	0.14	0.11	0.19	0.34	0.27	2.19	2.04	3.44	2.03	1.63	2.78
ENSMUSG00000001604	Tcea3	protein_coding	50.95	51.18	49.37	5	3.3	1.98	5.53	4.81	4.37	0.57	0.23	1.06
ENSMUSG00000001622	Csn3	protein_coding	0.005	0.005	0.005	0.005	0.005	0.005	0.005	0.005	0.005	0.005	0.005	0.07
ENSMUSG00000001627	Ifrd1	protein_coding	42.16	48.31	36.72	474.82	394.51	493.02	174.57	182.14	184.94	652	662.84	712.67
ENSMUSG00000001630	Stk38l	protein_coding	3.05	3.29	3.52	9.88	8.83	10.38	11.53	10.72	10.16	8.06	6.15	7.04
ENSMUSG00000001632	Brpf1	protein_coding	2.09	1.91	2.46	5.8	6.91	6.71	8.31	8.7	8.33	12.24	12.08	12.51
ENSMUSG00000001642	Akr1b1	protein_coding	102.21	97.69	107.04	54.22	51.89	51.21	40.9	40.96	40.04	84.28	80.71	82.43
ENSMUSG00000001657	Hoxc8	protein_coding	0.005	0.005	0.005	0.005	0.005	0.005	0.005	0.005	0.005	0.03	0.005	0.005
ENSMUSG00000001661	Hoxc6	protein_coding	0.005	0.005	0.005	0.09	0.005	0.005	0.005	0.005	0.005	0.005	0.005	0.005
ENSMUSG00000001663	Gstt1	protein_coding	4.88	6.32	5.99	65.82	58.62	55.34	25.55	20.42	24.1	2.58	3.65	2.45
ENSMUSG00000001665	Gstt3	protein_coding	0.66	0.76	0.43	12.36	11.8	9.61	8.88	10.08	9.72	3.54	2.42	3.44
ENSMUSG00000001666	Ddt	protein_coding	46	44.92	43.35	22.37	18.83	18.08	19.68	16.27	17.55	18.18	21.28	19.47
ENSMUSG00000001670	Tat	protein_coding	0.005	0.02	0.005	6.12	4.66	3.24	2.19	2.1	2.02	0.02	0.05	0.09
ENSMUSG00000001672	Marveld3	protein_coding	0.005	0.005	0.005	0.28	0.24	0.33	0.08	0.08	0.03	0.005	0.005	0.005
ENSMUSG00000001674	Ddx18	protein_coding	5.8	6.48	6.73	16.11	16.61	15.59	16.76	16.26	15.65	15.52	18.61	17.05
ENSMUSG00000001687	Ubl3	protein_coding	20	22.08	20.42	73.06	77.34	76.12	69.51	66.5	61.92	88.99	95.29	101.75
ENSMUSG00000001700	Gramd2b	protein_coding	4.69	4.91	6.22	12.1	11.54	14.19	5.68	5.38	5.2	9.15	10.38	9.77
ENSMUSG00000001707	Eef1e1	protein_coding	3.15	3.58	3.52	4.42	4.09	2.83	4.42	2.45	3.5	4.7	4.96	4.4
ENSMUSG00000001729	Akt1	protein_coding	31.23	30.6	36.31	58.34	55.73	54.07	70.02	67.06	69.94	70.33	65.88	65.75
ENSMUSG00000001739	Cldn15	protein_coding	1.04	1.5	0.61	33.38	27.24	19.65	16.36	16.52	17.34	0.46	0.47	0.41
ENSMUSG00000001741	Il16	protein_coding	0.43	0.47	0.32	5.37	5.08	4.52	7.77	6.28	6.93	16.95	17.59	17.02
ENSMUSG00000001750	Tcirg1	protein_coding	1.71	2.17	1.79	16.47	15.6	15.77	29.39	27.22	26.9	86.36	82.3	81.35
ENSMUSG00000001751	Naglu	protein_coding	0.9	1.01	1.61	9.64	8.73	7.67	6.64	6.75	5.87	12.58	10.62	10.93
ENSMUSG00000001755	Coasy	protein_coding	2.84	3.27	4.06	8.72	7.17	5.98	7.94	6.61	7.75	5.94	5.79	7.1
ENSMUSG00000001761	Smo	protein_coding	1.23	1.33	1.1	23.44	22.89	21.41	10.98	9.56	10.02	6.37	5.82	5.62
ENSMUSG00000001763	Tspan33	protein_coding	0.07	0.2	0.34	0.1	0.05	0.06	0.07	0.13	0.03	2.55	2.14	2.1
ENSMUSG00000001767	Crnkl1	protein_coding	4.62	5.54	6.13	8.98	12.04	8.69	8.3	8.71	8.48	8.01	9.44	7.87
ENSMUSG00000001768	Rin2	protein_coding	2.22	2.03	2.35	28.75	29.72	24.92	20.67	18.81	18.53	55.11	57.83	58.47
ENSMUSG00000001773	Folh1	protein_coding	0.005	0.005	0.005	2.29	0.86	1.14	0.37	0.56	0.42	0.02	0.08	0.04
ENSMUSG00000001774	Chordc1	protein_coding	8.11	8.9	11.25	17.62	13.26	10.67	14.69	20.1	19.18	13.77	11.55	11.96
ENSMUSG00000001783	Rtcb	protein_coding	18.99	18.87	18.6	44.9	40.92	43.45	42.99	45.62	44.12	52.02	52.61	52.57
ENSMUSG00000001785	Pwp1	protein_coding	5.42	4.96	4.73	9.96	8.1	7.79	6.76	6.23	7.42	10.97	11.98	10.54
ENSMUSG00000001786	Fbxo7	protein_coding	3.35	2.82	2.71	6.8	6.54	7.95	10.46	11.08	12.97	8.54	10.68	10.39
ENSMUSG00000001794	Capns1	protein_coding	79.61	82.23	88.92	195.79	198.06	190.91	198.25	178.6	175.98	125.71	138.98	136.05
ENSMUSG00000001802	Lrp3	protein_coding	1.37	1.03	1.13	7.78	8.71	7.51	2.51	2.62	3.03	0.04	0.07	0.07
ENSMUSG00000001819	Hoxd13	protein_coding	0.005	0.005	0.005	0.03	0.005	0.005	0.005	0.005	0.005	0.005	0.08	0.005
ENSMUSG00000001827	Folr1	protein_coding	0.15	0.005	0.005	2.91	1.78	1.64	1.23	0.9	2.18	0.005	0.005	0.005
ENSMUSG00000001829	Clpb	protein_coding	13.1	10.94	13.14	8.92	8.59	6.6	7.55	6.6	5.27	4.16	4.15	7.14
ENSMUSG00000001833	Septin7	protein_coding	47.07	49.31	52.95	163.59	169.62	179.53	128.6	128.78	132.31	105.54	105.43	106.66
ENSMUSG00000001844	Zdhhc4	protein_coding	4.75	4.53	3.6	18.3	15.99	14.64	17.4	17.63	19.15	11.23	9.68	10.37
ENSMUSG00000001847	Rac1	protein_coding	51.98	57.07	59.34	212.45	217.49	238.67	294.59	284.49	300.84	305.53	295.13	309.91
ENSMUSG00000001855	Nup214	protein_coding	1.86	3.01	2.21	14	10.62	6.28	9.95	12.21	10.39	13.72	13.99	15.52
ENSMUSG00000001864	Aif1l	protein_coding	0.32	0.44	0.46	7.53	7.3	10.67	3.74	2.95	2.69	0.05	0.005	0.19
ENSMUSG00000001865	Cpa3	protein_coding	0.005	0.11	0.04	0.005	0.34	0.7	1.1	1.52	3.01	58.88	59.78	60.61
ENSMUSG00000001870	Ltbp1	protein_coding	6.8	6.51	7.33	75.1	73.48	78.21	38.29	41.69	40.9	5.64	6.22	6.02
ENSMUSG00000001891	Ugp2	protein_coding	125	128.41	155.5	181.64	173.1	184.66	49.46	46.72	44.8	42.36	40.98	43.93
ENSMUSG00000001901	Kcnh6	protein_coding	0.04	0.005	0.005	0.07	0.02	0.02	0.02	0.05	0.005	0.005	0.005	0.05
ENSMUSG00000001909	Trmt1	protein_coding	6.65	6.09	10.73	18.21	19.49	22.71	21.3	27.52	21.74	30.34	33.29	41.43
ENSMUSG00000001910	Nacc1	protein_coding	5.98	5.01	6.19	11.13	10.9	9.63	15.83	17.69	16.43	16.77	16.39	17.27
ENSMUSG00000001911	Nfix	protein_coding	21.81	13.44	18.64	101.11	98.64	90.08	18.8	21.6	23.71	10.94	10.66	10.99
ENSMUSG00000001918	Slc1a5	protein_coding	2.73	2.82	2.31	115.05	117.78	113.83	19.58	19.71	19.55	16.21	18.01	21.76
ENSMUSG00000001924	Uba1	protein_coding	29.42	26.97	30.32	66.52	63.39	67.8	56.27	55.88	58.17	59.69	59.81	57.31
ENSMUSG00000001930	Vwf	protein_coding	6.32	6.96	5.97	24.68	25.22	17	554.25	548.04	549.27	6.11	6.28	5.66
ENSMUSG00000001942	Siae	protein_coding	2.26	2	2.41	15.57	13.77	12.01	4.86	6.97	7.28	8.27	9.25	9.22
ENSMUSG00000001943	Vsig2	protein_coding	2.05	1.65	2.42	2.03	1.69	1.8	17	17.42	15.51	0.41	0.13	0.26
ENSMUSG00000001946	Esam	protein_coding	17.27	19.42	17.64	36.14	36.76	25.84	253.63	244.45	251.39	2.18	2.5	1.73
ENSMUSG00000001948	Spa17	protein_coding	7.04	4.32	4.94	3.61	3.15	4.62	3.6	3.71	2.78	1.86	2.86	2.88
ENSMUSG00000001962	Fam50a	protein_coding	8.39	7.93	7.15	21.97	19.67	19.18	18.71	21.51	22.8	35.68	37.42	39.9
ENSMUSG00000001964	Emd	protein_coding	13.21	19.08	15.71	68.46	65.32	75.63	65.58	67.61	61.06	42.25	35.68	33.8
ENSMUSG00000001983	Taco1	protein_coding	21.61	21.43	25.86	3.02	3.28	2.39	3.67	3.63	3.38	2.54	2.31	2.59
ENSMUSG00000001985	Grik3	protein_coding	0.01	0.01	0.03	0.005	0.03	0.02	0.03	0.03	0.11	0.005	0.01	0.02
ENSMUSG00000001986	Gria3	protein_coding	0.08	0.12	0.13	4.51	4.5	4.1	0.83	0.95	1.01	0.08	0.77	0.11
ENSMUSG00000001988	Npas1	protein_coding	0.05	0.03	0.03	0.07	0.21	0.03	0.14	0.3	0.25	0.09	0.03	0.12
ENSMUSG00000001995	Sipa1l2	protein_coding	5.35	4.75	7.33	4.94	4.83	3.58	9.73	11.76	12.35	6.52	6.87	6.87
ENSMUSG00000001998	Ap4e1	protein_coding	1.7	1.93	1.6	11.18	10.39	9.99	6.14	6.9	8.92	5.38	6.58	6.01
ENSMUSG00000001999	Blvra	protein_coding	7.15	6.53	7.7	14.03	10.73	11.25	16.84	12.91	12.78	53.06	52.77	47.61
ENSMUSG00000002006	Pdzd4	protein_coding	0.19	0.16	0.16	6.28	6.24	5.84	1.88	1.79	2.18	0.26	0.41	0.25
ENSMUSG00000002007	Srpk3	protein_coding	9.46	9.89	7.3	0.6	0.43	0.69	1.02	1.09	1.42	2.59	1.44	2.09
ENSMUSG00000002010	Idh3g	protein_coding	200.36	196.51	201.9	38.09	41.34	41.52	54.68	49.29	48.89	54.78	56.71	59.76
ENSMUSG00000002012	Pnck	protein_coding	1.5	1.91	1.94	0.41	1.01	0.54	2.94	3.29	2	0.08	0.005	0.08
ENSMUSG00000002014	Ssr4	protein_coding	27.43	29.84	29.88	92.78	85.74	96.42	63.43	61.5	60.93	76.57	82.74	82.16
ENSMUSG00000002015	Bcap31	protein_coding	24.03	24.25	24.31	87.21	84.18	92.83	78.52	80.97	85.12	88.86	97.46	91.76
ENSMUSG00000002017	Fam98a	protein_coding	14.2	13.26	15.58	15.06	14.19	13.45	11.31	11.31	11.45	7.58	6.94	7.54
ENSMUSG00000002020	Ltbp2	protein_coding	0.57	0.42	0.32	15.59	15.24	13.19	1.96	2.74	2.03	0.28	0.67	0.36
ENSMUSG00000002028	Kmt2a	protein_coding	1.94	2.13	2.47	8.13	8.98	7.93	5.05	7.25	6.69	6.73	6.39	6.47
ENSMUSG00000002031	Ift46	protein_coding	4.96	5.45	6.09	38.15	32.58	36.67	21.16	20.45	20	19.64	21.5	20.26
ENSMUSG00000002032	Tmem25	protein_coding	3.7	2.84	2.66	0.15	0.14	0.18	0.27	0.1	0.25	0.4	0.17	0.14
ENSMUSG00000002033	Cd3g	protein_coding	0.005	0.005	0.005	0.005	0.005	0.005	2.12	3.1	2.85	0.27	0.76	0.2
ENSMUSG00000002043	Trappc6a	protein_coding	4.51	4.44	2.94	6.87	7.22	8.02	10.69	8.22	9.87	13.39	13.76	12.67
ENSMUSG00000002052	Supt6	protein_coding	5.93	5.97	6.26	19.65	20.54	18.2	18.46	21.21	20.03	19.3	19.29	20.41
ENSMUSG00000002055	Spag5	protein_coding	0.08	0.6	0.04	0.4	0.52	0.51	0.78	1.29	0.61	4.08	4.78	4.92
ENSMUSG00000002058	Unc119	protein_coding	0.84	0.87	0.87	3.95	2.81	3.42	4.54	3.69	4.03	15.04	13.4	16
ENSMUSG00000002059	Rab34	protein_coding	2.53	2.36	1.33	29.79	27.93	25.65	5.36	6.04	7.06	4.62	3.85	4.76
ENSMUSG00000002064	Sdf2	protein_coding	19.28	17.82	17.66	39.95	40.5	40.58	38.86	33.33	35.47	31.59	34.43	33.92
ENSMUSG00000002068	Ccne1	protein_coding	0.48	0.26	0.29	0.16	0.51	0.38	1.17	0.19	0.58	0.69	0.67	0.52
ENSMUSG00000002076	Hsf2bp	protein_coding	0.15	0.15	0.25	0.005	0.05	0.005	0.005	0.28	0.005	0.005	0.005	0.04
ENSMUSG00000002083	Bbc3	protein_coding	0.27	0.8	0.68	2.75	1.76	1.39	5.65	4.61	3.99	32.18	32.43	30.1
ENSMUSG00000002100	Mybpc3	protein_coding	397.76	368.56	456.03	1.07	1.33	0.98	11.63	12.4	10.98	2.63	2.55	2.66
ENSMUSG00000002102	Psmc3	protein_coding	113.94	120.88	127.93	93.86	92.32	95.46	113.63	108.65	110.21	101.07	97.3	92.66
ENSMUSG00000002103	Acp2	protein_coding	3.58	3.51	4.17	18.6	18.1	20.47	11.75	10.83	11.08	35.85	37.03	35.83
ENSMUSG00000002104	Rapsn	protein_coding	2.89	3.65	2.57	0.005	0.005	0.08	0.2	0.27	0.15	1.15	0.74	0.98
ENSMUSG00000002105	Slc39a13	protein_coding	3.75	5.47	5.07	18.31	18.35	18.12	11.12	10.54	8.31	7.78	9.69	7.38
ENSMUSG00000002107	Celf2	protein_coding	9.93	7.67	6.7	44.11	46.4	53.67	5.06	4.88	7.89	51.63	42.36	41.31
ENSMUSG00000002108	Nr1h3	protein_coding	4.32	3.23	6.52	13.42	13.43	16.4	6.88	6.58	5.62	2.22	5.21	2.02
ENSMUSG00000002109	Ddb2	protein_coding	1.15	1.5	0.98	5.92	4.58	5.29	4.55	4.74	4.2	5.17	5.05	4.25
ENSMUSG00000002111	Spi1	protein_coding	0.51	0.3	0.17	0.005	0.11	0.31	4.69	2.67	2.64	188.89	166.02	164.89
ENSMUSG00000002129	Sf3a1	protein_coding	4.39	4.54	5.25	13	11.85	11.82	10.85	12.56	11.97	12.51	12.2	12.19
ENSMUSG00000002147	Stat6	protein_coding	6.74	6.62	7.76	30.91	29.83	29.95	31.87	29.45	32.89	58.85	58.83	59.42
ENSMUSG00000002190	Clgn	protein_coding	0.005	0.005	0.005	0.03	0.03	0.12	0.17	0.22	0.12	0.16	0.22	0.18
ENSMUSG00000002204	Napsa	protein_coding	0.14	0.005	0.005	0.04	0.18	0.27	0.28	0.48	0.37	9.76	9.49	10.05
ENSMUSG00000002205	Vrk3	protein_coding	6.35	6.89	6.18	12.46	9.6	10.28	13.3	14.02	15.18	14.33	16.83	17.37
ENSMUSG00000002210	Smg9	protein_coding	2.07	1.94	2.21	8.06	7.41	7.61	7.44	6.92	7.64	11.78	12.8	11.6
ENSMUSG00000002221	Paxip1	protein_coding	1.55	2.03	1.78	6.15	7.7	5.72	6.12	6.39	7.89	7.33	5.72	6.29
ENSMUSG00000002222	Rmnd5a	protein_coding	17.67	17.12	19.42	28.04	32.22	29.44	27.98	30.11	29.4	33.25	33.24	32.67
ENSMUSG00000002227	Mov10	protein_coding	0.81	0.72	1.08	4.39	3.84	4.47	5.02	5.05	4.43	5.19	5.34	4.87
ENSMUSG00000002228	Ppm1j	protein_coding	5.46	4.83	6.64	0.49	0.67	0.39	6.5	7.33	5.77	0.11	0.28	0.68
ENSMUSG00000002233	Rhoc	protein_coding	27.79	25.31	26.97	198.84	171.72	191.18	254.41	233.33	244.39	113.95	109.29	100.66
ENSMUSG00000002249	Tead3	protein_coding	3.82	2.61	2.6	9.93	8.75	8.13	2.93	3.17	3.74	0.42	0.36	0.26
ENSMUSG00000002250	Ppard	protein_coding	3.55	2.83	4.03	9.87	10	7.22	9.14	8.99	7.45	8.25	7.6	6.98
ENSMUSG00000002257	Def6	protein_coding	0.34	0.22	0.23	2.15	4.85	2.03	4.23	3.57	4.01	8.32	7.64	8.04
ENSMUSG00000002265	Peg3	protein_coding	1.01	1.14	1.05	17.79	18.38	15.59	8.59	10.48	10.68	0.36	0.29	0.24
ENSMUSG00000002266	Zim1	protein_coding	0.47	0.34	0.95	0.25	0.17	0.21	0.06	0.08	0.03	0.005	0.02	0.005
ENSMUSG00000002274	Metrn	protein_coding	4.46	5.34	5.75	2.25	3.83	2.26	3.73	2.76	2.76	3.29	4.81	2.89
ENSMUSG00000002279	Lmf1	protein_coding	6.98	6.85	8.84	7.39	7.53	7.2	7.61	5.66	6.56	6.02	7.46	5.47
ENSMUSG00000002280	Ciao3	protein_coding	9.22	9.12	10.58	6.47	8.02	9.13	5.07	8.1	5.03	7.09	8.85	7.55
ENSMUSG00000002289	Angptl4	protein_coding	3.18	2.54	1.23	11.17	7.81	6.4	6.87	6.87	7.01	0.47	0.28	0.79
ENSMUSG00000002297	Dbf4	protein_coding	0.37	0.35	0.48	1.77	1.86	2.05	4.49	3.62	4.34	7.92	8.19	8.61
ENSMUSG00000002307	Daxx	protein_coding	4.43	3.73	3.51	13.83	15.74	20.16	20.25	16.89	19.23	35.28	32.57	32.44
ENSMUSG00000002308	Cd320	protein_coding	7.09	6.49	7.36	5.44	6.37	4.26	4.4	4.55	4.61	1.14	1.31	1.31
ENSMUSG00000002319	Ipo4	protein_coding	5.92	7.49	4.57	18.32	20.44	25.85	10.05	13.06	8.46	7.52	11.24	6.95
ENSMUSG00000002320	Tm9sf1	protein_coding	8	8.61	8.71	38.29	40.83	42.38	28.06	28.64	26.21	22.99	21.92	20.53
ENSMUSG00000002324	Rec8	protein_coding	0.13	0.005	0.02	0.03	0.42	0.005	0.12	0.2	0.34	0.03	0.06	0.14
ENSMUSG00000002325	Irf9	protein_coding	2.54	2.98	3.07	22.65	17.02	23.52	31.95	31.92	33.81	33.05	32.14	33.72
ENSMUSG00000002326	Gmpr2	protein_coding	1.65	2.59	2.57	9.96	10.04	11.67	11.45	12.6	11.47	14.61	16.02	16.59
ENSMUSG00000002329	Mdp1	protein_coding	18.85	18.6	20.04	18.1	17.8	15.78	19.71	21.53	19.45	17.88	17.97	18.79
ENSMUSG00000002332	Dhrs1	protein_coding	13.5	12.97	14.75	22.35	19.85	19.81	16.88	18.42	15.82	30.03	31.89	30.71
ENSMUSG00000002341	Ncan	protein_coding	0.005	0.005	0.005	0.005	0.005	0.005	0.02	0.005	0.01	0.01	0.005	0.005
ENSMUSG00000002342	Tmem161a	protein_coding	9.02	8.88	10.22	16.71	15.55	14.37	12.6	11.13	15	11.77	11.94	11.08
ENSMUSG00000002343	Armc6	protein_coding	1.48	1.1	1.4	4.25	2.32	2.12	3.11	2.73	4.46	1.31	2.35	1.74
ENSMUSG00000002345	Borcs8	protein_coding	5.52	8.07	8.9	18.5	14.88	16.16	18.71	12.58	14.84	15.91	16.33	15.65
ENSMUSG00000002346	Slc25a42	protein_coding	7.19	8.43	8.84	1.5	1.61	0.96	1.5	1.25	1.89	0.72	0.49	0.82
ENSMUSG00000002365	Snx9	protein_coding	7.02	7.15	7.33	44.05	45.51	47.03	28.8	31.4	30.91	42.44	44.81	43.36
ENSMUSG00000002372	Ranbp3	protein_coding	7.27	7.12	7.44	17.38	17.56	19.86	20	19.04	19.52	23.03	19.2	20.24
ENSMUSG00000002379	Ndufa11	protein_coding	384.32	370.95	389.19	56.07	48.14	55.54	74.28	64.79	55.71	41.38	44.6	38.91
ENSMUSG00000002384	Bmp8b	protein_coding	0.005	0.005	0.005	0.005	0.005	0.005	0.005	0.04	0.02	0.005	0.005	0.02
ENSMUSG00000002393	Nr2f6	protein_coding	3.32	3.46	4.34	8.05	8.02	7.3	8.23	12.55	7.95	3.56	5.1	5.27
ENSMUSG00000002395	Use1	protein_coding	50.52	48.11	45.05	78.07	77.87	76.43	80.13	70.18	70.06	71.87	80.32	80.38
ENSMUSG00000002396	Ocel1	protein_coding	1.3	1.67	1.33	3.99	3.6	3.6	6.25	7.51	6.63	4.81	3.89	6.39
ENSMUSG00000002409	Dyrk1b	protein_coding	1.64	1.94	2.21	2.91	3.01	2.39	2.43	3.03	3.95	1.89	1.83	1.66
ENSMUSG00000002413	Braf	protein_coding	2.01	2.28	2.35	8	8.78	8.21	5.67	6.81	6.85	4.17	4.39	4.05
ENSMUSG00000002416	Ndufb2	protein_coding	172	191.85	154.08	38.65	29.47	32.96	48.77	52.85	52.9	14.41	22.8	20.59
ENSMUSG00000002428	Hltf	protein_coding	5.01	4.74	5.06	11.43	14.26	12.35	14.09	13.46	12.77	17.53	17.81	19.83
ENSMUSG00000002455	Prpf6	protein_coding	8.13	7.14	8.29	20.05	19.91	18.29	18.73	20.53	19.63	18.21	18.3	17.51
ENSMUSG00000002458	Rgs19	protein_coding	0.6	1.11	0.78	9.05	6.65	8.19	10.66	10.67	8.07	41.56	37.81	37.29
ENSMUSG00000002459	Rgs20	protein_coding	0.005	0.09	0.03	0.04	0.54	0.3	0.005	0.15	0.005	0.03	0.04	0.005
ENSMUSG00000002475	Abhd3	protein_coding	1.09	1.03	1.12	3.57	2.23	3.95	0.52	0.36	0.49	0.88	0.64	0.69
ENSMUSG00000002477	Snrpd1	protein_coding	13.43	14.24	12.68	42.13	39.46	39.7	53.24	52.38	50.84	62.32	51.55	55.63
ENSMUSG00000002486	Tchp	protein_coding	1.23	0.81	0.9	4.39	4.26	3.38	3.77	4.72	5.19	4.05	4.97	2.82
ENSMUSG00000002489	Tiam1	protein_coding	0.45	0.42	0.56	10.81	13.2	13.28	1.06	1.52	1.61	5.66	4.35	6.14
ENSMUSG00000002496	Tsc2	protein_coding	14.88	13.15	18.84	22.88	20.16	19.91	19.12	19.99	20.44	17.78	16.89	17.99
ENSMUSG00000002500	Rpl3l	protein_coding	100.38	103.95	104.45	0.15	0.37	0.13	2.9	3.1	2.4	0.75	0.77	0.84
ENSMUSG00000002504	Nherf2	protein_coding	21.87	23.75	20.74	45.34	46.65	33.05	329.86	310.56	309.04	11.22	11.37	10.78
ENSMUSG00000002524	Puf60	protein_coding	15.8	16.19	13.99	49.7	47.18	46.04	60.82	55.3	57.21	45.91	40.8	42.18
ENSMUSG00000002546	Golga2	protein_coding	13.76	12.5	13.84	35.36	33.38	34.83	17.06	19.27	20.99	19.15	16.08	17.65
ENSMUSG00000002550	Uck1	protein_coding	5.47	4.64	6.42	16.58	15.4	12.92	11.1	11.02	11.02	14.96	15.59	14.4
ENSMUSG00000002565	Scin	protein_coding	0.57	0.54	0.41	1.73	1.46	1.75	0.22	0.45	0.31	0.08	0.1	0.06
ENSMUSG00000002578	Ikzf4	protein_coding	0.09	0.07	0.06	2.6	1.49	1.67	0.94	1.24	0.95	0.03	0.08	0.04
ENSMUSG00000002580	Mien1	protein_coding	22.47	24.24	24.11	27.93	29.36	31.26	30.53	27.15	24.32	30.58	36.32	32.71
ENSMUSG00000002588	Pon1	protein_coding	0.005	0.04	0.09	0.04	0.005	0.005	0.05	0.45	0.24	0.04	0.005	0.04
ENSMUSG00000002602	Axl	protein_coding	5.87	6.71	6.16	551.84	535.68	634.59	44.53	48.08	46.46	111.84	106.54	108.36
ENSMUSG00000002603	Tgfb1	protein_coding	3.44	4.06	3.92	25.42	23.9	24.95	45.4	43.08	43.36	93.3	88.77	91.51
ENSMUSG00000002608	Ccdc97	protein_coding	8.99	7.48	8.93	16.85	16.43	15.62	13.19	12.74	15.66	14.54	15.9	16.67
ENSMUSG00000002617	Zfp40	protein_coding	1.27	0.88	1.09	3.38	4.03	4.29	5.07	4.75	7.11	3.79	3.38	4.16
ENSMUSG00000002625	Akap8l	protein_coding	16.37	15.95	13.58	32.48	34.91	34.47	33.96	37.4	39.16	33.85	35.84	32.47
ENSMUSG00000002633	Shh	protein_coding	0.005	0.005	0.005	0.005	0.02	0.005	0.005	0.005	0.005	0.005	0.005	0.005
ENSMUSG00000002635	Pdcd2l	protein_coding	3.74	5.81	5.22	7.89	6.61	5.63	4.64	7.76	5.28	18.57	18.6	15.49
ENSMUSG00000002658	Gtf2f1	protein_coding	8.8	8.42	8.4	20.38	18.15	18.92	18.85	19.37	21.5	28.6	28.53	27.63
ENSMUSG00000002660	Clpp	protein_coding	17.3	17.44	20.92	14.71	13.85	12.94	14.53	12.95	13.71	5.47	6.25	6.47
ENSMUSG00000002661	Alkbh7	protein_coding	19.28	17.37	19.68	6.15	4.56	6.42	5.86	6.88	5.22	3.73	2.45	4.04
ENSMUSG00000002664	Pspn	protein_coding	0.24	0.005	0.005	0.26	0.005	0.005	0.005	0.005	0.005	0.49	0.005	0.005
ENSMUSG00000002668	Dennd1c	protein_coding	0.08	0.09	0.18	0.005	0.05	0.59	0.77	1.23	0.73	28.99	28	26.06
ENSMUSG00000002679	Med6	protein_coding	4.96	6.67	7.21	15.84	15.37	19.4	19.71	19.49	19.88	14.37	12.25	13.34
ENSMUSG00000002688	Prkd1	protein_coding	1.78	1.38	1.14	2.41	2.8	2.35	6.79	7.02	6.61	0.06	0.15	0.09
ENSMUSG00000002699	Lcp2	protein_coding	0.21	0.16	0.19	0.06	0.29	0.6	2.19	2.07	1.92	81.33	80.18	80.75
ENSMUSG00000002718	Cse1l	protein_coding	17.58	17.6	22.44	21.13	22.53	25.59	21.19	19.24	19.73	27.49	24.03	24.5
ENSMUSG00000002728	Naa20	protein_coding	45.9	47.72	46.95	41.84	36.42	37.99	44.78	38.18	38.34	27.26	31.26	30.2
ENSMUSG00000002731	Prkra	protein_coding	5.61	5.71	6.24	13.3	9.97	9.62	12.52	10.95	11.48	12.46	13.09	14.04
ENSMUSG00000002732	Fkbp7	protein_coding	12.46	13.23	12.02	110.79	102.75	117.44	49.66	47.98	42.64	8.81	7.66	7.68
ENSMUSG00000002733	Plekha3	protein_coding	5.3	5.73	5.33	17.7	17.5	19.15	25.86	23.09	24.17	11.71	11.5	12.5
ENSMUSG00000002741	Ykt6	protein_coding	15.08	14.49	16.22	41.68	40.57	42.2	26.62	27.53	28.28	31.52	29.56	30.95
ENSMUSG00000002748	Baz1b	protein_coding	8.06	8.22	9.34	23.98	24.27	22.03	20.39	24.82	25.2	22.55	23.26	23.76
ENSMUSG00000002763	Pex6	protein_coding	4.26	3.87	5.53	9.56	9.14	7.69	10.96	10.14	10.62	9.06	8.66	9.58
ENSMUSG00000002767	Mrpl2	protein_coding	35.61	35.42	37.96	13.89	10.91	11.88	16.33	19.07	17.94	14.25	14.31	12.6
ENSMUSG00000002768	Mea1	protein_coding	11.07	12.16	13.18	29.36	34.66	29.97	40.87	35.5	34.42	33.57	32.31	30.4
ENSMUSG00000002769	Gnmt	protein_coding	1.09	0.88	0.55	0.07	0.43	0.79	0.1	0.29	0.1	0.29	0.37	0.69
ENSMUSG00000002771	Grin2d	protein_coding	0.03	0.08	0.06	1.1	1.44	1.33	0.21	0.25	0.2	0.46	0.3	0.24
ENSMUSG00000002778	Kdelr1	protein_coding	27.92	25.37	29.36	83.84	80.15	78.3	62.17	61.68	56.87	56.35	57.52	53.31
ENSMUSG00000002781	Tmem143	protein_coding	22.08	24.18	25.56	3.94	3.28	2.88	5.42	4	3.92	4.54	3.74	4.81
ENSMUSG00000002797	Ggct	protein_coding	10.98	9.1	11.68	7.37	9.13	13.59	6.87	7.31	8.26	2.14	3.43	1.72
ENSMUSG00000002799	Jag2	protein_coding	3.9	4.4	4.07	4.05	6.35	2.67	28.15	35.97	39.13	0.91	0.79	0.94
ENSMUSG00000002803	Btbd6	protein_coding	5.08	3.95	4.37	4.36	3.75	3.33	5.28	6.56	5.19	3.13	2.1	3.29
ENSMUSG00000002804	Nudt14	protein_coding	1.88	1.91	1.24	1.8	2.15	1.24	6.24	6.57	4.8	3.79	3.61	2.78
ENSMUSG00000002808	Epdr1	protein_coding	6.05	5.88	7.01	17.83	14.81	17.07	3.59	3.88	4.05	1.04	0.33	0.56
ENSMUSG00000002812	Flii	protein_coding	20.68	19.02	19.48	36.35	34.21	32.33	43.66	38.73	42.4	51.63	48.92	50.58
ENSMUSG00000002814	Top3a	protein_coding	0.66	0.71	0.77	3.55	3.55	2.74	1.98	3.07	3	4.54	4.01	4.67
ENSMUSG00000002820	Atg4d	protein_coding	8.41	9.8	8.61	4.25	2.6	5.28	5.81	5.63	4.45	3.78	4.69	4.03
ENSMUSG00000002825	Qtrt1	protein_coding	2.9	2.99	2.62	3.94	4.43	4.6	4.88	4.69	5.6	4.58	5.34	5.16
ENSMUSG00000002831	Plin4	protein_coding	26.79	28.79	26.58	1.51	1.1	1.22	5.69	5.76	5.63	0.14	0.09	0.1
ENSMUSG00000002833	Hdgfl2	protein_coding	12.05	13.59	11.64	31.97	33.7	31.62	34.16	34.41	27.08	23.81	20.91	27.18
ENSMUSG00000002835	Chaf1a	protein_coding	1.02	0.32	0.2	2.18	2.36	1.91	2.24	1.38	1.91	7.59	3.94	5.46
ENSMUSG00000002844	Adprh	protein_coding	5.19	5.25	5.26	24.89	24.46	24.9	14.2	14.48	14.79	16.79	18.17	19.44
ENSMUSG00000002845	Tmem39a	protein_coding	4.79	3.35	4.08	34.84	34.4	40.58	14.92	19.95	18.36	12.46	9.72	8.3
ENSMUSG00000002846	Timmdc1	protein_coding	16.48	16.02	17.1	6.01	8.06	5.62	5.81	4.48	3.35	3.52	4.74	4.24
ENSMUSG00000002847	Pla1a	protein_coding	1.35	1.36	1.76	135.43	133.9	159.92	5.1	5.99	5.54	0.94	1.34	0.82
ENSMUSG00000002870	Mcm2	protein_coding	0.84	0.72	0.64	2.11	2.31	2.18	5.51	5.06	4.95	10.8	11.02	11.25
ENSMUSG00000002871	Tpra1	protein_coding	6.59	9.48	11.6	17.4	15.76	19.49	23.11	30.06	29.39	31.87	32.42	24.17
ENSMUSG00000002881	Nab1	protein_coding	4.75	4.95	5.48	35.74	36.5	39.61	33.03	34.44	32.48	21.93	20.92	22.41
ENSMUSG00000002885	Adgre5	protein_coding	9.58	9.6	9.91	38.57	39.39	39.87	75.41	74.47	74.63	205.41	196.11	194.15
ENSMUSG00000002897	Il17ra	protein_coding	0.18	0.39	0.19	9.48	8.94	16.32	1.97	3.53	2.98	17.21	16.51	18.88
ENSMUSG00000002900	Lamb1	protein_coding	8.31	8.39	8.97	277.51	274.68	273.33	45.24	50.08	51.83	2.79	2.94	2.91
ENSMUSG00000002908	Kcnn1	protein_coding	5.54	1.77	2.52	1.64	1.04	1.19	0.55	0.47	0.41	0.34	0.87	0.56
ENSMUSG00000002910	Arrdc2	protein_coding	7.66	8.69	6.38	3.37	5.26	3.19	6.6	6.97	5.22	10.36	6.74	10.78
ENSMUSG00000002944	Cd36	protein_coding	594.08	613.02	630.95	145.09	169.56	105.18	1643.04	1627.13	1649.46	277.08	284.66	290.31
ENSMUSG00000002948	Map2k7	protein_coding	8.47	9.42	9.95	14.82	13.32	11.98	11.87	12.73	11.88	13.3	14.66	13.53
ENSMUSG00000002949	Timm44	protein_coding	33.92	36.92	35.91	20.36	17.32	19	19.19	21.98	22.42	18.22	17.35	16.12
ENSMUSG00000002957	Ap2a2	protein_coding	6.06	6.03	7.4	24.89	24.94	24.99	15.25	15.2	15.22	76.13	78.78	78.9
ENSMUSG00000002963	Pnkp	protein_coding	4.02	4.61	3.44	8.31	14.56	8.68	11.69	17.26	14.77	6.25	7.7	8.8
ENSMUSG00000002968	Med25	protein_coding	9.25	8.28	7	13.89	18.07	13.13	16.64	16.74	16.33	9.35	9.08	11.05
ENSMUSG00000002980	Bcam	protein_coding	33.34	33.03	36.68	80.13	71.03	47.14	245.66	229.59	223	2.39	2.14	2.27
ENSMUSG00000002981	Clptm1	protein_coding	21.58	17.83	20.36	43.93	42.34	42.02	54.23	49.77	46.46	46.25	50.28	48.4
ENSMUSG00000002983	Relb	protein_coding	0.71	1.14	0.86	8.24	8.46	10.67	11.39	9.98	9.02	18.03	17.58	17.58
ENSMUSG00000002984	Tomm40	protein_coding	14.73	12.43	15.65	11.45	10.24	10.44	12.23	11.71	11.59	9.44	9.95	9.49
ENSMUSG00000002985	Apoe	protein_coding	51.17	48.15	46.89	745.6	700.96	691.91	1357.05	1250.74	1209.13	14866.7	14406.1	12586.2
ENSMUSG00000002992	Apoc2	protein_coding	0.005	0.005	0.005	0.005	0.16	0.005	0.16	0.31	0.005	3.95	4.44	3.63
ENSMUSG00000002996	Hbp1	protein_coding	22.93	24.09	23.06	44.3	43.7	44.8	31.73	38.1	34.8	35.31	31.58	31.93
ENSMUSG00000002997	Prkar2b	protein_coding	0.09	0.22	0.17	10.8	9.56	10.9	1.3	1.56	2.15	9.68	9.91	9.3
ENSMUSG00000003031	Cdkn1b	protein_coding	13.38	12.13	12.06	43.63	45.57	43.36	46.91	46.5	46.06	30.92	30.77	29.43
ENSMUSG00000003032	Klf4	protein_coding	9.65	10.2	9.35	335.28	310.4	311.02	279.18	272.95	275.75	176.37	187.21	181.42
ENSMUSG00000003033	Ap1m1	protein_coding	13.23	13.42	12.55	33.17	27.99	32.32	31	30.55	31.02	26.32	27.49	27.32
ENSMUSG00000003037	Rab8a	protein_coding	5.8	11.95	12.77	43.23	35.43	43.57	45.66	51.51	44.68	79.01	70.63	64.75
ENSMUSG00000003038	Hmgn2	protein_coding	73.25	71.7	61.57	112.09	105.69	108.55	105.97	105.49	105.74	206.14	205.7	200.95
ENSMUSG00000003039	Fam32a	protein_coding	4.65	5.37	5.32	23.12	22.56	20.78	31.23	31.16	30.58	22.22	21.99	21.02
ENSMUSG00000003051	Elf3	protein_coding	0.005	0.03	0.005	0.07	0.09	0.03	0.005	0.005	0.04	0.03	0.04	0.06
ENSMUSG00000003062	Stard3nl	protein_coding	4.36	5.08	3.74	23.27	21.46	24.5	20.66	18.7	18.89	49.48	56.06	53.85
ENSMUSG00000003068	Stk11	protein_coding	24.34	25.49	27.47	30.97	33.84	31.09	41.54	37.87	44.38	35.48	33.68	33.9
ENSMUSG00000003070	Efna2	protein_coding	0.22	0.36	0.2	2.23	1.67	1.07	0.45	0.27	0.22	0.25	0.18	0.51
ENSMUSG00000003072	Atp5f1d	protein_coding	315.2	307.47	326.66	77.99	72.98	74.35	112.26	110.09	100.61	71.2	78.07	78.91
ENSMUSG00000003099	Ppp5c	protein_coding	20.02	20.08	21.36	25.64	23.16	25.64	28	26.3	23.88	31.14	32.26	29.57
ENSMUSG00000003119	Cdk12	protein_coding	2.65	3.13	3.27	10.59	10.22	9.7	10.62	12.81	11.69	10.73	10.74	10.79
ENSMUSG00000003123	Lipe	protein_coding	5.8	7.09	6.13	5.94	6.83	4.23	39.01	36.46	38.82	6.07	6.65	7.05
ENSMUSG00000003131	Pafah1b2	protein_coding	4.72	7.23	5.38	30.46	32.85	30.94	19.83	23.62	21.94	10.4	12.86	14.52
ENSMUSG00000003134	Tbc1d8	protein_coding	0.99	1.59	0.7	4.98	5.36	3.98	10.74	7.74	9.7	9.34	10.28	9.27
ENSMUSG00000003135	Cnot11	protein_coding	4.68	4.23	4.65	6.94	7.56	7.19	8.37	8.73	7.72	5.69	6.79	7.52
ENSMUSG00000003153	Slc2a3	protein_coding	0.25	0.38	0.11	2.27	2.93	3.29	1.78	1.41	1.4	4.38	5.03	3.71
ENSMUSG00000003154	Foxj2	protein_coding	5.02	5.11	6.32	11.01	10.96	10.55	10.41	11.89	11.59	10.22	9.39	8.94
ENSMUSG00000003161	Sri	protein_coding	16.25	16.09	14.56	105	101.15	96.88	122.48	106.47	109.13	72.99	79.79	87.81
ENSMUSG00000003166	Dgcr2	protein_coding	5.55	4.84	6.59	20.62	19.35	18.14	18.75	20.86	21.1	12.83	13.25	13.57
ENSMUSG00000003184	Irf3	protein_coding	8.61	8.21	8.6	36.94	31.43	31.17	46.86	41.56	40.88	34.63	31.57	27.83
ENSMUSG00000003190	Bcl2l12	protein_coding	3.5	3.65	3.91	6.85	5.46	6.34	11.56	7.45	8.63	7.78	7.57	8.52
ENSMUSG00000003198	Zfp959	protein_coding	2.75	2.38	2.37	4.85	5.6	4.89	7.76	9.2	7.85	6.68	9.34	8.54
ENSMUSG00000003199	Mpnd	protein_coding	9.36	11.51	12.33	17.67	16.03	15.51	16.16	14.16	14.48	20.71	13.37	15.96
ENSMUSG00000003200	Sh3gl1	protein_coding	2.71	2.71	2.23	45.06	43.64	41.94	26.72	24.21	24.71	24.82	24.19	24.86
ENSMUSG00000003206	Ebi3	protein_coding	0.005	0.005	0.005	0.06	0.11	0.22	0.6	0.76	0.81	31.18	33.09	31.99
ENSMUSG00000003208	Yju2	protein_coding	1.62	1.66	1.7	4.42	5.34	4.58	6.72	6.51	6.13	7.9	5.97	6.75
ENSMUSG00000003226	Ranbp2	protein_coding	7.95	8.71	9.54	17.84	19.88	19.01	18.31	20.83	21.21	20.19	20.11	20.28
ENSMUSG00000003227	Edar	protein_coding	0.15	0.19	0.04	0.005	0.005	0.005	0.005	0.005	0.005	0.005	0.005	0.005
ENSMUSG00000003228	Grk5	protein_coding	5.6	5.05	4.23	18.15	17.5	17.43	16.22	18.09	16.65	4.34	4.69	4.55
ENSMUSG00000003233	Dvl3	protein_coding	6.55	6.18	7.41	11.72	12.65	10.93	5.19	5.33	6.14	5.24	4.79	4.94
ENSMUSG00000003234	Abcf3	protein_coding	10.49	8.91	10.75	13.3	10.99	12.18	15.68	12.68	13.36	8.57	8.47	9.39
ENSMUSG00000003235	Eif2b5	protein_coding	13.51	14.48	13.66	14.18	11.39	12.41	17.02	17.51	15.7	9.78	9.56	10.23
ENSMUSG00000003269	Cyth2	protein_coding	20.48	19.34	18.74	46.25	42.97	48.95	57.26	45.03	53.58	39.04	33.6	33.93
ENSMUSG00000003271	Sult2b1	protein_coding	0.005	0.005	0.005	0.18	0.005	0.005	0.005	0.005	0.13	0.005	1.17	0.1
ENSMUSG00000003273	Car11	protein_coding	0.45	0.55	0.67	2.95	3.9	3.72	3.05	2.06	1.14	0.67	0.88	0.73
ENSMUSG00000003279	Dlgap1	protein_coding	0.06	0.04	0.02	0.18	0.2	0.23	0.35	0.26	0.41	0.1	0.05	0.03
ENSMUSG00000003282	Plag1	protein_coding	0.67	0.83	0.87	1.23	0.61	0.52	0.3	0.66	0.87	0.82	0.76	0.81
ENSMUSG00000003283	Hck	protein_coding	0.05	0.02	0.05	0.12	0.28	0.11	1.23	1.32	1.02	56.99	56.8	55.38
ENSMUSG00000003299	Mrpl4	protein_coding	24.2	24.94	27.52	21.84	19.8	18.71	23.83	22.2	23.73	13.93	13.25	14.16
ENSMUSG00000003308	Keap1	protein_coding	7.15	7.28	8.14	13.22	11.94	10.9	15.21	15.89	16.79	11.52	11.06	10.69
ENSMUSG00000003309	Ap1m2	protein_coding	0.005	0.005	0.005	0.005	0.005	0.005	0.005	0.36	0.005	0.005	0.04	0.005
ENSMUSG00000003316	Glg1	protein_coding	11.36	10.34	13.88	53.79	56.28	54.73	23.95	30.76	30.53	23.4	23.87	23.54
ENSMUSG00000003341	Atp8b3	protein_coding	0.005	0.005	0.005	0.005	0.02	0.01	0.05	0.005	0.02	0.005	0.005	0.005
ENSMUSG00000003344	Btbd2	protein_coding	5.43	5.96	8.15	13.16	14.34	13.03	12.43	13.19	11.75	9.01	9.22	9.3
ENSMUSG00000003345	Csnk1g2	protein_coding	17.5	18.5	22.1	49.49	46.27	40.94	50.72	48.14	47.08	25.5	24.23	24.85
ENSMUSG00000003346	Abhd17a	protein_coding	4.89	3.97	5.02	12.29	12.62	10.6	25.51	23.11	18.94	10.36	10.9	10.37
ENSMUSG00000003348	Mob3a	protein_coding	0.53	0.83	0.59	10.53	10.19	12.58	7.7	7.25	8.46	23.41	23.7	25.53
ENSMUSG00000003352	Cacnb3	protein_coding	0.27	0.28	0.33	9.24	8.34	7.53	4.33	4.36	4.83	0.68	0.39	0.32
ENSMUSG00000003354	Ccdc65	protein_coding	0.03	0.005	0.14	0.17	0.03	0.09	0.005	0.005	0.11	0.005	0.005	0.005
ENSMUSG00000003355	Fkbp11	protein_coding	0.43	1.01	1.21	4.87	4.62	4.83	1.66	1.41	1	0.26	0.26	0.24
ENSMUSG00000003360	Ddx23	protein_coding	11.49	11.26	13.35	25.81	27.74	25.81	30.28	38.51	33.52	33.52	36.54	31.95
ENSMUSG00000003363	Pld3	protein_coding	5.57	5.12	5.43	36.53	32.57	32.46	23.54	19.9	21.07	44.46	46.25	46.4
ENSMUSG00000003378	Grik5	protein_coding	0.51	0.74	0.9	7.07	5.35	5.15	2.68	2.92	2.65	0.3	0.28	0.59
ENSMUSG00000003379	Cd79a	protein_coding	0.12	0.08	0.08	0.05	0.17	0.08	0.85	0.61	1.01	18.18	15.69	18.5
ENSMUSG00000003380	Rabac1	protein_coding	64.35	65.13	68.25	138.88	136.48	126.65	149.09	138.42	131.81	95.7	96.89	95.99
ENSMUSG00000003382	Etv3	protein_coding	3.86	3.93	3.57	10.3	11.09	10.37	13.59	14.12	15.54	63.64	67.1	67.63
ENSMUSG00000003402	Prkcsh	protein_coding	14.08	13.34	14.75	47.19	46.57	48.75	42.63	36.62	36	41.61	42.23	41.15
ENSMUSG00000003410	Elavl3	protein_coding	0.02	0.01	0.04	0.005	0.03	0.02	0.01	0.02	0.06	1.12	0.03	0.03
ENSMUSG00000003411	Rab3b	protein_coding	0.24	0.14	0.12	0.07	0.19	0.37	0.28	0.25	0.23	0.06	0.29	0.005
ENSMUSG00000003418	St8sia6	protein_coding	0.6	0.66	0.41	1.16	1.27	0.82	6.34	6.3	5.55	0.75	0.9	0.74
ENSMUSG00000003420	Fcgrt	protein_coding	23.2	23.34	20.8	149.95	161.21	171.54	102.41	91.19	102.67	486.5	470.21	476.47
ENSMUSG00000003421	Nosip	protein_coding	9.27	9.97	7.72	18.26	18.18	20.4	29.82	30.09	31.29	24.79	26.24	25.55
ENSMUSG00000003423	Pih1d1	protein_coding	9.17	8.74	9.16	22.99	25.42	24.48	18.95	14.21	18.62	26.42	28.46	25.55
ENSMUSG00000003429	Rps11	protein_coding	374.15	381.85	355.49	1054.76	1005.02	1110.78	1355.73	1215.53	1172.04	1942.16	1810.66	1704.57
ENSMUSG00000003435	Supt5	protein_coding	11.28	12.18	12.91	36.99	34.49	35.6	38.82	43.17	42.55	48.29	47.28	45.26
ENSMUSG00000003436	Dll3	protein_coding	0.005	0.02	0.005	0.005	0.005	0.005	0.08	0.005	0.005	0.005	0.005	0.02
ENSMUSG00000003437	Paf1	protein_coding	24.01	23.13	20.6	36.56	55.49	55.01	55.33	49.09	63.62	78.95	72.87	65.3
ENSMUSG00000003438	Timm50	protein_coding	12.06	10.83	12.26	11.32	9.28	10.18	10.9	12.05	12.42	10.09	12.38	10.72
ENSMUSG00000003444	Med29	protein_coding	5.34	5.44	5.54	5.12	5.51	5.94	8.37	7.83	7.14	7.64	7.35	6.64
ENSMUSG00000003452	Bicd1	protein_coding	0.82	0.75	0.82	4.55	4.23	3.95	2	2.26	2.64	0.09	0.13	0.16
ENSMUSG00000003458	Ncstn	protein_coding	8.98	10.58	10.02	59.22	52.38	53.65	43.89	46.5	48.5	50.79	51.79	50.9
ENSMUSG00000003464	Pex19	protein_coding	35.98	37.53	41.8	32.59	33.95	33.91	33.95	29.92	32.24	26.54	21.36	18.89
ENSMUSG00000003469	Phyhip	protein_coding	2.23	2.62	3.66	1.87	1.18	0.74	0.97	1.02	0.77	0.04	0.09	0.02
ENSMUSG00000003476	Crhr2	protein_coding	7.37	7.88	7.6	0.37	0.15	0.12	1.61	1.44	1.82	0.005	0.02	0.02
ENSMUSG00000003477	Inmt	protein_coding	0.8	0.66	0.81	83.28	69.15	57.84	5.33	4.18	4.36	1.34	0.85	2.03
ENSMUSG00000003484	Cyp4f18	protein_coding	0.005	0.14	0.03	0.04	0.18	0.07	0.79	0.55	0.54	27.33	24.69	28.48
ENSMUSG00000003500	Impdh1	protein_coding	3.12	2.69	2.66	9.11	10.83	8.01	24.89	24.31	24.9	7.68	9.01	8.3
ENSMUSG00000003518	Dusp3	protein_coding	17.89	17.76	19.77	40.53	42.78	35.78	105.66	110.55	111.96	27.59	26.68	26.93
ENSMUSG00000003526	Prodh	protein_coding	7.79	9.15	8.24	0.32	0.78	0.31	1.6	1.85	1.75	0.96	0.75	1.42
ENSMUSG00000003527	Ess2	protein_coding	2.22	1.75	2.65	5.62	6.31	5.06	8.11	8.6	7.43	5.52	6.15	5.81
ENSMUSG00000003528	Slc25a1	protein_coding	1.44	1.16	1.73	16.79	16.62	18.43	10.45	11.57	13.07	13.44	13.77	17.24
ENSMUSG00000003531	Dgcr6	protein_coding	9.07	9.79	8.94	8.68	7.28	7.87	8.79	6.7	8.15	4.5	4.49	4.38
ENSMUSG00000003534	Ddr1	protein_coding	2.54	2.54	2.8	14	11.27	9.07	7.02	8.52	7.86	0.19	0.24	0.21
ENSMUSG00000003541	Ier3	protein_coding	16.32	17.65	15.4	317.18	230.76	214.56	328.37	332.07	329.25	558.11	583.94	557.86
ENSMUSG00000003545	Fosb	protein_coding	6.96	6.68	6.14	464.13	430.52	444.86	347.78	407.8	409.37	512.95	516.1	503.28
ENSMUSG00000003546	Klc4	protein_coding	5.12	5.05	6.14	4.49	4.01	3.37	7.46	8.16	7.7	7.51	6.94	6.74
ENSMUSG00000003549	Ercc1	protein_coding	7.77	7.31	7.87	14.03	13.32	12.87	28.88	28.76	29.52	13.84	11.45	8.1
ENSMUSG00000003555	Cyp17a1	protein_coding	0.005	0.03	0.005	0.005	0.005	0.005	0.08	0.18	0.27	0.005	0.005	0.005
ENSMUSG00000003559	As3mt	protein_coding	24.78	24.75	27.49	12.46	12.49	11.69	15.3	17.52	17.4	13.84	16.09	15.04
ENSMUSG00000003573	Homer3	protein_coding	0.96	1.09	1.1	11.44	11.75	11.74	11.22	11.87	13.88	6.01	7.83	6.89
ENSMUSG00000003575	Crtc1	protein_coding	0.92	1.1	1.16	4.7	5.2	3.98	2.33	2.81	2.41	2.23	2.32	2.37
ENSMUSG00000003581	Rnf215	protein_coding	2.63	3.1	3.46	12.26	13.17	12.13	22.04	23.05	20.23	9.26	9.48	9.13
ENSMUSG00000003585	Sec14l2	protein_coding	0.14	0.13	0.09	0.58	0.77	0.57	0.87	1.71	1.23	0.89	0.24	0.47
ENSMUSG00000003604	Aven	protein_coding	5.12	4.64	4.44	6.43	5.78	6.89	4.63	4.43	3	4.43	6.56	3.65
ENSMUSG00000003617	Cp	protein_coding	21.09	24.98	26.47	231.81	232.62	278.2	90.2	101.66	93.44	69.2	65.2	62
ENSMUSG00000003623	Crot	protein_coding	8.92	9.18	10.68	16.65	16.54	16.18	13.13	13.55	14	12.37	13.24	13.67
ENSMUSG00000003644	Rps6ka1	protein_coding	1.16	0.8	0.97	1.23	1.13	0.82	8.76	8.45	8.76	37.43	35.38	36.53
ENSMUSG00000003657	Calb2	protein_coding	0.005	0.005	0.005	0.1	0.005	0.005	0.005	0.005	0.005	0.005	0.005	0.005
ENSMUSG00000003660	Snrnp200	protein_coding	9.45	10.42	11.28	22.3	21.86	20.68	22.45	24.17	23.92	23.86	26.43	24.16
ENSMUSG00000003662	Ciao1	protein_coding	7.53	8.32	7.52	16.18	13.1	12.82	18.85	15.46	19.29	12.57	9	10.64
ENSMUSG00000003665	Has1	protein_coding	0.04	0.01	0.1	27.53	22.4	46.43	1.97	1.9	2.13	0.14	0.3	0.41
ENSMUSG00000003680	Taf6l	protein_coding	0.94	1.14	1.34	2.29	2.21	2.46	2.02	2.78	1.44	5.07	6.34	6.21
ENSMUSG00000003721	Insig2	protein_coding	20.12	23.87	18.43	49.41	47.52	62.9	41.56	41.51	39.87	17.32	20.88	23.4
ENSMUSG00000003731	Kpna6	protein_coding	9.38	9.42	11.3	9.97	9.2	9.96	9.16	9.98	9.96	7.55	8.34	7.4
ENSMUSG00000003746	Man1a	protein_coding	4.45	4.92	4.98	99.94	101.77	110.72	23.78	24.12	21.52	64.28	67.64	67.61
ENSMUSG00000003752	Itpkc	protein_coding	1.05	0.51	0.71	10.71	9.07	11.5	3.1	3.42	3.14	7.9	7.25	7.43
ENSMUSG00000003762	Coq8b	protein_coding	1.24	1.5	1.59	5.95	5.57	5.88	3.42	3.43	3.65	7.36	6.62	7.06
ENSMUSG00000003778	Brd8	protein_coding	5.02	5.23	5.03	17.3	17.49	19.85	16.37	17.52	17.57	15.16	14.73	17.44
ENSMUSG00000003779	Kif20a	protein_coding	0.76	0.22	0.44	0.76	1.14	0.71	1.21	1.52	1.67	3.34	3.03	3.12
ENSMUSG00000003808	Farsa	protein_coding	5.11	4.2	4.86	9.75	9.72	10.63	9.83	11.71	10.73	11.28	11.01	10.55
ENSMUSG00000003809	Gcdh	protein_coding	19.7	20.35	21.31	9.42	10.05	9.39	7.57	11.12	7.71	5.77	6.53	7.58
ENSMUSG00000003810	Mast2	protein_coding	20	20.88	20.84	19.91	20.58	19.7	10.66	10.12	11.72	9.79	9.53	10.36
ENSMUSG00000003812	Dnase2a	protein_coding	2.58	2.58	3.32	5.34	7.72	7.86	8.92	6.24	8.68	34.1	34.21	35.42
ENSMUSG00000003813	Rad23a	protein_coding	18.1	17.35	19.35	28.41	27.38	29.5	24.13	22.57	21.66	22.92	22.08	25.11
ENSMUSG00000003814	Calr	protein_coding	126.8	125.56	131.49	568.11	589.33	670.7	390.96	377.1	369.45	617.12	598.88	629.22
ENSMUSG00000003824	Syce2	protein_coding	0.41	0.25	0.34	1.89	1.61	0.82	1.12	2.92	2.6	11.84	7.86	10.91
ENSMUSG00000003847	Nfat5	protein_coding	3.04	3.53	3.38	23.85	25.84	22.57	17.83	20.53	19.8	10.87	11.08	11.34
ENSMUSG00000003848	Nob1	protein_coding	6.56	7.18	6.89	11.97	9.41	11.02	9.7	12.21	10.16	8.55	8.31	7.1
ENSMUSG00000003849	Nqo1	protein_coding	20.69	20.71	19.64	2.58	2.81	2.46	6.23	7.17	7.35	0.4	0.49	0.31
ENSMUSG00000003863	Ppfia3	protein_coding	0.02	0.11	0.03	0.02	0.08	0.02	0.25	0.08	0.02	0.2	0.17	0.13
ENSMUSG00000003865	Gys1	protein_coding	20.71	19.37	22.63	2.25	2.35	2.54	3.24	2.9	3.5	3.04	2.32	2.77
ENSMUSG00000003868	Ruvbl2	protein_coding	6.2	6.78	8.08	14.77	14.35	10.78	18.03	14.88	16.09	14.32	14.49	14.25
ENSMUSG00000003872	Lin7b	protein_coding	0.005	0.29	0.005	0.12	0.11	0.005	0.27	0.27	0.005	0.005	0.12	0.005
ENSMUSG00000003873	Bax	protein_coding	6.71	5.56	6.52	34.56	32.19	29.46	45.18	43.59	40.47	53.2	63.56	59.13
ENSMUSG00000003882	Il7r	protein_coding	0.005	0.005	0.07	0.005	0.04	0.02	0.11	0.03	0.27	0.71	2	0.8
ENSMUSG00000003923	Tfam	protein_coding	21.77	23.06	27.05	19.3	17.99	14.86	16.84	15.23	20.09	14.42	16.71	12.99
ENSMUSG00000003929	Zfp81	protein_coding	1.22	1.25	1.13	3.12	4.45	3.43	2.38	2.45	3.15	3.96	2.5	2.74
ENSMUSG00000003934	Efnb3	protein_coding	11.98	10.43	13.01	0.36	0.28	0.25	0.35	0.4	0.47	0.55	0.33	0.36
ENSMUSG00000003948	Mmd	protein_coding	7.57	7.78	7.43	11.84	10.64	9.03	28.34	29.09	28.85	14.8	14.36	14.85
ENSMUSG00000003949	Hlf	protein_coding	2.12	1.79	2.24	8.56	7.63	7.42	3.17	3.51	2.57	0.14	0.16	0.17
ENSMUSG00000003955	Fam162a	protein_coding	87.4	87.68	86.14	41.51	43.44	50.34	57.07	60.7	52.94	27.76	19.14	22.04
ENSMUSG00000003970	Rpl8	protein_coding	184.67	186.94	173.17	645.55	607.46	635.04	697.59	629.62	609.78	582.89	606.41	616.62
ENSMUSG00000003974	Grm3	protein_coding	0.005	0.05	0.005	0.02	0.005	0.02	0.005	0.02	0.09	0.005	0.005	0.005
ENSMUSG00000003992	Ssbp2	protein_coding	13.21	11.79	15.13	33.73	33.43	31.85	15.39	15.54	15.38	14.7	14.08	16.8
ENSMUSG00000004018	Fancl	protein_coding	1.8	2.29	3	3.69	4.45	3.27	4.22	3.46	2.49	6.77	6.89	8.87
ENSMUSG00000004031	Brinp2	protein_coding	0.07	0.03	0.09	0.27	0.2	0.12	0.62	0.66	0.48	0.005	0.005	0.005
ENSMUSG00000004032	Gstm5	protein_coding	35.01	30.65	29.94	42.08	38.07	43.84	11.68	11.38	10.03	5.86	4.23	4.63
ENSMUSG00000004035	Gstm7	protein_coding	21.72	25.79	21.39	2.19	4.63	2.45	2.99	2.99	2.72	0.42	0.42	0.91
ENSMUSG00000004038	Gstm3	protein_coding	0.005	0.005	0.005	0.005	0.005	0.05	0.005	0.005	0.005	0.005	0.005	0.005
ENSMUSG00000004040	Stat3	protein_coding	17.67	18.58	20.31	55.27	54.23	70.73	45.51	51.96	49.52	52.41	49.96	54.66
ENSMUSG00000004043	Stat5a	protein_coding	3.42	2.79	3.63	5.23	4.69	4.72	2.89	3.6	2.61	5.13	4.64	5.66
ENSMUSG00000004044	Cavin1	protein_coding	29.78	29.84	33.46	175.51	168.25	145.6	328.6	317.94	327.15	4.23	4.87	4.68
ENSMUSG00000004054	Map3k11	protein_coding	3.48	3.82	3.33	6.26	5.79	3.83	31.78	33.07	36.39	25.83	26.21	25.35
ENSMUSG00000004056	Akt2	protein_coding	33.67	33.9	40.52	56.65	55.7	51.23	16.26	21.17	19.33	37.9	35.24	36.42
ENSMUSG00000004069	Dnaja3	protein_coding	38.85	35.84	44.76	16.21	17.26	17.04	14.36	16.15	15.35	8.81	9.45	10.14
ENSMUSG00000004070	Hmox2	protein_coding	24.7	24.96	23.85	19.27	18.91	17.94	30.25	27.86	29.42	93.59	94.89	95.38
ENSMUSG00000004071	Cdip1	protein_coding	13.05	13.45	14.58	14.93	12.16	13.04	11.5	14.34	13.74	8.36	9.09	9.13
ENSMUSG00000004085	Map3k20	protein_coding	27.23	25.49	35.67	7.33	7.7	6.89	9.91	10.06	9.36	4.04	4.15	4.01
ENSMUSG00000004096	Cwc15	protein_coding	30.38	33.77	30.6	59.31	59.23	61.01	78.37	73.29	68.29	75.16	71.71	71.78
ENSMUSG00000004098	Col5a3	protein_coding	1.87	1.87	1.89	87.26	89.58	84.46	4.99	5.67	5.81	0.95	0.87	0.81
ENSMUSG00000004099	Dnmt1	protein_coding	1.9	2.3	2.14	7.8	7.59	7.02	8.13	11.13	9.89	16.35	16.44	16.12
ENSMUSG00000004100	Ppan	protein_coding	1.14	1.41	1.83	7.52	6.11	6.8	7.29	7.95	8.28	4.19	4.99	5.5
ENSMUSG00000004105	Angptl2	protein_coding	8.64	7.63	10.42	115.11	116.25	124.12	17.99	17.6	17.22	1.55	1.49	1.36
ENSMUSG00000004110	Cacna1e	protein_coding	0.005	0.01	0.01	0.01	0.05	0.05	0.14	0.21	0.16	0.54	0.66	0.66
ENSMUSG00000004113	Cacna1b	protein_coding	0.005	0.005	0.01	0.08	0.04	0.03	0.13	0.52	0.11	0.06	0.23	0.32
ENSMUSG00000004127	Trmt10a	protein_coding	0.65	0.83	1.15	3.2	4.12	3.26	3.03	2.91	2.63	2.28	0.86	1.36
ENSMUSG00000004151	Etv1	protein_coding	0.98	0.92	1.01	13.75	15.26	14.65	3.05	3.01	3.41	14.77	13.94	13.44
ENSMUSG00000004187	Kifc2	protein_coding	0.92	0.92	1.12	2.22	2.41	1.91	2.1	1.79	2.73	0.85	1.14	0.86
ENSMUSG00000004207	Psap	protein_coding	224.79	205.96	264.48	419.53	393.96	387.97	377.09	376.18	390.46	1306.8	1323.31	1302.61
ENSMUSG00000004221	Ikbkg	protein_coding	4.28	4.68	5.6	13.12	13.42	10.7	5.25	6.51	6.26	6.42	7.86	7.08
ENSMUSG00000004231	Pax2	protein_coding	0.005	0.005	0.005	0.005	0.005	0.005	0.005	0.02	0.005	0.005	0.005	0.005
ENSMUSG00000004233	Wars2	protein_coding	1.51	0.89	1.3	3	2.66	2.32	2.02	1.84	3.03	2.3	2.55	3.2
ENSMUSG00000004263	Atn1	protein_coding	3.55	4.24	4.1	22.77	21.25	20.51	14.68	15.32	13.26	10.54	8.89	9.5
ENSMUSG00000004264	Phb2	protein_coding	62.13	61.61	66.36	35.96	32.13	32.22	39.15	36.51	36.1	33.37	35.47	39.52
ENSMUSG00000004266	Ptpn6	protein_coding	0.23	0.3	0.18	0.42	1.09	0.46	2.15	2.52	2.68	88.85	86.64	87.61
ENSMUSG00000004267	Eno2	protein_coding	0.19	0.06	0.2	3.57	4.66	2	0.92	1.21	1.23	0.42	0.26	0.25
ENSMUSG00000004268	Emg1	protein_coding	33.23	33.59	34.46	42.89	43.37	43.05	44.05	49.7	47.41	44.66	49.68	47.13
ENSMUSG00000004270	Lpcat3	protein_coding	9.71	9.22	10	13.34	12.16	12.29	24.34	22.32	21.62	7.95	9.65	8.06
ENSMUSG00000004285	Atp6v1f	protein_coding	35.94	40.06	37.2	73.75	69.18	63.67	88.58	76.07	74	132.3	134.92	136.03
ENSMUSG00000004296	Il12b	protein_coding	0.005	0.005	0.005	0.005	0.005	0.03	0.005	0.04	0.005	3.21	1.97	3.01
ENSMUSG00000004317	Clcn5	protein_coding	0.26	0.15	0.22	4.9	7.42	6.1	0.93	1.19	1.39	16.04	16.12	17.63
ENSMUSG00000004319	Clcn3	protein_coding	7.9	7.66	8.6	10.72	9.67	9.29	13.38	14.63	13.59	8.19	8.17	9.08
ENSMUSG00000004328	Hif3a	protein_coding	0.13	0.12	0.11	0.4	0.54	0.49	0.27	0.27	0.31	0.29	0.28	0.31
ENSMUSG00000004347	Pde1c	protein_coding	8.26	8.39	9.91	0.56	0.87	0.49	0.77	1.06	0.91	0.1	0.25	0.17
ENSMUSG00000004356	Utp20	protein_coding	3.11	2.13	2.21	6.12	6.45	6.17	4.82	5.99	4.79	6.38	4.63	5.58
ENSMUSG00000004359	Spic	protein_coding	0.11	0.03	0.02	0.11	0.1	0.46	0.38	0.55	0.4	28.93	27.31	29.89
ENSMUSG00000004360	9330159F19Rik	protein_coding	0.05	0.1	0.05	3.94	3.19	3.25	0.09	0.16	0.16	0.17	0.17	0.09
ENSMUSG00000004364	Cul3	protein_coding	45.89	50.44	50.92	58.38	51.78	65.04	53.51	57.71	54.13	70.11	56.5	53.44
ENSMUSG00000004371	Il11	protein_coding	0.12	0.03	0.06	1.25	0.64	0.84	0.08	0.15	0.46	0.005	0.005	0.09
ENSMUSG00000004383	Large1	protein_coding	8.62	8.78	9.42	12.37	12.77	11.02	7.53	7.85	7.7	2.13	2.45	1.99
ENSMUSG00000004393	Ddx56	protein_coding	3.91	5.01	4.7	10.83	7.73	9.92	8.09	8.57	9.64	12.3	9.5	8.72
ENSMUSG00000004394	Tmed4	protein_coding	24.38	25.46	27.1	35.4	36.21	36.14	40.45	40.05	40.28	24.25	24.69	25.82
ENSMUSG00000004415	Col26a1	protein_coding	0.08	0.07	0.005	1.92	1.85	1.56	0.02	0.09	0.32	0.03	0.02	0.16
ENSMUSG00000004446	Bid	protein_coding	0.12	0.13	0.36	1.59	1.09	0.99	2.88	1.61	2.34	6.94	8.38	7.52
ENSMUSG00000004451	Ralb	protein_coding	5.42	5.76	6.55	17.84	18.38	17.57	37.47	39.69	38.73	41.41	40.57	41.5
ENSMUSG00000004455	Ppp1cc	protein_coding	40.33	44.37	48.98	88.43	77.52	89.26	74.18	80.1	76.85	87.59	83.68	76.64
ENSMUSG00000004460	Dnajb11	protein_coding	16.36	19.28	18.01	64.64	67	68.38	43.08	42.65	41.26	44.92	45.8	46.12
ENSMUSG00000004462	Tbccd1	protein_coding	3.18	2.54	2.77	5.59	6.83	15.29	3.62	5	4.17	4.42	5.03	5.27
ENSMUSG00000004473	Clec11a	protein_coding	0.07	0.07	0.07	3.8	4.06	3.43	0.61	0.27	0.46	0.1	0.06	0.11
ENSMUSG00000004500	Zfp324	protein_coding	0.42	0.56	0.62	1.74	1.9	1.28	1.33	1.27	1.36	0.62	0.96	0.95
ENSMUSG00000004508	Gab2	protein_coding	2.06	2.08	2.2	40.55	37.7	37.32	12.47	15.06	14.83	20.75	21.31	20.46
ENSMUSG00000004530	Coro1c	protein_coding	3.75	3.17	3.56	41.99	41.11	40.72	39.43	41.95	50.65	53.02	53.36	51
ENSMUSG00000004535	Tax1bp1	protein_coding	25.4	26.68	29.65	61.91	59.5	63.97	67.41	69.93	66.92	62.82	60.5	58.22
ENSMUSG00000004540	Psg17	protein_coding	0.005	0.005	0.005	0.15	0.03	0.05	0.03	0.03	0.03	0.03	0.005	0.005
ENSMUSG00000004542	Psg19	protein_coding	0.005	0.005	0.005	0.005	0.005	0.04	0.18	0.005	0.005	0.005	0.005	0.005
ENSMUSG00000004552	Ctse	protein_coding	0.005	0.005	0.005	0.005	0.005	0.005	0.13	0.32	0.11	1.21	0.77	1.16
ENSMUSG00000004558	Ndrg2	protein_coding	443.01	416.83	482.16	97.18	86.5	91.72	54.16	50.58	51.07	6.2	4.11	4.24
ENSMUSG00000004561	Mettl17	protein_coding	7.1	6.23	6.51	7.07	4.67	5.29	6.7	6.55	5.59	6.82	6.58	6.05
ENSMUSG00000004562	Arhgef40	protein_coding	3.3	6.46	3.81	102.44	97.66	78.85	22.95	23.25	23.71	3.4	4.12	3.78
ENSMUSG00000004565	Pnpla6	protein_coding	2.26	2.42	1.73	12.76	14	10.72	21.48	16.43	18.7	9.04	11.09	12.79
ENSMUSG00000004567	Mcoln1	protein_coding	6.14	8.82	6.53	19.34	20.88	17.91	22.3	23.18	15.89	26.59	31.01	26.29
ENSMUSG00000004568	Arhgef18	protein_coding	2.16	2.15	2.15	9.37	7.76	7.13	7.87	8.08	8.22	3.66	3.9	4.39
ENSMUSG00000004591	Pkn2	protein_coding	6.5	6.62	7.28	21.56	22.83	24.15	19.05	21.14	19.46	11.17	11.71	10.84
ENSMUSG00000004609	Cd33	protein_coding	0.04	0.17	0.07	0.06	0.25	0.39	2.09	1.51	2.03	83.37	80.8	81.36
ENSMUSG00000004610	Etfb	protein_coding	692.22	705.95	662.02	57.13	61.05	62.55	97.48	81.2	91.47	63.16	66.66	63.32
ENSMUSG00000004612	Nkg7	protein_coding	0.005	0.005	0.005	0.005	0.27	0.005	0.48	0.89	1.73	1.84	1.88	2.19
ENSMUSG00000004626	Stxbp2	protein_coding	0.9	0.36	0.82	2.9	2.54	2.91	4.17	6.66	6.44	71.57	69.12	53.19
ENSMUSG00000004630	Pcp2	protein_coding	0.005	0.005	0.005	0.005	0.005	0.005	0.005	0.005	0.005	0.06	0.005	0.06
ENSMUSG00000004631	Sgce	protein_coding	2.96	3.64	3.81	110.38	104.17	109.61	45.84	43.17	46.03	19.81	19.61	19.61
ENSMUSG00000004633	Chn2	protein_coding	0.45	0.44	0.24	9.59	7.82	6.81	5.44	5.38	4.52	6.01	5.24	6.67
ENSMUSG00000004637	Wwox	protein_coding	0.65	0.94	0.76	3.89	3.53	3.37	2.1	1.93	2.08	3.31	2.98	2.71
ENSMUSG00000004642	Slbp	protein_coding	7.48	8.88	6.27	37.18	36.4	34.82	33.42	35.03	33.8	64.83	66.57	64.72
ENSMUSG00000004651	Tyr	protein_coding	0.02	0.01	0.02	0.02	0.005	0.01	0.11	0.07	0.02	0.11	0.1	0.15
ENSMUSG00000004654	Ghrhr	protein_coding	0.005	0.005	0.005	0.005	0.005	0.005	0.07	0.005	0.005	0.005	0.005	0.005
ENSMUSG00000004655	Aqp1	protein_coding	73.41	77.61	79.7	210.82	206.11	131.44	1089.62	1090.11	1090.74	15.79	12.55	15.3
ENSMUSG00000004661	Arid3b	protein_coding	0.31	0.54	0.38	0.53	0.69	0.65	1.02	1.06	0.86	3.96	4.07	3.72
ENSMUSG00000004665	Cnn2	protein_coding	5.5	5.58	6.72	23.85	23.05	25.8	42.63	40.58	38.45	37.75	37.62	34.54
ENSMUSG00000004667	Polr2e	protein_coding	21.61	23.01	22.24	22.29	18.33	20.87	36.95	31.37	31.84	28.24	29.08	29.18
ENSMUSG00000004668	Abca13	protein_coding	0.005	0.005	0.005	0.005	0.005	0.01	0.01	0.005	0.01	0.005	0.01	0.005
ENSMUSG00000004677	Myo9b	protein_coding	1.91	2.3	2.62	12.31	13	10.49	7.86	8.51	8.27	20.53	21.03	21.99
ENSMUSG00000004698	Hdac9	protein_coding	4.1	4.16	5.42	1.02	1.31	0.43	10.62	10.57	9.38	12.55	14.28	12.72
ENSMUSG00000004707	Ly9	protein_coding	0.005	0.005	0.005	0.005	0.005	0.11	0.46	0.56	0.74	16.23	16.07	15.55
ENSMUSG00000004709	Cd244a	protein_coding	0.06	0.02	0.005	0.43	0.15	0.3	0.3	0.25	0.23	0.94	1	1.24
ENSMUSG00000004730	Adgre1	protein_coding	0.34	1.26	0.4	0.12	1.19	2.39	12.82	9.47	10.74	483.76	499.55	503.24
ENSMUSG00000004748	Mtfp1	protein_coding	52.25	45.38	50.15	0.72	0.67	0.59	2.96	1.57	1.67	0.95	0.65	1.16
ENSMUSG00000004768	Rab23	protein_coding	1.83	1.76	2.73	39.41	34.54	49.79	5.95	5.62	5.97	1.92	2.53	2.04
ENSMUSG00000004771	Rab11a	protein_coding	21.51	28.2	29.17	64.35	69.58	60.3	157.93	163	161.13	94.15	98.54	102.1
ENSMUSG00000004788	Eif2b2	protein_coding	13.66	19.05	10.9	29.81	29.41	33.78	30.89	25.46	29.54	34.59	24.58	17.83
ENSMUSG00000004791	Pgf	protein_coding	0.81	0.9	1.13	66.11	63.98	88.57	9.41	10.6	9.46	3.86	2.39	3.28
ENSMUSG00000004798	Ulk2	protein_coding	9.9	10.18	10.89	16.72	17.37	17.2	15.72	15.66	14.89	18.4	17.39	16.71
ENSMUSG00000004814	Ccl24	protein_coding	0.26	0.15	0.09	0.37	0.17	0.82	5.17	5.7	5.11	230.88	219.57	211.33
ENSMUSG00000004815	Dgkq	protein_coding	1.02	1.9	1.64	5.02	4.43	7.18	3.46	4.58	6.21	3.72	3.59	3.12
ENSMUSG00000004837	Grap	protein_coding	1.32	1.96	2.29	8.96	8.52	7.92	27.46	25.22	23.6	38.13	37.7	39.21
ENSMUSG00000004842	Pou1f1	protein_coding	0.14	0.12	0.05	0.005	0.05	0.06	0.005	0.03	0.06	0.1	0.05	0.14
ENSMUSG00000004843	Chmp2b	protein_coding	17.99	18.19	18.66	37.63	37.69	37.11	51.01	46.12	43.96	33.41	32.45	31.86
ENSMUSG00000004846	Plod3	protein_coding	5.36	8.56	8.31	49.92	54.12	50.39	58.08	49.33	45.44	45.42	44.84	38.16
ENSMUSG00000004849	Ap1s1	protein_coding	10.67	13.68	15.59	39.14	37.89	39.15	51.23	40.88	43.03	49.33	56.72	45.53
ENSMUSG00000004864	Mapk13	protein_coding	0.04	0.005	0.005	2.01	0.9	1.4	0.83	1.22	0.19	0.3	0.65	0.5
ENSMUSG00000004865	Srpk1	protein_coding	4.56	7.85	5.62	16.32	20.41	13.01	14.75	17.81	17.45	12.07	15.21	15.69
ENSMUSG00000004872	Pax3	protein_coding	0.02	0.005	0.02	0.02	0.02	0.03	0.13	0.04	0.07	0.005	0.005	0.005
ENSMUSG00000004880	Lbr	protein_coding	5.05	5.12	4.59	15.12	15.75	17.54	39.59	38.49	40.27	35.57	34.56	39.66
ENSMUSG00000004885	Crabp2	protein_coding	0.005	0.005	0.005	0.41	0.58	0.51	0.09	0.09	0.36	0.23	0.17	0.3
ENSMUSG00000004891	Nes	protein_coding	3.48	3.3	5.69	8.56	10.63	6.03	43.57	50.39	51.78	10.28	9.27	10.64
ENSMUSG00000004892	Bcan	protein_coding	0.005	0.005	0.005	0.12	0.32	0.16	0.005	0.02	0.005	0.005	0.005	0.07
ENSMUSG00000004895	Prcc	protein_coding	10.16	9.91	11.88	16.42	14.45	12.89	17.86	17.19	18.52	12.49	13.83	14.32
ENSMUSG00000004896	Mettl25b	protein_coding	2.48	2.6	1.44	5.43	4.95	4.66	9.26	8	8.35	5.8	5.97	6.25
ENSMUSG00000004897	Hdgf	protein_coding	40	38.59	41.43	52.44	55.19	52.74	50.27	49.28	52.91	57.06	51.84	60.63
ENSMUSG00000004902	Slc25a18	protein_coding	0.005	0.03	0.06	0.005	0.005	0.005	0.005	0.03	0.04	0.25	0.21	0.4
ENSMUSG00000004929	Thop1	protein_coding	1.67	2.3	2.48	5.15	5.56	6.3	6.33	3.31	3.93	4.09	3.45	4.44
ENSMUSG00000004931	Apba3	protein_coding	16	14.69	15.87	14.2	14.14	13.65	14.22	14.37	14.26	8.62	7.68	7.9
ENSMUSG00000004933	Matk	protein_coding	0.02	0.005	0.09	0.11	0.03	0.23	0.45	0.27	0.14	5.18	6.11	5.98
ENSMUSG00000004934	Pias4	protein_coding	3.59	2.19	2.76	4.35	4.16	2.88	5.58	5.58	5.79	6.32	7.14	5.87
ENSMUSG00000004936	Map2k1	protein_coding	8.74	10.09	8.98	25.15	26.67	28.11	21.95	23.54	22.9	40.54	42.58	44
ENSMUSG00000004937	Sgta	protein_coding	17.15	15.6	17.21	34.05	27.89	31.44	28.12	24.46	24.35	23.38	20.37	21.03
ENSMUSG00000004939	Nmrk2	protein_coding	1.34	1.3	1.6	0.005	0.005	0.03	0.26	0.04	0.23	0.1	0.04	0.005
ENSMUSG00000004945	Tmem242	protein_coding	59.78	68.33	62.19	49.93	44.62	42.31	43.77	41.29	44.32	40.68	43.18	42.29
ENSMUSG00000004947	Dtx2	protein_coding	1.05	0.96	1.02	6.59	7.09	6.8	5.5	5.43	5.11	6.29	6.48	7.07
ENSMUSG00000004948	Zp3	protein_coding	0.005	0.005	0.005	0.005	0.005	0.005	0.005	0.005	0.005	0.05	0.005	0.005
ENSMUSG00000004951	Hspb1	protein_coding	149.28	160.68	137.37	331.59	304.63	261.38	641.66	582.43	574.88	72.39	82.72	78.65
ENSMUSG00000004952	Rasa4	protein_coding	0.85	0.83	0.55	2.82	1.62	1.41	17.66	16.03	16.49	33.93	32.71	33.38
ENSMUSG00000004961	Syt5	protein_coding	0.09	0.03	0.06	0.11	0.14	0.1	0.44	0.45	0.85	0.005	0.005	0.03
ENSMUSG00000004980	Hnrnpa2b1	protein_coding	271.43	279.88	282.35	417.72	412.67	446.88	496.74	500.82	498.07	466.06	470.63	467.06
ENSMUSG00000004988	Fxyd4	protein_coding	0.005	0.005	0.05	0.43	1.15	0.005	0.005	0.18	0.06	0.31	0.06	0.22
ENSMUSG00000004994	Yju2b	protein_coding	1.44	1.33	2.22	8.33	10.17	13.56	9.43	7.54	6.47	7.7	13.93	15.72
ENSMUSG00000004996	Mri1	protein_coding	0.9	1.52	1.06	5.18	3.05	3.82	4.76	3.31	3.91	3.18	3.12	2.11
ENSMUSG00000005034	Prkacb	protein_coding	10.95	9.69	11.54	29.45	28.12	30.16	28.82	29.67	30.38	45.66	45.76	45.94
ENSMUSG00000005043	Sgsh	protein_coding	0.67	0.57	0.57	6.97	7.54	6.94	3.57	4.55	3.84	5.77	6.04	6.56
ENSMUSG00000005045	Chd5	protein_coding	0.02	0.02	0.005	0.12	0.21	0.12	0.06	0.05	0.08	0.17	0.31	0.29
ENSMUSG00000005054	Cstb	protein_coding	11.09	14.83	12.16	65.07	54.91	71.03	58.31	50.85	50.93	185.32	204.38	192.26
ENSMUSG00000005057	Sh2b2	protein_coding	0.04	0.05	0.05	0.88	0.71	1.17	0.77	0.41	0.44	2.78	8.23	4.86
ENSMUSG00000005069	Pex5	protein_coding	4.04	4.21	4.33	12.42	12.12	10.94	8.86	8.35	10.11	13.17	12.27	11.97
ENSMUSG00000005078	Jkamp	protein_coding	5.93	7.05	7.71	22.62	23.97	21.85	20.3	15.34	14.83	9.53	10.3	7.88
ENSMUSG00000005087	Cd44	protein_coding	1.49	1.98	1.1	11.55	10.79	13.54	9.79	9.69	10.42	94.38	93.29	95.88
ENSMUSG00000005089	Slc1a2	protein_coding	0.02	0.04	0.3	0.29	0.1	0.09	0.005	0.02	0.03	0.005	0.02	0.005
ENSMUSG00000005102	Eif2ak4	protein_coding	1.16	1.05	0.85	3.23	4.01	3.05	4.33	5.54	5.62	5.72	5.51	7.02
ENSMUSG00000005103	Wdr1	protein_coding	22.03	23.35	26.37	41.56	42.78	41.98	53.61	53.81	57.9	76.93	77.36	78.61
ENSMUSG00000005107	Slc2a9	protein_coding	0.54	0.15	0.09	1.72	1.73	1.86	3.58	4.15	2.75	4.72	4.56	4.85
ENSMUSG00000005124	Ccn4	protein_coding	0.21	0.18	0.36	0.23	0.35	0.24	0.31	0.32	0.43	0.005	0.005	0.02
ENSMUSG00000005125	Ndrg1	protein_coding	5.58	5.69	5.87	39.04	40.06	41.86	116.89	115.49	117.35	9.07	8.75	8.77
ENSMUSG00000005131	4930550C14Rik	protein_coding	0.12	0.005	0.06	1.15	1.56	1	1.12	0.77	0.4	0.27	0.15	0.18
ENSMUSG00000005142	Man2b1	protein_coding	3.76	3.6	3.28	23.45	23.25	20.96	23.9	23.16	24.06	153.62	154.33	154.94
ENSMUSG00000005148	Klf5	protein_coding	0.12	0.13	0.07	1.37	1.28	0.93	0.67	0.55	0.78	0.07	0.11	0.13
ENSMUSG00000005150	Wdr83	protein_coding	12.6	11.51	11.95	8.32	7.03	7.24	7.92	9.02	8.45	9.76	7.35	7.97
ENSMUSG00000005161	Prdx2	protein_coding	156.27	156.68	148.16	61.44	56.17	58.68	69.47	60.78	62.44	47.55	54.4	50.14
ENSMUSG00000005198	Polr2a	protein_coding	5.76	7.55	5.44	19.56	19.56	18.69	18.26	21.94	20.57	36.2	34.6	34.28
ENSMUSG00000005202	Shbg	protein_coding	0.005	0.005	0.005	0.005	0.005	0.005	0.005	0.005	0.005	0.005	0.05	0.005
ENSMUSG00000005204	Senp3	protein_coding	9.29	10.46	10.23	27.15	26.4	25.92	29.92	31.28	30.43	29.01	30.97	33.46
ENSMUSG00000005220	Corin	protein_coding	37.84	35.97	37.59	0.56	0.41	0.64	8.4	7.76	8	0.27	0.27	0.21
ENSMUSG00000005225	Plekha8	protein_coding	1.8	2.09	2.03	2.47	2.82	2.36	3.09	3.46	3.72	1.78	2.37	1.78
ENSMUSG00000005233	Spc25	protein_coding	0.76	0.36	0.33	2.77	1.92	1.29	2.12	4.82	2.3	6.74	7.18	7.15
ENSMUSG00000005237	Dnah2	protein_coding	0.13	0.02	0.04	0.05	0.05	0.02	0.37	0.47	0.34	0.24	0.83	2.6
ENSMUSG00000005251	Ripk4	protein_coding	0.01	0.01	0.03	0.18	0.2	0.1	0.14	0.07	0.13	0.005	0.005	0.005
ENSMUSG00000005262	Ufd1	protein_coding	17.91	17.84	16.09	42.06	40.54	36.05	39.02	34.47	34.47	22.72	29.48	28.01
ENSMUSG00000005267	Zfp287	protein_coding	0.26	0.39	0.66	3.19	3.22	2.93	3.2	3.86	3.19	1.37	1.49	1.72
ENSMUSG00000005268	Prlr	protein_coding	0.66	0.7	0.85	0.39	0.42	0.65	0.1	0.27	0.04	0.01	0.01	0.01
ENSMUSG00000005299	Letm1	protein_coding	12.45	13.42	18.26	13.48	10.52	10.22	8.46	12.83	10.64	8.1	9.16	6.78
ENSMUSG00000005312	Ubqln1	protein_coding	10.6	11.13	12.2	25.41	25.05	25.12	23.72	23.09	22.74	19.73	21.54	20.28
ENSMUSG00000005320	Fgfr4	protein_coding	0.005	0.01	0.005	0.24	0.08	0.08	0.005	0.04	0.02	0.005	0.005	0.005
ENSMUSG00000005338	Cadm3	protein_coding	0.1	0.22	0.07	23.75	21.31	30.31	1.77	1.51	1.87	0.69	0.19	0.26
ENSMUSG00000005339	Fcer1a	protein_coding	0.005	0.005	0.005	0.005	0.005	0.005	0.005	0.005	0.005	3.03	3.77	5.73
ENSMUSG00000005354	Txn2	protein_coding	91.02	91.99	102.06	40.71	35.49	38.88	51.83	41.68	42.73	57.62	52.55	50.4
ENSMUSG00000005357	Slc1a6	protein_coding	0.005	0.005	0.005	0.13	0.06	0.03	0.005	0.03	0.005	0.005	0.005	0.005
ENSMUSG00000005360	Slc1a3	protein_coding	0.66	0.25	0.17	4.45	4.53	4.36	0.73	0.35	0.47	0.35	0.12	0.09
ENSMUSG00000005362	Crbn	protein_coding	11.45	12.26	12.91	16.49	14.48	16.79	20.24	19.28	19.02	16.59	17.77	16.88
ENSMUSG00000005364	Il5ra	protein_coding	0.005	0.005	0.005	0.005	0.005	0.12	0.05	0.03	0.03	0.41	0.49	0.28
ENSMUSG00000005370	Msh6	protein_coding	1.55	1.64	1.48	5.92	6	5.63	5.08	5.61	5.42	9.42	9.06	9.17
ENSMUSG00000005371	Fbxo11	protein_coding	7.44	8.26	9.9	32.23	33.59	33.86	32.87	30.77	30.15	34.56	37.42	35.16
ENSMUSG00000005373	Mlxipl	protein_coding	7.02	5.65	5.95	0.22	0.42	0.1	0.11	0.98	0.26	0.58	1.82	0.7
ENSMUSG00000005374	Tbl2	protein_coding	1.1	1.07	1.31	4.44	4.31	4.38	2.27	3.09	2.85	2.22	1.86	1.89
ENSMUSG00000005378	Bud23	protein_coding	4.14	4.06	13.32	12.15	14.3	16.22	15.8	27.6	15.84	14.26	25.02	15.57
ENSMUSG00000005397	Nid1	protein_coding	10.01	10.41	10.8	654.19	659.72	642	82.34	89.22	87.36	6.49	6.66	6.3
ENSMUSG00000005410	Mcm5	protein_coding	0.36	0.49	0.6	1.99	1.62	1.99	4.81	4.54	5.19	18.1	20.17	19.1
ENSMUSG00000005413	Hmox1	protein_coding	3.01	3.47	1.74	46.27	36.19	56.99	21.27	18.94	19.54	448.52	448.4	440.6
ENSMUSG00000005417	Mprip	protein_coding	20.9	20.05	21.6	99.79	95.63	89.85	107.91	120.29	110.06	27.36	28.81	26.71
ENSMUSG00000005442	Cic	protein_coding	7.89	5.86	6.01	40.45	36.07	32.9	41.13	45.01	45.79	82.74	65.45	68.16
ENSMUSG00000005447	Pafah1b3	protein_coding	0.005	0.35	0.25	1.92	1.57	1.48	3.48	2.62	3.57	8.78	8.83	10.92
ENSMUSG00000005465	Il27ra	protein_coding	0.29	0.43	0.38	5.82	6.04	4.51	8.44	8.2	8.8	1.79	1.52	1.7
ENSMUSG00000005469	Prkaca	protein_coding	59.13	57.51	64.57	27.46	24.97	24.79	23.42	23.94	24.1	19.65	18.19	17.84
ENSMUSG00000005470	Asf1b	protein_coding	0.42	0.59	0.68	0.8	1.27	1.43	3.82	2.37	1.02	14.34	13.9	11.24
ENSMUSG00000005474	Myl10	protein_coding	0.005	0.005	0.005	0.005	0.005	0.005	0.47	0.005	0.005	0.005	0.27	0.005
ENSMUSG00000005483	Dnajb1	protein_coding	12.09	11.2	5.23	63.91	55.64	75.92	57.32	53.81	51.74	103.4	108.25	105.01
ENSMUSG00000005493	Msh4	protein_coding	0.06	0.03	0.06	0.28	0.13	0.09	0.07	0.14	0.08	0.09	0.26	0.28
ENSMUSG00000005501	Usp40	protein_coding	4.21	3.77	4.62	5.58	5.56	5.12	4.25	4.2	4.13	3.15	2.88	2.31
ENSMUSG00000005505	Kbtbd4	protein_coding	5.08	5.06	5.14	3.83	3.98	3.54	4.36	7.66	5.51	3.27	3.17	2.99
ENSMUSG00000005506	Celf1	protein_coding	14.6	16.09	17.34	13.48	13.91	14.68	19.68	23.94	24.71	14.49	14.37	14.87
ENSMUSG00000005510	Ndufs3	protein_coding	233.14	245.02	224.17	38	39.14	35.44	54.97	53.18	45.82	32.52	35.73	31.99
ENSMUSG00000005514	Por	protein_coding	8.41	7.36	12.77	41.24	41.37	58.18	24.71	25.44	26.14	20.05	25.1	22.74
ENSMUSG00000005533	Igf1r	protein_coding	1.76	1.71	1.7	8.28	8.13	7.98	5.93	7	6.43	3.84	3.95	4.33
ENSMUSG00000005534	Insr	protein_coding	14.49	13.85	17.38	6.09	6.33	6.31	11.66	13.24	13.58	8.66	9.19	9.5
ENSMUSG00000005540	Fcer2a	protein_coding	0.05	0.11	0.005	0.005	0.005	0.05	0.29	0.1	0.1	1.49	1.77	1.61
ENSMUSG00000005547	Cyp2a5	protein_coding	0.005	0.005	0.005	0.1	0.28	0.005	0.25	0.21	0.11	0.005	0.03	0.005
ENSMUSG00000005553	Atp4a	protein_coding	0.005	0.005	0.005	0.005	0.005	0.005	0.005	0.005	0.005	0.63	0.005	0.02
ENSMUSG00000005566	Trim28	protein_coding	19.29	15.64	18.08	63.07	61.81	64.78	60.52	61.91	63.07	74.57	72.57	83.32
ENSMUSG00000005575	Ube2m	protein_coding	60.61	61.63	67.7	38.64	40.4	33.24	33.72	35.04	32.82	46.82	41.64	48.63
ENSMUSG00000005580	Adcy9	protein_coding	2.63	2.4	3.97	5.16	4.79	4.14	3.04	3.91	3.52	5.02	5.8	5.01
ENSMUSG00000005583	Mef2c	protein_coding	12.21	10.12	15.03	17.29	18.89	15.25	35.89	38.78	44.93	84.84	87.3	85.4
ENSMUSG00000005609	Ctr9	protein_coding	4.13	5.11	4.4	10.59	10.83	11.52	8.08	8.81	10.6	9.63	9.07	8.93
ENSMUSG00000005610	Eif4g2	protein_coding	160.06	165.05	163.18	227.75	215.85	218.34	232.95	236.06	234.24	221.95	207.91	231.65
ENSMUSG00000005611	Irag1	protein_coding	1.44	1.4	1.39	6.21	6.03	5.81	17.76	19.19	15.57	8.8	9.19	9.22
ENSMUSG00000005615	Pcyt1a	protein_coding	15.08	14.78	18.07	21.06	21.26	22.39	14.66	15.24	16.43	27.96	27.42	27.6
ENSMUSG00000005621	Zfp592	protein_coding	1.86	2.87	2.98	21.75	20.48	19.94	10.68	10.12	11.18	9.55	9.41	12.97
ENSMUSG00000005625	Psmd4	protein_coding	40.64	47.22	41.16	61.28	57.08	61.25	60.48	58.46	63.64	67.11	62.19	59.43
ENSMUSG00000005628	Tmod4	protein_coding	8.67	8.49	10.54	0.22	0.2	0.1	0.55	0.34	0.55	0.005	0.59	0.53
ENSMUSG00000005640	Insrr	protein_coding	0.005	0.005	0.005	0.01	0.04	0.14	0.005	0.01	0.005	0.005	0.005	0.005
ENSMUSG00000005656	Snx6	protein_coding	9.64	11.15	10.44	43.08	42.16	42.69	36.62	34.19	35.68	93.49	90.55	92.1
ENSMUSG00000005667	Mthfd2	protein_coding	0.48	0.66	0.94	6.35	7.37	9.02	2.54	2.16	2.34	6.08	5.75	5.83
ENSMUSG00000005672	Kit	protein_coding	1.14	1.51	0.96	0.9	2.08	0.61	8.61	9.14	9.39	4.32	3.6	4.72
ENSMUSG00000005674	Tomm40l	protein_coding	25.67	24.84	30.89	20.61	21.39	21.51	16.61	18.24	20.97	10.5	12.88	14.78
ENSMUSG00000005677	Nr1i3	protein_coding	0.005	0.005	0.005	0.005	0.005	0.005	0.005	0.08	0.005	0.02	0.05	0.005
ENSMUSG00000005681	Apoa2	protein_coding	0.51	0.71	0.47	0.005	0.005	0.25	0.005	0.005	0.29	0.005	0.57	0.26
ENSMUSG00000005682	Pan2	protein_coding	2.16	2.27	2.15	6.9	6.61	6.36	8.7	11.06	10.86	7.37	7.27	7.46
ENSMUSG00000005683	Cs	protein_coding	304.46	291.68	333.98	44.7	42.58	45.44	55.4	53.12	52.66	38.45	36.88	39.71
ENSMUSG00000005686	Ampd3	protein_coding	8.68	8.11	8.6	3.28	2.84	2.52	8.77	8.59	9.46	11.55	10.55	10.73
ENSMUSG00000005687	Bcas2	protein_coding	13.51	14.94	15.05	26.64	26.2	26.03	26.23	23.31	24.21	33.05	36.69	31.11
ENSMUSG00000005696	Sh2d1a	protein_coding	0.005	0.005	0.005	0.005	0.005	0.005	0.44	0.64	0.5	0.1	0.005	0.005
ENSMUSG00000005698	Ctcf	protein_coding	10.56	9.19	10.8	32.35	34.63	30.04	37.47	37.59	36.85	27.39	28.38	29.21
ENSMUSG00000005699	Pard6a	protein_coding	1.84	1.78	2.53	4.75	3.35	2.32	4.11	3.6	5.21	2.59	6.04	3.07
ENSMUSG00000005705	Agrp	protein_coding	0.005	0.005	0.005	0.005	0.13	0.005	0.005	0.005	0.005	0.005	0.005	0.005
ENSMUSG00000005716	Pvalb	protein_coding	0.005	0.005	0.07	0.005	0.07	0.21	0.09	0.005	0.17	0.005	0.005	0.005
ENSMUSG00000005718	Tfap4	protein_coding	0.51	0.29	0.49	1.93	2.22	1.52	1.89	2.01	3.09	3.13	2.45	2.93
ENSMUSG00000005732	Ranbp1	protein_coding	12.81	14.48	14.03	47.31	44.93	49.06	49.96	46.57	46.25	58.91	57.42	53.5
ENSMUSG00000005774	Rfx5	protein_coding	1.02	0.82	0.91	5.41	5.85	5.82	3.27	4.49	4.83	5.77	5.51	6.57
ENSMUSG00000005779	Psmb4	protein_coding	61.6	63.89	58.92	90.69	79.98	89.68	81.96	83.71	81.62	89.24	91.72	94.13
ENSMUSG00000005800	Mmp8	protein_coding	0.005	0.005	0.005	0.05	0.005	0.02	0.05	0.03	0.005	0.36	0.24	0.35
ENSMUSG00000005802	Slc30a4	protein_coding	2.03	2.07	2.53	13.62	13.29	13.46	12.48	13.74	13.51	4.44	4.37	4.08
ENSMUSG00000005803	Sqor	protein_coding	10.71	12.42	11.02	33.44	34.05	32.81	32.78	30.13	31.42	29.04	28.59	31.24
ENSMUSG00000005804	Bloc1s6	protein_coding	6.64	7.35	9.47	12.88	14.97	17.68	24.75	24.66	20.11	15.01	15.42	17.48
ENSMUSG00000005813	Metap1	protein_coding	10.19	10.93	12.37	10.96	11	11.21	13.56	12.84	13.53	8.26	8.4	8.5
ENSMUSG00000005823	Gpr108	protein_coding	7.42	6.63	8.61	25.12	26.19	26.14	17.36	17.63	18.43	21.54	21.18	22.15
ENSMUSG00000005824	Tnfsf14	protein_coding	0.03	0.005	0.005	0.005	0.16	0.06	0.005	0.07	0.08	2.35	2.17	2.15
ENSMUSG00000005836	Gata6	protein_coding	11.61	11.58	11.01	30.8	26.75	24.11	23.25	22.18	21.24	0.4	0.73	0.57
ENSMUSG00000005846	Rsl1d1	protein_coding	26.36	26.82	32.53	41.61	39.22	42.78	35.03	41.23	33.88	37.83	37.06	36.65
ENSMUSG00000005864	Cnga2	protein_coding	0.02	0.005	0.03	0.1	0.07	0.03	0.15	0.16	0.15	0.02	0.005	0.005
ENSMUSG00000005871	Apc	protein_coding	4.66	3.6	3.97	11.69	13.27	11.98	11.35	14.98	14.86	13.64	12.37	13.1
ENSMUSG00000005873	Reep5	protein_coding	78.29	77.67	93.08	67.33	63.82	64.91	49.67	48.16	46	60.58	61.8	58.95
ENSMUSG00000005881	Ergic3	protein_coding	12.91	13.66	13.27	82.61	82.99	77.96	59.29	50.83	50.6	66.4	72.29	67.76
ENSMUSG00000005882	Uqcc1	protein_coding	103.04	103.31	125.25	18.6	17.75	17.47	27.44	29.5	25.52	24.81	23.4	19.44
ENSMUSG00000005883	Spo11	protein_coding	0.005	0.005	0.005	0.005	0.005	0.005	0.11	0.26	0.33	0.005	0.005	0.08
ENSMUSG00000005886	Ncoa2	protein_coding	4.28	4.33	5.56	13.09	12.95	14.11	8.63	10.12	11	14.44	14.48	14.37
ENSMUSG00000005892	Trh	protein_coding	0.005	0.005	0.005	0.05	0.23	0.09	0.005	0.005	0.11	0.005	0.005	0.005
ENSMUSG00000005893	Nr2c2	protein_coding	1.66	1.74	2.17	9.17	10.81	8.39	5.95	7.86	7.67	7.07	6.74	7.33
ENSMUSG00000005897	Nr2c1	protein_coding	1.4	1.24	1.21	7.32	7.16	6.88	4.97	4.5	4.89	5.16	5.49	5.24
ENSMUSG00000005899	Smpd4	protein_coding	2.28	2.53	2.68	8.54	6.3	8.2	6.12	5.13	5.54	8.92	7.52	7.98
ENSMUSG00000005907	Pex1	protein_coding	3.79	3.74	3.9	6.03	7.62	6.26	4.61	8.38	5.89	4.52	4.41	5.96
ENSMUSG00000005917	Otx1	protein_coding	0.005	0.02	0.04	0.005	0.005	0.005	0.005	0.02	0.05	0.005	0.005	0.005
ENSMUSG00000005936	Kctd20	protein_coding	7.17	6.65	8.35	28.42	27.45	29.93	29.27	32.04	31.81	20.88	19.59	20.82
ENSMUSG00000005947	Itgae	protein_coding	0.04	0.02	0.03	0.05	0.14	0.14	0.15	0.24	0.03	1.21	1.23	1.54
ENSMUSG00000005949	Ctns	protein_coding	2.37	2.85	3.12	8.42	8.65	7.31	6.55	7.61	8.12	17.46	16.27	16.55
ENSMUSG00000005950	P2rx5	protein_coding	4.1	3.76	4.19	0.55	0.26	0.37	0.75	0.96	0.9	0.2	0.19	0.09
ENSMUSG00000005951	Shpk	protein_coding	0.27	0.26	0.22	2.77	2.07	2.24	1.93	2.14	1.73	0.79	0.76	0.77
ENSMUSG00000005952	Trpv1	protein_coding	0.02	0.005	0.06	0.07	0.15	0.05	0.68	0.29	0.74	0.005	0.06	0.005
ENSMUSG00000005958	Ephb3	protein_coding	1.41	1.59	1.65	2.57	2.95	2.05	0.68	0.71	0.58	0.15	0.12	0.11
ENSMUSG00000005968	Tuft1	protein_coding	0.17	0.32	0.12	5.75	5.31	3.33	6.87	8.3	7.3	7.48	7.15	5.99
ENSMUSG00000005973	Rcn1	protein_coding	4.39	4.75	4.4	84.39	79.81	84.51	45.68	42.75	43.26	2.96	2.7	2.18
ENSMUSG00000005980	Dnase1	protein_coding	0.5	0.4	1.47	0.9	1.25	1.02	0.62	0.8	0.93	0.91	0.89	0.81
ENSMUSG00000005981	Trap1	protein_coding	37.54	34.74	42.97	20.48	20.33	19.18	20.98	20.52	21.12	22.59	21.82	20.27
ENSMUSG00000005982	Naa60	protein_coding	10.74	9.08	10.62	33.75	32.82	30.3	28.39	25.6	26.71	41.27	43.46	41.15
ENSMUSG00000005983	1700037C18Rik	protein_coding	0.07	1.13	0.98	1.49	0.62	0.64	1.11	0.75	0.39	1.07	2.87	1.68
ENSMUSG00000005986	Ankrd13d	protein_coding	0.02	0.005	0.17	1.56	0.98	0.65	0.84	1.83	1.08	5.04	5.23	5.55
ENSMUSG00000005994	Tyrp1	protein_coding	0.02	0.005	0.02	0.005	0.005	0.005	0.29	0.33	0.25	0.2	0.07	0.005
ENSMUSG00000006005	Tpr	protein_coding	42.7	41.52	55.82	58.14	60.13	60.94	77.79	82.48	75.27	103.22	104.99	110.22
ENSMUSG00000006010	Odr4	protein_coding	11.49	10.82	13.2	28.43	30.13	31.97	20.84	18.53	22.75	27.53	28.8	25.62
ENSMUSG00000006014	Prg4	protein_coding	1.5	1.78	2.12	48.08	49.15	76.68	26.73	30.31	28.29	13.01	9.72	12.05
ENSMUSG00000006019	Dhx34	protein_coding	1.09	0.96	1.05	3.05	2.93	2.1	2.24	2.44	2.19	6.86	7.23	7.53
ENSMUSG00000006021	Kptn	protein_coding	5.3	7.1	6.37	7.46	10.25	5.39	8.86	9.6	10.81	7	9.74	8.32
ENSMUSG00000006024	Napa	protein_coding	15.93	16.76	17.66	37.46	31.63	35.19	34.54	29.8	25.67	53.8	52.11	49.95
ENSMUSG00000006050	Sra1	protein_coding	41.23	38.65	44.22	55.89	57.35	60.12	39.57	37.29	34.36	40.75	37.81	35.95
ENSMUSG00000006057	Atp5mc1	protein_coding	1264.03	1377.22	1334.53	44.47	51.61	44.18	100.67	93.75	92.63	58.54	57.36	50.34
ENSMUSG00000006058	Snf8	protein_coding	15.38	16.65	14.29	32.05	33.33	29.62	38.26	32.11	32.62	56.05	62.44	60.86
ENSMUSG00000006095	Tbcb	protein_coding	16.83	14.68	12.06	29.72	35.59	29.68	35.94	29.62	27.56	32.04	30.79	24.59
ENSMUSG00000006127	Inpp5k	protein_coding	6.82	6.55	5.95	16.79	16.52	16.45	22.81	24.36	21.29	40.54	39.32	40.31
ENSMUSG00000006134	Crkl	protein_coding	4.64	4.79	5.29	14.73	14.04	13.64	12.85	14.17	14.31	11.04	11.77	11.15
ENSMUSG00000006143	Upk3bl	protein_coding	0.005	0.005	0.005	0.005	0.12	0.005	0.15	0.005	0.005	0.005	0.005	0.005
ENSMUSG00000006154	Eps8l1	protein_coding	3.1	1.05	1.15	8.88	9.17	9.42	15.38	13.32	18.68	6.7	14.48	13.84
ENSMUSG00000006169	Clint1	protein_coding	11.42	12.41	13.32	39.35	38.91	41.77	23.68	25.22	24.73	47.45	50.47	49.21
ENSMUSG00000006179	Prss16	protein_coding	0.005	0.05	0.005	0.11	0.005	0.005	0.13	0.62	0.43	0.12	0.005	0.06
ENSMUSG00000006191	Cdkal1	protein_coding	4.95	4.6	5.3	5.09	6.15	6.51	5.72	5.78	6.07	7.04	7.56	7.26
ENSMUSG00000006204	Cdcp3	protein_coding	0.02	0.06	0.02	0.005	0.005	0.005	0.01	0.01	0.02	0.005	0.005	0.005
ENSMUSG00000006205	Htra1	protein_coding	23.24	25.39	30.48	121.49	122.01	115.13	69.76	64.7	63.89	1.79	2.71	2.17
ENSMUSG00000006215	Zbtb17	protein_coding	3.49	2.94	5.09	4.07	4.56	3.82	6.32	6.16	6.7	5.39	5.88	6.67
ENSMUSG00000006216	Clcnkb	protein_coding	0.17	0.32	0.22	0.005	0.005	0.005	0.005	0.03	0.005	0.005	0.005	0.005
ENSMUSG00000006218	Fam131c	protein_coding	0.08	0.12	0.12	0.005	0.005	0.005	0.005	0.005	0.005	0.005	0.005	0.005
ENSMUSG00000006219	Fblim1	protein_coding	53.09	50.8	67.27	15.61	17.31	15.96	38.49	38.8	39.15	13.63	15.82	17.44
ENSMUSG00000006221	Hspb7	protein_coding	337.12	327.65	328.87	1.4	2.13	1.15	20.01	16.92	17.77	2.58	1.9	2.02
ENSMUSG00000006235	Epor	protein_coding	0.22	0.15	0.09	0.58	0.84	0.33	0.9	0.72	1.11	4.78	4.63	4.58
ENSMUSG00000006241	Ccdc159	protein_coding	0.88	1.66	0.95	0.63	0.72	0.91	0.72	1	1.95	0.54	1	0.45
ENSMUSG00000006262	Mob1b	protein_coding	4.42	4.28	5.59	10.14	11.55	11.4	9.03	8.17	9.24	10.18	8.68	9.99
ENSMUSG00000006269	Atp6v1b1	protein_coding	0.005	0.005	0.005	0.005	0.005	0.005	0.005	0.005	0.03	0.03	0.005	0.005
ENSMUSG00000006273	Atp6v1b2	protein_coding	20.1	19.39	22.47	26.12	25.72	26.41	24.49	27.35	26.21	62.07	59.54	60.94
ENSMUSG00000006276	Eps15l1	protein_coding	8.38	8.4	9.31	17.9	18.36	18.63	20.86	20.57	20.69	22.41	21.34	22.11
ENSMUSG00000006281	Tep1	protein_coding	1.34	1.7	0.76	8.64	8.91	9.51	6.82	4.99	5.79	78.51	79.24	83.53
ENSMUSG00000006288	Ttc5	protein_coding	2.56	3.81	2.47	17.99	13.64	12.48	14.96	13.97	14.03	13.83	15.27	17.15
ENSMUSG00000006289	Osgep	protein_coding	15.54	24.33	21.4	23.24	29.7	26.69	30.34	20.8	21.8	29.79	34.87	38.78
ENSMUSG00000006299	Aamp	protein_coding	26.03	24.91	27.11	45.63	45.22	47.49	48.58	43.6	47.16	51.18	50.6	50.21
ENSMUSG00000006301	Tmbim1	protein_coding	10.82	12.58	12.08	76.44	80.7	78.05	68.39	66.06	62.46	40.9	42.99	40.91
ENSMUSG00000006304	Arpc2	protein_coding	44.97	45.78	47.38	124.93	124.32	130.92	185.51	180.89	176.97	418.29	420.92	424.53
ENSMUSG00000006307	Kmt2b	protein_coding	2.5	2.62	2.46	10.48	9.07	8.2	8.86	11.58	10.58	9.89	9.26	11.88
ENSMUSG00000006310	Zbtb32	protein_coding	0.03	0.03	0.03	0.04	0.1	0.06	0.12	0.005	0.005	0.88	1.02	1.5
ENSMUSG00000006313	Upk1a	protein_coding	0.16	0.23	0.04	0.19	0.005	0.38	0.15	0.24	0.16	0.22	0.15	0.17
ENSMUSG00000006315	Tmem147	protein_coding	40.34	44.64	47.13	24.86	26.74	23.22	31.2	28.79	31	16.16	23.3	20.88
ENSMUSG00000006333	Rps9	protein_coding	272.51	285.52	261.55	787.54	728.63	733.63	734.9	704.74	695.35	1128.81	1139.5	1100.33
ENSMUSG00000006335	Tfpt	protein_coding	4.66	6.94	5.62	9.4	9.8	9.53	10.53	9.92	10.72	10.73	9.19	11.86
ENSMUSG00000006342	Susd2	protein_coding	0.43	0.33	0.25	5.81	5.14	4.3	6.23	6.47	5.89	0.2	0.26	0.14
ENSMUSG00000006344	Ggt5	protein_coding	0.76	1.13	0.87	31.77	27.18	31.58	6.64	8.79	6.37	13.26	8.75	9.5
ENSMUSG00000006345	Ggt1	protein_coding	0.005	0.005	0.005	0.2	0.005	0.11	0.005	0.005	0.005	0.005	0.005	0.005
ENSMUSG00000006356	Crip2	protein_coding	393.57	400.41	411.25	190.65	174.1	167.7	292.39	273.73	281.64	7.98	8.94	8.59
ENSMUSG00000006360	Crip1	protein_coding	36.9	40.67	31.42	1091.28	931.17	955.25	987.01	914.26	897.52	999.88	1026.16	1042.3
ENSMUSG00000006362	Cbfa2t3	protein_coding	1.8	1.81	2.33	5.08	5.32	3.88	18.42	20.31	20.36	3.85	4.08	4.25
ENSMUSG00000006369	Fbln1	protein_coding	11.21	9.76	11.88	384.61	361.05	352.8	32.57	32.21	32.84	5.41	6.07	5.74
ENSMUSG00000006373	Pgrmc1	protein_coding	6.89	7.43	6.2	72.17	63.28	62.31	111.82	98.55	101.32	35.9	36.81	35.76
ENSMUSG00000006378	Gcat	protein_coding	1.96	4.19	3.68	2.76	2.24	3.19	1.29	0.64	1.94	2.89	3.03	2.73
ENSMUSG00000006386	Tek	protein_coding	7.61	8.15	8.35	91.4	88.78	88.42	165.09	178.73	178.49	2.27	1.78	2
ENSMUSG00000006389	Mpl	protein_coding	0.005	0.005	0.005	0.005	0.005	0.005	0.005	0.09	0.02	0.005	0.005	0.005
ENSMUSG00000006390	Elovl1	protein_coding	4.77	2.96	4.36	39.42	38.04	36.04	48.14	48.05	44.11	37.19	35.79	41.7
ENSMUSG00000006392	Med8	protein_coding	8.9	9.62	9.8	16.01	15.46	15.93	19.58	17.39	18.41	20.01	19.41	18.15
ENSMUSG00000006398	Cdc20	protein_coding	0.19	0.34	0.17	2.19	1.61	1.36	4.62	3.75	3.41	4.64	4.82	3.7
ENSMUSG00000006403	Adamts4	protein_coding	0.31	0.29	0.38	14.29	13.65	30.67	2.92	3.85	4.04	0.36	0.32	0.29
ENSMUSG00000006411	Nectin4	protein_coding	0.005	0.01	0.005	0.09	0.02	0.03	0.22	0.1	0.14	5.62	5.44	5.59
ENSMUSG00000006412	Pfdn2	protein_coding	22.1	19.49	27.8	34.81	38.2	39.08	32.94	35.25	39.89	45.97	36.09	33.54
ENSMUSG00000006418	Rnf114	protein_coding	15.94	17.4	17.09	17.45	15.62	18.84	33.44	32.42	33.01	37.6	40.06	37.89
ENSMUSG00000006423	Steep1	protein_coding	3.68	3.87	3.93	13.37	13.5	14.26	15.32	13.69	15.63	14.47	14.13	15.13
ENSMUSG00000006435	Neurl1a	protein_coding	0.1	0.21	0.14	0.1	0.18	0.03	0.1	0.29	0.36	4.74	4.77	5.22
ENSMUSG00000006442	Srm	protein_coding	2.42	2.41	2.63	18.89	17.97	17.29	9.86	9.4	8.47	5.64	4.44	6.53
ENSMUSG00000006445	Epha2	protein_coding	1.07	1.31	0.97	6.97	5.5	4.32	11.51	11.9	12.45	2.23	2.74	1.99
ENSMUSG00000006456	Rbm14	protein_coding	1.65	1.44	2.33	4.89	5.4	5.34	5.55	6.39	6.06	5.56	6.04	6.43
ENSMUSG00000006457	Actn3	protein_coding	0.005	0.02	0.05	2.75	3.23	1.3	1.52	1.28	0.81	0.08	0.09	0.23
ENSMUSG00000006463	Zdhhc24	protein_coding	0.66	0.66	0.66	3	3.58	2.64	3.66	3.17	4.5	2.8	3.19	3.38
ENSMUSG00000006464	Bbs1	protein_coding	0.46	0.37	0.24	3.6	2.93	2.37	1.21	1.97	1.32	0.78	0.81	0.82
ENSMUSG00000006469	Slc34a3	protein_coding	0.005	0.005	0.005	0.005	0.005	0.005	0.005	0.005	0.005	0.03	0.2	0.005
ENSMUSG00000006471	Ndor1	protein_coding	1.67	1.94	1.88	7.58	7.04	5.81	6.56	8.57	6.1	5.6	6.56	8.02
ENSMUSG00000006476	Nsmf	protein_coding	4.33	3.24	2.8	33.86	29.37	29.92	18.57	18.91	19.19	14.62	14.46	14.55
ENSMUSG00000006494	Pdk1	protein_coding	23.85	23.05	25.33	3.65	3.19	2.53	5.29	5.72	6.59	6.18	9.14	7.71
ENSMUSG00000006498	Ptbp1	protein_coding	7.7	7.61	6.41	100.92	89.74	88.93	85.28	83.41	78.81	116.54	113.08	118.52
ENSMUSG00000006517	Mvd	protein_coding	1.02	1.05	0.9	1.96	2.54	1.6	1.39	1.25	1.65	1.65	1.61	1.44
ENSMUSG00000006519	Cyba	protein_coding	10.51	9.55	7.89	56.06	51.99	51.35	62.53	62.53	68.05	277.24	294.54	312.98
ENSMUSG00000006522	Itih3	protein_coding	0.005	0.005	0.02	0.36	0.5	0.44	0.66	0.78	0.82	0.02	0.005	0.03
ENSMUSG00000006526	Stimate	protein_coding	1.67	1.67	1.75	12.16	10.83	10.42	12.2	13.55	15.45	3.11	3.1	2.19
ENSMUSG00000006527	Sfmbt1	protein_coding	1.38	1.27	1.52	2.53	3.26	2.88	3.01	2.98	3.07	8.75	7.89	9.34
ENSMUSG00000006538	Ihh	protein_coding	0.04	0.005	0.005	0.05	0.02	0.04	0.13	0.15	0.05	0.02	0.03	0.02
ENSMUSG00000006542	Prkag3	protein_coding	0.64	0.6	0.68	0.02	0.45	0.03	0.02	0.03	0.005	0.06	0.005	0.09
ENSMUSG00000006567	Atp7b	protein_coding	0.01	0.005	0.005	0.005	0.04	0.02	0.005	0.005	0.05	0.005	0.005	0.005
ENSMUSG00000006574	Slc4a1	protein_coding	0.005	0.005	0.005	0.005	0.005	0.005	0.005	0.005	0.005	0.01	0.005	0.005
ENSMUSG00000006575	Rundc3a	protein_coding	0.17	0.17	0.23	0.25	0.29	0.33	0.37	0.13	0.34	0.1	0.07	0.2
ENSMUSG00000006576	Slc4a3	protein_coding	55.65	57.42	59.69	16.38	12.26	10.44	4.28	6.8	6.14	1.39	0.41	0.63
ENSMUSG00000006585	Cdt1	protein_coding	0.24	0.38	0.35	1.12	0.65	1.1	2.82	2.87	2.22	10.71	12.22	10.74
ENSMUSG00000006586	Runx1t1	protein_coding	0.44	0.35	0.44	4.38	4.14	3.75	2.44	2.66	2.54	0.04	0.08	0.03
ENSMUSG00000006587	Snai3	protein_coding	0.61	0.46	0.54	0.005	0.005	0.005	0.04	0.005	0.005	0.005	0.005	0.005
ENSMUSG00000006589	Aprt	protein_coding	6.16	6.66	5.06	19.66	18.7	13.71	28.74	25.21	26.17	17.08	17.02	17.01
ENSMUSG00000006599	Gtf2h1	protein_coding	5.98	6.39	6.71	15.42	13.37	13.22	14.65	14.68	14.47	14.69	15.49	14.48
ENSMUSG00000006611	Hfe	protein_coding	6.72	8.01	9.87	14.15	16.56	13.49	25.78	23.41	24.02	62.72	60.37	62.97
ENSMUSG00000006641	Slc5a6	protein_coding	3.72	2.73	2.84	2.52	4.1	2.22	2.91	3.12	3.44	3	2.51	1.84
ENSMUSG00000006642	Tcf23	protein_coding	0.32	0.37	0.28	0.69	0.92	0.43	3.06	3.33	3.26	0.04	0.005	0.05
ENSMUSG00000006649	Nphs1	protein_coding	0.005	0.005	0.005	0.005	0.005	0.005	0.02	0.005	0.005	0.005	0.005	0.01
ENSMUSG00000006651	Aplp1	protein_coding	0.38	0.3	0.24	7.93	6.73	5.18	6.37	6.51	6.6	0.92	0.96	1.02
ENSMUSG00000006673	Qrich1	protein_coding	10.33	10.79	14.17	42.26	37.66	37.28	39.46	41.14	37.9	44.03	41.39	42.73
ENSMUSG00000006675	P4htm	protein_coding	2.66	3.06	3.37	9.6	8.48	8.74	6.17	4.91	4.03	0.24	0.49	0.76
ENSMUSG00000006676	Usp19	protein_coding	16.68	17.29	18.16	30.23	28.07	29.52	26.8	28.91	31	26.1	27.04	24.48
ENSMUSG00000006678	Pola1	protein_coding	0.81	1.02	0.72	4.29	4.49	4.87	3.09	3.6	3.34	10.91	10.52	10.61
ENSMUSG00000006699	Cdc42	protein_coding	52.85	54.9	54.68	235.29	237.28	253.16	231.77	237.45	232.66	518.6	521.55	515.69
ENSMUSG00000006705	Pknox1	protein_coding	1.46	1.66	1.86	8.55	9.52	9.17	7.67	8.17	8.64	9.09	11.56	7.76
ENSMUSG00000006711	D130043K22Rik	protein_coding	0.005	0.005	0.005	0.005	0.005	0.005	0.005	0.005	0.03	0.005	0.52	0.005
ENSMUSG00000006715	Gmnn	protein_coding	40.68	42.48	42.94	2.6	2.5	2.35	6.92	6.65	7.45	13.06	18.2	15.26
ENSMUSG00000006717	Acot13	protein_coding	280.29	286.51	261.11	23.22	18.86	21.31	27.96	25.98	27.69	22.34	51.41	26.04
ENSMUSG00000006720	Zfp184	protein_coding	0.02	0.14	0.24	0.74	0.63	0.54	0.88	1.44	1.19	0.09	0.09	0.35
ENSMUSG00000006724	Cyp27b1	protein_coding	0.07	0.08	0.07	0.29	0.15	0.31	0.03	0.05	0.08	0.05	0.03	0.09
ENSMUSG00000006728	Cdk4	protein_coding	13.63	9.88	10.43	37.81	38.41	35.72	41.68	40.26	38.39	30.83	25.71	29.6
ENSMUSG00000006731	B4galnt1	protein_coding	0.12	0.005	0.12	0.94	0.76	0.6	1.54	1.17	1.1	9.08	9.34	9.24
ENSMUSG00000006732	Mettl1	protein_coding	2.45	1.99	2.46	8.7	9.75	8.15	3.23	3.11	2.95	2.96	3.07	2.66
ENSMUSG00000006736	Tspan31	protein_coding	16.79	15.15	16.4	50.14	45.72	48.94	35.13	38.58	35.52	48.98	49.47	49.23
ENSMUSG00000006740	Kif5b	protein_coding	25.36	24.86	26.61	48.6	51.08	52.97	41.66	46.81	46.32	27.25	26.86	26.98
ENSMUSG00000006763	Saal1	protein_coding	0.61	0.48	0.57	3.31	3.89	3.5	2.38	3.29	4.04	3.01	2.67	2.88
ENSMUSG00000006764	Tph2	protein_coding	0.005	0.005	0.005	0.005	0.02	0.005	0.03	0.005	0.005	0.005	0.005	0.005
ENSMUSG00000006777	Krt23	protein_coding	0.005	0.005	0.005	0.34	0.31	0.15	0.005	0.09	0.05	0.005	0.005	0.005
ENSMUSG00000006782	Cnp	protein_coding	1.06	0.64	1.24	6.3	6.59	6.05	7.46	7.84	8.11	26.4	25.36	26.62
ENSMUSG00000006784	Odad4	protein_coding	0.05	0.005	0.14	0.34	0.03	0.12	0.25	0.16	0.01	0.15	0.27	0.13
ENSMUSG00000006800	Sulf2	protein_coding	6.29	6.36	6.61	142.66	139.06	119.27	18.23	18.14	16.13	44.67	41.23	43.28
ENSMUSG00000006818	Sod2	protein_coding	106.04	108.83	121.78	32.57	19.65	28.24	22.02	20.38	23.48	33	35.75	41.65
ENSMUSG00000006850	Tmco6	protein_coding	0.58	1.26	0.42	3.71	2.72	2.84	3.24	3.61	3.77	4.29	6.03	5.03
ENSMUSG00000006906	Stambp	protein_coding	3.75	3.25	3.58	12.99	11.91	10.82	8.82	8.22	8.1	9.61	10.59	9.56
ENSMUSG00000006920	Ezh1	protein_coding	5.26	6.76	6	21.5	20.96	20.41	21.07	21.69	20.84	18.51	17.26	16.55
ENSMUSG00000006930	Hap1	protein_coding	0.25	0.39	0.26	0.73	0.28	1.75	2.54	3.76	3.67	1.15	0.97	0.87
ENSMUSG00000006931	P3h4	protein_coding	4.59	4.16	4.96	19.13	19.37	17.47	9.71	9.22	7.7	0.38	0.27	0.42
ENSMUSG00000006932	Ctnnb1	protein_coding	107.37	102.93	113.61	190.87	193.35	189.51	491.72	464.79	479.08	103.14	101.57	105.84
ENSMUSG00000006941	Eif1b	protein_coding	20.3	19.08	20.04	35.96	37.4	33.55	34.71	33.79	32.67	29.02	32.22	31.29
ENSMUSG00000006958	Chrd	protein_coding	0.18	0.3	0.16	16.15	16.21	15.21	1.05	1.11	1.29	0.19	0.11	0.1
ENSMUSG00000006998	Psmd2	protein_coding	42.18	43.74	44.38	52.75	50.05	51.93	47.77	50.47	49.61	48.64	51.23	47.73
ENSMUSG00000007021	Syngr3	protein_coding	0.005	0.06	0.03	0.04	0.2	0.06	0.3	0.13	0.08	0.005	0.15	0.03
ENSMUSG00000007029	Vars	protein_coding	3.15	3.38	2.92	11.88	11.83	12.35	14.04	12.46	12.63	15.89	16.12	15.27
ENSMUSG00000007030	Vwa7	protein_coding	1.15	1.24	1.31	0.24	0.1	0.15	0.58	0.49	0.59	0.12	0.21	0.15
ENSMUSG00000007033	Hspa1l	protein_coding	2.21	1.69	2.75	0.36	0.35	0.13	0.91	0.35	0.68	1.33	1.31	1.53
ENSMUSG00000007034	Slc44a4	protein_coding	0.005	0.005	0.005	0.005	0.005	0.005	0.03	0.005	0.03	0.005	0.005	0.005
ENSMUSG00000007035	Msh5	protein_coding	0.24	0.17	0.02	0.36	0.59	0.53	3.57	0.65	1.5	1.46	1.6	1.5
ENSMUSG00000007036	Abhd16a	protein_coding	10.54	11.08	11.41	43.16	35.61	35	43.45	42.1	43.47	20.95	19.55	19.53
ENSMUSG00000007038	Neu1	protein_coding	3.81	3.39	3.78	6.99	7.78	7.52	9.82	8.31	7.98	20.06	20.55	20.16
ENSMUSG00000007039	Ddah2	protein_coding	4.21	2.79	2.81	96.69	97.4	93.63	51.93	52.55	51.26	7.99	9.38	9.03
ENSMUSG00000007041	Clic1	protein_coding	8.12	9.45	8.4	83.3	79.08	77.7	152.67	148.42	145.22	220.36	220.6	217.94
ENSMUSG00000007050	Lsm2	protein_coding	6.32	5.87	7.93	9.42	12.09	10.85	15.35	12.1	13.5	14.52	18.72	13.31
ENSMUSG00000007080	Pole	protein_coding	0.63	0.24	0.32	0.33	0.9	0.58	0.87	0.68	0.64	4.9	5.41	4.62
ENSMUSG00000007097	Atp1a2	protein_coding	84.64	79.73	107.09	74.15	69.66	70.64	17.57	18.9	19.26	1.5	1.16	1.4
ENSMUSG00000007107	Atp1a4	protein_coding	0.005	0.005	0.005	0.02	0.005	0.005	0.02	0.005	0.04	0.005	0.005	0.005
ENSMUSG00000007122	Casq1	protein_coding	7.2	7.26	6.45	0.38	0.36	0.28	1.8	2.14	2.16	0.22	0.75	0.15
ENSMUSG00000007207	Stx1a	protein_coding	0.98	0.31	0.22	3.62	4.02	3.56	5.41	5.3	5.54	0.79	1.26	0.83
ENSMUSG00000007216	Zfp775	protein_coding	1.32	1.37	1.28	1.42	1.19	0.83	1.04	1.82	0.96	0.77	0.77	1.13
ENSMUSG00000007279	Scube2	protein_coding	12.72	13.17	15.05	0.24	0.09	0.07	0.09	0.57	0.17	0.12	0.3	0.005
ENSMUSG00000007338	Mrpl49	protein_coding	13.87	11.8	16.35	10.86	10.73	10.2	15.87	15.04	15.21	10.49	10.52	9.41
ENSMUSG00000007379	Dennd2c	protein_coding	0.32	0.43	0.37	0.37	0.5	0.34	3.23	3.1	3.94	5.1	4.37	4.77
ENSMUSG00000007411	Mark3	protein_coding	9.85	10.83	12.77	27.62	27.12	28.72	26.48	24.11	24.96	15.6	16.27	16.5
ENSMUSG00000007415	Gatad1	protein_coding	34.34	36.88	39.69	51.06	43.9	45.4	38.29	44.93	46.23	26.57	29.02	26.54
ENSMUSG00000007440	Pcdha10	protein_coding	0.005	0.005	0.005	0.12	0.09	0.05	0.03	0.02	0.005	0.16	0.14	0.07
ENSMUSG00000007458	M6pr	protein_coding	12.31	11.33	12.09	40.49	41.55	42.49	57.34	54.89	56.65	145.98	144.56	145.02
ENSMUSG00000007476	Lrrc8a	protein_coding	4.35	5.41	5.83	17.94	20.25	22.06	32.78	34.63	34.03	5.66	5.91	5.92
ENSMUSG00000007480	Mc5r	protein_coding	0.005	0.005	0.02	0.04	0.06	0.13	0.02	0.06	0.08	0.03	0.08	0.03
ENSMUSG00000007564	Ppp2r1a	protein_coding	41.65	38.64	40.43	62.93	58.05	61.93	61.44	64.84	64.13	49.3	52.33	53.98
ENSMUSG00000007570	Fance	protein_coding	2.63	2.27	2.37	7.66	7.57	8.07	7.12	5.98	8.69	7.22	6.97	8.96
ENSMUSG00000007589	Tinf2	protein_coding	2.93	3.1	2.54	10.64	9.98	11.27	8.05	9.82	9.85	13.34	14.43	15.7
ENSMUSG00000007591	Tssk4	protein_coding	0.005	0.005	0.005	0.36	0.18	0.07	0.05	0.14	0.14	0.16	0.27	0.23
ENSMUSG00000007594	Hapln4	protein_coding	0.005	0.005	0.005	0.005	0.03	0.005	0.02	0.02	0.05	0.005	0.005	0.005
ENSMUSG00000007603	Dus3l	protein_coding	4.11	3.65	4.63	10.22	8.43	8.37	10.37	8.77	10.43	10.38	9.69	9.88
ENSMUSG00000007610	Gtpbp3	protein_coding	2.35	1.99	2.65	5.15	4.34	3.69	6	5.79	4.53	4.31	4.09	5.17
ENSMUSG00000007613	Tgfbr1	protein_coding	2.43	2.73	2.5	24.4	24.77	25.13	11.55	12.62	12.31	29.27	30.23	31.88
ENSMUSG00000007617	Homer1	protein_coding	14.59	13.15	16.03	13.25	12.05	18.27	6.68	8.54	8.98	14.29	14.8	14.93
ENSMUSG00000007646	Rad51c	protein_coding	0.25	0.53	0.35	0.37	0.24	1.18	0.4	0.48	0.66	1.12	1.36	1.47
ENSMUSG00000007653	Gabrb2	protein_coding	0.005	0.005	0.01	0.005	0.005	0.005	0.09	0.29	0.14	0.005	0.005	0.005
ENSMUSG00000007655	Cav1	protein_coding	50.54	55.69	56.88	148.43	150.01	104.25	1017.68	970.6	994.69	8.58	7.29	6.82
ENSMUSG00000007656	Arpp19	protein_coding	50.37	56.33	43.4	66.19	62.81	69.86	72.88	83.7	91.05	76.22	74.25	75.46
ENSMUSG00000007659	Bcl2l1	protein_coding	9.18	9.26	7.87	24.63	27.34	27.12	59.49	59.63	57.26	16.1	21.94	18.83
ENSMUSG00000007670	Khsrp	protein_coding	4.06	3.68	4.4	15.95	17.43	15.47	14.27	15.11	15.11	13.98	14.25	12.97
ENSMUSG00000007682	Dio2	protein_coding	0.19	0.13	0.12	8.93	10.2	8.76	0.43	0.82	0.76	0.04	0.07	0.05
ENSMUSG00000007721	Ccdc124	protein_coding	13.28	15.1	15.17	19.34	18.28	16.01	18.3	14.93	17.01	18.53	17.41	15.26
ENSMUSG00000007739	Cct4	protein_coding	43.21	44.58	40.47	71.48	70.36	77.79	76.94	69.67	67.7	69.51	72.72	70.69
ENSMUSG00000007777	Trappc2b	protein_coding	26.2	27.98	29.03	18.81	14.26	12.84	13.19	13.68	12.06	12.79	12.84	14.17
ENSMUSG00000007783	Cpt1c	protein_coding	0.2	0.33	0.21	12.15	10.9	12.3	3.19	3.25	2.74	0.54	0.84	0.61
ENSMUSG00000007805	Twist2	protein_coding	0.13	0.04	0.09	10.63	10.52	10.83	0.89	0.95	0.45	0.1	0.11	0.09
ENSMUSG00000007812	Zfp655	protein_coding	7.62	6.78	7.16	15.39	13.8	16.23	15.43	14.05	13.78	16.82	19.19	20.44
ENSMUSG00000007815	Rhoa	protein_coding	59.2	62.55	63.43	304.77	311.08	316.89	312.13	288.93	299.05	386.83	382.19	387
ENSMUSG00000007817	Zmiz1	protein_coding	5.03	5.19	6.73	26.84	28.17	24.21	29.31	33.14	31.95	33.71	33.27	33.36
ENSMUSG00000007827	Ankrd26	protein_coding	0.47	0.46	0.77	2.39	2.29	2.22	1.8	2.26	2.34	2.36	2.03	2.13
ENSMUSG00000007833	Aldh16a1	protein_coding	1.76	1.89	1.62	8.31	9.33	4.94	4.51	4.26	6.32	24.37	16.92	16.5
ENSMUSG00000007836	Hnrnpa0	protein_coding	10.92	11.02	12	50.94	51.44	46.78	54.99	53.3	53.12	41.3	43.77	40.8
ENSMUSG00000007837	Prrg2	protein_coding	2.2	1.67	1.41	4.38	5.17	4.49	12.13	16.39	17.34	9.06	8.53	7.73
ENSMUSG00000007850	Hnrnph1	protein_coding	101.85	119.48	93.79	414.82	384.63	392.43	398.09	381.69	383.96	387.39	450.52	455.45
ENSMUSG00000007867	Ift43	protein_coding	15.21	16.53	13.65	35.74	28.58	30.26	32.11	30.53	25.66	6.89	8.02	6.66
ENSMUSG00000007872	Id3	protein_coding	27.56	29.16	22.24	806.44	653.52	654.69	523.29	510.86	500.14	45.3	39.15	38.41
ENSMUSG00000007877	Tcap	protein_coding	699.31	673.59	560.79	1.94	1.78	1.92	27.59	28.85	25.22	7.8	5.98	6.07
ENSMUSG00000007880	Arid1a	protein_coding	3.31	3.24	4.49	12.69	11.84	10.59	10.98	13.5	14.79	20.02	20.01	20.17
ENSMUSG00000007888	Crlf1	protein_coding	0.03	0.36	0.005	2.85	3.43	3.44	1.38	0.57	0.74	0.19	0.41	0.07
ENSMUSG00000007891	Ctsd	protein_coding	276.31	264.25	319.29	184.52	182.7	183.14	232.86	227.93	219.18	286.89	277.71	271.89
ENSMUSG00000007892	Rplp1	protein_coding	333.67	354.94	304.38	1347.27	1257.65	1247.4	1384	1197.48	1157.6	1285.29	1476.75	1420.05
ENSMUSG00000007908	Hmgcll1	protein_coding	0.005	0.05	0.05	0.12	0.03	0.07	0.24	0.4	0.4	0.005	0.005	0.12
ENSMUSG00000007944	Ttc9b	protein_coding	0.005	0.005	0.005	0.04	0.04	0.005	0.005	0.12	0.09	0.005	0.04	0.005
ENSMUSG00000007946	Phox2a	protein_coding	0.005	0.005	0.005	0.005	0.005	0.07	0.09	0.34	0.09	0.005	0.04	0.005
ENSMUSG00000007950	Abhd8	protein_coding	2.33	2.55	2.52	10.53	9.86	8.95	7.75	7.03	6.3	2.11	2.05	2.52
ENSMUSG00000007987	Ift22	protein_coding	0.84	1.55	1.25	5.08	6.32	3.77	3.3	2.29	4.09	6.38	5.22	4.97
ENSMUSG00000007989	Fzd3	protein_coding	0.22	0.25	0.3	0.5	0.56	0.55	0.54	0.64	0.54	0.02	0.02	0.01
ENSMUSG00000008028	1700008O03Rik	protein_coding	0.005	0.005	0.005	0.03	0.03	0.005	0.01	0.005	0.005	0.32	0.09	0.07
ENSMUSG00000008035	Mid1ip1	protein_coding	24.21	25.3	26.11	26.11	22.77	20.8	22.46	21.17	18.64	25.02	26.48	25.56
ENSMUSG00000008036	Ap2s1	protein_coding	16.68	20.1	19.02	53.76	44.79	47.35	56.15	55.09	49.99	91.55	98.49	95.89
ENSMUSG00000008090	Fgfrl1	protein_coding	2.65	2.52	2.42	5.97	7.62	6.58	5.87	4.85	6.13	1.18	1.33	1.88
ENSMUSG00000008129	Brme1	protein_coding	0.02	0.02	0.07	0.23	0.33	0.29	0.92	1.97	0.4	0.41	0.52	0.67
ENSMUSG00000008136	Fhl2	protein_coding	875.91	865.68	986.02	9.04	11.31	8.93	31.6	27.71	27.49	5.25	4.61	6.15
ENSMUSG00000008140	Emc10	protein_coding	10.9	13.03	15.37	35.71	35.18	32.36	34.91	34.38	32.09	18.9	19.44	21.9
ENSMUSG00000008153	Clstn3	protein_coding	0.005	0.005	0.03	0.04	0.01	0.03	0.02	0.3	0.02	0.02	0.05	0.005
ENSMUSG00000008167	Fbxw9	protein_coding	0.41	0.31	0.69	3.76	3.67	3.12	4.35	4.69	4.37	2.7	2.42	2.55
ENSMUSG00000008193	Spib	protein_coding	0.02	0.02	0.005	0.07	0.08	0.005	0.14	0.28	0.09	1.92	1.77	1.45
ENSMUSG00000008200	Fnbp4	protein_coding	6.38	8.39	6.42	33.19	28.25	30.23	30.94	30.39	33.43	43.12	40.27	42.72
ENSMUSG00000008206	Cers4	protein_coding	5.37	5.28	5.39	8.14	6.85	5.87	12.94	11.91	15.1	1.63	2.02	3.22
ENSMUSG00000008226	Scrn3	protein_coding	9.08	8.92	9.78	8.49	6.88	8.05	7.15	7.9	6.85	5.58	8.26	6.01
ENSMUSG00000008301	Phax	protein_coding	6.91	5.09	5.66	18.75	16.29	17.74	18.36	18.11	17.44	18.83	16.82	17.44
ENSMUSG00000008305	Tle1	protein_coding	1.34	1.82	1.39	8.88	8.97	8.76	18.78	19.13	18.87	7.98	7.27	8.7
ENSMUSG00000008307	1700109H08Rik	protein_coding	0.51	0.84	0.88	1.48	4.26	4.17	0.91	2.28	7.97	5.67	8.65	3.85
ENSMUSG00000008318	Relt	protein_coding	0.81	1.72	1.3	0.24	0.36	0.43	0.46	0.49	0.55	6.82	7.81	7.86
ENSMUSG00000008333	Snrpb2	protein_coding	5.95	6.86	6.4	27.09	33.38	29.98	27.28	28.37	27.53	58.6	56.22	49.96
ENSMUSG00000008348	Ubc	protein_coding	432.05	451.84	412.94	1914.06	1592.88	1618.83	1313.88	1314.5	1305.61	3450.12	3398.99	3410.81
ENSMUSG00000008373	Prpf31	protein_coding	7.27	8.15	8.08	10.14	9.23	9.39	13.03	14.8	14.5	18.05	14.86	14.03
ENSMUSG00000008384	Sertad1	protein_coding	8.01	7.66	5.34	34.65	27.61	33.15	53.28	46.8	45.72	34.57	34.51	38.17
ENSMUSG00000008393	Carhsp1	protein_coding	5.08	5.21	4.82	80.07	78.73	86.28	55.65	57.29	56.38	44.1	45.22	42.83
ENSMUSG00000008398	Elk3	protein_coding	5.68	5.08	6.93	25.18	27.45	24.24	101.5	102.95	102.8	27.99	27.32	29.32
ENSMUSG00000008429	Herpud2	protein_coding	7.3	8.31	8.71	30.28	29.36	31	24.59	24.79	23.49	28.51	28.78	29.94
ENSMUSG00000008435	Rdh13	protein_coding	6.22	6.5	8.34	4.34	3.77	4.33	4.4	4.6	4.39	3.48	2.73	2.05
ENSMUSG00000008438	Adam21	protein_coding	0.03	0.03	0.005	0.04	0.005	0.04	0.005	0.06	0.005	0.02	0.02	0.005
ENSMUSG00000008450	Nutf2	protein_coding	6.01	4.1	5.18	13.05	14.42	9.03	5.62	6.28	5.27	8.13	9.05	4.42
ENSMUSG00000008461	Fut1	protein_coding	0.005	0.005	0.005	0.005	0.005	0.005	0.03	0.02	0.005	0.005	0.005	0.18
ENSMUSG00000008475	Arpc5	protein_coding	9.99	11.08	11.91	92.25	94.1	92.2	103.56	102.28	103.13	251.95	256.77	254.3
ENSMUSG00000008482	Rnf151	protein_coding	0.1	0.005	0.005	0.06	0.005	0.005	0.005	0.06	0.13	0.005	0.005	0.005
ENSMUSG00000008489	Elavl2	protein_coding	0.005	0.03	0.03	1.08	0.45	0.74	0.34	0.23	0.25	0.005	0.005	0.05
ENSMUSG00000008496	Pou2f2	protein_coding	0.05	0.1	0.03	0.005	0.05	0.05	0.18	0.18	0.17	10.39	10.59	10.35
ENSMUSG00000008540	Mgst1	protein_coding	41.45	39.3	48.31	146.02	119.1	146.26	59.73	66.98	62.53	16.24	14.19	14.93
ENSMUSG00000008575	Nfib	protein_coding	9.63	9.81	12.06	36.27	38.27	35.23	34.93	37.22	37.38	0.76	0.63	0.84
ENSMUSG00000008590	Htr3b	protein_coding	0.005	0.005	0.005	0.005	0.005	0.005	0.005	0.005	0.005	0.005	0.03	0.005
ENSMUSG00000008601	Rab25	protein_coding	0.98	0.005	0.005	0.16	0.08	0.06	0.69	0.16	0.005	0.15	0.21	0.12
ENSMUSG00000008604	Ubqln4	protein_coding	11.63	11.34	16.08	10.21	9.37	8.98	10.25	11.46	10.66	11.69	12.68	11.25
ENSMUSG00000008658	Rbfox1	protein_coding	11.25	10.36	13.9	2.38	2.71	1.64	1.37	1.23	1.47	0.31	0.27	0.07
ENSMUSG00000008668	Rps18	protein_coding	266.65	272.09	270.61	915.19	829.99	894.93	951.03	920.65	956.77	1084.9	1135.04	1100.49
ENSMUSG00000008682	Rpl10	protein_coding	74.39	89.16	66.62	757.9	708.86	751.58	514.04	535.24	519.27	859.4	921.7	954.37
ENSMUSG00000008683	Rps15a	protein_coding	278.86	287.21	260.32	910.99	868.24	757.13	955.31	861.26	763.97	961.73	972.51	961.33
ENSMUSG00000008690	Ncaph2	protein_coding	9.46	10.18	10.87	20.46	20.72	20.47	28.29	26.83	26.62	27.12	26.6	28.58
ENSMUSG00000008730	Hipk1	protein_coding	7.05	6.89	7.54	23.96	27.45	24.32	28	33.94	33.58	17.78	17.1	17.92
ENSMUSG00000008734	Gprc5b	protein_coding	3.63	2.16	1.51	41.92	38.18	43.25	17.06	21.62	19.46	4.27	5.77	4.69
ENSMUSG00000008763	Man1a2	protein_coding	2.3	2.52	2.71	15.29	15.1	15.96	7.83	8.93	9.21	8.81	8.97	8.3
ENSMUSG00000008822	Acyp1	protein_coding	11.39	12.58	14.62	15.96	12.2	17.2	15.66	15.22	15.4	7.02	9.38	11.2
ENSMUSG00000008845	Cd163	protein_coding	0.83	0.64	0.75	0.12	1.04	1.8	9.51	11.38	10.47	544.52	541.79	541.63
ENSMUSG00000008855	Hdac5	protein_coding	16.76	21.77	19.3	24.37	22.64	21.28	43.5	40.36	45.57	30.26	35.42	28.06
ENSMUSG00000008859	Rala	protein_coding	12.45	11.66	13.07	24.36	24	22.87	28.07	25.18	27.21	23.44	23.54	21.94
ENSMUSG00000008874	Clec3a	protein_coding	0.005	0.005	0.005	0.005	1.07	1.78	0.005	0.005	0.18	0.005	0.005	0.005
ENSMUSG00000008892	Vdac3	protein_coding	161.34	163.01	179.58	74.05	72.44	79.21	88.55	87.52	80.5	77.43	80.68	78.8
ENSMUSG00000008932	Slc1a7	protein_coding	0.12	0.06	0.15	0.07	0.07	0.06	0.04	0.03	0.005	0.005	0.005	0.03
ENSMUSG00000008958	Vps72	protein_coding	7.94	9.38	9.91	18.92	20.29	16.1	26.72	26.79	24.29	23.56	21.37	22.13
ENSMUSG00000008976	Gabpa	protein_coding	9.8	9.74	10.1	22.92	24.37	24.69	19.73	20.03	20.55	21.3	18.82	21.28
ENSMUSG00000008999	Bmp7	protein_coding	0.23	0.26	0.18	0.23	0.29	0.34	0.05	0.13	0.18	0.02	0.02	0.005
ENSMUSG00000009013	Dynll1	protein_coding	12.35	11.77	13.05	161.83	155.69	157.02	173.47	182.38	166.72	93.17	90.82	99.29
ENSMUSG00000009030	Pdcl	protein_coding	5.35	5.84	5.43	19.19	18.28	18.39	17.51	20.36	19.62	14.7	14.18	14.61
ENSMUSG00000009035	Tmem184b	protein_coding	6.94	6.57	7.69	41.45	43.64	34.44	67.07	67.29	72.61	14.45	14.42	18.29
ENSMUSG00000009070	Rsph14	protein_coding	0.005	0.005	0.005	0.005	0.16	0.005	0.005	0.005	0.005	0.005	0.005	0.005
ENSMUSG00000009073	Nf2	protein_coding	19.98	18.82	23.88	23.52	27.22	22.87	23.56	23.45	24.33	19.83	21.71	20.79
ENSMUSG00000009075	Cabp7	protein_coding	0.02	0.02	0.005	0.05	0.09	0.1	0.005	0.02	0.005	0.005	0.005	0.09
ENSMUSG00000009076	Zmat5	protein_coding	9.89	8.24	10.82	12.46	10.8	11.71	12.7	10.89	11.84	19.8	17.99	18.18
ENSMUSG00000009079	Ewsr1	protein_coding	43.26	52.53	47.69	164.3	195.77	170.46	142.49	133.95	167.21	209.34	269.19	205.03
ENSMUSG00000009090	Ap1b1	protein_coding	9.55	9.26	11.03	7.22	7.23	11.32	10.75	10.37	10.33	82.65	84.47	81.65
ENSMUSG00000009092	Derl3	protein_coding	0.005	0.005	0.005	1.12	1.3	0.66	1.75	0.11	0.35	1.11	0.54	1.05
ENSMUSG00000009093	Gstt4	protein_coding	0.005	0.005	0.14	0.005	0.07	0.07	0.005	0.005	0.005	0.005	0.005	0.005
ENSMUSG00000009097	Tbx1	protein_coding	0.07	0.09	0.03	0.24	0.25	0.44	0.71	0.32	0.49	0.005	0.005	0.005
ENSMUSG00000009108	Gnat2	protein_coding	0.05	0.04	0.04	0.31	0.37	0.16	0.13	0.44	0.07	0.005	0.005	0.03
ENSMUSG00000009112	Bcl2l13	protein_coding	15.04	12.03	15.94	17.11	9.96	10.2	8.65	10.47	11.92	10.88	13.43	13.95
ENSMUSG00000009114	2610028H24Rik	protein_coding	0.06	0.06	0.05	0.005	0.005	0.005	0.08	0.05	0.005	0.005	0.05	0.005
ENSMUSG00000009115	Spatc1l	protein_coding	0.005	0.11	0.005	0.07	0.005	0.005	0.005	0.005	0.005	0.005	0.005	0.005
ENSMUSG00000009145	Dqx1	protein_coding	0.21	0.16	0.15	0.85	0.8	0.77	0.77	0.79	0.62	1.69	2.04	1.79
ENSMUSG00000009185	Ccl8	protein_coding	0.005	0.005	0.2	14.89	9.01	18.26	3.92	3.28	3.67	106.68	110.16	110.47
ENSMUSG00000009207	Lnpk	protein_coding	3.7	3.9	4.43	10.91	10.86	13.24	5.9	4.47	4.12	8.29	8.72	7.94
ENSMUSG00000009210	Prr29	protein_coding	0.59	0.37	0.28	0.005	0.18	0.005	0.005	0.29	0.27	0.16	0.07	0.06
ENSMUSG00000009214	Mymk	protein_coding	0.005	0.005	0.005	0.005	0.005	0.15	0.005	0.005	0.005	0.005	0.005	0.005
ENSMUSG00000009216	Fam163b	protein_coding	0.07	0.15	0.1	0.68	1.08	0.52	0.04	0.005	0.04	0.005	0.005	0.005
ENSMUSG00000009246	Trpm5	protein_coding	0.1	0.2	0.005	0.12	0.005	0.22	0.13	0.52	0.15	0.01	0.38	0.51
ENSMUSG00000009248	Ascl2	protein_coding	0.005	0.005	0.005	0.08	0.04	0.04	0.005	0.1	0.09	0.18	0.13	0.19
ENSMUSG00000009281	Rarres2	protein_coding	14.89	13.94	9.38	773.27	636.11	691.18	260.84	229.21	214.28	9.26	8.46	7.45
ENSMUSG00000009291	Pttg1ip	protein_coding	24.58	24.72	24.83	146.77	141.45	146.4	141.65	140.63	149.16	66.47	66.12	66.69
ENSMUSG00000009292	Trpm2	protein_coding	0.02	0.04	0.05	0.05	0.01	0.09	0.02	0.26	0.15	6.06	8.44	7.87
ENSMUSG00000009293	Ube2g2	protein_coding	15.37	15.54	17.81	32.28	31.91	33.83	28.14	30.61	32.13	23.25	23.99	24.69
ENSMUSG00000009350	Mpo	protein_coding	0.005	0.005	0.005	0.15	0.005	0.005	0.005	0.005	0.005	0.21	0.14	0.14
ENSMUSG00000009376	Met	protein_coding	0.15	0.26	0.23	2.11	1.55	2.19	1.37	1.1	1.41	0.12	0.32	0.18
ENSMUSG00000009378	Slc16a12	protein_coding	0.27	0.48	0.55	0.34	0.79	0.76	1.44	1.72	1.5	0.29	0.24	0.24
ENSMUSG00000009394	Syn2	protein_coding	0.74	0.76	0.63	1.56	2.01	1.58	3.13	2.9	3.71	0.05	0.05	0.03
ENSMUSG00000009406	Elk1	protein_coding	2.16	2.45	3.22	8.19	8.71	8.58	3.8	4.67	4.63	4.35	4.74	5.46
ENSMUSG00000009418	Nav1	protein_coding	2.05	2.63	2.45	92.77	90.4	75.23	16.43	19.13	16.84	28.4	27.83	29.47
ENSMUSG00000009470	Tnpo1	protein_coding	8.24	8.42	8.66	34.17	34.56	35.24	16.22	18.45	19.04	17.52	17.3	17.57
ENSMUSG00000009471	Myod1	protein_coding	0.005	0.005	0.03	0.005	0.005	0.005	0.005	0.005	0.005	0.005	0.005	0.005
ENSMUSG00000009487	Otog	protein_coding	0.005	0.03	0.01	0.005	0.005	0.005	0.005	0.005	0.005	0.005	0.005	0.005
ENSMUSG00000009535	Rnmt	protein_coding	2.3	3.78	3.65	10.81	9.01	8.47	5.66	6.53	7.51	8.64	9.2	8.74
ENSMUSG00000009545	Kcnq1	protein_coding	8.34	7.41	7.91	0.26	0.26	0.14	9.73	6.39	6.97	0.77	0.58	0.72
ENSMUSG00000009549	Srp14	protein_coding	43.53	45.73	47.67	72.15	73.78	71.4	83.91	86.9	82.61	77.84	79.01	81.36
ENSMUSG00000009555	Cdk9	protein_coding	6.26	6.3	5.55	32.17	31.1	27.34	41.25	39.99	40.07	67.3	68.27	59.05
ENSMUSG00000009563	Tor2a	protein_coding	2.18	2.06	2.17	13.86	13.28	13.56	8.93	11.03	7.94	13.72	12	12.03
ENSMUSG00000009566	Fpgs	protein_coding	1.4	1.33	1.22	7.81	7.65	6.32	9.12	8.93	11.23	3.67	3.5	2.85
ENSMUSG00000009569	Mrtfb	protein_coding	2.57	3.12	3.06	7.01	7.35	5.47	12.41	12.59	13.98	4.89	3.23	4.03
ENSMUSG00000009575	Cbx5	protein_coding	8.33	8.65	9.48	32.34	35.2	33.85	10.29	12.04	14.96	8.27	7	7.33
ENSMUSG00000009585	Apobec3	protein_coding	1.61	1.7	1.5	6.17	6.23	5.83	13.86	15.35	14.38	47.4	45.4	48.77
ENSMUSG00000009588	St6galnac1	protein_coding	0.005	0.005	0.005	0.03	0.02	0.05	0.005	0.005	0.005	0.005	0.005	0.005
ENSMUSG00000009614	Sardh	protein_coding	2.07	1.58	3	5.93	5.32	4.87	2.88	3.65	4.59	1.74	2.12	1.87
ENSMUSG00000009621	Vav2	protein_coding	1.83	2.34	2.61	6.35	7.07	5.91	2.35	2.7	2.81	16.58	17.09	16.99
ENSMUSG00000009628	Tex15	protein_coding	0.005	0.01	0.01	0.005	0.04	0.02	0.05	0.31	0.05	0.19	0.03	0.15
ENSMUSG00000009630	Ppp2cb	protein_coding	13.56	13.34	14.5	49.09	50.12	49.64	47.09	46.46	44.26	20.66	21.86	21.23
ENSMUSG00000009633	G0s2	protein_coding	13.55	12.37	11.86	45.4	48.74	40.13	12.12	8.7	9.02	0.51	1.33	0.99
ENSMUSG00000009640	Dmap1	protein_coding	4.72	4.62	4.34	7.14	7.36	6.84	8.27	7.22	6.61	5.53	6.47	5.69
ENSMUSG00000009646	Pla2g12b	protein_coding	0.005	0.005	0.005	0.07	0.66	0.06	0.29	0.07	0.22	0.005	0.005	0.005
ENSMUSG00000009647	Mcu	protein_coding	4.65	3.89	4.88	17.84	15.1	18.56	9.93	10.57	8.93	5.02	5.63	6.15
ENSMUSG00000009654	Oit3	protein_coding	0.005	0.005	0.02	0.09	0.06	0.06	0.12	0.25	0.34	0.005	0.005	0.005
ENSMUSG00000009670	Tex11	protein_coding	0.005	0.01	0.08	0.14	0.29	0.26	0.03	0.02	0.005	0.07	0.05	0.02
ENSMUSG00000009681	Bcr	protein_coding	0.95	1.82	1.69	18.81	19.36	18.12	24.24	24.8	26.71	1.97	1.49	1.54
ENSMUSG00000009687	Fxyd5	protein_coding	5.82	8.8	7.39	93.15	95.6	103.14	166.1	160.43	154.84	504.32	485.97	453.5
ENSMUSG00000009731	Kcnd1	protein_coding	0.02	0.03	0.04	1.17	0.91	0.94	0.27	0.06	0.23	0.24	0.28	0.1
ENSMUSG00000009733	Tfcp2	protein_coding	2.21	2.49	3.05	8.43	8.58	6.5	4.61	5.07	4.83	3.93	3.51	5.08
ENSMUSG00000009739	Pou6f1	protein_coding	1.76	1.74	2.32	10.33	7.26	7.39	9.16	9.83	9.87	7.8	7.03	8.17
ENSMUSG00000009741	Ubp1	protein_coding	9.08	9.62	10.91	27.11	27.35	28.22	19.89	20.34	22.41	31.73	28.83	27.44
ENSMUSG00000009772	Nuak2	protein_coding	0.42	0.52	0.72	2.05	3.01	2.09	3.08	3.71	3.53	20.66	20.47	23.9
ENSMUSG00000009828	Cilk1	protein_coding	2.12	2.35	2.06	13.59	14.02	13.35	9.58	10.4	10.06	6.7	6.32	6.85
ENSMUSG00000009863	Sdhb	protein_coding	377.72	393.02	372.07	38.97	40.95	36.06	53.85	51.7	53.4	47.39	49.75	56.24
ENSMUSG00000009876	Cox4i2	protein_coding	2.36	3.04	2.76	5.01	8.28	9.05	29.27	21.44	19.25	0.34	0.38	0.54
ENSMUSG00000009894	Snap47	protein_coding	10.36	8.91	13.34	14.63	14.45	12.94	10.96	10.47	11.11	4.92	5.36	5.39
ENSMUSG00000009905	Kdsr	protein_coding	0.91	1.06	0.71	5.34	6.61	5.82	6.19	5.8	5.91	2.89	3.52	2.94
ENSMUSG00000009907	Vps4b	protein_coding	6.63	7.01	7.43	23.94	27.8	27.6	29.44	30.32	32.43	38.75	33.01	38.03
ENSMUSG00000009927	Rps25	protein_coding	342.4	382.42	317.13	917.87	883.87	880.24	1158.82	1021.96	1007.62	1150.6	1224.75	1240.89
ENSMUSG00000009941	Nxf2	protein_coding	0.005	0.005	0.005	0.14	0.02	0.14	0.1	0.27	0.18	0.14	0.37	0.27
ENSMUSG00000009995	Tafazzin	protein_coding	16.08	14.3	14.26	19.72	19.17	17.37	16.06	19.85	16.48	25.9	20.92	22.38
ENSMUSG00000010021	Kif19a	protein_coding	0.005	0.13	0.12	0.31	0.09	0.19	0.72	0.44	0.15	2.28	2.67	2.18
ENSMUSG00000010025	Aldh3a2	protein_coding	7.37	5.33	5.56	31.32	30.13	33.53	28.7	27.96	28.99	17.7	19.85	19.9
ENSMUSG00000010044	Zmynd10	protein_coding	0.005	0.09	0.04	0.005	0.37	0.18	0.005	0.38	0.08	0.05	0.005	0.19
ENSMUSG00000010045	Tmem115	protein_coding	3.5	4.01	4.34	13.51	15.07	13.44	14.98	12.82	12.61	9.76	8.55	9.94
ENSMUSG00000010047	Hyal2	protein_coding	5.95	5.57	6.95	17.64	15.41	9.71	134.67	112.46	103.54	7.15	5.8	4.62
ENSMUSG00000010048	Ifrd2	protein_coding	9.3	9.97	10.21	3.42	5.87	2.75	6.25	7.38	6.63	2.51	3.37	5.12
ENSMUSG00000010051	Hyal1	protein_coding	0.9	1.13	1.31	6.74	8.12	6.08	15.06	17.39	18.32	3.07	3.52	2.24
ENSMUSG00000010054	Tusc2	protein_coding	6.03	6.36	7.52	8.24	9.79	9.62	12.04	11.68	10.73	6.68	5.15	6.31
ENSMUSG00000010057	Nprl2	protein_coding	5.67	6.27	6.04	5.6	5.12	4.47	5.45	5.14	4.49	4.39	4.51	5.17
ENSMUSG00000010064	Slc38a3	protein_coding	21.21	20.99	20.66	0.23	0.34	0.46	0.98	0.93	1.36	0.34	0.05	0.34
ENSMUSG00000010066	Cacna2d2	protein_coding	0.38	0.25	0.38	0.22	0.35	0.12	0.48	0.3	0.45	0.005	0.14	0.02
ENSMUSG00000010067	Rassf1	protein_coding	5.1	5.94	4.8	32.27	30.39	34.31	50.71	50.66	48.16	33.72	32.31	31.57
ENSMUSG00000010080	Epn3	protein_coding	7.19	6.56	7.2	0.03	0.18	0.08	0.32	0.61	0.52	0.17	0.06	0.12
ENSMUSG00000010086	Rnf112	protein_coding	0.02	0.09	0.005	1.26	0.77	0.46	0.2	0.39	0.33	0.005	0.005	0.005
ENSMUSG00000010095	Slc3a2	protein_coding	10.8	10.18	13.84	72.95	64.94	79.38	90.44	85.76	83.65	249.64	248.63	246.83
ENSMUSG00000010097	Nxf1	protein_coding	20.37	22.13	17.54	51.73	49.34	51.14	56.98	67.96	72.68	89.78	91.33	96.38
ENSMUSG00000010110	Stx5a	protein_coding	10.39	12.35	10.98	54.1	57.51	53.53	55.16	46.77	52.06	43.58	42.08	41.61
ENSMUSG00000010122	Slc47a1	protein_coding	14.3	15.07	15.45	1.28	0.72	0.64	1.04	0.66	0.48	0.08	0.06	0.2
ENSMUSG00000010142	Tnfrsf13b	protein_coding	0.02	0.005	0.06	0.05	0.07	0.29	0.83	1.01	0.47	31.08	34.07	28.96
ENSMUSG00000010154	Spire2	protein_coding	0.005	0.005	0.02	0.68	0.35	0.23	0.25	0.24	0.26	0.005	0.005	0.03
ENSMUSG00000010175	Prox1	protein_coding	5.67	5.97	7.78	1.42	1.81	1.94	3.53	4.6	4.16	0.73	0.53	0.64
ENSMUSG00000010205	Raver1	protein_coding	2.87	3.15	3.63	11.1	11.85	11.32	13.86	12.61	12.57	13.39	13.41	12.71
ENSMUSG00000010277	Bltp2	protein_coding	49.72	45.04	63.99	37.3	32.55	32.07	34.43	35.5	38.47	99.69	94.2	90.27
ENSMUSG00000010290	AI597479	protein_coding	6.54	5.97	6.44	7.68	7.34	6.44	4.83	5.06	5.44	3.05	3.74	3.32
ENSMUSG00000010307	Tmem86a	protein_coding	4.56	4.12	4.26	3.33	3.49	2.64	8.23	7.07	8.07	23.34	25.69	27.06
ENSMUSG00000010311	Optc	protein_coding	0.005	0.005	0.005	0.25	0.06	0.19	1.94	2.35	3.11	0.005	0.005	0.005
ENSMUSG00000010342	Tex14	protein_coding	0.02	0.01	0.005	0.11	0.3	0.14	0.32	0.05	0.16	0.94	0.81	1.32
ENSMUSG00000010358	Ifi35	protein_coding	5.12	5.12	6.27	27.95	20.72	29.11	36.24	31.3	34	32.26	35.76	33.56
ENSMUSG00000010362	Rdm1	protein_coding	17.15	15.51	16.55	13.66	12.08	12.23	20.54	17.54	16.84	10.44	11.03	12.99
ENSMUSG00000010376	Nedd8	protein_coding	37.35	39.67	34.81	49.83	49.83	54.05	69.11	63.08	68.25	69	70.24	68.34
ENSMUSG00000010392	Gosr1	protein_coding	3.74	4.07	3.86	13.03	14.13	14.63	11.38	12.82	12.23	11.72	11.08	9.75
ENSMUSG00000010406	Mrpl52	protein_coding	32.09	28.76	27	50.55	88.26	60.22	58.97	53.12	51.76	36.78	38.58	38.03
ENSMUSG00000010453	Kansl3	protein_coding	8.51	9.02	8.97	22.44	18.65	17.76	15.86	16.89	15.99	14.42	13.55	14.73
ENSMUSG00000010461	Eya4	protein_coding	0.04	0.02	0.005	1.28	1.45	1.24	0.15	0.27	0.11	0.96	0.65	0.81
ENSMUSG00000010476	Ebf3	protein_coding	1.57	1.61	1.81	16.08	14.68	14.05	18.06	17.35	18.72	0.3	0.29	0.18
ENSMUSG00000010517	Faf1	protein_coding	13.27	14.25	13.75	12.19	12.08	12.94	12.57	11.69	12.61	11.19	11.76	10.54
ENSMUSG00000010529	Gm266	protein_coding	0.005	0.09	0.005	0.99	0.59	0.61	0.005	0.06	0.13	0.005	0.005	0.005
ENSMUSG00000010538	Tsacc	protein_coding	3.02	3.72	2.75	1.03	0.47	0.75	0.57	0.005	0.75	1.45	0.73	1.71
ENSMUSG00000010554	Mettl16	protein_coding	5.83	3.38	2.94	8.31	9.87	8.12	8.45	5.05	6.7	6.35	9.06	5.59
ENSMUSG00000010592	Dazl	protein_coding	0.05	0.02	0.05	0.05	0.04	0.09	0.005	0.005	0.02	0.08	0.02	0.08
ENSMUSG00000010601	Apol7a	protein_coding	0.02	0.005	0.005	0.73	0.48	0.55	0.15	0.28	0.36	0.005	0.67	0.005
ENSMUSG00000010607	Pigyl	protein_coding	22.87	23.32	25.24	19.74	22.93	16.72	26.63	24.27	21.55	17.08	17.49	16.47
ENSMUSG00000010608	Rbm25	protein_coding	18.49	23.64	21.66	48.04	52.09	53.01	59.55	62.39	57.27	63.44	57.94	60.26
ENSMUSG00000010609	Psen2	protein_coding	3.07	2.11	4.59	15.86	14.99	13.01	17.41	16.84	16.34	12.01	10.98	11.41
ENSMUSG00000010651	Acaa1b	protein_coding	0.005	0.005	0.005	0.04	0.3	0.06	0.17	0.12	0.04	0.11	0.16	0.1
ENSMUSG00000010660	Plcd1	protein_coding	3.8	3.76	2.84	15.52	15.34	12.64	14.53	15.6	16.78	2.67	2.34	2.73
ENSMUSG00000010663	Fads1	protein_coding	1.85	2.02	1.87	38.38	38.77	34.03	15.95	16.36	14.08	26.38	26.39	26.74
ENSMUSG00000010721	Lmbr1	protein_coding	2.21	2.13	2.49	7.37	6.63	7.3	6.06	6.63	7.13	1.63	1.35	1.3
ENSMUSG00000010751	Tnfrsf22	protein_coding	1.01	0.53	0.65	1.99	1.68	1.21	7.85	7.04	6.97	1.69	3.43	1.71
ENSMUSG00000010755	Cars	protein_coding	4.59	4.98	4.03	17.13	12.96	16.89	11.55	12.06	11.62	17.76	17.66	15.51
ENSMUSG00000010760	Phlda2	protein_coding	0.005	0.005	0.005	0.005	0.1	0.49	0.49	0.12	0.24	0.98	0.005	0.7
ENSMUSG00000010797	Wnt2	protein_coding	0.07	0.07	0.05	2.9	2.06	1.44	4.44	4.52	4.7	0.16	0.06	0.1
ENSMUSG00000010803	Gabra1	protein_coding	0.05	0.03	0.01	0.06	0.46	0.3	0.41	0.23	0.22	0.005	0.005	0.005
ENSMUSG00000010825	Grid2ip	protein_coding	0.005	0.005	0.005	0.36	0.04	0.005	0.05	0.04	0.005	0.005	0.005	0.005
ENSMUSG00000010830	Kdelr3	protein_coding	0.89	0.9	1.5	57.8	61.49	60.56	12.97	10.82	9.31	0.77	0.95	0.52
ENSMUSG00000010841	Cfap97d1	protein_coding	0.005	0.005	0.005	0.005	0.005	0.005	0.005	0.005	0.005	0.005	0.005	0.15
ENSMUSG00000010911	Apip	protein_coding	42.86	41.79	41.75	11.34	11.49	12.63	11.34	11.85	15.56	16.17	15.16	15.61
ENSMUSG00000010914	Pdhx	protein_coding	39.73	39.57	51.51	4.9	4.62	5.35	6.41	6.67	7.24	4.6	4.68	6.02
ENSMUSG00000010936	Vac14	protein_coding	3.01	2.44	2.62	5.67	5.44	5.92	7.83	7.39	6.92	16.78	16.9	17.58
ENSMUSG00000011008	Mcoln2	protein_coding	0.005	0.005	0.005	0.49	0.37	0.37	0.03	0.03	0.15	2.4	2.13	1.97
ENSMUSG00000011034	Slc5a1	protein_coding	0.2	0.16	0.22	0.005	0.005	0.005	0.005	0.005	0.005	0.005	0.005	0.005
ENSMUSG00000011096	Akt1s1	protein_coding	15.81	16.38	17.39	21.55	23.63	20.27	20.57	19.49	24.64	10.66	9.27	12.85
ENSMUSG00000011114	Tbrg1	protein_coding	6.71	7.68	7.81	62.93	57.43	66.48	45.85	39.57	42.93	18.64	17.17	17.8
ENSMUSG00000011118	Panx3	protein_coding	0.02	0.005	0.005	0.005	0.005	0.02	0.005	0.005	0.005	0.06	0.005	0.005
ENSMUSG00000011148	Adssl1	protein_coding	33.69	34.07	37.35	0.29	0.51	0.26	2.28	2.79	3.44	9.09	7.8	8.36
ENSMUSG00000011154	Cfap161	protein_coding	0.005	0.005	0.005	0.005	0.005	0.005	0.005	0.24	0.005	0.15	0.005	0.19
ENSMUSG00000011158	Brf1	protein_coding	4.22	5.05	4.01	18.15	15.67	17.31	12.8	14.03	14.84	20.83	16.79	23.32
ENSMUSG00000011171	Vipr2	protein_coding	0.01	0.06	0.07	6.43	6.24	6.61	0.65	0.55	0.67	0.08	0.18	0.29
ENSMUSG00000011179	Odc1	protein_coding	23.2	23.7	20.2	147.59	131.47	170.85	96.52	99.38	99.9	166.28	176.22	167.29
ENSMUSG00000011254	Thg1l	protein_coding	1.27	1.45	1.24	2.75	1.96	2.09	2.29	1.81	2.17	2.77	3.46	2.87
ENSMUSG00000011256	Adam19	protein_coding	5.36	5.29	7.1	29.27	30.39	22.43	6.83	7.16	7.53	43.1	45.15	43.94
ENSMUSG00000011257	Pabpc4	protein_coding	75.15	73	71.59	21.67	19.17	20.87	19.31	17.65	16.26	11.65	13.37	12.98
ENSMUSG00000011263	Exoc3l2	protein_coding	0.09	0.08	0.06	0.43	0.45	0.19	3.82	3.9	3.96	0.15	0.12	0.05
ENSMUSG00000011267	Zfp296	protein_coding	0.04	0.28	0.11	0.5	0.13	0.35	0.58	0.99	0.19	0.29	0.15	0.41
ENSMUSG00000011305	Plin5	protein_coding	27.6	26.4	28	0.13	0.03	0.14	1.07	0.82	1.08	0.21	0.13	0.23
ENSMUSG00000011306	Sugp1	protein_coding	4.27	4.55	4.98	9.74	9.65	8.97	11.53	11.92	11.82	10.74	10.11	11.24
ENSMUSG00000011382	Dhdh	protein_coding	3.05	3.11	3.21	3.4	3.16	3	1.83	2.02	1.7	5.51	4.19	4.25
ENSMUSG00000011427	Zfp790	protein_coding	1.88	1.95	2.32	4.1	3.75	3.71	5.18	6.28	5.12	3.27	3.55	3
ENSMUSG00000011486	Slc25a41	protein_coding	0.1	0.005	0.005	0.005	0.005	0.005	0.005	0.005	0.005	0.005	0.005	0.005
ENSMUSG00000011589	Fsd1	protein_coding	0.005	0.005	0.005	0.6	0.44	0.33	0.08	0.005	0.2	0.005	0.005	0.005
ENSMUSG00000011658	Fuz	protein_coding	3.55	3.54	3.88	12.7	13.54	9.54	10.95	9.61	9.63	4.35	7.03	4.05
ENSMUSG00000011751	Sptbn4	protein_coding	0.03	0.03	0.01	0.01	0.005	0.005	0.03	0.01	0.01	0.06	0.05	0.02
ENSMUSG00000011752	Pgam1	protein_coding	19.8	20.32	21.7	56.43	59.02	57.88	46.28	45.82	47.07	48.98	47.85	47.07
ENSMUSG00000011831	Evi5	protein_coding	3.51	2.87	4.43	20.18	19.39	20.65	12.69	14.47	15.82	16.7	15.74	16.53
ENSMUSG00000011832	Evi5l	protein_coding	3.09	3.23	3.97	8.7	9.14	7.36	4.45	4.81	6.25	3.11	3.46	4.59
ENSMUSG00000011837	Snapc2	protein_coding	3.42	3.1	3.69	6.02	5.94	4.94	7.21	6.01	5.03	4.23	4.38	3.98
ENSMUSG00000011877	Git1	protein_coding	8.33	7.81	8.26	20.32	17.88	18.63	41.2	43.33	40.29	13.31	13.18	13.02
ENSMUSG00000011884	Gltp	protein_coding	2.65	2.63	2.66	19.7	19.73	19.49	25.5	24.09	22.66	103.34	102.97	101.36
ENSMUSG00000011958	Bnip2	protein_coding	31.9	34.05	35.3	72.31	69.69	70.93	118.11	116.58	125.06	66.31	72.79	72.98
ENSMUSG00000011960	Ccnt1	protein_coding	3.43	4.63	4.17	12.1	14.49	13.55	16.68	16.12	16.13	9.96	12.11	13.16
ENSMUSG00000012017	Scarf2	protein_coding	0.48	0.53	0.36	18.47	16.9	14.67	7.39	6.59	6.52	0.73	0.57	0.67
ENSMUSG00000012042	4930579F01Rik	protein_coding	0.005	0.005	0.005	0.11	0.005	0.005	0.005	0.04	0.005	0.005	0.005	0.005
ENSMUSG00000012076	Brms1l	protein_coding	6	5.84	5.22	9.05	11.52	10.7	6.68	7.92	7.49	4.82	5.4	4.1
ENSMUSG00000012114	Med15	protein_coding	3.68	3.07	3.59	21.09	21.21	20.57	16.88	17.18	17.07	26.28	23.61	27.11
ENSMUSG00000012117	Dhdds	protein_coding	6	5.76	6.02	13.4	14.42	13.71	11.28	12.65	9.49	13.71	13.35	14.86
ENSMUSG00000012123	Crybg2	protein_coding	0.005	0.005	0.005	0.005	0.01	0.005	0.02	0.005	0.01	0.18	0.19	0.19
ENSMUSG00000012126	Ubxn11	protein_coding	0.52	0.17	0.14	1.15	1.15	0.77	0.41	0.12	0.25	2.17	0.34	0.65
ENSMUSG00000012187	Mogat1	protein_coding	0.005	0.005	0.005	0.1	0.06	0.005	0.11	0.32	0.005	0.005	0.005	0.11
ENSMUSG00000012211	Tex22	protein_coding	0.005	0.005	0.05	0.005	0.005	0.005	0.005	0.005	0.26	0.005	0.005	0.005
ENSMUSG00000012296	Tjap1	protein_coding	4.56	4.62	7.36	20.97	13.08	14.93	16.57	13.93	17.22	10.7	12.1	10.11
ENSMUSG00000012350	Ehf	protein_coding	0.005	0.005	0.01	0.11	0.005	0.03	0.03	0.11	0.005	0.12	0.3	0.1
ENSMUSG00000012396	Nanog	protein_coding	0.005	0.005	0.005	0.005	0.005	0.03	0.005	0.005	0.005	0.005	0.03	0.03
ENSMUSG00000012405	Rpl15	protein_coding	133.71	149.65	143.91	362.71	326.63	343.82	323.75	305.75	299.87	321.44	345.4	347.13
ENSMUSG00000012422	Tmem167	protein_coding	1.09	1.21	1.23	7.81	8.35	8.35	3.73	3.75	3.93	4.35	4.5	4.67
ENSMUSG00000012428	Steap4	protein_coding	5.23	6.39	7.54	24.11	28.29	36.08	22.42	24.75	24.18	0.75	0.93	1.02
ENSMUSG00000012429	Mplkip	protein_coding	1.35	1.89	1.98	10.13	9.07	7.19	10.05	9.21	10.59	5.84	6.11	8.43
ENSMUSG00000012443	Kif11	protein_coding	0.2	0.28	0.12	0.74	0.75	0.72	1.63	1.66	1.67	4.96	6.45	5.65
ENSMUSG00000012483	Rpa3	protein_coding	15.48	17.37	15.35	28.53	24.37	25.99	33.41	25.9	22.83	26.16	24.15	28.3
ENSMUSG00000012519	Mlkl	protein_coding	0.3	0.38	0.49	8.23	5.97	7.63	8.41	10.74	9.37	4.28	5.71	6.31
ENSMUSG00000012535	Tnpo3	protein_coding	14.3	13.82	15.34	17.87	16.25	16.13	15.14	18.58	14.19	19.61	22.24	21.14
ENSMUSG00000012609	Ttll5	protein_coding	2.64	2.22	3.21	5.63	4.88	6.48	4.72	6.74	5	2.17	2.57	3.13
ENSMUSG00000012640	Zfp715	protein_coding	4.37	5.38	5.3	5.83	6.47	6.08	19.21	20.48	19.57	6.57	7.11	7.96
ENSMUSG00000012705	Retn	protein_coding	0.005	0.005	0.005	0.005	0.005	0.005	0.2	0.19	0.1	0.005	0.005	0.06
ENSMUSG00000012777	Acp4	protein_coding	0.005	0.005	0.04	0.005	0.005	0.005	0.005	0.005	0.005	0.005	0.1	0.005
ENSMUSG00000012819	Cdh23	protein_coding	0.61	1.19	0.5	0.98	0.76	0.4	7.96	9.49	8.98	0.5	0.42	0.83
ENSMUSG00000012848	Rps5	protein_coding	154.89	165.33	160.45	628.84	545.95	544.51	606.4	553.98	553.86	510.97	578.56	552.55
ENSMUSG00000012889	Podnl1	protein_coding	0.005	0.005	0.005	0.005	0.02	0.005	0.02	0.02	0.005	0.04	0.02	0.07
ENSMUSG00000013033	Adgrl1	protein_coding	1.55	1.73	1.88	5.42	6.38	4.51	4.32	4.96	4.52	1.42	0.53	0.79
ENSMUSG00000013076	Amotl1	protein_coding	5.85	5.52	7.31	38.5	39.16	31.17	18.28	24.2	23.28	0.61	0.51	0.95
ENSMUSG00000013083	2200002J24Rik	protein_coding	0.005	0.005	0.15	0.005	0.005	0.005	0.005	0.005	0.005	0.005	0.005	0.005
ENSMUSG00000013089	Etv5	protein_coding	1.04	1.19	1.48	6.09	6.8	6.41	4.07	3.79	3.7	15.54	16.99	16.4
ENSMUSG00000013091	Tmem190	protein_coding	0.35	0.32	0.34	0.37	0.005	0.005	0.84	1.21	0.42	0.005	0.005	0.005
ENSMUSG00000013150	Gfod2	protein_coding	1.08	0.28	0.62	1.14	1.55	0.83	2.11	3.25	6.19	0.35	0.36	0.29
ENSMUSG00000013155	Enkd1	protein_coding	0.14	0.01	0.37	2.28	2.81	2.1	1.87	1.56	1.37	1.22	0.74	1.57
ENSMUSG00000013158	4933405L10Rik	protein_coding	0.005	0.005	0.005	0.27	0.005	0.1	0.005	0.005	0.005	0.005	0.07	0.005
ENSMUSG00000013160	Atp6v0d1	protein_coding	11.81	10.57	12.41	36.85	35.54	35.5	31.92	34.99	33.18	61.98	61.17	57.64
ENSMUSG00000013236	Ptprs	protein_coding	4.72	5.53	6.93	25.29	25.91	21.13	6.97	7.86	8.17	12.8	10.65	12.58
ENSMUSG00000013275	Slc41a1	protein_coding	9.1	8.68	10.64	20.14	13.68	24.01	9.62	9.72	11.9	5.41	6.77	4.96
ENSMUSG00000013338	Fer1l4	protein_coding	0.005	0.005	0.005	0.03	0.005	0.005	0.005	0.005	0.005	0.005	0.005	0.005
ENSMUSG00000013353	4931406B18Rik	protein_coding	0.01	0.01	0.005	0.005	0.005	0.005	0.005	0.005	0.005	0.24	0.11	0.26
ENSMUSG00000013367	Iglon5	protein_coding	0.02	0.005	0.02	0.71	1.24	0.79	0.03	0.02	0.09	0.11	0.22	0.19
ENSMUSG00000013415	Igf2bp1	protein_coding	0.01	0.01	0.01	0.03	0.04	0.46	0.01	0.01	0.28	0.005	0.02	0.005
ENSMUSG00000013418	B4galnt2	protein_coding	0.005	0.005	0.005	0.005	0.07	0.03	0.005	0.005	0.005	0.005	0.005	0.03
ENSMUSG00000013419	Zfp651	protein_coding	14.82	12.55	15.65	20.08	19.83	20.63	7.13	6.01	6.87	1.02	0.8	0.4
ENSMUSG00000013465	Nelfb	protein_coding	5.62	4.35	6.01	16.92	16.73	13.6	18.4	20.49	21.05	12.61	11.4	12.6
ENSMUSG00000013483	Card14	protein_coding	0.005	0.03	0.03	0.7	0.47	0.51	0.05	0.02	0.09	0.04	0.09	0.02
ENSMUSG00000013495	Tmem175	protein_coding	2.18	1.71	1.34	8.8	7.39	7.39	5.53	5.53	4.96	7.11	8.23	7.83
ENSMUSG00000013523	Bcas1	protein_coding	0.17	0.02	0.05	0.57	0.61	0.52	0.51	0.34	0.31	0.08	0.03	0.1
ENSMUSG00000013539	Tango2	protein_coding	73.25	71.91	76.98	14.85	15.67	17.48	14.73	9.67	9.81	17.67	17.79	15.68
ENSMUSG00000013584	Aldh1a2	protein_coding	0.92	0.85	0.9	76.14	65.42	65.89	12.2	12.48	12.47	1.91	1.92	1.68
ENSMUSG00000013593	Ndufs2	protein_coding	350.93	361.23	383.45	65.29	62.96	61.75	84.23	83.68	77.69	48.54	50.46	50.59
ENSMUSG00000013622	Atraid	protein_coding	23.58	27.39	22.3	71.13	76.67	65.64	69.89	57.98	58.98	45.06	49.8	45.99
ENSMUSG00000013629	Cad	protein_coding	1.54	2.14	2.2	9.58	9.02	9.6	4.14	3.26	5.11	2.39	2.57	3.46
ENSMUSG00000013643	Lypd8	protein_coding	0.05	0.005	0.005	0.73	0.61	0.18	0.29	0.2	0.14	0.06	0.005	0.005
ENSMUSG00000013646	Sh3bp5l	protein_coding	3.47	3.62	4.5	6.83	5.78	4.6	5.75	5.8	7.06	3.48	3.72	2.94
ENSMUSG00000013653	1810065E05Rik	protein_coding	0.005	0.005	0.005	0.08	0.08	0.005	0.09	0.005	0.005	0.005	0.005	0.005
ENSMUSG00000013662	Atad1	protein_coding	28.82	26.78	32.48	36.36	35.77	36.25	34.18	30.15	32.48	20.3	21.8	23.8
ENSMUSG00000013663	Pten	protein_coding	10.24	10.22	10.27	39.31	42.46	45.53	26.27	27.68	28.03	40.13	40.16	41.42
ENSMUSG00000013698	Pea15a	protein_coding	15.16	15.13	16.54	156.72	163.13	155.79	185.67	182.66	187.29	233.87	225.61	233.82
ENSMUSG00000013701	Timm23	protein_coding	148.4	145.4	164.33	37.59	38.93	42.44	41.04	36.28	33.79	30.24	32.72	31.75
ENSMUSG00000013707	Tnfaip8l2	protein_coding	0.05	0.05	0.16	0.06	0.18	0.06	1.04	1.19	0.91	30.42	36.61	35.23
ENSMUSG00000013736	Trnt1	protein_coding	11.62	10.15	11.61	19.12	22.61	18.38	21.73	17.68	15.94	14.03	20.21	16.36
ENSMUSG00000013766	Ly6g6e	protein_coding	0.005	0.005	0.005	0.005	0.005	0.005	0.27	0.13	0.005	0.36	0.12	0.06
ENSMUSG00000013787	Ehmt2	protein_coding	6.8	6.38	7.14	31.6	28.12	23.91	25.97	27.84	25.68	38.82	38.76	37.85
ENSMUSG00000013822	Elof1	protein_coding	13.73	14.37	10.45	30.78	26.11	31.08	28.56	27.64	30.8	25.62	27.98	29.54
ENSMUSG00000013833	Med16	protein_coding	4.01	3.74	4.55	6.69	5.62	6.06	5.29	6.27	5.94	5.53	5.81	6.24
ENSMUSG00000013846	St3gal1	protein_coding	3.76	3.8	4.68	22.29	22.27	21.15	35.85	42.13	40.48	33.14	35.22	35.42
ENSMUSG00000013858	Tmem259	protein_coding	14.54	14.63	18.65	35.94	33.17	27.81	38.9	37.34	32.02	31.84	30.24	29.62
ENSMUSG00000013878	Rnf170	protein_coding	4.68	4.26	4.79	9.72	8.75	10.13	5.53	5.01	4.83	5.17	5.56	5.71
ENSMUSG00000013921	Clip3	protein_coding	1.04	0.83	0.61	46.2	43.97	50.46	6.72	6.62	7.88	1.26	0.5	0.83
ENSMUSG00000013936	Myl2	protein_coding	15757.6	15816.2	15569.6	41.06	49.31	36.04	477.98	432.69	419.02	112.18	99.55	105.95
ENSMUSG00000013973	Dedd	protein_coding	8.28	7.74	7.6	15.46	15.23	17.04	21.44	18.37	18.84	12.81	13.97	12.93
ENSMUSG00000013974	Mcemp1	protein_coding	0.005	0.005	0.005	0.005	0.005	0.005	0.77	0.37	0.34	1.6	1.68	2.08
ENSMUSG00000013997	Nit1	protein_coding	8.83	9.6	12.51	13.56	12.75	11.72	12.36	12.65	13.9	9.33	10.3	9.78
ENSMUSG00000014030	Pax5	protein_coding	0.01	0.01	0.06	0.08	0.03	0.02	0.07	0.11	0.08	1.55	1.99	1.67
ENSMUSG00000014039	Prdm15	protein_coding	0.69	0.65	0.64	3.41	2.76	2.82	2.66	3	2.77	3.13	2.04	3.12
ENSMUSG00000014074	Rnf168	protein_coding	2.33	2.56	2.98	7.11	7.16	7.89	7.76	8.36	9.1	5.93	5.8	5.83
ENSMUSG00000014075	Dynlt2b	protein_coding	4.52	5.72	6.09	12.33	11.81	11.23	7.4	7.11	7.04	14.6	12.13	16.81
ENSMUSG00000014077	Chp1	protein_coding	22.99	21.17	23.7	75.5	75.22	78.11	46.98	49.44	48.36	39.53	39.79	40.4
ENSMUSG00000014158	Trpv4	protein_coding	0.78	0.77	0.72	3.16	2.53	1.63	11.82	11.73	10.79	24.51	23.67	22.76
ENSMUSG00000014164	Klhl3	protein_coding	0.68	0.79	0.83	0.31	0.33	0.3	2.21	2.2	2.33	0.14	0.18	0.16
ENSMUSG00000014177	Tvp23b	protein_coding	7.83	7.25	7.16	27.83	27.1	26.86	22.85	20.72	20.92	11.99	13.71	11.61
ENSMUSG00000014195	Dnajc7	protein_coding	41.82	37.86	44.15	49.73	46.88	45.1	65.73	73.08	68.33	83.56	82.86	78.78
ENSMUSG00000014198	Zfp385c	protein_coding	0.07	0.04	0.04	1.2	1.25	0.61	0.14	0.76	0.1	0.005	0.09	0.16
ENSMUSG00000014226	Cacybp	protein_coding	26.37	25.2	28.7	23.5	24.68	23.39	24.83	23.7	21.47	28.57	27.13	26.55
ENSMUSG00000014232	Cluap1	protein_coding	3.36	3.82	2.93	8.53	9.46	7.83	6.41	6.28	7.58	5.55	4.99	4.44
ENSMUSG00000014243	Zswim7	protein_coding	5.78	7.96	6.68	5.43	4.31	4.58	2.95	4.39	2.45	3.77	4.58	3.21
ENSMUSG00000014245	Pigl	protein_coding	0.87	0.96	0.87	1.93	2.31	2.22	2.02	2.03	2.47	2.49	2.14	1.51
ENSMUSG00000014294	Ndufa2	protein_coding	166.07	177.61	161.18	61.71	61.22	49.88	65.26	69.38	76.89	59.4	60.59	62.72
ENSMUSG00000014301	Pam16	protein_coding	2.76	3.46	1.57	5.25	7.6	4.49	1.41	4.17	2.97	2.26	1.43	2.38
ENSMUSG00000014303	Glis2	protein_coding	0.67	0.81	0.78	36.52	37.01	33.22	7.84	7.79	6.94	1.33	1.21	1.49
ENSMUSG00000014313	Cox6c	protein_coding	1305.91	1208.77	2127.06	265.47	258.25	271.8	396.36	367.32	407.24	248.63	266.95	257.09
ENSMUSG00000014329	Bicc1	protein_coding	1.25	1.55	1.63	111.93	112.61	113.93	9.18	8.58	9.59	1.25	1.18	1.48
ENSMUSG00000014349	Ube2z	protein_coding	6.16	6.22	7.04	22.96	23.69	21.85	17.94	19.86	20.47	16.24	15.84	17.28
ENSMUSG00000014353	Tmem87b	protein_coding	6.54	5.8	5.2	19.47	20.26	21.06	16.41	17.8	17.6	24.31	24.86	27.59
ENSMUSG00000014355	Anapc1	protein_coding	6.2	7.4	6.8	25	24.31	26.98	17.64	26.25	22.56	15.05	15.05	15.47
ENSMUSG00000014361	Mertk	protein_coding	1.11	1.43	1.42	4.11	4.81	3.63	15.56	16.82	17.63	53.05	56.8	56.45
ENSMUSG00000014402	Tsg101	protein_coding	23.55	25.47	25.05	33.37	30.05	30.13	38.61	33.09	31.67	34.29	31.29	31.74
ENSMUSG00000014418	Hps5	protein_coding	1.63	3.02	1.68	10.71	13.92	12.18	11.09	13.09	11.61	22.15	16.91	18.86
ENSMUSG00000014426	Map3k4	protein_coding	4.76	4.28	5.75	7.48	7.82	6.75	6.58	7.52	8.2	8.47	9.5	8.56
ENSMUSG00000014444	Piezo1	protein_coding	2.38	3.11	3.15	15.11	16.44	11.65	29.86	32.04	29.8	16.04	15.49	13.91
ENSMUSG00000014453	Blk	protein_coding	0.67	0.17	0.58	0.03	0.005	0.005	0.06	0.05	0.23	1.86	2.1	2.22
ENSMUSG00000014470	Rnf166	protein_coding	7.38	7.33	8.24	13.79	13.18	11.01	11.07	10.6	10.22	15.12	16.61	16.15
ENSMUSG00000014496	Ankrd28	protein_coding	4.62	4.22	5.19	10.75	9.84	10.62	8.01	8.84	9.45	1.24	1.23	1.06
ENSMUSG00000014498	Ankrd52	protein_coding	4.89	4.35	6.52	5.91	6.21	4.94	3.76	5.12	4.68	5.98	6.1	6.21
ENSMUSG00000014503	Pkd2l2	protein_coding	6.88	7.26	7.14	0.72	0.53	0.56	0.72	0.6	0.79	1.14	0.66	0.99
ENSMUSG00000014504	Srp19	protein_coding	31	34.29	31.95	37.9	41.85	37.56	42.53	37.6	38.78	27.07	27.97	29.91
ENSMUSG00000014542	Clec4f	protein_coding	0.28	0.26	0.005	0.005	0.005	0.005	0.005	0.03	0.005	0.3	0.63	0.65
ENSMUSG00000014543	Klra17	protein_coding	0.005	0.005	0.005	0.005	0.005	0.005	0.005	0.005	0.005	0.34	0.19	0.38
ENSMUSG00000014547	Wdfy2	protein_coding	1.53	1.68	2.06	10.57	10.64	11.07	7.07	7.32	7.37	30.96	31.28	30.99
ENSMUSG00000014550	Rbsn	protein_coding	2.47	2.23	3.15	12.55	10.84	11.45	9.13	11.29	9.15	7.78	8.2	8.08
ENSMUSG00000014551	Mrps25	protein_coding	9.67	10.28	11.35	7.28	7.45	7.7	7.13	6.85	8.17	6.28	5.2	6.3
ENSMUSG00000014554	Dguok	protein_coding	12.99	9.32	12.01	18.85	23.82	21.19	17.95	19.34	15.33	21.02	24.51	19.54
ENSMUSG00000014592	Camta1	protein_coding	29.92	33.22	35.52	5.68	5.63	6.66	10.95	10.75	15.99	4.61	4.79	3.99
ENSMUSG00000014599	Csf1	protein_coding	6.4	7.11	10.76	91.18	82.79	94.26	47.38	48.45	44.71	6.27	6.38	6.46
ENSMUSG00000014601	Strip1	protein_coding	5.21	4.73	4.97	9.33	9.49	9.47	10.11	12.31	10.07	7.26	6.55	7.69
ENSMUSG00000014602	Kif1a	protein_coding	0.03	0.14	0.25	1.8	1.91	1.72	0.22	0.58	0.19	0.11	0.1	0.23
ENSMUSG00000014603	Alx3	protein_coding	0.005	0.005	0.005	0.005	0.005	0.005	0.005	0.005	0.005	0.005	0.19	0.005
ENSMUSG00000014606	Slc25a11	protein_coding	156.31	151.19	174.72	20.59	19.87	20.47	27.07	28.16	27.06	31.77	33.32	33.23
ENSMUSG00000014609	Chrne	protein_coding	0.005	0.005	0.005	0.005	0.005	0.005	0.005	0.04	0.005	0.005	0.005	0.005
ENSMUSG00000014633	Cmc2	protein_coding	23.62	26.09	31.86	3.97	5.25	3.59	6	7.39	5.46	5.43	6.49	4.99
ENSMUSG00000014668	Chfr	protein_coding	2.74	3.79	3.35	9.18	10.5	9.11	10.58	9.44	11.91	13.61	12.36	11.02
ENSMUSG00000014686	Ceacam16	protein_coding	0.005	0.005	0.005	0.005	0.005	0.005	0.005	0.005	0.04	0.04	0.08	0.36
ENSMUSG00000014704	Hoxa2	protein_coding	0.12	0.06	0.15	0.15	0.14	0.26	1.14	1.71	0.91	0.005	0.005	0.005
ENSMUSG00000014725	Adam28	protein_coding	0.02	0.005	0.005	0.04	0.02	0.005	0.005	0.005	0.07	0.005	0.02	0.02
ENSMUSG00000014747	Ankrd53	protein_coding	0.03	0.03	0.005	0.08	0.005	0.005	0.005	0.005	0.005	0.07	0.005	0.005
ENSMUSG00000014748	Tex261	protein_coding	12.52	11.99	14.76	24.37	24.15	22.9	20.65	20.87	21.08	22.93	25.26	22.79
ENSMUSG00000014763	Fam120b	protein_coding	2.64	3.03	2.96	9.97	8.8	8.14	8.05	6.95	7.56	7.52	6.97	7.78
ENSMUSG00000014767	Tbp	protein_coding	2.33	3.41	3.6	11.61	11.06	10.55	9.97	12.66	12.19	12.19	12.17	10.46
ENSMUSG00000014769	Psmb1	protein_coding	35.55	36.75	39.55	50.67	47.68	49.94	49.45	50.34	50.01	39.74	46.28	46.43
ENSMUSG00000014771	Pdcd2	protein_coding	4.3	6.11	5.61	7.32	4.75	6.87	8.99	5.11	7.74	8.11	6.58	8.15
ENSMUSG00000014773	Dll1	protein_coding	1.1	2.12	1.12	1.64	1.28	0.81	14.89	14.38	14.19	0.31	0.44	0.09
ENSMUSG00000014776	Nol3	protein_coding	7.77	8.29	7.84	3.62	3.37	3.3	0.92	0.71	0.87	0.13	0.16	0.1
ENSMUSG00000014778	Fhod1	protein_coding	1.62	1.94	2.09	2.8	2.93	2.23	11.98	12.6	11.8	6.7	6.47	6.13
ENSMUSG00000014782	Plekhg4	protein_coding	0.01	0.03	0.03	0.04	0.05	0.03	0.09	0.26	0.14	0.11	0.02	0.07
ENSMUSG00000014786	Slc9a5	protein_coding	0.13	0.13	0.24	0.32	0.31	0.2	1.46	1.33	1.97	0.78	0.73	0.72
ENSMUSG00000014791	Elmo3	protein_coding	0.54	0.68	0.21	0.62	0.68	0.52	0.81	1.15	0.54	0.69	0.2	0.61
ENSMUSG00000014813	Stc1	protein_coding	0.69	0.67	0.4	1.47	1.68	2.11	11.72	11.66	12.23	0.13	0.12	0.17
ENSMUSG00000014837	Matcap1	protein_coding	0.49	0.57	0.5	0.43	0.86	0.58	0.18	0.95	0.47	0.5	0.73	0.65
ENSMUSG00000014846	Tppp3	protein_coding	5.52	6.08	6.04	183.06	178.33	171.15	93.06	80.43	82.02	74.57	82.08	72.68
ENSMUSG00000014850	Msh3	protein_coding	3.94	4.05	3.21	3.82	3.46	3.97	4.34	3.71	4.23	4.07	3.89	5.12
ENSMUSG00000014852	Adamts13	protein_coding	0.01	0.005	0.005	0.005	0.005	0.005	0.02	0.005	0.01	0.04	0.005	0.15
ENSMUSG00000014856	Tmem208	protein_coding	8.42	9.52	8.78	19.95	21.67	24.1	24.51	25.38	23.73	21.23	25.65	20.01
ENSMUSG00000014859	E2f4	protein_coding	4.57	4.32	6.15	12.32	14.2	13.49	18.45	17.56	18.5	11.18	11.4	11.96
ENSMUSG00000014867	Surf4	protein_coding	18.92	18.1	21.12	70.38	69.33	72.33	37.75	36.52	37.15	41.78	43.25	44.84
ENSMUSG00000014873	Surf2	protein_coding	6.2	8.51	9.32	15.56	12.98	13.07	14.81	16.88	16.59	17.87	13.7	19.32
ENSMUSG00000014905	Dnajb9	protein_coding	21.44	22.97	22.62	66.77	67.74	70.62	50.05	46.87	48.34	143.69	141.39	141.12
ENSMUSG00000014907	Naf1	protein_coding	1.95	2	2.05	6.86	7.61	8.38	6.31	7.21	7.56	4.42	4.64	3.91
ENSMUSG00000014932	Yes1	protein_coding	4.12	4.22	4.26	10	10.53	9.34	29.36	30.16	29.16	0.46	0.29	0.47
ENSMUSG00000014959	Gorasp2	protein_coding	16.18	16.47	16.2	59.1	56.86	62.68	35.21	32.58	34.03	23.74	24.59	24.59
ENSMUSG00000014980	Tsen15	protein_coding	8.63	8.91	7.78	15.16	12.85	12.49	14.28	12.57	11.61	7.6	7.66	6.94
ENSMUSG00000015002	Efr3a	protein_coding	10.37	9.93	13.15	24.62	28.62	26.47	14.64	15.72	13.58	20.42	18.84	20.44
ENSMUSG00000015013	Trappc2l	protein_coding	8.97	11.57	7.66	24.1	20.06	18	27.09	22.07	21.47	20.64	12.34	25.31
ENSMUSG00000015016	Acsf3	protein_coding	4.7	4.43	5.73	2.12	2.2	2.21	3.77	4.11	3.89	2.32	2.14	2.36
ENSMUSG00000015023	Ddx19a	protein_coding	5.66	5.7	6.07	18.01	15.85	15.42	17.06	16.16	15.6	15.48	16.64	18.79
ENSMUSG00000015027	Galns	protein_coding	0.44	0.64	0.48	4.68	3.44	4.08	2.35	2.75	2.8	4.9	5.62	6.89
ENSMUSG00000015053	Gata2	protein_coding	2.05	2.3	1.64	5.87	6.35	5.21	62.67	56.08	50.87	3.34	2.57	2.04
ENSMUSG00000015083	C8g	protein_coding	0.32	0.29	0.37	0.25	0.29	0.14	0.47	0.49	0.57	0.28	0.06	0.32
ENSMUSG00000015085	Entpd2	protein_coding	0.87	1.18	1.21	135.29	124.07	119.61	5.98	6.44	6.33	0.91	0.93	1.47
ENSMUSG00000015087	Rabl6	protein_coding	18.99	17.93	19.36	30.16	26.57	26.01	22.82	28.34	22.58	30.68	27.21	29.43
ENSMUSG00000015090	Ptgds	protein_coding	192.74	210.21	182.88	2.24	1.77	1.27	4.67	4.65	3.4	1.37	0.7	0.85
ENSMUSG00000015092	Edf1	protein_coding	70.35	77.44	75.04	82.34	79.29	73.31	109.04	97.46	94.58	64.8	64.37	66.13
ENSMUSG00000015093	Clic3	protein_coding	0.22	0.34	0.3	6.92	6.66	3.37	4.6	3.37	3.43	0.16	0.44	0.23
ENSMUSG00000015094	Npdc1	protein_coding	3.33	3.92	2.76	84.29	78.65	76.9	54.05	50.14	47.19	1.98	2.02	1.7
ENSMUSG00000015095	Fbxw5	protein_coding	10.49	12.68	13.58	15.66	16.62	13.59	16.64	18.53	18.09	11.4	12.37	13.92
ENSMUSG00000015112	Slc25a13	protein_coding	30.9	31.64	36.73	0.2	0.22	0.23	1.52	1.68	1.37	2.45	2.35	3.16
ENSMUSG00000015120	Ube2i	protein_coding	20.02	21.4	23.71	94.64	96.36	95.79	92.15	98.26	100.02	95.43	97.02	97.96
ENSMUSG00000015126	Tsr3	protein_coding	1.89	1.98	2.87	7.47	7.95	6.68	7.35	7.3	4.8	4.82	6.44	7.08
ENSMUSG00000015127	Unkl	protein_coding	0.99	1.14	1.05	8.58	8.52	7.6	7.95	9.17	8.73	3.38	3.81	4.18
ENSMUSG00000015133	Lrrk1	protein_coding	1.16	1.47	1.17	17.92	18.9	14.24	10.6	11.05	10.08	10.08	10.75	11.54
ENSMUSG00000015134	Aldh1a3	protein_coding	0.06	0.1	0.07	5.68	6.62	7.13	2.52	2.12	2.68	0.07	0.17	0.37
ENSMUSG00000015143	Actn1	protein_coding	5.71	5.2	4.51	28.56	30.53	23.84	79.9	86.17	85.73	4.11	5.21	4.46
ENSMUSG00000015149	Sirt2	protein_coding	24.04	26.67	23.91	42.47	40.21	38.29	44.24	39.27	35.29	53.53	51.71	55.69
ENSMUSG00000015165	Hnrnpl	protein_coding	48.26	59.31	47.76	112.03	115.02	101.05	108.1	123.04	115.42	94.89	104.68	98.71
ENSMUSG00000015176	Nolc1	protein_coding	4.29	4.02	4.78	16.14	15.25	16.05	16.21	16.04	16.53	14.59	14.12	13.52
ENSMUSG00000015189	Casd1	protein_coding	7.16	6.36	7.62	13.43	13.55	12.35	17.08	17.59	18.21	10.88	12.01	8.59
ENSMUSG00000015202	Cnksr3	protein_coding	4.74	4.36	6.19	4.25	4.05	4.23	8.95	7.94	7.35	8.13	9.13	8.42
ENSMUSG00000015214	Mtmr1	protein_coding	9.67	7.3	6.98	10.24	11.01	9.11	6.72	7.81	8.51	8.51	8.06	8.09
ENSMUSG00000015217	Hmgb3	protein_coding	41.28	39.66	41.49	2.59	2.54	2.26	9.2	9.26	8.1	3.28	3.35	3.08
ENSMUSG00000015222	Map2	protein_coding	0.48	0.56	0.55	8.1	7.32	8.69	2.57	4.41	3.43	0.1	0.13	0.13
ENSMUSG00000015224	Cyp2j9	protein_coding	0.53	0.53	0.36	4.85	4.99	5.48	5.93	6.25	5.51	0.07	0.13	0.06
ENSMUSG00000015242	Nipsnap3a	protein_coding	0.005	0.005	0.005	0.005	0.005	0.005	0.005	0.005	0.005	0.005	0.005	0.08
ENSMUSG00000015243	Abca1	protein_coding	3.17	3.84	2.8	13.89	12.68	14.79	9.69	10.87	10.79	53	50.77	52.32
ENSMUSG00000015247	Nipsnap3b	protein_coding	2.03	2.37	1.41	12.76	15.36	15.18	15	15.05	12.3	21.82	26.16	28.16
ENSMUSG00000015289	Lage3	protein_coding	7.5	9.04	8.01	15.74	14.46	14.22	15.14	13.21	9.24	12.74	16.2	13.24
ENSMUSG00000015290	Ubl4a	protein_coding	22.31	20.54	22.11	13.4	12.95	11.02	14.81	16.66	13.51	8.71	9.04	7.74
ENSMUSG00000015291	Gdi1	protein_coding	12.72	15.41	14.4	57.86	61.36	62.06	53.82	62.23	58.64	70.26	67.43	84.12
ENSMUSG00000015305	Sash1	protein_coding	4.07	4.49	3.9	205.46	194.38	203.49	27.82	32.73	34.86	24.35	24.04	25.18
ENSMUSG00000015312	Gadd45b	protein_coding	20.62	22.17	14.22	294.97	205.98	200.09	107.1	100.34	100.2	269.46	271.04	257.18
ENSMUSG00000015314	Slamf6	protein_coding	0.005	0.005	0.2	0.005	0.005	0.01	0.64	0.47	0.75	3.28	2.72	2.51
ENSMUSG00000015316	Slamf1	protein_coding	0.04	0.08	0.08	0.06	0.05	0.005	0.05	0.16	0.16	0.38	0.53	0.17
ENSMUSG00000015335	Zdhhc12	protein_coding	0.52	0.6	0.76	1.18	1.31	1.27	3.64	3.22	3.19	2.88	2.02	2.66
ENSMUSG00000015337	Endog	protein_coding	11.99	11.76	12.44	2.03	3.14	2.83	3.22	3.32	3.2	1.66	1.69	1.39
ENSMUSG00000015340	Cybb	protein_coding	0.18	0.29	0.14	0.12	0.56	0.96	5.39	6.21	5.23	305.07	310.67	317.29
ENSMUSG00000015341	Golga7	protein_coding	13.88	13.84	14.69	63.85	58.96	58.56	59.17	52.52	51.47	46.48	45.42	47.02
ENSMUSG00000015342	Xk	protein_coding	1.63	2.23	2.3	0.14	0.19	0.13	1.07	0.98	0.8	0.12	0.14	0.1
ENSMUSG00000015354	Pcolce2	protein_coding	1.21	1.69	1.33	146.28	166.68	166.98	7.34	6.46	12.05	1.44	2.29	1.09
ENSMUSG00000015355	Cd48	protein_coding	0.07	0.29	0.2	0.06	0.46	0.69	4.59	3.49	3.91	172.7	173.27	165.87
ENSMUSG00000015357	Clpx	protein_coding	30.43	30.4	30.87	15.06	16.4	14.91	14.66	15.63	18.3	14.84	13.14	13.58
ENSMUSG00000015363	Trabd	protein_coding	7.19	6.59	7.73	10.02	9.55	8.33	11.84	12.14	11.91	11.68	12.32	11.97
ENSMUSG00000015365	Mov10l1	protein_coding	16.77	15.95	19.41	0.005	0.41	0.06	0.61	0.64	0.31	0.11	0.06	0.13
ENSMUSG00000015377	Dennd6b	protein_coding	2.53	2.26	1.7	1.15	1.07	1.21	3.18	2.2	2.97	0.67	0.9	0.87
ENSMUSG00000015396	Cd83	protein_coding	1.06	0.93	0.76	8.66	10.87	8.58	18.79	19.56	19.84	806.23	837.8	851.07
ENSMUSG00000015401	Cltrn	protein_coding	0.005	0.005	0.005	0.47	0.005	0.005	0.06	0.005	0.005	0.05	0.12	0.1
ENSMUSG00000015405	Ace2	protein_coding	0.3	0.4	0.41	0.33	0.67	0.97	1.54	0.91	1.14	0.005	0.04	0.07
ENSMUSG00000015437	Gzmb	protein_coding	0.005	0.005	0.005	0.005	0.04	0.17	0.25	0.48	0.31	1.24	1.52	1.11
ENSMUSG00000015441	Gzmf	protein_coding	0.005	0.005	0.005	0.005	0.005	0.005	0.005	0.005	0.005	0.08	0.005	0.005
ENSMUSG00000015452	Ager	protein_coding	0.09	0.11	0.09	0.57	0.3	0.83	0.67	0.66	1.15	0.75	0.59	0.42
ENSMUSG00000015461	Atf6b	protein_coding	2.39	3.07	3.37	19.72	18.83	18.3	21.76	19.96	23.41	22.28	24.04	21.82
ENSMUSG00000015467	Egfl8	protein_coding	0.12	0.29	0.16	0.23	0.23	0.48	2.61	1.51	1.52	0.56	0.86	0.63
ENSMUSG00000015468	Notch4	protein_coding	3	4.88	2.66	4.34	5.51	2.31	30.26	34.97	36.2	0.4	0.31	0.48
ENSMUSG00000015474	Ppt2	protein_coding	14.46	14.37	14.98	10.43	11.09	8.93	17.97	18.04	21.26	21.87	22.08	21.8
ENSMUSG00000015476	Prrt1	protein_coding	0.13	0.39	0.22	9.8	10.28	7.52	1.96	0.89	2.04	0.15	0.3	0.36
ENSMUSG00000015478	Rnf5	protein_coding	11.71	14.23	16.2	12.68	12.32	12.75	12.09	10.39	8.28	22.84	26.31	25.17
ENSMUSG00000015484	Fam163a	protein_coding	0.005	0.005	0.01	0.21	0.13	0.05	0.18	0.19	0.2	0.005	0.02	0.04
ENSMUSG00000015488	Cacfd1	protein_coding	8.81	7.37	8.41	14.34	13.65	13.76	8.97	9.11	8.83	5.23	6.04	5.97
ENSMUSG00000015501	Hivep2	protein_coding	1.99	1.98	2.41	19.79	19.52	19.9	7.37	7.71	8.47	12.43	11.72	11.76
ENSMUSG00000015522	Arnt	protein_coding	8.2	8.55	9.36	33.19	34.15	34.31	23.19	25.09	24.44	27.3	28.98	27.88
ENSMUSG00000015533	Itga2	protein_coding	0.04	0.16	0.05	2.17	2.34	2.45	0.74	0.5	0.55	0.13	0.13	0.19
ENSMUSG00000015536	Mocs2	protein_coding	15	17.58	17.4	35.4	33.86	31.96	28.2	36.02	26.91	23.14	21.54	26.55
ENSMUSG00000015542	Nat9	protein_coding	7.01	6.66	6.98	12.63	11.66	9.2	15.46	14.24	14.79	12.05	17.35	11.88
ENSMUSG00000015575	Atp6v0e	protein_coding	16.89	17.4	18.82	63.1	56.68	53.43	73.54	70.55	63.84	94.6	99.4	101.46
ENSMUSG00000015579	Nkx2-5	protein_coding	7.28	7.15	9.38	0.005	0.09	0.04	0.94	0.37	0.43	0.005	0.005	0.12
ENSMUSG00000015597	Zfp318	protein_coding	2.4	3.14	3.05	10.19	8.81	9.59	4.17	5.71	5.45	11.73	10.23	9.42
ENSMUSG00000015599	Ttbk1	protein_coding	0.03	0.05	0.05	0.08	0.06	0.06	0.02	0.03	0.04	0.03	0.03	0.01
ENSMUSG00000015605	Srf	protein_coding	10.95	12.49	18.11	19.46	15.32	15.56	22.34	19.19	18.25	9.43	10.09	11.21
ENSMUSG00000015619	Gata3	protein_coding	0.02	0.03	0.005	0.13	0.09	0.18	0.7	0.74	0.59	0.13	0.02	0.03
ENSMUSG00000015627	Gata5	protein_coding	0.02	0.01	0.02	1.27	0.94	0.44	0.61	0.73	0.6	0.005	0.04	0.02
ENSMUSG00000015647	Lama5	protein_coding	18.28	23.32	17.22	5.93	6.96	2.91	25.39	32.7	28.92	0.15	0.16	0.46
ENSMUSG00000015652	Steap1	protein_coding	0.005	0.005	0.005	0.17	0.32	0.25	0.12	0.12	0.12	0.005	0.005	0.005
ENSMUSG00000015653	Steap2	protein_coding	0.02	0.12	0.12	2.05	2.37	2.35	0.4	0.61	0.58	0.03	0.03	0.02
ENSMUSG00000015656	Hspa8	protein_coding	614.13	637.15	686.61	744.9	650.92	815.04	885.02	844.11	832.22	1572.56	1549.6	1590.76
ENSMUSG00000015659	Serac1	protein_coding	1.49	2.19	2.3	2.61	2.44	3.22	2	1.85	1.95	1.34	2.03	1.9
ENSMUSG00000015668	Pdzd11	protein_coding	9.15	8.42	9.71	18.71	18.06	18.21	16.05	17.35	16.22	16.16	15.88	14.97
ENSMUSG00000015671	Psma2	protein_coding	17.99	18.58	22.03	28.85	28.39	27.47	29.06	27.56	31.44	30.64	29.73	30.86
ENSMUSG00000015672	Mrpl32	protein_coding	29.14	30.26	31.66	11.46	16.39	16.5	21.3	19.53	19.48	18.73	16.22	16.11
ENSMUSG00000015697	Setdb1	protein_coding	2.26	2.38	2.66	7.25	7.77	7.17	6.62	7.34	7.51	16.79	16.06	17.43
ENSMUSG00000015702	Anxa9	protein_coding	0.12	0.08	0.09	4.37	3.48	3.16	1.57	1.56	1.62	2.64	2.06	2.15
ENSMUSG00000015709	Arnt2	protein_coding	0.005	0.02	0.02	1.96	2.14	1.5	0.44	0.3	0.62	0.02	0.1	0.1
ENSMUSG00000015711	Prune1	protein_coding	5.95	5.81	7.78	7.74	6.92	6.36	5.38	4.91	4.69	4.83	4.98	5.08
ENSMUSG00000015714	Cers2	protein_coding	10.47	13.75	10.56	77.16	80.65	87.06	72.49	68.63	75.49	88.27	81.93	81.82
ENSMUSG00000015721	Nlrp5	protein_coding	0.02	0.04	0.005	0.13	0.15	0.08	0.16	0.15	0.12	0.005	0.005	0.005
ENSMUSG00000015733	Capza2	protein_coding	89.35	84.33	103	85.83	76.1	79.95	99.35	104.64	103.5	373.82	323.42	303.19
ENSMUSG00000015745	Plekho1	protein_coding	16.4	16.94	21.12	11.38	9.21	8.27	96.2	90.17	95.98	134.9	145.22	137.34
ENSMUSG00000015747	Vps45	protein_coding	9.24	4.96	11.57	8.04	10.22	7.97	7.19	5.37	10.13	8.91	6.68	7.41
ENSMUSG00000015748	Prpf3	protein_coding	4.51	4.41	5.64	11.59	10.86	11.17	14.67	13.34	15.32	9.48	10.14	11.23
ENSMUSG00000015749	Anp32e	protein_coding	24.39	22.06	26.68	41.38	43.26	39.76	41.73	43.59	52.12	49.98	54.71	54.62
ENSMUSG00000015750	Aph1a	protein_coding	12.97	14.01	15.26	25.1	26.89	28.9	31.2	30.91	35.58	26.57	27.54	32.28
ENSMUSG00000015755	Tab2	protein_coding	12.4	11.48	14.42	30.74	30.39	29.02	25.01	28.08	29.97	54.06	56.05	52.63
ENSMUSG00000015757	Ppil4	protein_coding	5.07	5.22	4.77	16.33	16.85	16.28	17.13	18.43	16.86	11.75	11.58	12.28
ENSMUSG00000015759	Cnih1	protein_coding	20.04	21.28	19.58	48.32	50.39	56.18	44.48	39.06	40.82	27.38	26.68	26.36
ENSMUSG00000015766	Eps8	protein_coding	1.86	1.5	1.25	15.92	16.19	16.28	27.01	25.71	26.42	47.4	47.21	48.63
ENSMUSG00000015776	Med22	protein_coding	4.9	3.87	4.65	8.75	10.01	7.93	8.99	9.87	10.57	7.99	8.39	7.91
ENSMUSG00000015790	Surf1	protein_coding	15.77	11.24	13.57	27.15	22.49	23.81	24.34	18.55	21.7	17.32	16.72	16.71
ENSMUSG00000015804	Med28	protein_coding	11.28	9.48	10.49	35.88	37.91	33.35	36.75	36.21	35.2	30.39	34.94	32.28
ENSMUSG00000015806	Qdpr	protein_coding	24.52	23.49	26.96	24.2	28.76	23.93	36.2	36.59	33.69	30.81	34.12	33.17
ENSMUSG00000015812	Gnrh1	protein_coding	0.34	0.94	0.005	1.23	0.66	2.58	1.23	1.91	1.59	1.53	1.58	0.99
ENSMUSG00000015829	Tnr	protein_coding	0.04	0.01	0.02	0.02	0.005	0.01	0.07	0.005	0.01	0.005	0.005	0.005
ENSMUSG00000015837	Sqstm1	protein_coding	105.14	106.41	96.59	282.01	238.18	275.72	171.25	165.8	162.98	355.62	361.02	354.31
ENSMUSG00000015839	Nfe2l2	protein_coding	15.82	17.93	17.31	92.3	91.24	105.54	77.11	72.04	75.47	181.04	183.17	178.37
ENSMUSG00000015843	Rxrg	protein_coding	22.98	24.34	27.31	0.3	0.22	0.21	1.22	1.29	1.05	0.23	0.13	0.31
ENSMUSG00000015846	Rxra	protein_coding	7.05	5.81	7.98	19.41	19.03	16.87	20.54	21.16	22.1	22.15	22.56	22.54
ENSMUSG00000015850	Adamtsl4	protein_coding	5.7	4.52	5.08	30.21	27.5	29.81	7.05	7.98	7.91	4.37	3.52	6.54
ENSMUSG00000015852	Fcrl2	protein_coding	0.37	0.87	0.23	0.12	0.69	1	6.09	5.87	7.42	283.28	279.52	288.78
ENSMUSG00000015854	Cd5l	protein_coding	0.005	0.005	0.03	0.005	0.005	0.005	0.03	0.19	0.24	1.9	1.91	1.84
ENSMUSG00000015869	Prpsap1	protein_coding	6.14	5.84	5.81	29.58	27.69	24.28	29.44	26.85	26.37	18.12	18.6	20.61
ENSMUSG00000015879	Fam184b	protein_coding	0.01	0.005	0.02	0.11	0.005	0.01	0.06	0.12	0.09	0.04	0.04	0.05
ENSMUSG00000015880	Ncapg	protein_coding	0.31	0.1	0.07	0.61	0.39	0.2	0.82	0.95	0.65	3	3.36	3.32
ENSMUSG00000015882	Lcorl	protein_coding	1.13	1.12	1.52	2.98	3.66	3.67	5.95	5.8	7.83	7.49	8.06	8.43
ENSMUSG00000015889	Lta4h	protein_coding	8.14	10.94	9.96	38.82	42.12	35.96	45.55	46.65	48.06	30.63	29.15	34.75
ENSMUSG00000015890	Amdhd1	protein_coding	0.005	0.005	0.005	0.005	0.07	0.005	0.005	0.005	0.005	0.005	0.03	0.02
ENSMUSG00000015932	Dstn	protein_coding	59.98	58.81	55.53	205.66	192.11	194.54	351.64	325.59	327.91	126.98	124.09	129.73
ENSMUSG00000015937	Macroh2a1	protein_coding	9.38	10.03	10.66	34.02	30.62	30.28	41.1	35.01	36.05	53.28	56.28	55.6
ENSMUSG00000015942	Gtf2ird2	protein_coding	1.31	1.39	1.02	2.29	2.08	2.16	1.34	2.29	1.92	7.59	5.2	7.85
ENSMUSG00000015943	Bola1	protein_coding	7.03	7.92	6.37	9.4	6.36	4.84	7.25	4.4	6.4	3.49	4.89	3.53
ENSMUSG00000015944	Castor2	protein_coding	2.33	2.53	2.65	6.43	7.05	6.52	2.39	2.76	2.5	3.47	4.37	4.11
ENSMUSG00000015947	Fcgr1	protein_coding	0.12	0.02	0.14	0.005	0.09	0.27	1.66	1.57	1.21	89.19	95.05	83.41
ENSMUSG00000015950	Ncf1	protein_coding	0.35	0.27	0.17	0.005	0.37	0.44	1.83	2.83	2.87	128.44	123.46	126.11
ENSMUSG00000015957	Wnt11	protein_coding	0.62	0.78	0.69	24.48	21.4	23.73	3	2.8	3.67	1.35	1.56	1.23
ENSMUSG00000015961	Adss	protein_coding	2.36	2.95	2.88	22.27	21.42	21.93	27.54	27.14	27.56	17.96	18.75	18.76
ENSMUSG00000015966	Il17rb	protein_coding	0.08	0.03	0.04	0.24	0.31	0.27	0.24	0.005	0.17	0.13	0.13	0.04
ENSMUSG00000015968	Cacna1d	protein_coding	0.16	0.47	0.29	1.75	1.73	1.61	1.18	0.8	1.59	3.5	4.14	3.76
ENSMUSG00000015970	Chdh	protein_coding	0.01	0.005	0.005	0.1	0.04	0.07	0.1	0.05	0.08	0.04	0.01	0.01
ENSMUSG00000015971	Actr8	protein_coding	7.85	10.11	8.9	17.39	17.19	16.95	15.38	17.76	20.04	11.97	9.92	15.7
ENSMUSG00000015980	Lrrc27	protein_coding	10.02	13.26	11.09	3.1	3.96	1.88	2.29	1.89	1.5	1.39	0.97	0.16
ENSMUSG00000015981	Stk32c	protein_coding	0.07	0.2	0.29	0.64	0.71	0.87	2.33	2.47	2.17	0.19	0.25	0.005
ENSMUSG00000015994	Fnta	protein_coding	27.44	28.42	26.3	27.82	29.72	25.46	32.38	33	30.37	15.14	15.47	16.75
ENSMUSG00000016018	Mtrex	protein_coding	8.25	8.84	10.68	19.66	20.44	21.29	19.37	19.03	20.22	18.94	20.3	19.53
ENSMUSG00000016024	Lbp	protein_coding	0.61	1.15	1.39	43.35	48.04	47.1	25.81	24.2	21.7	1.08	1.03	1.2
ENSMUSG00000016028	Celsr1	protein_coding	0.55	0.49	0.51	0.6	0.62	0.35	1.17	1.58	1.06	0.01	0.05	0.06
ENSMUSG00000016087	Fli1	protein_coding	3.69	4.43	4.16	7.27	7.96	6.4	48.19	48.91	48.55	44.13	37.88	38.93
ENSMUSG00000016128	Stard13	protein_coding	2.98	3.59	3.55	16.32	14.43	12.38	14.34	18.22	16.83	2.65	3.88	2.83
ENSMUSG00000016150	Tenm1	protein_coding	0.11	0.01	0.07	0.005	0.005	0.005	0.02	0.02	0.02	0.005	0.005	0.005
ENSMUSG00000016179	Camk1g	protein_coding	0.03	0.03	0.05	0.1	0.005	0.005	0.005	0.03	0.005	0.005	0.005	0.005
ENSMUSG00000016181	Utp25	protein_coding	1.72	1.05	1.27	5.3	4.22	3.98	3.35	3.76	3.1	4.78	2.89	3.58
ENSMUSG00000016194	Hsd11b1	protein_coding	2.33	3.51	2.66	111.39	104.18	128.15	9.46	9.64	8.49	2.18	1.55	1.95
ENSMUSG00000016200	Syt14	protein_coding	0.005	0.01	0.005	0.04	0.01	0.01	0.06	0.005	0.01	0.01	0.03	0.03
ENSMUSG00000016206	H2-M3	protein_coding	0.75	0.65	0.87	14.92	12.91	14.95	19.81	18.92	15.74	45.5	51.05	47.2
ENSMUSG00000016239	Lonrf3	protein_coding	0.09	0.14	0.26	4.14	4.56	2.98	0.85	1.12	1.28	4.19	4.53	3.81
ENSMUSG00000016252	Atp5f1e	protein_coding	692.72	757.44	588.11	215.64	225.78	196.52	323.67	293	299.14	203.81	222.5	227.15
ENSMUSG00000016253	Nelfcd	protein_coding	5.96	5.08	6.18	9.16	8.66	6.09	11.68	10.74	11.88	10.68	10.51	10.07
ENSMUSG00000016255	Tubb1	protein_coding	0.005	0.08	0.005	0.005	0.005	0.005	0.005	0.005	0.005	0.05	0.005	0.13
ENSMUSG00000016256	Ctsz	protein_coding	3.89	5	4.19	110.82	101.65	110.2	75.7	70.08	71.98	290.84	289.34	283.19
ENSMUSG00000016257	Prelid3b	protein_coding	29.66	32.96	38.38	18.32	19.2	19.52	18.76	17.05	19.64	20.13	26.8	21.65
ENSMUSG00000016262	Sertad4	protein_coding	0.36	0.4	0.47	18.1	16.77	10.71	9.05	8.53	8.68	0.26	0.22	0.19
ENSMUSG00000016283	H2-M2	protein_coding	0.005	0.005	0.005	0.005	0.005	0.005	0.06	0.005	0.05	0.53	1.02	0.53
ENSMUSG00000016308	Ube2a	protein_coding	18.25	18.09	16.62	14.71	13.31	19.57	19.04	22.15	20.07	27.12	30.74	31.27
ENSMUSG00000016319	Slc25a5	protein_coding	158.32	164.19	165.07	64.39	63.08	70.05	119.1	118.39	118.27	177.21	195.87	187.16
ENSMUSG00000016327	Atp1b4	protein_coding	0.005	0.005	0.005	0.005	0.005	0.005	0.005	0.005	0.005	0.03	0.01	0.01
ENSMUSG00000016344	Ppdpf	protein_coding	14.18	14.84	14.35	28.99	25.61	26.39	34.41	31.28	27.94	6.96	9.5	9.62
ENSMUSG00000016346	Kcnq2	protein_coding	0.005	0.01	0.005	0.005	0.005	0.005	0.005	0.005	0.005	0.005	0.005	0.005
ENSMUSG00000016349	Eef1a2	protein_coding	352.13	375.21	377.94	2.01	2.9	2.57	12.46	9.52	9.58	2.39	1.86	3.05
ENSMUSG00000016356	Col20a1	protein_coding	0.47	0.11	0.08	1.21	1.1	0.82	0.76	0.74	0.54	1.17	0.76	0.8
ENSMUSG00000016382	Pls3	protein_coding	12.76	14.01	13.02	95.48	98.11	98.39	170.72	167.82	175.63	10.28	10.21	10.48
ENSMUSG00000016386	Mpped2	protein_coding	3.55	3.86	3.65	5.62	4.23	4.91	1.63	0.99	1.05	0.09	0.28	0.26
ENSMUSG00000016409	Nkap	protein_coding	2.28	3	3.92	8.03	9.84	10.07	7.52	7.64	9.19	7.46	5.48	5.19
ENSMUSG00000016427	Ndufa1	protein_coding	576.16	611.96	532.74	127.03	125.53	122.25	159.11	169.32	142.92	110.89	137.37	135.66
ENSMUSG00000016458	Wt1	protein_coding	1.3	0.9	1.31	13.51	11.45	8	15.71	15.27	17.26	0.14	0.23	0.21
ENSMUSG00000016477	E2f3	protein_coding	1.26	1.36	1.72	3.13	3.17	2.59	2.13	2.3	1.99	2.25	1.96	2.07
ENSMUSG00000016481	Cr1l	protein_coding	28.49	24.65	29.06	101.22	87.98	97.57	137.71	136.39	136.14	98.21	92.97	89.67
ENSMUSG00000016487	Ppfibp1	protein_coding	17.07	19.75	19.01	75.61	82.77	75.91	61.16	65.04	62.51	11.91	10.92	11.26
ENSMUSG00000016493	Cd46	protein_coding	0.24	0.57	0.38	1.19	1.26	1.05	1.68	1.61	2.21	0.63	0.77	0.52
ENSMUSG00000016494	Cd34	protein_coding	19.8	21.06	19.75	808.08	781.33	877.01	256.56	264.6	260.85	9.37	9.24	9.23
ENSMUSG00000016495	Plgrkt	protein_coding	15.72	16.64	17.55	38.12	33.55	40.93	56.95	59.71	57.52	40.83	42.97	39.4
ENSMUSG00000016496	Cd274	protein_coding	1.02	0.97	1.26	4.96	2.79	6.75	29.11	30.64	30.72	10.91	10.66	11.66
ENSMUSG00000016498	Pdcd1lg2	protein_coding	0.005	0.005	0.005	0.005	0.005	0.005	0.005	0.08	0.005	0.32	0.12	0.1
ENSMUSG00000016503	Gtf3a	protein_coding	5.3	6.72	5.42	13.67	14.71	11.7	14.36	10.49	11.18	10.7	11.33	11.23
ENSMUSG00000016510	Mtif3	protein_coding	5.67	6.99	7.11	4.19	4.87	4.22	9.86	9.06	8.1	5.2	4.75	6.46
ENSMUSG00000016520	Lnx2	protein_coding	2.32	2.22	2.18	4.93	4.7	3.48	11.91	12.71	11.98	3.19	2.73	2.82
ENSMUSG00000016524	Il19	protein_coding	0.005	0.1	0.005	0.005	0.005	0.11	0.005	0.005	0.005	0.07	0.005	0.005
ENSMUSG00000016526	Dyrk3	protein_coding	0.02	0.05	0.005	0.15	0.14	0.35	0.1	0.08	0.21	0.21	0.36	0.38
ENSMUSG00000016528	Mapkapk2	protein_coding	67.5	66.5	69.43	39.02	36.51	39.03	37.07	37.13	38.28	223.98	235.79	233.27
ENSMUSG00000016529	Il10	protein_coding	0.04	0.04	0.04	0.11	0.005	0.47	1.2	1.08	0.86	60.28	61.63	62.87
ENSMUSG00000016534	Lamp2	protein_coding	44.23	47.99	46.21	228.2	220.36	244.21	110.32	111.47	115.03	314.87	333.72	324.9
ENSMUSG00000016541	Atxn10	protein_coding	20.1	21.58	21.96	59.25	56.57	59.68	28.33	24.95	27.09	22.12	22.51	21.46
ENSMUSG00000016552	Foxred2	protein_coding	0.02	0.07	0.07	0.36	0.49	0.3	0.31	0.32	0.3	10.01	10.19	9.99
ENSMUSG00000016554	Eif3d	protein_coding	15.31	15.78	16.21	42	40.15	41.6	51.08	43.61	44.44	51.04	53.29	49.95
ENSMUSG00000016559	H3f3b	protein_coding	54.3	56.93	49.97	553.82	550.56	721.7	767.64	744.54	759.01	2372.54	2359.07	2410.63
ENSMUSG00000016619	Nup50	protein_coding	2.16	1.83	2.27	8.26	6.8	8.35	7.21	7.6	7.01	9.07	9.95	9.36
ENSMUSG00000016624	Phf21b	protein_coding	0.44	0.93	0.95	1.35	0.5	0.16	2.4	4.28	1.78	0.59	1.41	0.58
ENSMUSG00000016637	Ift27	protein_coding	2.16	3.73	3.76	25.22	24.62	21.46	15.24	11.24	11.67	9.27	9.46	9.87
ENSMUSG00000016664	Pacsin2	protein_coding	41.21	41.9	48.74	52.79	52.1	49.05	50.03	53.87	53.63	60	59.8	63.53
ENSMUSG00000016756	Cmah	protein_coding	0.27	0.33	0.21	7.17	7.48	10.32	2.4	2.91	3.19	24.51	24.66	25.74
ENSMUSG00000016757	Ttll12	protein_coding	0.72	0.85	0.95	5.08	4.93	4.62	3.85	3.15	3.64	4.44	3.89	3.69
ENSMUSG00000016758	Bik	protein_coding	1.9	2.09	2.29	1.31	1.15	0.36	12.88	11.09	12.83	2.79	1.96	3.21
ENSMUSG00000016763	Scube1	protein_coding	0.37	0.66	0.28	1.24	1.07	0.87	1.42	1.58	1.7	0.11	0.24	0.07
ENSMUSG00000016831	Tox4	protein_coding	4.58	4.99	5.45	13.94	14.44	17.39	15.35	15.35	16.59	22.83	25.2	25.46
ENSMUSG00000016833	Mrps18c	protein_coding	55.49	47.1	51.98	29.89	30.51	35.75	50.69	44.65	46.06	53.74	59.67	52.48
ENSMUSG00000016918	Sulf1	protein_coding	2.59	2.86	2.52	166.72	165.94	171.65	43.75	46.34	47.6	1.6	1.65	1.66
ENSMUSG00000016921	Srsf6	protein_coding	26.83	30.85	24.18	75.81	74.96	72.46	53.52	56.29	57.51	65.3	64.28	63.24
ENSMUSG00000016933	Plcg1	protein_coding	8.26	8.89	7.79	25.2	24.53	18.7	44.39	51.19	51.26	4.15	3.6	4.36
ENSMUSG00000016940	Kctd2	protein_coding	5.77	7.16	5.56	14.99	14.78	13.57	18.24	18.1	19.84	13.62	13.36	12.83
ENSMUSG00000016942	Tmprss6	protein_coding	0.005	0.005	0.005	0.02	0.04	0.03	0.04	0.005	0.005	0.005	0.005	0.005
ENSMUSG00000016946	Kctd5	protein_coding	3.23	2.53	3.04	9.75	8.99	9.41	10.38	10.49	11.81	7.33	8.04	7.75
ENSMUSG00000016982	Pom121l2	protein_coding	0.005	0.005	0.005	0.005	0.03	0.03	0.005	0.005	0.005	0.005	0.005	0.005
ENSMUSG00000016984	Etaa1	protein_coding	0.53	0.83	0.76	2	2.28	1.96	2.52	2.65	2.23	1.83	1.72	1.49
ENSMUSG00000016995	Matn4	protein_coding	0.05	0.09	0.05	1.62	1.11	0.89	0.28	0.13	0.2	0.3	0.33	0.31
ENSMUSG00000017000	Svs6	protein_coding	0.005	0.005	0.005	0.005	0.55	0.005	0.005	0.005	0.005	0.005	0.005	0.005
ENSMUSG00000017002	Slpi	protein_coding	0.22	0.005	0.005	4.61	2.65	1.75	1.95	1.67	0.79	7.6	5.55	7.44
ENSMUSG00000017007	Rbpjl	protein_coding	0.005	0.005	0.03	0.08	0.11	0.05	0.04	0.04	0.16	1.7	2.08	2.05
ENSMUSG00000017009	Sdc4	protein_coding	4.29	3.9	3.69	81.79	81.09	95.51	55.87	57.38	58.47	688.82	697.27	691.38
ENSMUSG00000017057	Il13ra1	protein_coding	9.72	10.56	13.04	13.15	12.4	15.42	13.72	13.88	12.78	41.49	41.46	41.8
ENSMUSG00000017119	Nbr1	protein_coding	23.85	22.88	26.28	42.42	44.44	45.95	47.36	47.43	46.39	36.19	34.07	35.77
ENSMUSG00000017132	Cyth1	protein_coding	9.99	9.31	11.71	8.74	8.47	7.35	32.68	33.81	34.58	53.35	50.72	53.13
ENSMUSG00000017144	Rnd3	protein_coding	9.48	10.32	8.59	52.64	48.27	61.81	10.94	10.41	10.8	108.3	100.03	100.84
ENSMUSG00000017146	Brca1	protein_coding	0.04	0.01	0.04	0.61	0.29	0.17	0.31	0.37	0.31	1.7	2.03	1.63
ENSMUSG00000017165	Gast	protein_coding	0.005	0.005	0.005	0.005	0.005	0.005	0.005	0.005	0.005	0.005	0.3	0.005
ENSMUSG00000017167	Cntnap1	protein_coding	0.27	0.35	0.42	2.17	2.59	2.16	1.26	1.42	1.42	0.61	0.74	0.88
ENSMUSG00000017176	Nt5c3b	protein_coding	8.07	10.24	10.2	14.4	14.25	12.76	14.54	16.96	15.58	8.85	8.05	8.69
ENSMUSG00000017188	Coa3	protein_coding	46.23	32.82	50.18	28.37	35.72	24.45	33.79	25.83	27.08	34.64	25.89	25.67
ENSMUSG00000017195	Zpbp2	protein_coding	0.005	0.005	0.005	0.005	0.005	0.05	0.28	0.005	0.52	0.005	0.06	0.005
ENSMUSG00000017204	Gsdma	protein_coding	0.02	0.02	0.005	0.005	0.005	0.005	0.005	0.005	0.005	0.005	0.005	0.005
ENSMUSG00000017210	Med24	protein_coding	9.48	8.72	9.45	9.3	12.82	8.89	8.22	11.25	9.85	8.6	6.31	8.05
ENSMUSG00000017221	Psmd3	protein_coding	20.73	22.33	25.54	31.65	27.84	31.39	32.4	30.8	30.62	30.58	28.94	27.81
ENSMUSG00000017264	Exosc10	protein_coding	7.66	8.5	9.93	19.12	19.07	17.93	23.39	21.8	20.86	18.58	17.2	18.12
ENSMUSG00000017286	Glod4	protein_coding	15.78	16.62	20.57	23.31	28.32	25.02	26.78	30.83	23.39	26.92	30.92	25.27
ENSMUSG00000017288	Vps53	protein_coding	6.19	6.53	8.59	11.21	12.52	10.66	19.79	15.54	16.42	17.94	21.33	18.16
ENSMUSG00000017291	Taok1	protein_coding	6.4	6.87	8.35	15.24	15.22	15.66	15.3	16.45	16.04	14.46	15.18	14.84
ENSMUSG00000017299	Dnttip1	protein_coding	4.45	4.94	4.95	13.84	14.85	10.18	13.43	12.54	11.93	9.14	9.7	12.01
ENSMUSG00000017300	Tnnc2	protein_coding	0.005	0.21	0.22	0.005	0.005	0.005	0.14	0.13	0.28	0.59	0.005	0.46
ENSMUSG00000017307	Acot8	protein_coding	2.74	2.95	2.65	5.1	4.6	5	5.45	5.83	4.52	5.97	8.8	7.63
ENSMUSG00000017309	Cd300lg	protein_coding	16.85	18.12	18.21	19.07	25.02	16.01	240.59	242.02	241.74	8.25	8.08	7.96
ENSMUSG00000017314	Mpp2	protein_coding	0.54	0.53	0.35	1.81	1.22	1.59	2.87	3.68	4.06	0.28	0.06	0.14
ENSMUSG00000017344	Vtn	protein_coding	4.38	5.81	5.93	5.49	7.94	13.23	28.99	25.21	25.52	0.07	0.08	0.25
ENSMUSG00000017376	Nlk	protein_coding	3.73	4.5	4.74	3.06	3.44	2.45	10.42	8.38	13.28	4.74	3.38	5.72
ENSMUSG00000017386	Traf4	protein_coding	0.89	1.08	1.24	5.77	5.27	5.21	5.02	4.68	4.95	1.34	1.55	1.48
ENSMUSG00000017390	Aldoc	protein_coding	0.04	0.005	0.005	0.11	0.12	0.13	0.24	0.13	0.37	0.68	0.44	0.5
ENSMUSG00000017400	Stac2	protein_coding	0.005	0.05	0.02	1.95	1.9	2.19	0.13	0.08	0.19	0.37	0.14	0.45
ENSMUSG00000017404	Rpl19	protein_coding	251.1	251.69	233.6	755.68	700.32	700.56	899.48	834.4	803.46	785.98	768.69	786.97
ENSMUSG00000017405	Nek8	protein_coding	0.64	0.76	0.48	4.38	6.56	4.11	2.15	1.34	1.99	3.01	2.73	3.81
ENSMUSG00000017412	Cacnb4	protein_coding	0.17	0.18	0.15	0.47	0.59	0.74	0.8	0.69	0.5	0.02	0.05	0.08
ENSMUSG00000017417	Plxdc1	protein_coding	0.67	0.79	0.85	12.24	12.39	10.99	5.64	5.54	5.04	0.67	1.12	0.67
ENSMUSG00000017418	Arl5b	protein_coding	4.46	5.97	7.01	35.59	30.53	48.82	20.15	20.4	21.11	10.04	11.43	10.62
ENSMUSG00000017421	Zfp207	protein_coding	15.49	15.91	22.44	38.28	36.24	37.52	41.67	38.81	37.87	30.32	31.81	29.96
ENSMUSG00000017428	Psmd11	protein_coding	19.7	20.22	21.42	27.06	26.81	30.76	21.38	21.91	22.33	22	25.65	21.57
ENSMUSG00000017446	C1qtnf1	protein_coding	2.27	2.41	1.8	76.66	79.8	72.97	24.15	24.83	24.53	26.93	26.71	25.79
ENSMUSG00000017453	Pipox	protein_coding	0.11	0.2	0.11	0.03	0.09	0.08	0.29	0.85	0.8	0.09	0.13	0.21
ENSMUSG00000017466	Timp2	protein_coding	7.26	8.28	6.39	535.98	529.66	508.42	80.22	89.33	94.47	257.14	245.41	275.42
ENSMUSG00000017478	Zc3h18	protein_coding	4.48	4.46	5.57	15.29	15.91	15.94	16.38	16.76	16.14	18.86	19.58	21.02
ENSMUSG00000017485	Top2b	protein_coding	8.68	8.57	9.49	30.31	30.34	30.88	40.97	35.41	35.4	32.94	29.01	33.18
ENSMUSG00000017491	Rarb	protein_coding	2.87	2.32	3.71	3.01	3.21	3.56	2.65	2.21	2.34	0.39	0.8	0.26
ENSMUSG00000017493	Igfbp4	protein_coding	5.69	7.3	5.48	546.83	515.28	523.3	140.42	127.58	125.27	123.02	124.08	110.92
ENSMUSG00000017499	Cdc6	protein_coding	0.1	0.06	0.21	0.71	0.65	0.55	1.37	1.24	0.86	2.07	1.9	1.85
ENSMUSG00000017548	Suz12	protein_coding	5.55	6.16	7.14	14.15	13.71	14.96	18.31	19.13	19.73	22.9	21.24	24.03
ENSMUSG00000017550	Atad5	protein_coding	0.18	0.27	0.19	0.93	0.82	1.07	0.7	0.71	1.19	2.48	2.63	2.76
ENSMUSG00000017561	Crlf3	protein_coding	2.17	2.47	3.22	10.41	10.97	11.17	10.75	10.74	12.26	33.71	33.46	35.88
ENSMUSG00000017607	Tns4	protein_coding	0.09	0.03	0.005	0.17	0.1	0.24	0.62	0.41	0.67	5.53	5.3	3.79
ENSMUSG00000017615	Tnfaip1	protein_coding	9.1	9.15	10.28	23.63	24.92	24.87	61.51	60.3	61.2	11.52	11.51	11.39
ENSMUSG00000017631	Abr	protein_coding	4.18	4.98	5.97	11.36	11.38	8.71	20.45	22.22	21.14	14.33	14.1	15.17
ENSMUSG00000017639	Rab11fip4	protein_coding	0.005	0.005	0.005	0.005	0.03	0.01	0.12	0.08	0.06	0.22	0.22	0.26
ENSMUSG00000017652	Cd40	protein_coding	0.78	0.49	0.3	8.13	9.27	6.73	7.99	11.27	9.71	33.13	29.47	31.24
ENSMUSG00000017664	Slc35c2	protein_coding	3.67	3.83	6.72	12.38	10.57	9.29	6.17	5.67	7.28	14.74	18.7	16.02
ENSMUSG00000017667	Zfp334	protein_coding	0.3	0.34	0.35	1.52	1.6	1.33	1.04	1.35	1.05	0.11	0.11	0.16
ENSMUSG00000017670	Elmo2	protein_coding	2.81	2.77	3.18	22.85	20.62	20.47	15.08	14.85	17	26.94	26.34	26.21
ENSMUSG00000017677	Wsb1	protein_coding	10.21	11.12	9.18	108.27	93.63	95.82	65.41	72.17	68.23	130.87	135.65	134.76
ENSMUSG00000017679	Ttpal	protein_coding	1.94	2.47	3	7.09	8.43	6.72	7.81	6.2	6.01	10.79	9.67	11.34
ENSMUSG00000017686	Rhot1	protein_coding	26.5	25.45	25.24	25.92	26.63	26.35	28.34	29.68	29.63	24.43	27.25	27.18
ENSMUSG00000017688	Hnf4g	protein_coding	0.005	0.005	0.005	0.005	0.005	0.005	0.005	0.005	0.005	0.005	0.005	0.01
ENSMUSG00000017692	Rhbdl3	protein_coding	1.83	1.82	1.97	3.7	3.11	2.69	1.89	2.3	1.74	0.22	0.28	0.3
ENSMUSG00000017697	Ada	protein_coding	0.1	0.19	0.16	1.05	1.22	0.79	2.59	2.53	2.02	5.05	6	5.45
ENSMUSG00000017707	Serinc3	protein_coding	60.65	62.61	61.74	161.99	160.51	163.35	393.98	380.61	393.46	1057.99	1104.19	1110.76
ENSMUSG00000017713	Tha1	protein_coding	2.46	1.69	2.05	0.5	0.63	0.46	1.66	1.13	1.42	1.01	1.56	0.9
ENSMUSG00000017715	Pgs1	protein_coding	3.12	2.65	2.97	9.23	8.72	9.08	7.27	8.97	7.36	8.88	8.12	10.57
ENSMUSG00000017716	Birc5	protein_coding	0.22	0.53	0.34	0.93	1.87	0.97	4.11	3.33	3.11	13.22	13.3	12.1
ENSMUSG00000017718	Afmid	protein_coding	2.53	3.73	1.66	1.19	2.02	1.46	1.05	1.91	0.95	3.73	3.7	3.08
ENSMUSG00000017720	Trp53tg5	protein_coding	0.005	0.005	0.005	0.08	0.005	0.005	0.005	0.005	0.005	0.005	0.005	0.07
ENSMUSG00000017721	Pigt	protein_coding	4.65	4.22	5.4	18.8	19.65	18.01	19.37	18.13	18.17	17.96	18.33	16.55
ENSMUSG00000017723	Wfdc2	protein_coding	0.005	0.005	0.37	3.88	6.15	3.25	1.47	1.85	2.06	0.005	0.005	0.005
ENSMUSG00000017724	Etv4	protein_coding	0.18	0.06	0.02	1.39	0.63	0.68	0.6	0.37	1.34	0.02	0.03	0.005
ENSMUSG00000017734	Dbndd2	protein_coding	3.04	2.58	3.11	13.88	10.7	11.24	22.39	19.6	19.17	12.36	13.92	11.95
ENSMUSG00000017737	Mmp9	protein_coding	0.005	0.02	0.005	0.06	0.06	0.1	0.53	0.52	0.58	14.46	13.95	14.78
ENSMUSG00000017740	Slc12a5	protein_coding	0.13	0.22	0.24	0.51	0.13	0.08	0.94	0.89	0.55	0.73	1	1.09
ENSMUSG00000017747	Ghdc	protein_coding	2.07	2.6	2.31	6.61	7.06	6.86	6.49	5.29	5.9	7.2	6.81	7.13
ENSMUSG00000017754	Pltp	protein_coding	3.95	3.32	4.26	43.47	40.97	36.43	91.86	88.82	89.04	552.92	577.32	586.76
ENSMUSG00000017756	Slc12a7	protein_coding	22.97	22.39	27.67	2.76	2.72	1.83	20.57	24.55	22.9	18.36	18.88	22.52
ENSMUSG00000017760	Ctsa	protein_coding	27.15	31.63	32.79	63.13	52.31	56.37	58.85	67	64.06	418.72	415.79	391.86
ENSMUSG00000017764	Zswim1	protein_coding	1	0.86	0.78	1.89	2.35	1.48	2.16	1.79	1.84	1.44	1.55	1.55
ENSMUSG00000017765	Slc12a4	protein_coding	5.47	5.31	7.28	31.76	36.69	33.5	23.79	25.79	23.75	9.27	10.2	8.39
ENSMUSG00000017767	Spata25	protein_coding	0.005	0.005	0.09	0.005	0.005	0.28	0.005	0.11	0.005	0.5	0.005	0.98
ENSMUSG00000017774	Myo1c	protein_coding	15.84	14.68	17.43	47.89	46.67	43.53	83.63	89.7	86.52	38.17	39.71	39.13
ENSMUSG00000017776	Crk	protein_coding	19.11	17.4	21.27	57.02	56.89	58.89	72.34	68	71.47	31.66	34.08	33.74
ENSMUSG00000017778	Cox7c	protein_coding	1597.16	1720.88	1576.64	202.96	188.63	192.69	290.45	263.39	271.58	258.85	257.29	259.73
ENSMUSG00000017781	Pitpna	protein_coding	24.07	21.34	21.95	39.32	37.65	41.33	54.32	53.87	52.56	164.53	165.88	155.62
ENSMUSG00000017801	Mlx	protein_coding	6.26	6.97	6.9	15.58	19.41	17.15	18.62	18.25	17.11	15.43	17.38	15.79
ENSMUSG00000017802	Retreg3	protein_coding	6.47	5.94	6.37	21.18	19.15	18.14	22.37	22.17	20.32	21.03	21.06	22.08
ENSMUSG00000017817	Jph2	protein_coding	50.2	46.84	66.67	8.8	8.71	9.56	12.84	13.21	14.5	0.5	0.58	0.46
ENSMUSG00000017830	Dhx58	protein_coding	0.43	0.44	0.28	6.2	2.76	7.26	6	4.03	3.68	33.52	33.32	35.76
ENSMUSG00000017831	Rab5a	protein_coding	21.14	21.06	23.76	59.71	60.6	65.42	58.48	55.7	54.34	52.23	49.65	50.57
ENSMUSG00000017832	Hspb9	protein_coding	0.005	0.005	0.005	0.14	0.39	0.13	1.08	0.3	0.52	0.13	0.3	0.26
ENSMUSG00000017837	Nkiras2	protein_coding	10.96	10.35	11.31	7.58	7.02	6.92	10.98	9.72	11.88	12.69	12.78	13.64
ENSMUSG00000017843	Ppp2r5c	protein_coding	28.44	26.26	31.13	49.03	47.7	44.74	47.09	48.91	46.73	64.11	60.25	62.45
ENSMUSG00000017858	Ift52	protein_coding	5.2	5.52	5.79	11.46	12.8	12.74	9.43	10.23	11.09	10.5	15.03	13.16
ENSMUSG00000017861	Mybl2	protein_coding	0.005	0.04	0.03	0.54	0.46	0.32	0.65	0.27	1.19	1.59	1.96	2.31
ENSMUSG00000017868	Sgk2	protein_coding	0.005	0.005	0.005	0.005	0.02	0.005	0.005	0.005	0.02	0.005	0.005	0.005
ENSMUSG00000017897	Eya2	protein_coding	0.2	0.73	0.13	12.41	11.03	11.3	0.76	0.88	0.74	0.14	0.24	0.27
ENSMUSG00000017929	B4galt5	protein_coding	1.01	1.12	1.51	10.05	9.84	13.75	6.46	6.39	6.47	21.06	22.71	20.9
ENSMUSG00000017943	Gdap1l1	protein_coding	0.005	0.005	0.005	0.06	0.32	0.09	0.005	0.005	0.005	0.22	0.06	0.36
ENSMUSG00000017950	Hnf4a	protein_coding	0.005	0.005	0.005	0.005	0.005	0.005	0.005	0.005	0.005	0.005	0.03	0.01
ENSMUSG00000017969	Ptgis	protein_coding	1.45	1.16	1.12	115.73	108.41	106.94	46.36	38.68	39.67	1.12	1.52	1.39
ENSMUSG00000017978	Cadps2	protein_coding	0.07	0.21	0.27	1.55	1.61	1.79	5.44	4.89	5.36	0.005	0.13	0.08
ENSMUSG00000017999	Ddx27	protein_coding	2.16	2.44	2.51	11.82	11.03	11.14	11.12	12.61	13.3	11.12	12.09	13.22
ENSMUSG00000018001	Cyth3	protein_coding	5.5	5.47	6.27	93.03	93.83	100.83	34.37	34.8	36.24	14.84	14.72	13.99
ENSMUSG00000018008	Cyth4	protein_coding	0.26	0.31	0.32	0.13	0.44	0.46	19.32	3.37	4	144.17	142.87	137.71
ENSMUSG00000018012	Rac3	protein_coding	0.11	0.28	0.44	2.04	1.52	2.58	4.63	2.56	1.29	29.38	26.68	30.15
ENSMUSG00000018040	Rrp7a	protein_coding	3.89	3.81	2.6	12.3	16.96	19.09	12.29	15.15	12.99	18.19	15.58	11.75
ENSMUSG00000018042	Cyb5r3	protein_coding	14.13	14.04	13.59	81.57	81.6	77.57	147.34	143.78	141.2	40.02	38.47	38.95
ENSMUSG00000018068	Ints2	protein_coding	1.16	0.85	1.2	4.83	5.16	4.51	2.94	3.51	2.59	4.28	4.95	5.19
ENSMUSG00000018076	Med13l	protein_coding	2.31	2.25	2.64	11.67	12.23	12.54	7.43	9.26	9.19	12.45	11.57	11.95
ENSMUSG00000018102	H2bc4	protein_coding	32.07	37.6	34.1	40.82	42.37	32.79	74.57	67.65	64.43	29.68	30.23	32.3
ENSMUSG00000018126	Baiap2l2	protein_coding	0.03	0.005	0.005	0.03	0.005	0.03	0.06	0.06	2.89	0.005	0.005	0.005
ENSMUSG00000018143	Mafk	protein_coding	7.5	7.06	7.84	67.1	57.69	66.26	62.02	62.48	64.27	48.75	47.85	50.34
ENSMUSG00000018160	Med1	protein_coding	7.79	8.07	8.27	8.93	10.34	9.19	9.89	10.75	10.88	6.97	8.74	7.96
ENSMUSG00000018166	Erbb3	protein_coding	1.22	1.09	1.57	0.34	0.29	0.45	0.48	0.58	0.5	0.47	0.53	0.55
ENSMUSG00000018167	Stard3	protein_coding	4.18	3.82	4.32	8.38	7.35	8.34	12.76	16.85	12.68	37.68	37.63	30.42
ENSMUSG00000018168	Ikzf3	protein_coding	0.005	0.22	0.005	0.005	0.11	0.005	0.34	0.57	0.51	1.71	2.2	2.44
ENSMUSG00000018169	Mfng	protein_coding	0.75	1.51	1.51	2.26	1.8	1.27	19.1	19.4	20.93	8.04	5.97	6.52
ENSMUSG00000018171	Vmp1	protein_coding	15.21	14.94	17.04	46.34	39.88	47.79	25.47	20.74	33.55	98.12	110.16	97.88
ENSMUSG00000018189	Uchl5	protein_coding	10.61	10.84	8.75	7.62	12.17	9.06	13.88	11.71	11.72	18.5	20.74	20.56
ENSMUSG00000018196	Glrx2	protein_coding	17.56	19.45	13.03	14.49	20.14	15.44	18.45	12.98	15.65	10.11	11.14	13.46
ENSMUSG00000018199	Ro60	protein_coding	1.88	2.16	2.23	9.5	10.3	9.87	9.9	10.53	10.77	2.23	2.22	2.09
ENSMUSG00000018209	Stk4	protein_coding	2.68	2.31	2.81	7.59	8.13	7.88	5.31	5.79	7.47	25.16	27.56	26.38
ENSMUSG00000018217	Pmp22	protein_coding	8.22	7.3	8.14	380.25	378.21	405.92	58.02	56.26	55.99	199.45	206.52	203.97
ENSMUSG00000018238	Gdf9	protein_coding	0.15	0.03	0.06	0.8	1.06	0.77	1.01	0.37	1.68	1.86	1.95	2.56
ENSMUSG00000018239	Zcchc10	protein_coding	3.05	3.77	3.48	4.85	4.17	4.5	7.48	4.56	6.04	2.58	2.92	2.99
ENSMUSG00000018263	Tbx5	protein_coding	4.4	4.94	4.06	1.04	1.22	0.76	1.61	2.08	2.81	0.04	0.09	0.13
ENSMUSG00000018286	Psmb6	protein_coding	90.59	91.78	96.79	82.47	86.79	89.59	98.01	94.58	95.72	95.04	102	94.03
ENSMUSG00000018287	Spag7	protein_coding	43.25	48.75	49.03	27.26	22.85	23.62	33.23	30.98	31.03	29.51	28.73	34.09
ENSMUSG00000018293	Pfn1	protein_coding	69.67	70.64	67.41	180.9	182.53	198	251.85	257.93	257.72	659.58	678.81	687.99
ENSMUSG00000018322	Tomm34	protein_coding	4.6	4.42	4.4	17.17	17.14	17.45	18.52	17.51	17.86	19.77	17.96	18.82
ENSMUSG00000018326	Ywhab	protein_coding	15.03	15.12	14.43	88.16	89.85	93.9	101.65	102.04	100.68	70.12	68.97	71.37
ENSMUSG00000018334	Ksr1	protein_coding	0.56	0.61	0.88	13.72	14.74	12.36	7.03	7.34	7.89	3.32	4.02	3.73
ENSMUSG00000018339	Gpx3	protein_coding	41.13	39.5	48.12	1133.27	1112.6	1150.47	153.71	138.45	135.04	19.93	16.78	17.61
ENSMUSG00000018340	Anxa6	protein_coding	46.14	46.15	54.82	92.36	88.47	86.81	78.4	74.6	74.62	75.4	78.19	80.09
ENSMUSG00000018341	Il12rb2	protein_coding	0.005	0.005	0.005	0.005	0.005	0.05	0.11	0.04	0.07	0.67	0.39	0.36
ENSMUSG00000018347	Zkscan6	protein_coding	0.96	1.74	1.18	3.95	3.68	3.94	4.11	3.98	4.12	4.8	4.48	5.46
ENSMUSG00000018362	Kpna2	protein_coding	13.67	14.19	18.5	7.41	6.94	8.07	8.57	8.69	9.23	13.88	14.37	14.71
ENSMUSG00000018363	Smurf2	protein_coding	6.75	6.51	8.65	24.43	24.78	24.56	25.09	25.17	25.15	14.52	14.45	14.93
ENSMUSG00000018372	Cep95	protein_coding	3.46	3.07	3.47	8.35	9.28	7.98	6.05	8.56	7.03	8.93	7.28	6.79
ENSMUSG00000018377	Vezf1	protein_coding	9	10.54	9.73	35.72	33.98	34.03	26.46	26.71	26.58	11.91	13.39	13.7
ENSMUSG00000018378	Cuedc1	protein_coding	9.84	11.27	10.54	25.23	25.57	21.04	19.2	21.33	20.63	2.07	2.71	2.22
ENSMUSG00000018379	Srsf1	protein_coding	25.9	30.25	31.51	53.77	56.19	55.67	64.76	63.55	64.66	36.84	41.93	35.65
ENSMUSG00000018381	Abi3	protein_coding	0.9	1.04	1.21	2.32	2.36	1.66	23.58	19.67	20.25	2.09	2.3	2.05
ENSMUSG00000018387	Shroom1	protein_coding	0.08	0.03	0.11	0.37	0.42	0.31	0.62	0.74	0.96	0.09	0.03	0.05
ENSMUSG00000018395	Kif3a	protein_coding	3.6	3.05	3.22	13.12	14.48	15.19	7.79	7.79	6.27	8.8	8.33	8.78
ENSMUSG00000018398	Septin8	protein_coding	4.55	5.36	5.94	122.61	124.03	120.25	23.74	24.56	26.28	45.08	45.17	43.54
ENSMUSG00000018401	Mtmr4	protein_coding	2.95	2.61	3.8	8.92	9.31	8.48	5.74	5.7	5.45	5.5	4.93	5.58
ENSMUSG00000018405	Mrm1	protein_coding	3.56	3.96	14.91	3.08	3.08	2.23	2.73	3.86	25.16	3.08	3.25	3.64
ENSMUSG00000018411	Mapt	protein_coding	12.96	15.61	17.03	0.73	0.71	0.56	1.01	1.38	1.05	0.07	0.17	0.1
ENSMUSG00000018412	Kansl1	protein_coding	4.56	5.46	5.09	17.15	15.66	14.92	14.54	14.69	15.7	22.18	20.39	21.83
ENSMUSG00000018415	Gid4	protein_coding	11	9.8	11.98	18.5	17.94	17.06	10.85	11	11.39	6.62	6.34	6.23
ENSMUSG00000018417	Myo1b	protein_coding	3.79	4.44	4.99	11.83	10.88	12.39	29.04	30.51	34.23	1.4	1.47	0.86
ENSMUSG00000018425	Dhx40	protein_coding	3.65	3.72	3.86	13.94	14.49	14.8	12.99	13.43	13.48	33.96	34.76	33.3
ENSMUSG00000018427	Ypel2	protein_coding	4.8	3.82	4.8	5.27	5.48	4.23	6.53	7.64	7.03	2.8	2.47	2.52
ENSMUSG00000018428	Akap1	protein_coding	25.17	23.68	32.03	8.13	8.04	7.4	11.17	12.14	11.82	3.09	4.1	3.2
ENSMUSG00000018433	Nol11	protein_coding	5.99	5.96	6.7	9.57	9.93	9.64	7.98	8.88	8.43	8.22	8.5	8.03
ENSMUSG00000018442	Derl2	protein_coding	9.5	11.83	13.2	24.4	28.06	25.51	13.21	15.4	14.26	28.77	23.24	30.39
ENSMUSG00000018446	C1qbp	protein_coding	61.33	67.57	62.18	29.08	23.59	32.29	30.25	30.15	29.24	26.75	26.45	26.26
ENSMUSG00000018449	Rpain	protein_coding	4.14	7.98	7.61	15.55	19.8	26.08	25.66	24.5	26.28	21.43	30.75	23.14
ENSMUSG00000018459	Slc13a3	protein_coding	0.02	0.005	0.005	0.005	0.05	0.15	0.2	0.17	0.15	8.87	9.74	8.49
ENSMUSG00000018470	Kcnab3	protein_coding	0.2	0.02	0.19	0.3	0.25	0.27	0.32	0.35	0.37	0.45	0.4	0.32
ENSMUSG00000018474	Chd3	protein_coding	3.57	6.43	5.76	55.48	53.72	43.15	30.26	42.25	39.58	29.34	37.53	32.31
ENSMUSG00000018476	Kdm6b	protein_coding	2.15	2.83	2.03	27.23	22	33.55	14.02	16.01	16.87	73.46	72.91	71.35
ENSMUSG00000018479	Chct1	protein_coding	0.005	0.005	0.005	0.005	0.005	0.12	0.005	0.005	0.005	0.005	0.005	0.005
ENSMUSG00000018481	Appbp2	protein_coding	3.94	3.96	4.17	12.52	13.68	13.61	9.23	10.39	10.42	7.13	7.8	8.01
ENSMUSG00000018486	Wnt9b	protein_coding	0.06	0.07	0.03	1.53	1.67	0.94	2.35	1.86	2.41	0.01	0.01	0.01
ENSMUSG00000018500	Adora2b	protein_coding	0.09	0.11	0.38	3.86	3.36	5.67	0.9	0.75	0.34	1.21	0.87	0.95
ENSMUSG00000018501	Ncor1	protein_coding	25.76	22.15	31.75	56.98	53.31	62.83	39.41	41.59	47.1	54.87	49	61.21
ENSMUSG00000018507	Trpv2	protein_coding	0.5	0.26	0.27	1.43	1.93	1.14	4.03	5.26	4.13	23.36	20.32	20.57
ENSMUSG00000018509	Cenpv	protein_coding	7.72	7.16	6.18	2.33	3.46	2.54	3.11	2.44	2.45	3.63	3.31	2.33
ENSMUSG00000018537	Pcgf2	protein_coding	1.08	1.07	0.91	8.39	8.44	5.32	7.81	8.05	7.11	2.2	2.01	1.43
ENSMUSG00000018541	Cwc25	protein_coding	1.85	2.27	2.23	9.62	9.64	10.1	8.82	9.41	8.85	11.64	11.02	12.35
ENSMUSG00000018543	1700001P01Rik	protein_coding	0.005	0.13	0.005	0.005	0.005	0.14	0.33	0.005	0.005	0.005	0.32	0.14
ENSMUSG00000018547	Pip4k2b	protein_coding	3.81	3.33	4.31	13.64	13.35	11.04	9.15	10.91	10.78	9.92	11.63	11.52
ENSMUSG00000018548	Trim37	protein_coding	1.47	1.23	1.46	5.18	5.1	4.73	5.05	4.56	4.78	3.12	3.33	3.19
ENSMUSG00000018554	Ybx2	protein_coding	8.59	10.09	7.91	0.24	0.54	0.45	0.72	1.2	1.42	0.04	0.005	0.005
ENSMUSG00000018559	Ctdnep1	protein_coding	21.3	26.32	25.61	40.03	34.74	36.91	42.01	36.65	35.75	43.19	40.86	44.7
ENSMUSG00000018565	Elp5	protein_coding	14.52	15.47	13.84	20.47	18.51	22.59	26.37	22.64	22.57	18.18	21.42	21.63
ENSMUSG00000018566	Slc2a4	protein_coding	89.95	89.72	104.37	2.62	2.52	1.6	7.28	9.89	8.02	0.66	0.59	0.57
ENSMUSG00000018567	Gabarap	protein_coding	101.43	104.77	98.44	175.78	166.37	172.58	164.04	141.1	146.81	274.68	261.58	273.66
ENSMUSG00000018569	Cldn7	protein_coding	0.005	0.04	0.08	0.005	0.14	0.55	0.1	0.35	0.21	0.13	0.005	0.005
ENSMUSG00000018570	2810408A11Rik	protein_coding	0.11	0.03	0.12	0.26	0.36	0.15	0.53	0.55	1.03	0.26	0.14	0.23
ENSMUSG00000018572	Phf23	protein_coding	3.84	4.86	4.7	23.36	17.63	18.45	16.54	23.18	23.54	20.91	19.12	19.75
ENSMUSG00000018574	Acadvl	protein_coding	315.08	306.85	335.48	39.3	35.52	40.92	41.59	40.14	40.33	28.38	28.92	27.57
ENSMUSG00000018581	Dnah11	protein_coding	0.01	0.005	0.005	0.005	0.03	0.005	0.03	0.02	0.005	0.005	0.01	0.005
ENSMUSG00000018583	G3bp1	protein_coding	9.95	10.12	11.64	17.26	17.07	17.14	19.38	19.98	18.06	20.22	20.59	21.12
ENSMUSG00000018585	Atox1	protein_coding	25.18	27.51	23.9	76.38	86.3	74.16	132.06	116.56	110.8	120.64	133.08	133.46
ENSMUSG00000018593	Sparc	protein_coding	68.88	75.02	79.06	1316.16	1370.29	1249.18	814.12	796.07	802.78	17.35	16.85	17.84
ENSMUSG00000018599	Mief2	protein_coding	5.27	5.25	7.13	1.74	2.36	2.28	1.43	1.42	1.35	0.96	1.58	1.41
ENSMUSG00000018604	Tbx3	protein_coding	2.01	1.65	1.4	1.88	2.5	1.46	13.29	13.28	12.32	0.15	0.04	0.09
ENSMUSG00000018648	Dusp14	protein_coding	0.04	0.005	0.005	3.37	3.68	3.26	2.62	1.91	1.64	0.22	0.14	0.06
ENSMUSG00000018651	Tada2a	protein_coding	2.18	2.5	2.68	7.04	7.32	8.08	4.01	4.13	4	5.09	4.01	3.51
ENSMUSG00000018654	Ikzf1	protein_coding	0.04	0.04	0.09	0.05	0.2	0.15	1.39	2.18	1.9	39.18	35.99	37.12
ENSMUSG00000018656	Tcaf3	protein_coding	0.005	0.005	0.005	0.02	0.02	0.005	0.005	0.005	0.005	0.005	0.005	0.005
ENSMUSG00000018659	Pnpo	protein_coding	3.89	3.5	4.44	1.64	1.91	1.53	5.01	3.97	4.3	5.55	6.41	5.14
ENSMUSG00000018661	Cog1	protein_coding	3.44	4.05	3.91	10.3	9.99	10.61	8.15	8.78	10.15	6.71	8.42	7.86
ENSMUSG00000018666	Cbx1	protein_coding	11.25	12.12	13.16	27.38	28.46	24.39	36.04	36.59	36.3	23.76	20.62	20.95
ENSMUSG00000018669	Cdk5rap3	protein_coding	4.23	4.2	4.02	22.68	19.75	19.72	11.83	11.64	10.6	10.62	8.43	10.12
ENSMUSG00000018672	Copz2	protein_coding	16.9	15.81	12.77	59.02	56.33	57.34	44.17	35.41	36.16	9.7	11.71	10.93
ENSMUSG00000018677	Slc25a39	protein_coding	30.66	29.07	32.42	25.96	27.86	23.14	23.13	20.72	20.36	22.13	19.02	18.07
ENSMUSG00000018678	Sp2	protein_coding	1.66	2.01	1.65	8.08	8.83	8.2	8.05	8.23	8.07	8.15	8.99	7.55
ENSMUSG00000018697	Aatf	protein_coding	4.05	4.47	3.84	14.33	14.98	14.47	12.66	14.08	13.22	15.88	17.74	17.52
ENSMUSG00000018698	Lhx1	protein_coding	0.005	0.005	0.005	0.005	0.2	0.005	0.005	0.06	0.03	0.005	0.005	0.005
ENSMUSG00000018707	Dync1h1	protein_coding	11.73	12.57	17.62	39.66	42.56	41.92	34.27	38.54	34.49	34.22	27.12	28.82
ENSMUSG00000018727	Cpsf4l	protein_coding	0.05	0.12	0.005	0.15	0.005	0.06	0.16	0.005	0.005	0.07	0.005	0.005
ENSMUSG00000018733	Pex12	protein_coding	2.43	2.55	2.09	5.3	3.35	3.81	3.78	3.48	4.09	3.5	3.42	2.77
ENSMUSG00000018736	Ndel1	protein_coding	13.11	12.57	15.72	68.28	62.64	69.62	84.69	82.16	78.98	40.39	36.99	38.1
ENSMUSG00000018740	Slc25a35	protein_coding	1.64	1.72	1.76	2.7	2.34	2.98	1.69	2.53	1.52	0.81	0.54	0.42
ENSMUSG00000018750	Zbtb4	protein_coding	3.29	2.83	3.51	29.12	32.89	23.23	26.03	29.79	26.83	11.15	12.58	13.58
ENSMUSG00000018752	Tnfsfm13	protein_coding	1.52	1.04	1.26	6.07	6.18	5.32	21.69	17.46	18.01	11.9	13.4	11.8
ENSMUSG00000018761	Mpdu1	protein_coding	4.8	7.05	6.34	27.03	20.02	31.08	34.34	26.85	27.1	33.67	34.12	37.67
ENSMUSG00000018765	Fxr2	protein_coding	19.62	18.33	21.18	25.06	24.72	23.97	28.61	28.3	24.35	18.77	20.02	18.95
ENSMUSG00000018770	Atp5mc3	protein_coding	1512.28	1564.69	1404.05	154.46	147.41	144.12	230.82	212.02	221.27	128.1	132.75	126.1
ENSMUSG00000018774	Cd68	protein_coding	2.07	1.33	0.72	1.03	2.06	3.03	12.84	13.43	11.89	529.08	534.31	505.06
ENSMUSG00000018776	Slc35g3	protein_coding	0.04	0.005	0.04	0.18	0.08	0.04	0.005	0.29	0.1	0.04	0.005	0.04
ENSMUSG00000018796	Acsl1	protein_coding	172.75	165.25	196.24	4.43	4.79	3.73	12.71	15.19	13.39	16.03	16.21	17.26
ENSMUSG00000018800	Abca5	protein_coding	1.04	0.82	1.12	5	5.82	4.83	1.38	2.55	2.02	0.13	0.29	0.16
ENSMUSG00000018809	Smyd4	protein_coding	0.61	1.02	1.38	1.75	1.37	1.59	1.57	1.56	1.31	1.2	1.5	1.79
ENSMUSG00000018819	Lsp1	protein_coding	8.16	10.27	11.12	271.15	233.9	246.16	24.22	27.66	29.38	357.06	341.22	364.18
ENSMUSG00000018820	Zfyve27	protein_coding	2.96	3.57	3.51	6.95	6.88	6.35	7.54	8.74	9.51	8.23	6.88	7.73
ENSMUSG00000018821	Avpi1	protein_coding	3.05	3.8	2.91	1.78	3.44	3.06	4.95	7.23	6.55	3.25	3.47	3.53
ENSMUSG00000018822	Sfrp5	protein_coding	0.31	0.19	0.25	0.03	0.005	0.06	0.62	0.89	0.7	0.005	0.005	0.005
ENSMUSG00000018830	Myh11	protein_coding	9.32	9.17	4.67	22.75	23.31	14.5	152.79	172.07	173.62	0.97	1.12	1.12
ENSMUSG00000018841	Rad51d	protein_coding	1.54	1.37	1.55	4.65	3.81	4.04	3.09	4.82	3.46	4.34	4.69	4.57
ENSMUSG00000018844	Fndc8	protein_coding	0.005	0.005	0.02	0.005	0.03	0.03	0.005	0.09	0.03	0.005	0.03	0.05
ENSMUSG00000018845	Unc45b	protein_coding	35.04	34.23	46.26	12.82	11.6	8.5	62.66	70.98	67.48	1.17	0.49	0.32
ENSMUSG00000018846	Pank3	protein_coding	3.63	4.26	4.58	14.96	16.5	16.19	13.37	14.22	14.59	9.94	10.39	9.63
ENSMUSG00000018848	Rars	protein_coding	13.25	15.61	16.05	22.41	19.67	22.77	23.78	21.54	20.23	27.37	27.55	26.05
ENSMUSG00000018849	Wwc1	protein_coding	0.09	0.14	0.005	2.26	2.09	1.36	0.85	2.13	1.9	0.1	0.01	0.01
ENSMUSG00000018858	Mrpl58	protein_coding	24.16	25.12	24.54	24.04	14.37	20.16	20.98	20.61	18.94	14.19	12.51	14.9
ENSMUSG00000018861	Fdxr	protein_coding	1.63	2.29	1.42	5.52	4.56	3.29	4.11	3.68	3.44	3.7	3.44	3.37
ENSMUSG00000018865	Sult4a1	protein_coding	0.005	0.04	0.02	0.26	0.05	0.16	0.45	0.03	0.03	0.005	0.05	0.09
ENSMUSG00000018868	Pnpla5	protein_coding	0.005	0.005	0.005	0.005	0.005	0.005	0.03	0.005	0.005	0.005	0.005	0.005
ENSMUSG00000018882	Mrpl45	protein_coding	16.5	17.57	20.05	4.71	4.42	6.13	7.06	6.36	6.19	6.07	6.1	7.32
ENSMUSG00000018893	Mb	protein_coding	7681.81	7782.81	8804.46	22.03	31.49	22.11	308.86	298.99	311.39	52.81	57.19	54.24
ENSMUSG00000018899	Irf1	protein_coding	6.01	5.44	3.73	382.28	250.01	329.59	216.9	221.27	223.37	238.46	237.46	232.73
ENSMUSG00000018900	Slc22a5	protein_coding	5.24	4.84	5.16	6.86	6.84	6.46	9.86	8.84	9.46	5.09	5.49	5.53
ENSMUSG00000018906	P4ha2	protein_coding	13.71	13.15	16.2	31.74	31.34	43.47	22.71	23.31	21.42	4.21	4.72	3.91
ENSMUSG00000018907	Alox12e	protein_coding	0.005	0.005	0.005	0.28	0.24	0.1	0.03	0.03	0.03	0.005	0.005	0.005
ENSMUSG00000018909	Arrb1	protein_coding	1.49	1.83	2.9	36.69	31.98	26.35	21.84	30.28	28.07	37.69	33.36	34.47
ENSMUSG00000018916	Csf2	protein_coding	0.09	0.005	0.005	1.86	1.13	4.18	0.005	0.005	0.005	0.19	0.43	0.28
ENSMUSG00000018919	Tm4sf5	protein_coding	0.25	0.06	0.005	9.48	6.42	6.69	2.43	3.39	2.78	1.16	1.02	1.16
ENSMUSG00000018920	Cxcl16	protein_coding	0.68	0.64	0.73	19.75	15.26	18.84	24.97	25.09	29.18	166.2	162.58	163.51
ENSMUSG00000018921	Pelp1	protein_coding	2.3	2.42	2.57	8.49	7.13	5.55	6.36	7.06	6.12	6.06	5.38	6.55
ENSMUSG00000018923	Med11	protein_coding	2.87	2.2	1.69	6.11	7.66	6.82	10.4	13.97	11.21	30.58	33.71	34.67
ENSMUSG00000018924	Alox15	protein_coding	0.005	0.02	0.005	0.36	0.76	0.23	0.41	0.26	0.22	3.45	4	3.13
ENSMUSG00000018925	Heatr9	protein_coding	0.005	0.005	0.005	0.005	0.005	0.005	0.005	0.005	0.11	0.13	0.14	0.09
ENSMUSG00000018927	Ccl6	protein_coding	0.87	1.41	1.62	0.28	2.63	5.67	33.24	28.34	28.36	1298.37	1232.51	1200.76
ENSMUSG00000018930	Ccl4	protein_coding	0.24	0.005	0.48	1.53	6.85	16.84	75.45	78.07	77.06	3295.14	3482.16	3428.39
ENSMUSG00000018931	Natd1	protein_coding	1.06	1.33	1.4	3.52	3.66	2.69	2.44	2.96	2.55	3.55	3.27	3.54
ENSMUSG00000018932	Map2k3	protein_coding	15.42	12.66	15.55	19.6	20.39	19.98	24.36	24.46	24.17	31.9	28.69	33.71
ENSMUSG00000018965	Ywhah	protein_coding	20.71	23.9	25.91	85.95	92.4	81.47	118.55	134.93	124.59	121.86	114.98	113.04
ENSMUSG00000018973	Hoxb1	protein_coding	0.005	0.005	0.005	0.005	0.005	0.005	0.005	0.005	0.03	0.005	0.005	0.005
ENSMUSG00000018974	Sart3	protein_coding	3.36	2.62	2.76	10.13	8.69	8	9.26	9.32	10.39	9.67	8.83	9.56
ENSMUSG00000018983	E2f2	protein_coding	0.03	0.01	0.03	0.11	0.16	0.08	0.4	0.53	0.6	1.65	1.1	1.06
ENSMUSG00000018986	Slfn3	protein_coding	0.89	1.03	1.28	1.65	1.38	1.46	10.19	12.44	13	3.47	3.01	2.12
ENSMUSG00000018995	Nars2	protein_coding	2.86	3.27	2.73	2.8	1.42	2.36	2.44	2.29	2.72	1.22	0.76	1.28
ENSMUSG00000018999	Slc35b4	protein_coding	1.15	1.52	0.9	12.73	13.3	12.18	6.13	8.32	7.2	9.86	10.81	9.46
ENSMUSG00000019027	Dnah1	protein_coding	0.005	0.005	0.005	0.11	0.12	0.06	0.04	0.02	0.02	0.04	0.005	0.005
ENSMUSG00000019039	Dalrd3	protein_coding	8.91	11.67	7.21	21.28	23.54	20.29	16.6	16.61	18.8	15.14	21.61	17.98
ENSMUSG00000019054	Fis1	protein_coding	57.34	63.33	57.99	75.2	71.58	72.31	100.27	99.55	90.56	64.62	67.83	62.79
ENSMUSG00000019055	Plod1	protein_coding	15.32	16.12	21.4	40.5	43.99	42.62	77.13	71.33	73.12	31.1	27.71	29.66
ENSMUSG00000019066	Rab3d	protein_coding	1.23	1.42	1.5	19.79	19.16	19.09	13.47	14.53	13.64	6.22	5.87	6.35
ENSMUSG00000019080	Mfsd3	protein_coding	0.46	0.57	1.67	1.57	2.6	1.9	0.89	1.13	1.32	0.97	2.25	0.73
ENSMUSG00000019082	Slc25a22	protein_coding	11.49	11.13	9.27	9.87	7.98	12.19	7.55	9.53	8.15	9.82	8.08	8.46
ENSMUSG00000019087	Atp6ap1	protein_coding	32.26	35.26	43.72	117.39	107.17	113.9	91.86	87.78	84.98	145.77	145.7	145.17
ENSMUSG00000019088	Dnase1l1	protein_coding	3.08	3.23	4.72	21.1	17.53	19.78	23.16	17.88	18.34	59.3	67.89	65.31
ENSMUSG00000019102	Aldh3a1	protein_coding	0.16	0.09	0.1	4.33	5.15	4.37	2.81	2.4	2.35	0.04	0.16	0.17
ENSMUSG00000019122	Ccl9	protein_coding	0.64	0.56	0.42	0.16	0.77	4.35	21.13	14.43	12.34	832.42	870.33	910.47
ENSMUSG00000019124	Scrn1	protein_coding	0.96	0.78	1.41	23.93	24.36	25.9	2.72	2.63	2.66	0.18	0.57	0.32
ENSMUSG00000019132	BC005537	protein_coding	23.01	25.84	23.24	50.88	50.85	48.48	42.34	45.2	45.46	119.72	116.88	122.98
ENSMUSG00000019139	Isyna1	protein_coding	5.96	4.08	3.86	10.82	7.57	5.33	21.01	18.96	21.85	10.61	11.74	10.56
ENSMUSG00000019143	Hars2	protein_coding	6.7	7.09	5.84	11.6	11.97	9.59	12.1	11.85	15.37	7.71	8.91	7.31
ENSMUSG00000019158	Tmem160	protein_coding	11.74	10.44	8.64	11.53	12.49	9.69	11.23	9.66	10.41	9.45	9.36	9.34
ENSMUSG00000019173	Rab5c	protein_coding	9.95	8.97	10.01	70.51	65.71	67.39	88.23	82.89	80.53	137.4	128.54	133.69
ENSMUSG00000019178	Styxl1	protein_coding	0.005	0.005	0.005	0.005	0.07	0.42	0.005	0.04	0.06	0.11	0.12	0.005
ENSMUSG00000019179	Mdh2	protein_coding	501.16	506.43	507.41	83.1	77.91	78.77	108.98	104.98	103.53	55.57	53.42	56.6
ENSMUSG00000019188	H13	protein_coding	6.28	6.03	6.87	39.21	34.82	35.64	29.71	26.23	25.29	19.33	19.52	22.6
ENSMUSG00000019189	Rnf145	protein_coding	1.27	1.91	1.65	18.13	17.84	14.44	13.43	15.28	14.13	23.15	21.75	25
ENSMUSG00000019194	Scn1b	protein_coding	2.87	3.79	2.54	19.77	20.32	18.72	7.83	8.33	8.01	8.82	7.75	9.17
ENSMUSG00000019210	Atp6v1e1	protein_coding	55.94	57.39	56.4	47.71	46.91	47.85	62.06	58.16	55.89	115	110.82	99.82
ENSMUSG00000019214	Chtf18	protein_coding	0.28	0.06	0.03	0.66	0.46	0.75	0.54	0.93	0.64	1.87	1.96	1.84
ENSMUSG00000019230	Lhx9	protein_coding	0.03	0.005	0.005	0.05	0.04	0.07	0.05	0.13	0.03	0.07	0.08	0.005
ENSMUSG00000019232	Etnppl	protein_coding	0.005	0.005	0.005	0.005	0.04	0.15	0.005	0.005	0.005	0.005	0.03	0.005
ENSMUSG00000019235	Rps6kl1	protein_coding	0.47	0.55	0.4	0.76	1	0.43	5.61	5.87	5.46	0.3	0.07	0.19
ENSMUSG00000019254	Ppp1r12c	protein_coding	14.38	14.47	13.01	46.62	44.24	49.62	100.42	90.4	95.63	119.56	118.06	118.41
ENSMUSG00000019256	Ahr	protein_coding	0.73	0.93	0.64	1.19	1.32	0.95	11.55	11.44	11.63	6.6	5.79	6.44
ENSMUSG00000019261	Map1s	protein_coding	0.76	1.03	2.64	5.49	10.47	6.7	5.5	5.52	4.52	8.78	6.78	8.55
ENSMUSG00000019278	Dpep1	protein_coding	4.29	5.24	5.07	382.27	365.64	418.38	17.82	15.76	15.44	4.91	4.07	4.75
ENSMUSG00000019295	Tmem129	protein_coding	5.33	5.08	5.38	12.77	11.1	12.47	6.07	6.67	7.37	3.94	3.57	3.52
ENSMUSG00000019297	Nop9	protein_coding	1.11	2.42	1.92	3.14	4.92	3.11	3.65	3.84	3.7	3.6	4.75	7.14
ENSMUSG00000019301	Hsd17b1	protein_coding	0.04	0.17	0.04	0.1	0.05	0.05	0.005	0.05	0.06	0.29	0.27	0.19
ENSMUSG00000019302	Atp6v0a1	protein_coding	16.05	16.88	19.67	21.3	18.67	18.89	20.33	21.51	22.06	47.71	46.72	46.09
ENSMUSG00000019303	Psmc3ip	protein_coding	1.17	1.25	0.93	2.4	2.9	2.18	2.35	1.84	2.48	2.69	2.11	2.28
ENSMUSG00000019312	Grb7	protein_coding	0.005	0.02	0.005	0.35	0.005	0.005	0.23	0.42	0.15	0.005	0.005	0.005
ENSMUSG00000019320	Noxo1	protein_coding	3.54	0.13	0.005	0.91	0.58	0.33	0.68	1.42	1.19	1.04	0.75	0.85
ENSMUSG00000019326	Aoc3	protein_coding	2.11	2.14	2.04	7.77	8.52	6.94	26.85	28.72	26.14	0.33	0.46	0.41
ENSMUSG00000019338	Zfp687	protein_coding	1.07	1.4	1.83	4.78	3.5	2.89	2.8	3.64	3.42	3.73	4.18	4.43
ENSMUSG00000019359	Gdpd2	protein_coding	0.04	0.005	0.005	0.005	0.04	0.04	0.15	0.24	0.005	0.005	0.05	0.04
ENSMUSG00000019362	D8Ertd738e	protein_coding	82.23	83.7	73.27	80.08	83.81	81.55	119.6	118.25	119	131.65	133.4	123.46
ENSMUSG00000019368	Sec14l4	protein_coding	0.005	0.005	0.005	0.005	0.04	0.04	0.02	0.005	0.12	0.005	0.005	0.005
ENSMUSG00000019370	Calm3	protein_coding	28.32	27.33	35.18	84.45	84.22	75.4	72.38	73.39	73.85	58.87	53.82	53.81
ENSMUSG00000019373	Cops3	protein_coding	35.4	36.95	38.5	28.41	28.82	28.4	29.53	27.4	26.85	19.86	17.47	18.51
ENSMUSG00000019428	Fkbp8	protein_coding	22.09	24.91	26.44	60.35	56.04	57.67	70.23	63.43	63.39	60.61	58.98	58.77
ENSMUSG00000019432	Ddx39b	protein_coding	20.89	22.43	20	68.64	67.35	64.72	68.6	68.5	71.28	88.76	86.16	88.28
ENSMUSG00000019433	Gipc1	protein_coding	6.18	5.74	5.91	13.49	15.64	13.14	20.84	19.31	20.05	24.6	24.79	25.94
ENSMUSG00000019437	Tlcd1	protein_coding	3.17	2.13	2.19	10.78	11.86	11.32	1.68	3.01	3.04	1.59	0.74	1.02
ENSMUSG00000019461	Plscr3	protein_coding	3.1	3.04	4.03	26.23	22.68	21.14	40.12	35.76	34.75	18.96	18.41	16.36
ENSMUSG00000019464	Ptger1	protein_coding	0.31	0.74	0.14	0.82	0.42	0.49	0.93	1.94	1.5	1.46	1.44	1.86
ENSMUSG00000019467	Arhgef25	protein_coding	3.15	3.44	3.32	37.89	38.27	29.54	20.41	24.2	20.59	0.62	0.71	0.69
ENSMUSG00000019470	Xab2	protein_coding	2.46	2.47	2.61	11.69	12.45	11.17	15.28	15.08	13.97	13.48	14.64	13.71
ENSMUSG00000019471	Cdc37	protein_coding	29.62	33.72	40.06	57.59	54.42	55.91	63.6	60.52	62.69	66.95	63.42	59.61
ENSMUSG00000019478	Rab4a	protein_coding	1.08	1.2	1.57	3.82	4.35	4.01	5.95	5.53	3.99	1.52	1.41	0.69
ENSMUSG00000019487	Trip10	protein_coding	19.38	23.83	21.68	83.53	80.32	73.6	48.22	47.07	45.26	8.79	8.88	9.41
ENSMUSG00000019489	Cd70	protein_coding	0.005	0.005	0.005	0.005	0.005	0.005	0.005	0.005	0.005	0.005	0.1	0.005
ENSMUSG00000019494	Cops6	protein_coding	41.5	46.93	43.75	31.36	31.38	33.61	40.65	36.46	35.09	31.59	28	29.01
ENSMUSG00000019505	Ubb	protein_coding	204.08	204.57	198.73	949.06	820.3	898.31	871.4	815.94	835.99	1587.74	1520	1534.35
ENSMUSG00000019518	Ap4m1	protein_coding	1.51	1.69	1.62	9.9	9.21	7.72	8.71	8.65	8.58	11.37	10.08	8.83
ENSMUSG00000019528	Gyg	protein_coding	66.9	63.94	66.7	12.66	12.45	12.9	22.9	21.1	21.74	15.07	15.33	14.83
ENSMUSG00000019539	Rcn3	protein_coding	2.7	2.85	1.83	201.45	197.38	210.43	72.34	53.26	57.68	42.46	38.78	41.36
ENSMUSG00000019558	Slc6a8	protein_coding	32.83	36.2	36.21	22.57	20.54	17.94	14.89	13.71	13.64	2.42	2.75	2.47
ENSMUSG00000019564	Arid3a	protein_coding	0.14	0.23	0.15	0.65	0.55	0.51	0.81	0.88	1.12	2.78	2.87	2.93
ENSMUSG00000019577	Pdk4	protein_coding	222.69	220.65	161.67	11.67	12.75	11.86	11.21	13.03	12.18	1.41	1.63	1.56
ENSMUSG00000019578	Ubxn6	protein_coding	10.36	9.06	12.34	19.81	20.67	21.48	18.24	21.59	15.05	13.93	14.49	14.98
ENSMUSG00000019579	Mydgf	protein_coding	5.62	5.12	6.35	23.82	23.5	24.34	21.66	20.4	20.27	20.98	22.28	21.29
ENSMUSG00000019590	Cyb561	protein_coding	2.16	2.1	1.6	14.14	15.58	16.37	16.61	14.93	14.62	0.29	0.39	0.41
ENSMUSG00000019647	Sema6a	protein_coding	1.6	1.8	1.88	8.24	7.51	6.08	22.38	23.73	23.12	0.84	0.7	0.57
ENSMUSG00000019659	Ccdc12	protein_coding	27.76	26.9	22.83	44.14	45.51	46.24	83.21	78.53	74.55	64.14	75	68.13
ENSMUSG00000019689	Fmc1	protein_coding	92.97	93.13	97.17	40.21	33.09	31.03	45.13	26.97	28.12	15.14	13.63	14.55
ENSMUSG00000019699	Akt3	protein_coding	2.4	3.09	2.59	23.53	24.44	22.61	25.94	29.74	29.28	7.08	7.6	7.43
ENSMUSG00000019710	Mrpl24	protein_coding	33.69	33.04	31.72	41.93	39.22	44.45	59.69	51.75	55.67	56.74	50.98	57.95
ENSMUSG00000019715	Gle1	protein_coding	4.24	4.72	4.02	13.54	12.87	13.67	14.24	15.33	16.94	8.58	9.4	10.25
ENSMUSG00000019718	L3hypdh	protein_coding	1.76	1.69	2.19	4.95	4.61	4.1	2.16	2.41	1.57	0.76	0.26	0.61
ENSMUSG00000019726	Lyst	protein_coding	0.65	0.63	0.67	13.86	6.1	5.44	3.11	3.42	3.65	3.4	3.3	3.51
ENSMUSG00000019731	Slc35e1	protein_coding	14.62	13.5	16.95	15.03	14.76	16.4	13.78	14.78	13.59	11.63	11.41	10.36
[truncated: 14,432 more rows]

## Sheet: Sheet2_Figure 3B
CM-specific	Category	Term	Count	%	PValue	Genes	List Total	Pop Hits	Pop Total	Fold Enrichment	Bonferroni	Benjamini	FDR
	KEGG_PATHWAY	mmu00190:Oxidative phosphorylation	74	5.50186	4.14229e-48	COX7B, NDUFA13, NDUFA11, NDUFA12, COX4I1, NDUFA10, COX6A2, COX7C, UQCRFS1, COX8B, NDUFC2, NDUFC1, SDHD, SDHA, SDHB, COX6B1, NDUFS7, PPA2, NDUFS6, NDUFS5, NDUFS4, UQCRC1, NDUFS3, NDUFS2, NDUFS1, UQCRC2, NDUFB9, NDUFB8, NDUFB7, UQCRB, NDUFB10, NDUFB11, NDUFB5, NDUFB4, COX17, NDUFB3, NDUFB2, ATP5MC3, UQCR11, COX7A2, COX5A, ATP5MC1, ATP5F1A, ATP5F1B, COX11, CYC1, NDUFV3, NDUFV2, ATP5MG, NDUFV1, ATP5M…	665	141	9718	7.66951	1.28825e-45	6.44126e-46	5.44711e-46
	GOTERM_BP_DIRECT	GO:0032543~mitochondrial translation	34	2.52788	2.14774e-21	MRPS35, GFM2, MRPS33, MRPS34, MRPL19, MRPS31, MRPL16, MRPL14, MRPL37, MRPL12, MRPL34, MRPL55, MRPL41, MRPL2, MRPL1, MTG1, GADD45GIP1, MRPS28, NDUFA7, MRPS27, MRPS22, MRPS23, MRPL28, GATB, MRPS21, MRPL47, QRSL1, MRPL45, MRPL46, MRPL44, MRPL30, MRPL53, MRPL50, MRPL51	1303	95	29878	8.20658	8.61672e-18	1.63355e-18	1.57207e-18
	GOTERM_BP_DIRECT	GO:0046034~ATP metabolic process	11	0.817844	1.61504e-06	ATP5F1A, ATP5F1B, AK1, ABCC9, ATP1A2, AK4, NDUFS1, ATP1B1, MYH6, CLPX, MYH7	1303	35	29878	7.20662	0.0064586	0.000113676	0.000109398
CF-specific	Category	Term	Count	%	PValue	Genes	List Total	Pop Hits	Pop Total	Fold Enrichment	Bonferroni	Benjamini	FDR
	KEGG_PATHWAY	mmu04512:ECM-receptor interaction	41	1.527	9.47937e-16	TNXB, LAMA2, ITGB5, LAMA1, LAMC3, LAMA4, ITGB3, ITGA2B, TNC, LAMC2, LAMC1, THBS2, THBS1, THBS4, THBS3, CHAD, DAG1, ITGB8, ITGAV, GP1BB, LAMB2, ITGA2, FN1, LAMB1, HSPG2, COL1A1, COL1A2, FRAS1, COL6A2, COL4A3, COL6A1, ITGA11, COL6A4, COL4A6, COL9A1, COL4A5, COL6A3, COL6A6, COL6A5, ITGA5, COL9A2	1101	89	9718	4.06615	3.3773e-13	3.20403e-13	2.78693e-13
	KEGG_PATHWAY	mmu04510:Focal adhesion	58	2.16015	2.48764e-11	MYLK2, ITGB5, LAMC3, ITGB3, ITGA2B, RASGRF1, TNC, LAMC2, LAMC1, ELK1, ARHGAP35, ITGB8, ITGAV, PDGFRB, PDGFRA, ITGA2, EMP1, PRKCA, PGF, COL6A2, COL4A3, COL6A1, COL4A6, COL6A4, COL4A5, COL6A3, COL6A6, ITGA5, COL6A5, MET, SHC2, SHC3, TNXB, LAMA2, LAMA1, SRC, LAMA4, PIK3R2, THBS2, THBS1, THBS4, EGFR, THBS3, MAPK9, ERBB2, CHAD, FYN, PAK3, LAMB2, FN1, LAMB1, VEGFD, PARVA, COL1A1, COL1A2, ITGA11, COL9A1…	1101	202	9718	2.53435	8.40823e-09	1.93537e-09	1.68343e-09
	KEGG_PATHWAY	mmu04350:TGF-beta signaling pathway	32	1.19181	9.24706e-07	AMHR2, CHRD, THBS1, LTBP1, MYC, NEO1, LEFTY1, CDKN2B, TGFB2, SMAD3, TGFB3, FST, INHBB, INHBA, GDF6, RGMB, BMP7, DCN, RGMA, TGFBR2, SKI, BMP4, GREM2, TFR2, BAMBI, ID4, ID3, BMPR1B, FMOD, NBL1, BMPR1A, FBN1	1101	110	9718	2.56772	0.000312502	2.2325e-05	1.94188e-05
EC-specific	Category	Term	Count	%	PValue	Genes	List Total	Pop Hits	Pop Total	Fold Enrichment	Bonferroni	Benjamini	FDR
	KEGG_PATHWAY	mmu04670:Leukocyte transendothelial migration	28	1.39027	3.46057e-06	ITK, PIK3R3, PIK3CB, F11R, ICAM1, CDH5, PLCG1, JAM2, JAM3, PRKCG, VASP, VCAM1, ACTN1, ACTN4, PTK2, MAPK12, CLDN5, MAPK11, CLDN4, OCLN, MYL7, PECAM1, CTNNB1, ESAM, VCL, RAPGEF3, BCAR1, RAPGEF4	858	119	9718	2.66502	0.00111369	0.000123812	0.00010151
	KEGG_PATHWAY	mmu04014:Ras signaling pathway	38	1.88679	0.000385488	FLT1, RASGRF2, FLT4, PDGFB, PIK3R3, PDGFA, TGFA, PIK3CB, RASGRP2, ETS1, RASSF1, GNGT2, RRAS, PDGFD, NTF3, AKT3, PLCG1, FGF23, PAK5, PRKCG, ANGPT2, RALGAPA1, IGF2, VEGFC, GNG11, EFNA1, EFNA3, KITL, KIT, GNB4, TEK, RIN1, RAPGEF5, FGFR3, LAT, FGFR2, EPHA2, BCL2L1	858	236	9718	1.82373	0.116754	0.00435943	0.00357419
	GOTERM_BP_DIRECT	GO:0001568~blood vessel development	21	1.0427	3.30783e-07	TBX1, FOXC2, EGFL7, FOXC1, KCNJ8, FZD4, NPR2, TIE1, PDGFB, AHR, PTK2, TBX3, GATAD2A, HEY1, SOX18, HEY2, GJA4, RAPGEF1, APLNR, STRA6, EPHA2	1949	84	29878	3.83248	0.00194906	3.2516e-05	3.03935e-05
IM-specific	Category	Term	Count	%	PValue	Genes	List Total	Pop Hits	Pop Total	Fold Enrichment	Bonferroni	Benjamini	FDR
	KEGG_PATHWAY	mmu04620:Toll-like receptor signaling pathway	45	1.5327	9.61503e-12	IFNA5, CD86, CD40, IFNA6, IFNA2, PIK3CD, LY96, TNF, IKBKB, CASP8, TBK1, CCL5, CCL4, IFNAB, SPP1, CCL3, IL12B, MAP3K8, RIPK1, CD14, IFNA12, MAP2K1, IFNA13, TICAM2, IFNB1, STAT1, IFNA16, TYK2, FOS, TICAM1, MAPK14, TLR1, NFKBIA, CXCL10, IL1B, TLR9, IRF7, TLR8, TAB2, IRF5, TLR7, TLR6, TLR5, TLR2, IFNAR1	1442	104	9718	2.91602	3.30759e-09	3.67508e-10	2.84178e-10
	KEGG_PATHWAY	mmu04668:TNF signaling pathway	35	1.1921	6.62028e-05	CCL12, PIK3CD, TNFAIP3, CXCL3, TNF, IKBKB, CASP8, RPS6KA5, CREB3L3, CREB3L4, CASP3, CCL5, CCL2, MAP3K8, RIPK1, JUNB, MAP2K1, RIPK3, IFNB1, IFI47, FOS, TRAF1, CFLAR, MAPK14, TNFRSF1B, MMP9, NFKBIA, CXCL10, FRMD8, IL1B, LTA, TAB2, MAP3K14, BIRC3, CREB5	1442	118	9718	1.99893	0.0225171	0.000506084	0.000391332
	KEGG_PATHWAY	mmu04660:T cell receptor signaling pathway	35	1.1921	0.000136537	PIK3CD, BCL10, RASGRP1, TNF, MALT1, IKBKB, CDC42, PAK1, GRAP2, MAP3K8, ICOS, PAK2, IL10, VAV3, MAP2K1, NFATC2, NFATC1, FOS, MAPK14, VAV1, VAV2, NFKBIA, IL4, ZAP70, CD4, PTPRC, TEC, IFNG, PTPN6, LCP2, PDCD1, NFKBIE, MAP3K14, CARD11, NFKBIB	1442	122	9718	1.93339	0.0458858	0.000939375	0.000726377

## Sheet: Sheet3_GSEA_Figure 3E
Pathway_Negative correlation	GS<br> follow link to MSigDB	GS DETAILS	SIZE	ES	NES	NOM p-val	FDR q-val	FWER p-val	RANK AT MAX	LEADING EDGE	Pathway_positive correlation	GS<br> follow link to MSigDB	GS DETAILS	SIZE	ES	NES	NOM p-val	FDR q-val	FWER p-val	RANK AT MAX	LEADING EDGE
KEGG_PROTEASOME	KEGG_PROTEASOME	Details ...	40	-0.699191	-4.7058	0	0	0	782	tags=75%, list=10%, signal=83%	KEGG_OXIDATIVE_PHOSPHORYLATION	KEGG_OXIDATIVE_PHOSPHORYLATION	Details ...	80	0.568453	2.68192	0	0	0	2255	tags=78%, list=30%, signal=109%
KEGG_RNA_POLYMERASE	KEGG_RNA_POLYMERASE	Details ...	22	-0.508036	-2.89733	0	0	0	822	tags=55%, list=11%, signal=61%	KEGG_CITRATE_CYCLE_TCA_CYCLE	KEGG_CITRATE_CYCLE_TCA_CYCLE	Details ...	25	0.666056	2.55426	0	0	0	1432	tags=80%, list=19%, signal=98%
KEGG_SPLICEOSOME	KEGG_SPLICEOSOME	Details ...	120	-0.163399	-1.85759	0	0.0127977	0.016	5430	tags=92%, list=71%, signal=313%	KEGG_VALINE_LEUCINE_AND_ISOLEUCINE_DEGRADATION	KEGG_VALINE_LEUCINE_AND_ISOLEUCINE_DEGRADATION	Details ...	38	0.605695	2.55161	0	0	0	1868	tags=76%, list=24%, signal=101%
KEGG_AMINOACYL_TRNA_BIOSYNTHESIS	KEGG_AMINOACYL_TRNA_BIOSYNTHESIS	Details ...	38	-0.250299	-1.69759	0	0.0286982	0.047	311	tags=21%, list=4%, signal=22%	KEGG_PARKINSONS_DISEASE	KEGG_PARKINSONS_DISEASE	Details ...	82	0.52152	2.49425	0	0	0	2169	tags=73%, list=28%, signal=101%
KEGG_UBIQUITIN_MEDIATED_PROTEOLYSIS	KEGG_UBIQUITIN_MEDIATED_PROTEOLYSIS	Details ...	91	-0.16906	-1.6504	0	0.0330769	0.07	442	tags=18%, list=6%, signal=18%	KEGG_CELL_ADHESION_MOLECULES_CAMS	KEGG_CELL_ADHESION_MOLECULES_CAMS	Details ...	34	0.563409	2.35373	0	0	0	2535	tags=85%, list=33%, signal=127%
KEGG_THYROID_CANCER	KEGG_THYROID_CANCER	Details ...	16	-0.262734	-1.26565	0.162602	0.290385	0.524	273	tags=25%, list=4%, signal=26%	KEGG_METABOLISM_OF_XENOBIOTICS_BY_CYTOCHROME_P450	KEGG_METABOLISM_OF_XENOBIOTICS_BY_CYTOCHROME_P450	Details ...	27	0.567376	2.23102	0	0	0	937	tags=56%, list=12%, signal=63%
KEGG_PYRIMIDINE_METABOLISM	KEGG_PYRIMIDINE_METABOLISM	Details ...	70	-0.139123	-1.20689	0.111111	0.343994	0.652	768	tags=23%, list=10%, signal=25%	KEGG_PROPANOATE_METABOLISM	KEGG_PROPANOATE_METABOLISM	Details ...	26	0.575188	2.22292	0	0	0	1868	tags=69%, list=24%, signal=91%
KEGG_PURINE_METABOLISM	KEGG_PURINE_METABOLISM	Details ...	105	-0.13393	-1.20214	0	0.310556	0.665	768	tags=24%, list=10%, signal=26%	KEGG_FATTY_ACID_METABOLISM	KEGG_FATTY_ACID_METABOLISM	Details ...	30	0.550752	2.20973	0	0.000118056	0.001	1254	tags=63%, list=16%, signal=76%
KEGG_NUCLEOTIDE_EXCISION_REPAIR	KEGG_NUCLEOTIDE_EXCISION_REPAIR	Details ...	37	-0.164842	-1.16306	0.204545	0.338951	0.729	229	tags=14%, list=3%, signal=14%	KEGG_ARACHIDONIC_ACID_METABOLISM	KEGG_ARACHIDONIC_ACID_METABOLISM	Details ...	21	0.609586	2.19924	0	0.000104938	0.001	1842	tags=76%, list=24%, signal=100%
KEGG_RNA_DEGRADATION	KEGG_RNA_DEGRADATION	Details ...	47	-0.126924	-0.991184	0.48	0.655787	0.93	5854	tags=94%, list=77%, signal=401%	KEGG_HYPERTROPHIC_CARDIOMYOPATHY_HCM	KEGG_HYPERTROPHIC_CARDIOMYOPATHY_HCM	Details ...	47	0.500319	2.17268	0	9.44444e-05	0.001	1760	tags=55%, list=23%, signal=71%
KEGG_PROTEIN_EXPORT	KEGG_PROTEIN_EXPORT	Details ...	19	-0.191142	-0.96933	0.484849	0.644863	0.945	5519	tags=95%, list=72%, signal=342%	KEGG_ALZHEIMERS_DISEASE	KEGG_ALZHEIMERS_DISEASE	Details ...	111	0.437818	2.16256	0	0.000173102	0.002	2212	tags=63%, list=29%, signal=88%
KEGG_BASE_EXCISION_REPAIR	KEGG_BASE_EXCISION_REPAIR	Details ...	22	-0.177916	-0.965369	0.494505	0.602332	0.948	5679	tags=95%, list=74%, signal=373%	KEGG_ARRHYTHMOGENIC_RIGHT_VENTRICULAR_CARDIOMYOPATHY_ARVC	KEGG_ARRHYTHMOGENIC_RIGHT_VENTRICULAR_CARDIOMYOPATHY_ARVC	Details ...	39	0.505061	2.12532	0	0.000236151	0.003	1637	tags=56%, list=21%, signal=71%
KEGG_MISMATCH_REPAIR	KEGG_MISMATCH_REPAIR	Details ...	19	-0.169514	-0.893916	0.581395	0.69837	0.979	229	tags=16%, list=3%, signal=16%	KEGG_CARDIAC_MUSCLE_CONTRACTION	KEGG_CARDIAC_MUSCLE_CONTRACTION	Details ...	44	0.491794	2.11201	0	0.0002895	0.004	2169	tags=70%, list=28%, signal=98%
KEGG_BASAL_TRANSCRIPTION_FACTORS	KEGG_BASAL_TRANSCRIPTION_FACTORS	Details ...	24	-0.11245	-0.64786	0.975	0.96172	0.996	6275	tags=96%, list=82%, signal=540%	KEGG_DILATED_CARDIOMYOPATHY	KEGG_DILATED_CARDIOMYOPATHY	Details ...	51	0.476904	2.11167	0	0.000268821	0.004	1760	tags=55%, list=23%, signal=71%
REACTOME_G1_S_DNA_DAMAGE_CHECKPOINTS	REACTOME_G1_S_DNA_DAMAGE_CHECKPOINTS		51	-0.566058	-4.84423	0	0	0	782	tags=63%, list=10%, signal=69%	KEGG_BUTANOATE_METABOLISM	KEGG_BUTANOATE_METABOLISM	Details ...	21	0.562845	2.09371	0	0.0002509	0.004	1537	tags=62%, list=20%, signal=77%
REACTOME_NEGATIVE_REGULATION_OF_NOTCH4_SIGNALING	REACTOME_NEGATIVE_REGULATION_OF_NOTCH4_SIGNALING		50	-0.564157	-4.71412	0	0	0	786	tags=64%, list=10%, signal=71%	KEGG_HUNTINGTONS_DISEASE	KEGG_HUNTINGTONS_DISEASE	Details ...	118	0.414692	2.05762	0	0.000525767	0.009	2169	tags=61%, list=28%, signal=84%
REACTOME_DEGRADATION_OF_DVL	REACTOME_DEGRADATION_OF_DVL		51	-0.600088	-4.57838	0	0	0	786	tags=67%, list=10%, signal=74%	KEGG_LEUKOCYTE_TRANSENDOTHELIAL_MIGRATION	KEGG_LEUKOCYTE_TRANSENDOTHELIAL_MIGRATION	Details ...	79	0.426677	2.04686	0	0.00055084	0.01	3619	tags=77%, list=47%, signal=145%
REACTOME_VIF_MEDIATED_DEGRADATION_OF_APOBEC3G	REACTOME_VIF_MEDIATED_DEGRADATION_OF_APOBEC3G		48	-0.601802	-4.47517	0	0	0	786	tags=67%, list=10%, signal=74%	KEGG_DRUG_METABOLISM_CYTOCHROME_P450	KEGG_DRUG_METABOLISM_CYTOCHROME_P450	Details ...	28	0.516572	2.03815	0	0.000624802	0.012	930	tags=54%, list=12%, signal=61%
REACTOME_STABILIZATION_OF_P53	REACTOME_STABILIZATION_OF_P53		48	-0.589614	-4.46711	0	0	0	782	tags=65%, list=10%, signal=72%	KEGG_LEISHMANIA_INFECTION	KEGG_LEISHMANIA_INFECTION	Details ...	39	0.462833	1.9637	0	0.00113883	0.023	3051	tags=69%, list=40%, signal=115%
REACTOME_CROSS_PRESENTATION_OF_SOLUBLE_EXOGENOUS_ANTIGENS_ENDOSOMES	REACTOME_CROSS_PRESENTATION_OF_SOLUBLE_EXOGENOUS_ANTIGENS_ENDOSOMES		43	-0.626314	-4.41328	0	0	0	782	tags=70%, list=10%, signal=77%	KEGG_BETA_ALANINE_METABOLISM	KEGG_BETA_ALANINE_METABOLISM	Details ...	15	0.572583	1.9415	0.00113379	0.00159153	0.034	1938	tags=73%, list=25%, signal=98%
REACTOME_DECTIN_1_MEDIATED_NONCANONICAL_NF_KB_SIGNALING	REACTOME_DECTIN_1_MEDIATED_NONCANONICAL_NF_KB_SIGNALING		55	-0.532241	-4.36527	0	0	0	782	tags=60%, list=10%, signal=66%	KEGG_PORPHYRIN_AND_CHLOROPHYLL_METABOLISM	KEGG_PORPHYRIN_AND_CHLOROPHYLL_METABOLISM		25	0.505108	1.93774	0	0.00151574	0.034	2225	tags=60%, list=29%, signal=84%
REACTOME_APC_C:CDH1_MEDIATED_DEGRADATION_OF_CDC20_AND_OTHER_APC_C:CDH1_TARGETED_PROTEINS_IN_LATE_MITOSIS_EARLY_G1	REACTOME_APC_C:CDH1_MEDIATED_DEGRADATION_OF_CDC20_AND_OTHER_APC_C:CDH1_TARGETED_PROTEINS_IN_LATE_MITOSIS_EARLY_G1		59	-0.503478	-4.33601	0	0	0	782	tags=56%, list=10%, signal=62%	KEGG_TRYPTOPHAN_METABOLISM	KEGG_TRYPTOPHAN_METABOLISM		21	0.522161	1.93097	0	0.00157398	0.037	1587	tags=62%, list=21%, signal=78%
REACTOME_REGULATION_OF_RUNX2_EXPRESSION_AND_ACTIVITY	REACTOME_REGULATION_OF_RUNX2_EXPRESSION_AND_ACTIVITY		56	-0.523901	-4.33306	0	0	0	786	tags=61%, list=10%, signal=67%	KEGG_RETINOL_METABOLISM	KEGG_RETINOL_METABOLISM		15	0.575738	1.93027	0.00114286	0.00150554	0.037	930	tags=53%, list=12%, signal=61%
REACTOME_FBXL7_DOWN_REGULATES_AURKA_DURING_MITOTIC_ENTRY_AND_IN_EARLY_MITOSIS	REACTOME_FBXL7_DOWN_REGULATES_AURKA_DURING_MITOTIC_ENTRY_AND_IN_EARLY_MITOSIS		48	-0.593518	-4.28784	0	0	0	786	tags=67%, list=10%, signal=74%	KEGG_STARCH_AND_SUCROSE_METABOLISM	KEGG_STARCH_AND_SUCROSE_METABOLISM		24	0.515409	1.92722	0	0.00152059	0.039	1005	tags=54%, list=13%, signal=62%
REACTOME_NEDDYLATION	REACTOME_NEDDYLATION		133	-0.374198	-4.22876	0	0	0	790	tags=43%, list=10%, signal=47%	KEGG_HEMATOPOIETIC_CELL_LINEAGE	KEGG_HEMATOPOIETIC_CELL_LINEAGE		19	0.525412	1.88252	0	0.00254604	0.068	3232	tags=89%, list=42%, signal=155%
REACTOME_DEGRADATION_OF_AXIN	REACTOME_DEGRADATION_OF_AXIN		47	-0.589746	-4.21548	0	0	0	782	tags=66%, list=10%, signal=73%	KEGG_CALCIUM_SIGNALING_PATHWAY	KEGG_CALCIUM_SIGNALING_PATHWAY		70	0.398181	1.8806	0	0.00244811	0.068	2552	tags=61%, list=33%, signal=91%
REACTOME_THE_ROLE_OF_GTSE1_IN_G2_M_PROGRESSION_AFTER_G2_CHECKPOINT	REACTOME_THE_ROLE_OF_GTSE1_IN_G2_M_PROGRESSION_AFTER_G2_CHECKPOINT		61	-0.493322	-4.21337	0	0	0	646	tags=51%, list=8%, signal=55%	KEGG_PYRUVATE_METABOLISM	KEGG_PYRUVATE_METABOLISM		28	0.469197	1.82201	0.00320171	0.00474715	0.131	1614	tags=54%, list=21%, signal=68%
REACTOME_CYCLIN_A:CDK2_ASSOCIATED_EVENTS_AT_S_PHASE_ENTRY	REACTOME_CYCLIN_A:CDK2_ASSOCIATED_EVENTS_AT_S_PHASE_ENTRY		63	-0.471712	-4.10123	0	0	0	886	tags=57%, list=12%, signal=64%	KEGG_EPITHELIAL_CELL_SIGNALING_IN_HELICOBACTER_PYLORI_INFECTION	KEGG_EPITHELIAL_CELL_SIGNALING_IN_HELICOBACTER_PYLORI_INFECTION		47	0.397647	1.76027	0	0.00938278	0.244	3634	tags=68%, list=48%, signal=129%
REACTOME_REGULATION_OF_MITOTIC_CELL_CYCLE	REACTOME_REGULATION_OF_MITOTIC_CELL_CYCLE		66	-0.454639	-4.07099	0	0	0	646	tags=48%, list=8%, signal=53%	KEGG_GLYCOLYSIS_GLUCONEOGENESIS	KEGG_GLYCOLYSIS_GLUCONEOGENESIS		37	0.423134	1.75926	0.00209864	0.00918823	0.247	1105	tags=46%, list=14%, signal=53%
REACTOME_HEDGEHOG_LIGAND_BIOGENESIS	REACTOME_HEDGEHOG_LIGAND_BIOGENESIS		54	-0.524831	-4.05953	0	0	0	782	tags=59%, list=10%, signal=66%	KEGG_ALANINE_ASPARTATE_AND_GLUTAMATE_METABOLISM	KEGG_ALANINE_ASPARTATE_AND_GLUTAMATE_METABOLISM		22	0.454467	1.69811	0.00657174	0.0176185	0.433	1752	tags=59%, list=23%, signal=76%
REACTOME_REGULATION_OF_PTEN_STABILITY_AND_ACTIVITY	REACTOME_REGULATION_OF_PTEN_STABILITY_AND_ACTIVITY		58	-0.51806	-4.04978	0	0	0	800	tags=60%, list=10%, signal=67%	KEGG_PHOSPHATIDYLINOSITOL_SIGNALING_SYSTEM	KEGG_PHOSPHATIDYLINOSITOL_SIGNALING_SYSTEM		59	0.35311	1.62435	0.00307377	0.0340804	0.682	3266	tags=61%, list=43%, signal=106%
REACTOME_ASYMMETRIC_LOCALIZATION_OF_PCP_PROTEINS	REACTOME_ASYMMETRIC_LOCALIZATION_OF_PCP_PROTEINS		51	-0.546873	-4.04675	0	0	0	782	tags=63%, list=10%, signal=69%	KEGG_ARGININE_AND_PROLINE_METABOLISM	KEGG_ARGININE_AND_PROLINE_METABOLISM		30	0.407803	1.62386	0.0106496	0.0330447	0.682	2997	tags=70%, list=39%, signal=115%
REACTOME_ORC1_REMOVAL_FROM_CHROMATIN	REACTOME_ORC1_REMOVAL_FROM_CHROMATIN		56	-0.495721	-4.03056	0	0	0	786	tags=57%, list=10%, signal=63%	KEGG_CYTOKINE_CYTOKINE_RECEPTOR_INTERACTION	KEGG_CYTOKINE_CYTOKINE_RECEPTOR_INTERACTION		33	0.39472	1.62186	0.00738397	0.0327804	0.689	3242	tags=67%, list=43%, signal=115%
REACTOME_REGULATION_OF_RUNX3_EXPRESSION_AND_ACTIVITY	REACTOME_REGULATION_OF_RUNX3_EXPRESSION_AND_ACTIVITY		51	-0.537665	-4.0198	0	0	0	782	tags=61%, list=10%, signal=67%	KEGG_PPAR_SIGNALING_PATHWAY	KEGG_PPAR_SIGNALING_PATHWAY		34	0.389096	1.61454	0.0105263	0.0337221	0.712	1566	tags=53%, list=21%, signal=66%
REACTOME_SCF_SKP2_MEDIATED_DEGRADATION_OF_P27_P21	REACTOME_SCF_SKP2_MEDIATED_DEGRADATION_OF_P27_P21		50	-0.567848	-4.00932	0	0	0	782	tags=62%, list=10%, signal=69%	KEGG_LONG_TERM_DEPRESSION	KEGG_LONG_TERM_DEPRESSION		34	0.392651	1.60805	0.0157895	0.0347962	0.725	3265	tags=68%, list=43%, signal=118%
REACTOME_METABOLISM_OF_POLYAMINES	REACTOME_METABOLISM_OF_POLYAMINES		46	-0.566099	-3.98386	0	0	0	782	tags=65%, list=10%, signal=72%	KEGG_VASCULAR_SMOOTH_MUSCLE_CONTRACTION	KEGG_VASCULAR_SMOOTH_MUSCLE_CONTRACTION		60	0.352365	1.5926	0.00202429	0.0386585	0.769	3638	tags=70%, list=48%, signal=133%
REACTOME_REGULATION_OF_RAS_BY_GAPS	REACTOME_REGULATION_OF_RAS_BY_GAPS		59	-0.482527	-3.95198	0	0	0	786	tags=58%, list=10%, signal=64%	KEGG_REGULATION_OF_ACTIN_CYTOSKELETON	KEGG_REGULATION_OF_ACTIN_CYTOSKELETON		141	0.312593	1.59243	0	0.037639	0.769	3619	tags=64%, list=47%, signal=119%
REACTOME_AUF1_HNRNP_D0_BINDS_AND_DESTABILIZES_MRNA	REACTOME_AUF1_HNRNP_D0_BINDS_AND_DESTABILIZES_MRNA		52	-0.546371	-3.93946	0	0	0	886	tags=63%, list=12%, signal=71%	KEGG_PEROXISOME	KEGG_PEROXISOME		59	0.341251	1.57748	0.00606061	0.0418517	0.815	1405	tags=39%, list=18%, signal=47%
REACTOME_TNFR2_NON_CANONICAL_NF_KB_PATHWAY	REACTOME_TNFR2_NON_CANONICAL_NF_KB_PATHWAY		59	-0.493571	-3.92756	0	0	0	646	tags=53%, list=8%, signal=57%	KEGG_DRUG_METABOLISM_OTHER_ENZYMES	KEGG_DRUG_METABOLISM_OTHER_ENZYMES		17	0.443093	1.57629	0.0336323	0.0410925	0.817	1747	tags=53%, list=23%, signal=69%
REACTOME_DEGRADATION_OF_GLI1_BY_THE_PROTEASOME	REACTOME_DEGRADATION_OF_GLI1_BY_THE_PROTEASOME		54	-0.524276	-3.9223	0	0	0	805	tags=61%, list=11%, signal=68%	KEGG_INOSITOL_PHOSPHATE_METABOLISM	KEGG_INOSITOL_PHOSPHATE_METABOLISM		42	0.356442	1.53184	0.0176166	0.0589397	0.926	2830	tags=57%, list=37%, signal=90%
REACTOME_CDK_MEDIATED_PHOSPHORYLATION_AND_REMOVAL_OF_CDC6	REACTOME_CDK_MEDIATED_PHOSPHORYLATION_AND_REMOVAL_OF_CDC6		60	-0.488261	-3.89832	0	0	0	646	tags=52%, list=8%, signal=56%	KEGG_CHEMOKINE_SIGNALING_PATHWAY	KEGG_CHEMOKINE_SIGNALING_PATHWAY		101	0.311244	1.51885	0.00100301	0.0642833	0.944	4380	tags=76%, list=57%, signal=177%
REACTOME_REGULATION_OF_APOPTOSIS	REACTOME_REGULATION_OF_APOPTOSIS		50	-0.537263	-3.88472	0	0	0	782	tags=62%, list=10%, signal=69%	KEGG_ECM_RECEPTOR_INTERACTION	KEGG_ECM_RECEPTOR_INTERACTION		47	0.345666	1.51677	0.0195072	0.0640257	0.947	1461	tags=40%, list=19%, signal=50%
REACTOME_UCH_PROTEINASES	REACTOME_UCH_PROTEINASES		76	-0.435627	-3.8794	0	0	0	646	tags=43%, list=8%, signal=47%	KEGG_NATURAL_KILLER_CELL_MEDIATED_CYTOTOXICITY	KEGG_NATURAL_KILLER_CELL_MEDIATED_CYTOTOXICITY		61	0.329574	1.50775	0.0182556	0.0673494	0.953	3265	tags=64%, list=43%, signal=111%
REACTOME_DEFECTIVE_CFTR_CAUSES_CYSTIC_FIBROSIS	REACTOME_DEFECTIVE_CFTR_CAUSES_CYSTIC_FIBROSIS		54	-0.521807	-3.87682	0	0	0	782	tags=59%, list=10%, signal=66%	KEGG_FOCAL_ADHESION	KEGG_FOCAL_ADHESION		141	0.298151	1.50708	0.006	0.0661356	0.954	3882	tags=64%, list=51%, signal=128%
REACTOME_SWITCHING_OF_ORIGINS_TO_A_POST_REPLICATIVE_STATE	REACTOME_SWITCHING_OF_ORIGINS_TO_A_POST_REPLICATIVE_STATE		69	-0.429019	-3.86694	0	0	0	786	tags=49%, list=10%, signal=54%	KEGG_GLUTATHIONE_METABOLISM	KEGG_GLUTATHIONE_METABOLISM		36	0.357965	1.49209	0.0415369	0.0732446	0.969	1945	tags=47%, list=26%, signal=63%
REACTOME_ACTIVATION_OF_APC_C_AND_APC_C:CDC20_MEDIATED_DEGRADATION_OF_MITOTIC_PROTEINS	REACTOME_ACTIVATION_OF_APC_C_AND_APC_C:CDC20_MEDIATED_DEGRADATION_OF_MITOTIC_PROTEINS		63	-0.485933	-3.84975	0	0	0	646	tags=51%, list=8%, signal=55%	KEGG_SPHINGOLIPID_METABOLISM	KEGG_SPHINGOLIPID_METABOLISM		23	0.395233	1.48739	0.04679	0.074299	0.973	3330	tags=70%, list=44%, signal=123%
REACTOME_CELLULAR_RESPONSE_TO_HYPOXIA	REACTOME_CELLULAR_RESPONSE_TO_HYPOXIA		61	-0.49177	-3.82197	0	0	0	786	tags=59%, list=10%, signal=65%	KEGG_AMINO_SUGAR_AND_NUCLEOTIDE_SUGAR_METABOLISM	KEGG_AMINO_SUGAR_AND_NUCLEOTIDE_SUGAR_METABOLISM		37	0.356122	1.48616	0.0384615	0.0732937	0.973	3658	tags=70%, list=48%, signal=134%
REACTOME_SIGNALING_BY_NOTCH4	REACTOME_SIGNALING_BY_NOTCH4		67	-0.43856	-3.76515	0	0	0	786	tags=51%, list=10%, signal=56%	KEGG_TIGHT_JUNCTION	KEGG_TIGHT_JUNCTION		76	0.309238	1.4789	0.00904523	0.076188	0.981	3930	tags=63%, list=52%, signal=129%
REACTOME_DNA_REPLICATION_PRE_INITIATION	REACTOME_DNA_REPLICATION_PRE_INITIATION		62	-0.46448	-3.68889	0	0	0	646	tags=48%, list=8%, signal=52%	KEGG_LYSOSOME	KEGG_LYSOSOME		97	0.30268	1.46937	0.01001	0.0806168	0.988	2406	tags=48%, list=32%, signal=70%
REACTOME_TRANSCRIPTIONAL_REGULATION_BY_RUNX2	REACTOME_TRANSCRIPTIONAL_REGULATION_BY_RUNX2		81	-0.37325	-3.68533	0	0	0	786	tags=46%, list=10%, signal=50%	KEGG_GAP_JUNCTION	KEGG_GAP_JUNCTION		54	0.327396	1.46077	0.0306122	0.0848256	0.99	3338	tags=61%, list=44%, signal=108%
REACTOME_ABC_TRANSPORTER_DISORDERS	REACTOME_ABC_TRANSPORTER_DISORDERS		61	-0.466512	-3.67699	0	0	0	646	tags=51%, list=8%, signal=55%	KEGG_FC_GAMMA_R_MEDIATED_PHAGOCYTOSIS	KEGG_FC_GAMMA_R_MEDIATED_PHAGOCYTOSIS		77	0.307475	1.45022	0.020202	0.0903608	0.998	3577	tags=61%, list=47%, signal=114%
REACTOME_HEDGEHOG_ON_STATE	REACTOME_HEDGEHOG_ON_STATE		62	-0.429766	-3.66833	0	0	0	786	tags=53%, list=10%, signal=59%	KEGG_VIRAL_MYOCARDITIS	KEGG_VIRAL_MYOCARDITIS		33	0.353526	1.43821	0.0545645	0.0976042	1	2535	tags=52%, list=33%, signal=77%
REACTOME_G2_M_CHECKPOINTS	REACTOME_G2_M_CHECKPOINTS		97	-0.352032	-3.62142	0	0	0	646	tags=38%, list=8%, signal=41%	KEGG_COMPLEMENT_AND_COAGULATION_CASCADES	KEGG_COMPLEMENT_AND_COAGULATION_CASCADES		15	0.426264	1.42152	0.0854214	0.108963	1	1536	tags=53%, list=20%, signal=67%
REACTOME_DEGRADATION_OF_BETA_CATENIN_BY_THE_DESTRUCTION_COMPLEX	REACTOME_DEGRADATION_OF_BETA_CATENIN_BY_THE_DESTRUCTION_COMPLEX		69	-0.399148	-3.61623	0	0	0	786	tags=48%, list=10%, signal=53%	KEGG_ADHERENS_JUNCTION	KEGG_ADHERENS_JUNCTION		52	0.310028	1.40013	0.0525784	0.126053	1	3619	tags=63%, list=47%, signal=120%
REACTOME_RUNX1_REGULATES_TRANSCRIPTION_OF_GENES_INVOLVED_IN_DIFFERENTIATION_OF_HSCS	REACTOME_RUNX1_REGULATES_TRANSCRIPTION_OF_GENES_INVOLVED_IN_DIFFERENTIATION_OF_HSCS		78	-0.386785	-3.59299	0	0	0	782	tags=46%, list=10%, signal=51%	KEGG_GNRH_SIGNALING_PATHWAY	KEGG_GNRH_SIGNALING_PATHWAY		57	0.29524	1.33343	0.0602041	0.197933	1	3338	tags=60%, list=44%, signal=105%
REACTOME_FCERI_MEDIATED_NF_KB_ACTIVATION	REACTOME_FCERI_MEDIATED_NF_KB_ACTIVATION		71	-0.398794	-3.59248	0	0	0	646	tags=44%, list=8%, signal=47%	KEGG_GLYCEROPHOSPHOLIPID_METABOLISM	KEGG_GLYCEROPHOSPHOLIPID_METABOLISM		42	0.30886	1.32652	0.0961737	0.203552	1	2235	tags=43%, list=29%, signal=60%
REACTOME_ASSEMBLY_OF_THE_PRE_REPLICATIVE_COMPLEX	REACTOME_ASSEMBLY_OF_THE_PRE_REPLICATIVE_COMPLEX		53	-0.517079	-3.56807	0	0	0	782	tags=58%, list=10%, signal=65%	KEGG_TYROSINE_METABOLISM	KEGG_TYROSINE_METABOLISM		16	0.384891	1.3128	0.133333	0.218802	1	2155	tags=50%, list=28%, signal=70%
REACTOME_ACTIVATION_OF_NF_KAPPAB_IN_B_CELLS	REACTOME_ACTIVATION_OF_NF_KAPPAB_IN_B_CELLS		62	-0.447599	-3.52648	0	0	0	807	tags=53%, list=11%, signal=59%	KEGG_FC_EPSILON_RI_SIGNALING_PATHWAY	KEGG_FC_EPSILON_RI_SIGNALING_PATHWAY		52	0.29356	1.30833	0.0976602	0.221491	1	3265	tags=58%, list=43%, signal=100%
REACTOME_HEDGEHOG_OFF_STATE	REACTOME_HEDGEHOG_OFF_STATE		77	-0.404375	-3.46232	0	0	0	805	tags=48%, list=11%, signal=53%	KEGG_TOLL_LIKE_RECEPTOR_SIGNALING_PATHWAY	KEGG_TOLL_LIKE_RECEPTOR_SIGNALING_PATHWAY		61	0.278733	1.28418	0.111789	0.254914	1	3265	tags=52%, list=43%, signal=91%
REACTOME_DOWNSTREAM_TCR_SIGNALING	REACTOME_DOWNSTREAM_TCR_SIGNALING		73	-0.391342	-3.42327	0	0	0	646	tags=42%, list=8%, signal=46%	KEGG_PENTOSE_PHOSPHATE_PATHWAY	KEGG_PENTOSE_PHOSPHATE_PATHWAY		16	0.376116	1.2839	0.152968	0.251087	1	1832	tags=50%, list=24%, signal=66%
REACTOME_TRANSCRIPTIONAL_REGULATION_BY_RUNX3	REACTOME_TRANSCRIPTIONAL_REGULATION_BY_RUNX3		72	-0.355049	-3.30097	0	0	0	646	tags=40%, list=8%, signal=44%	KEGG_B_CELL_RECEPTOR_SIGNALING_PATHWAY	KEGG_B_CELL_RECEPTOR_SIGNALING_PATHWAY		61	0.274081	1.25499	0.134888	0.293447	1	1423	tags=34%, list=19%, signal=42%
REACTOME_ABC_FAMILY_PROTEINS_MEDIATED_TRANSPORT	REACTOME_ABC_FAMILY_PROTEINS_MEDIATED_TRANSPORT		75	-0.385888	-3.21238	0	0	0	646	tags=43%, list=8%, signal=46%	KEGG_MAPK_SIGNALING_PATHWAY	KEGG_MAPK_SIGNALING_PATHWAY		145	0.243224	1.23616	0.0981964	0.322292	1	3265	tags=48%, list=43%, signal=83%
REACTOME_DNA_REPLICATION	REACTOME_DNA_REPLICATION		90	-0.33456	-3.19372	0	0	0	646	tags=37%, list=8%, signal=40%	KEGG_MELANOMA	KEGG_MELANOMA		34	0.298618	1.2346	0.185185	0.320167	1	3265	tags=56%, list=43%, signal=97%
REACTOME_DOWNSTREAM_SIGNALING_EVENTS_OF_B_CELL_RECEPTOR_BCR	REACTOME_DOWNSTREAM_SIGNALING_EVENTS_OF_B_CELL_RECEPTOR_BCR		73	-0.365146	-3.13199	0	0	0	646	tags=42%, list=8%, signal=46%	KEGG_GLYCEROLIPID_METABOLISM	KEGG_GLYCEROLIPID_METABOLISM		23	0.324372	1.23398	0.184783	0.316218	1	3068	tags=57%, list=40%, signal=94%
REACTOME_MAPK6_MAPK4_SIGNALING	REACTOME_MAPK6_MAPK4_SIGNALING		71	-0.364627	-3.11839	0	0	0	646	tags=42%, list=8%, signal=46%	KEGG_FRUCTOSE_AND_MANNOSE_METABOLISM	KEGG_FRUCTOSE_AND_MANNOSE_METABOLISM		25	0.323874	1.22863	0.167391	0.320585	1	3683	tags=64%, list=48%, signal=123%
REACTOME_PCP_CE_PATHWAY	REACTOME_PCP_CE_PATHWAY		71	-0.368339	-3.08556	0	0	0	646	tags=42%, list=8%, signal=46%	KEGG_NOD_LIKE_RECEPTOR_SIGNALING_PATHWAY	KEGG_NOD_LIKE_RECEPTOR_SIGNALING_PATHWAY		36	0.294964	1.22589	0.183544	0.320667	1	3265	tags=53%, list=43%, signal=92%
REACTOME_MITOTIC_G2_G2_M_PHASES	REACTOME_MITOTIC_G2_G2_M_PHASES		136	-0.284125	-3.03305	0	0	0	805	tags=35%, list=11%, signal=39%	KEGG_ALDOSTERONE_REGULATED_SODIUM_REABSORPTION	KEGG_ALDOSTERONE_REGULATED_SODIUM_REABSORPTION		24	0.323619	1.22419	0.206452	0.318847	1	3265	tags=58%, list=43%, signal=102%
REACTOME_TCR_SIGNALING	REACTOME_TCR_SIGNALING		86	-0.308519	-2.97567	0	0	0	646	tags=36%, list=8%, signal=39%	KEGG_VIBRIO_CHOLERAE_INFECTION	KEGG_VIBRIO_CHOLERAE_INFECTION		38	0.284443	1.20605	0.227508	0.346643	1	3638	tags=53%, list=48%, signal=100%
REACTOME_SIGNALING_BY_HEDGEHOG	REACTOME_SIGNALING_BY_HEDGEHOG		95	-0.32364	-2.85534	0	0	0	805	tags=41%, list=11%, signal=45%	KEGG_T_CELL_RECEPTOR_SIGNALING_PATHWAY	KEGG_T_CELL_RECEPTOR_SIGNALING_PATHWAY		71	0.25723	1.20584	0.168857	0.342041	1	3265	tags=52%, list=43%, signal=90%
REACTOME_CLEC7A_DECTIN_1_SIGNALING	REACTOME_CLEC7A_DECTIN_1_SIGNALING		90	-0.313956	-2.78977	0	0	0	646	tags=38%, list=8%, signal=41%	KEGG_GLYCINE_SERINE_AND_THREONINE_METABOLISM	KEGG_GLYCINE_SERINE_AND_THREONINE_METABOLISM		16	0.356335	1.20555	0.219653	0.337836	1	4106	tags=81%, list=54%, signal=176%
REACTOME_REGULATION_OF_MRNA_STABILITY_BY_PROTEINS_THAT_BIND_AU_RICH_ELEMENTS	REACTOME_REGULATION_OF_MRNA_STABILITY_BY_PROTEINS_THAT_BIND_AU_RICH_ELEMENTS		82	-0.346285	-2.78496	0	0	0	646	tags=38%, list=8%, signal=41%	KEGG_LYSINE_DEGRADATION	KEGG_LYSINE_DEGRADATION		26	0.312617	1.19325	0.217578	0.354876	1	1554	tags=38%, list=20%, signal=48%
REACTOME_FORMATION_OF_TC_NER_PRE_INCISION_COMPLEX	REACTOME_FORMATION_OF_TC_NER_PRE_INCISION_COMPLEX		49	-0.356342	-2.78399	0	0	0	839	tags=45%, list=11%, signal=50%	KEGG_LONG_TERM_POTENTIATION	KEGG_LONG_TERM_POTENTIATION		46	0.271923	1.19131	0.22291	0.353726	1	3265	tags=57%, list=43%, signal=98%
REACTOME_INTERLEUKIN_1_SIGNALING	REACTOME_INTERLEUKIN_1_SIGNALING		83	-0.308236	-2.75979	0	0	0	786	tags=39%, list=10%, signal=43%	KEGG_NICOTINATE_AND_NICOTINAMIDE_METABOLISM	KEGG_NICOTINATE_AND_NICOTINAMIDE_METABOLISM		15	0.353774	1.18083	0.256236	0.368892	1	3467	tags=67%, list=45%, signal=122%
REACTOME_TCF_DEPENDENT_SIGNALING_IN_RESPONSE_TO_WNT	REACTOME_TCF_DEPENDENT_SIGNALING_IN_RESPONSE_TO_WNT		127	-0.264473	-2.74575	0	0	0	800	tags=35%, list=10%, signal=38%	KEGG_RENAL_CELL_CARCINOMA	KEGG_RENAL_CELL_CARCINOMA		46	0.271811	1.17879	0.22541	0.367754	1	3265	tags=54%, list=43%, signal=94%
REACTOME_MITOTIC_METAPHASE_AND_ANAPHASE	REACTOME_MITOTIC_METAPHASE_AND_ANAPHASE		138	-0.216013	-2.68026	0	0	0	646	tags=27%, list=8%, signal=29%	KEGG_PATHOGENIC_ESCHERICHIA_COLI_INFECTION	KEGG_PATHOGENIC_ESCHERICHIA_COLI_INFECTION		42	0.275291	1.17695	0.239085	0.36637	1	3975	tags=64%, list=52%, signal=134%
REACTOME_MITOTIC_G1_G1_S_PHASES	REACTOME_MITOTIC_G1_G1_S_PHASES		98	-0.290673	-2.53276	0	7.89474e-05	0.001	839	tags=38%, list=11%, signal=42%	KEGG_TGF_BETA_SIGNALING_PATHWAY	KEGG_TGF_BETA_SIGNALING_PATHWAY		40	0.273163	1.1713	0.265222	0.371893	1	3688	tags=58%, list=48%, signal=111%
REACTOME_DISORDERS_OF_TRANSMEMBRANE_TRANSPORTERS	REACTOME_DISORDERS_OF_TRANSMEMBRANE_TRANSPORTERS		110	-0.255122	-2.45032	0	0.000165283	0.002	646	tags=31%, list=8%, signal=33%	KEGG_INSULIN_SIGNALING_PATHWAY	KEGG_INSULIN_SIGNALING_PATHWAY		94	0.24022	1.16444	0.21206	0.380056	1	3278	tags=51%, list=43%, signal=88%
REACTOME_PROGRAMMED_CELL_DEATH	REACTOME_PROGRAMMED_CELL_DEATH		138	-0.20337	-2.36284	0	0.000396723	0.005	782	tags=30%, list=10%, signal=33%	KEGG_NEUROTROPHIN_SIGNALING_PATHWAY	KEGG_NEUROTROPHIN_SIGNALING_PATHWAY		90	0.23849	1.16296	0.211055	0.377767	1	3265	tags=53%, list=43%, signal=92%
REACTOME_UB_SPECIFIC_PROCESSING_PROTEASES	REACTOME_UB_SPECIFIC_PROCESSING_PROTEASES		121	-0.269622	-2.34484	0	0.000463481	0.006	646	tags=31%, list=8%, signal=34%	KEGG_NON_SMALL_CELL_LUNG_CANCER	KEGG_NON_SMALL_CELL_LUNG_CANCER		42	0.271042	1.1623	0.272539	0.374288	1	4143	tags=67%, list=54%, signal=145%
REACTOME_ANTIGEN_PROCESSING_CROSS_PRESENTATION	REACTOME_ANTIGEN_PROCESSING_CROSS_PRESENTATION		82	-0.268373	-2.35305	0	0.000468631	0.006	646	tags=35%, list=8%, signal=38%	KEGG_RIBOSOME	KEGG_RIBOSOME		80	0.247077	1.16107	0.216162	0.372092	1	4414	tags=70%, list=58%, signal=164%
REACTOME_RNA_POLYMERASE_I_PROMOTER_ESCAPE	REACTOME_RNA_POLYMERASE_I_PROMOTER_ESCAPE		43	-0.310036	-2.33217	0	0.000514799	0.007	2990	tags=79%, list=39%, signal=129%	KEGG_CYSTEINE_AND_METHIONINE_METABOLISM	KEGG_CYSTEINE_AND_METHIONINE_METABOLISM		19	0.320534	1.14259	0.278384	0.403152	1	1099	tags=32%, list=14%, signal=37%
REACTOME_MICRORNA_MIRNA_BIOGENESIS	REACTOME_MICRORNA_MIRNA_BIOGENESIS		22	-0.435885	-2.33819	0	0.000520334	0.007	846	tags=55%, list=11%, signal=61%	KEGG_N_GLYCAN_BIOSYNTHESIS	KEGG_N_GLYCAN_BIOSYNTHESIS		35	0.27355	1.1374	0.285111	0.408332	1	4138	tags=66%, list=54%, signal=143%
REACTOME_S_PHASE	REACTOME_S_PHASE		114	-0.258171	-2.34211	0	0.00052599	0.007	839	tags=35%, list=11%, signal=39%	KEGG_GLIOMA	KEGG_GLIOMA		43	0.25742	1.11299	0.309129	0.451979	1	3265	tags=51%, list=43%, signal=89%
REACTOME_SIGNALING_BY_NOTCH	REACTOME_SIGNALING_BY_NOTCH		141	-0.220972	-2.29854	0	0.000574492	0.008	529	tags=25%, list=7%, signal=26%	KEGG_TYPE_II_DIABETES_MELLITUS	KEGG_TYPE_II_DIABETES_MELLITUS		23	0.292392	1.09606	0.355653	0.480225	1	3592	tags=61%, list=47%, signal=115%
REACTOME_COOPERATION_OF_PREFOLDIN_AND_TRIC_CCT_IN_ACTIN_AND_TUBULIN_FOLDING	REACTOME_COOPERATION_OF_PREFOLDIN_AND_TRIC_CCT_IN_ACTIN_AND_TUBULIN_FOLDING		24	-0.389943	-2.306	0	0.000580414	0.008	584	tags=33%, list=8%, signal=36%	KEGG_VEGF_SIGNALING_PATHWAY	KEGG_VEGF_SIGNALING_PATHWAY		54	0.242441	1.083	0.353846	0.501512	1	4490	tags=69%, list=59%, signal=165%
REACTOME_SIGNALING_BY_THE_B_CELL_RECEPTOR_BCR	REACTOME_SIGNALING_BY_THE_B_CELL_RECEPTOR_BCR		94	-0.257007	-2.30603	0	0.00058646	0.008	646	tags=34%, list=8%, signal=37%	KEGG_PROSTATE_CANCER	KEGG_PROSTATE_CANCER		55	0.233504	1.05721	0.406314	0.550584	1	3265	tags=49%, list=43%, signal=85%
REACTOME_INTERLEUKIN_1_FAMILY_SIGNALING	REACTOME_INTERLEUKIN_1_FAMILY_SIGNALING		99	-0.225207	-2.30842	0	0.000592634	0.008	646	tags=29%, list=8%, signal=32%	KEGG_APOPTOSIS	KEGG_APOPTOSIS		63	0.22515	1.04236	0.400203	0.57479	1	4380	tags=60%, list=57%, signal=141%
REACTOME_PREFOLDIN_MEDIATED_TRANSFER_OF_SUBSTRATE_TO_CCT_TRIC	REACTOME_PREFOLDIN_MEDIATED_TRANSFER_OF_SUBSTRATE_TO_CCT_TRIC		23	-0.40337	-2.2404	0	0.00107751	0.014	584	tags=35%, list=8%, signal=38%	KEGG_ABC_TRANSPORTERS	KEGG_ABC_TRANSPORTERS		21	0.280482	1.0387	0.422346	0.576142	1	4298	tags=71%, list=56%, signal=163%
REACTOME_C_TYPE_LECTIN_RECEPTORS_CLRS	REACTOME_C_TYPE_LECTIN_RECEPTORS_CLRS		105	-0.262525	-2.21665	0	0.00116712	0.015	646	tags=33%, list=8%, signal=36%	KEGG_CYTOSOLIC_DNA_SENSING_PATHWAY	KEGG_CYTOSOLIC_DNA_SENSING_PATHWAY		26	0.266663	1.03639	0.420086	0.574149	1	3149	tags=46%, list=41%, signal=78%
REACTOME_TRANSCRIPTION_COUPLED_NUCLEOTIDE_EXCISION_REPAIR_TC_NER	REACTOME_TRANSCRIPTION_COUPLED_NUCLEOTIDE_EXCISION_REPAIR_TC_NER		70	-0.259767	-2.16587	0	0.00136454	0.018	839	tags=36%, list=11%, signal=40%	KEGG_AMYOTROPHIC_LATERAL_SCLEROSIS_ALS	KEGG_AMYOTROPHIC_LATERAL_SCLEROSIS_ALS		34	0.253946	1.03105	0.432602	0.579088	1	4350	tags=68%, list=57%, signal=157%
REACTOME_ACTIVATION_OF_HOX_GENES_DURING_DIFFERENTIATION	REACTOME_ACTIVATION_OF_HOX_GENES_DURING_DIFFERENTIATION		56	-0.264134	-2.13579	0	0.00142225	0.019	822	tags=34%, list=11%, signal=38%	KEGG_CHRONIC_MYELOID_LEUKEMIA	KEGG_CHRONIC_MYELOID_LEUKEMIA		56	0.222286	1.00206	0.490854	0.633325	1	4141	tags=57%, list=54%, signal=124%
REACTOME_TRANSCRIPTIONAL_REGULATION_BY_RUNX1	REACTOME_TRANSCRIPTIONAL_REGULATION_BY_RUNX1		147	-0.194662	-2.0527	0	0.00300651	0.04	845	tags=31%, list=11%, signal=34%	KEGG_GALACTOSE_METABOLISM	KEGG_GALACTOSE_METABOLISM		18	0.278338	0.971	0.501668	0.691647	1	2772	tags=50%, list=36%, signal=78%
REACTOME_CONDENSATION_OF_PROPHASE_CHROMOSOMES	REACTOME_CONDENSATION_OF_PROPHASE_CHROMOSOMES		26	-0.345192	-2.02319	0	0.00343148	0.046	3316	tags=85%, list=43%, signal=149%	KEGG_PANCREATIC_CANCER	KEGG_PANCREATIC_CANCER		51	0.217191	0.955843	0.5625	0.715451	1	3418	tags=47%, list=45%, signal=85%
REACTOME_BETA_CATENIN_INDEPENDENT_WNT_SIGNALING	REACTOME_BETA_CATENIN_INDEPENDENT_WNT_SIGNALING		102	-0.226386	-2.00262	0	0.00420748	0.057	646	tags=30%, list=8%, signal=33%	KEGG_BLADDER_CANCER	KEGG_BLADDER_CANCER		21	0.257259	0.939823	0.583151	0.73966	1	3265	tags=52%, list=43%, signal=91%
REACTOME_FORMATION_OF_THE_EARLY_ELONGATION_COMPLEX	REACTOME_FORMATION_OF_THE_EARLY_ELONGATION_COMPLEX		31	-0.305134	-1.99822	0	0.00425572	0.058	966	tags=45%, list=13%, signal=52%	KEGG_ERBB_SIGNALING_PATHWAY	KEGG_ERBB_SIGNALING_PATHWAY		59	0.201237	0.92749	0.601833	0.756517	1	3513	tags=49%, list=46%, signal=90%
REACTOME_RNA_POLYMERASE_I_TRANSCRIPTION_TERMINATION	REACTOME_RNA_POLYMERASE_I_TRANSCRIPTION_TERMINATION		23	-0.339784	-1.97898	0.0142857	0.00443526	0.062	966	tags=48%, list=13%, signal=55%	KEGG_VASOPRESSIN_REGULATED_WATER_REABSORPTION	KEGG_VASOPRESSIN_REGULATED_WATER_REABSORPTION		26	0.23951	0.927442	0.581897	0.748822	1	3638	tags=54%, list=48%, signal=103%
REACTOME_SIRT1_NEGATIVELY_REGULATES_RRNA_EXPRESSION	REACTOME_SIRT1_NEGATIVELY_REGULATES_RRNA_EXPRESSION		22	-0.370454	-1.97906	0	0.00447671	0.062	3215	tags=86%, list=42%, signal=149%	KEGG_PRION_DISEASES	KEGG_PRION_DISEASES		20	0.249304	0.90597	0.631174	0.781157	1	3638	tags=50%, list=48%, signal=95%
REACTOME_AURKA_ACTIVATION_BY_TPX2	REACTOME_AURKA_ACTIVATION_BY_TPX2		50	-0.24264	-1.95895	0	0.00504198	0.071	5788	tags=100%, list=76%, signal=412%	KEGG_PROGESTERONE_MEDIATED_OOCYTE_MATURATION	KEGG_PROGESTERONE_MEDIATED_OOCYTE_MATURATION		55	0.198554	0.901606	0.651777	0.781593	1	4380	tags=60%, list=57%, signal=140%
REACTOME_RNA_POLYMERASE_I_TRANSCRIPTION	REACTOME_RNA_POLYMERASE_I_TRANSCRIPTION		59	-0.255342	-1.95579	0	0.00506027	0.072	4877	tags=93%, list=64%, signal=257%	KEGG_ENDOMETRIAL_CANCER	KEGG_ENDOMETRIAL_CANCER		36	0.216506	0.897081	0.655497	0.781549	1	4141	tags=64%, list=54%, signal=139%
REACTOME_GENE_SILENCING_BY_RNA	REACTOME_GENE_SILENCING_BY_RNA		75	-0.223152	-1.90883	0	0.00632157	0.089	5109	tags=93%, list=67%, signal=280%	KEGG_ADIPOCYTOKINE_SIGNALING_PATHWAY	KEGG_ADIPOCYTOKINE_SIGNALING_PATHWAY		40	0.207825	0.892511	0.654602	0.782086	1	1413	tags=25%, list=19%, signal=31%
REACTOME_TRNA_AMINOACYLATION	REACTOME_TRNA_AMINOACYLATION		40	-0.261586	-1.90657	0	0.00632197	0.09	311	tags=23%, list=4%, signal=23%	KEGG_ENDOCYTOSIS	KEGG_ENDOCYTOSIS		122	0.181327	0.888791	0.717435	0.780629	1	4156	tags=57%, list=55%, signal=124%
REACTOME_MRNA_CAPPING	REACTOME_MRNA_CAPPING		28	-0.322637	-1.9025	0.015625	0.0064367	0.093	966	tags=50%, list=13%, signal=57%	KEGG_MELANOGENESIS	KEGG_MELANOGENESIS		44	0.203919	0.888085	0.676653	0.774014	1	3265	tags=48%, list=43%, signal=83%
REACTOME_CYTOSOLIC_TRNA_AMINOACYLATION	REACTOME_CYTOSOLIC_TRNA_AMINOACYLATION		24	-0.321571	-1.89723	0	0.00697996	0.101	272	tags=25%, list=4%, signal=26%	KEGG_AXON_GUIDANCE	KEGG_AXON_GUIDANCE		64	0.18792	0.862706	0.720648	0.809269	1	5032	tags=72%, list=66%, signal=210%
REACTOME_RNA_POLYMERASE_III_TRANSCRIPTION_INITIATION_FROM_TYPE_1_PROMOTER	REACTOME_RNA_POLYMERASE_III_TRANSCRIPTION_INITIATION_FROM_TYPE_1_PROMOTER		23	-0.339568	-1.89129	0	0.00710366	0.104	822	tags=39%, list=11%, signal=44%	KEGG_WNT_SIGNALING_PATHWAY	KEGG_WNT_SIGNALING_PATHWAY		81	0.174417	0.841213	0.750503	0.836316	1	3638	tags=48%, list=48%, signal=91%
REACTOME_ACTIVATION_OF_BAD_AND_TRANSLOCATION_TO_MITOCHONDRIA	REACTOME_ACTIVATION_OF_BAD_AND_TRANSLOCATION_TO_MITOCHONDRIA		15	-0.40933	-1.87327	0.00680272	0.0080378	0.117	4511	tags=100%, list=59%, signal=244%	KEGG_PATHWAYS_IN_CANCER	KEGG_PATHWAYS_IN_CANCER		174	0.164318	0.839583	0.836837	0.83067	1	4149	tags=52%, list=54%, signal=112%
REACTOME_TRANSCRIPTIONAL_REGULATION_BY_SMALL_RNAS	REACTOME_TRANSCRIPTIONAL_REGULATION_BY_SMALL_RNAS		62	-0.214491	-1.86077	0	0.00833569	0.123	4858	tags=90%, list=64%, signal=247%	KEGG_SMALL_CELL_LUNG_CANCER	KEGG_SMALL_CELL_LUNG_CANCER		56	0.185317	0.832279	0.763804	0.833647	1	3920	tags=46%, list=51%, signal=95%
REACTOME_CENTROSOME_MATURATION	REACTOME_CENTROSOME_MATURATION		57	-0.242865	-1.86117	0	0.00840693	0.123	5788	tags=100%, list=76%, signal=412%	KEGG_COLORECTAL_CANCER	KEGG_COLORECTAL_CANCER		46	0.186914	0.828792	0.732438	0.830749	1	3418	tags=48%, list=45%, signal=86%
REACTOME_RNA_POLYMERASE_III_TRANSCRIPTION_INITIATION_FROM_TYPE_3_PROMOTER	REACTOME_RNA_POLYMERASE_III_TRANSCRIPTION_INITIATION_FROM_TYPE_3_PROMOTER		16	-0.400053	-1.85005	0	0.00874269	0.129	4582	tags=100%, list=60%, signal=250%	KEGG_P53_SIGNALING_PATHWAY	KEGG_P53_SIGNALING_PATHWAY		27	0.210677	0.825872	0.721081	0.827183	1	2799	tags=37%, list=37%, signal=58%
REACTOME_HOST_INTERACTIONS_OF_HIV_FACTORS	REACTOME_HOST_INTERACTIONS_OF_HIV_FACTORS		112	-0.208319	-1.83953	0	0.00910909	0.138	786	tags=30%, list=10%, signal=33%	KEGG_RIG_I_LIKE_RECEPTOR_SIGNALING_PATHWAY	KEGG_RIG_I_LIKE_RECEPTOR_SIGNALING_PATHWAY		37	0.195337	0.824068	0.738046	0.822386	1	4319	tags=57%, list=57%, signal=130%
REACTOME_NUCLEOTIDE_EXCISION_REPAIR	REACTOME_NUCLEOTIDE_EXCISION_REPAIR		96	-0.203991	-1.8397	0	0.009185	0.138	839	tags=28%, list=11%, signal=31%	KEGG_JAK_STAT_SIGNALING_PATHWAY	KEGG_JAK_STAT_SIGNALING_PATHWAY		42	0.185992	0.802419	0.765191	0.845339	1	2511	tags=33%, list=33%, signal=49%
REACTOME_ABORTIVE_ELONGATION_OF_HIV_1_TRANSCRIPT_IN_THE_ABSENCE_OF_TAT	REACTOME_ABORTIVE_ELONGATION_OF_HIV_1_TRANSCRIPT_IN_THE_ABSENCE_OF_TAT		21	-0.334119	-1.83257	0	0.00962849	0.145	822	tags=43%, list=11%, signal=48%	KEGG_DNA_REPLICATION	KEGG_DNA_REPLICATION		31	0.19109	0.764617	0.808059	0.884845	1	5074	tags=74%, list=67%, signal=221%
REACTOME_RECRUITMENT_OF_NUMA_TO_MITOTIC_CENTROSOMES	REACTOME_RECRUITMENT_OF_NUMA_TO_MITOTIC_CENTROSOMES		63	-0.215423	-1.81602	0	0.0105253	0.159	5788	tags=98%, list=76%, signal=405%	KEGG_SNARE_INTERACTIONS_IN_VESICULAR_TRANSPORT	KEGG_SNARE_INTERACTIONS_IN_VESICULAR_TRANSPORT		30	0.18948	0.754133	0.814619	0.888675	1	4848	tags=67%, list=64%, signal=182%
REACTOME_RNA_POLYMERASE_III_CHAIN_ELONGATION	REACTOME_RNA_POLYMERASE_III_CHAIN_ELONGATION		15	-0.4	-1.80058	0.0147059	0.0120462	0.18	4582	tags=100%, list=60%, signal=250%	KEGG_NOTCH_SIGNALING_PATHWAY	KEGG_NOTCH_SIGNALING_PATHWAY		27	0.1926	0.752495	0.81867	0.88266	1	3569	tags=52%, list=47%, signal=97%
REACTOME_DNA_METHYLATION	REACTOME_DNA_METHYLATION		21	-0.331778	-1.75965	0.0114943	0.0151127	0.223	2990	tags=81%, list=39%, signal=133%	KEGG_OOCYTE_MEIOSIS	KEGG_OOCYTE_MEIOSIS		69	0.15427	0.719602	0.880808	0.909183	1	4408	tags=59%, list=58%, signal=140%
REACTOME_TRNA_PROCESSING_IN_THE_NUCLEUS	REACTOME_TRNA_PROCESSING_IN_THE_NUCLEUS		44	-0.238291	-1.75379	0	0.0157196	0.233	4858	tags=93%, list=64%, signal=255%	KEGG_ANTIGEN_PROCESSING_AND_PRESENTATION	KEGG_ANTIGEN_PROCESSING_AND_PRESENTATION		30	0.164686	0.656628	0.907839	0.953153	1	1442	tags=20%, list=19%, signal=25%
REACTOME_RNA_POLYMERASE_II_TRANSCRIPTION_PRE_INITIATION_AND_PROMOTER_OPENING	REACTOME_RNA_POLYMERASE_II_TRANSCRIPTION_PRE_INITIATION_AND_PROMOTER_OPENING		38	-0.24317	-1.74614	0	0.0164914	0.245	902	tags=39%, list=12%, signal=45%	KEGG_SYSTEMIC_LUPUS_ERYTHEMATOSUS	KEGG_SYSTEMIC_LUPUS_ERYTHEMATOSUS		43	0.14452	0.624487	0.944272	0.965927	1	5043	tags=74%, list=66%, signal=219%
REACTOME_MRNA_SPLICING_MINOR_PATHWAY	REACTOME_MRNA_SPLICING_MINOR_PATHWAY		45	-0.224892	-1.7433	0	0.016709	0.254	822	tags=33%, list=11%, signal=37%	KEGG_ACUTE_MYELOID_LEUKEMIA	KEGG_ACUTE_MYELOID_LEUKEMIA		42	0.143923	0.615439	0.953125	0.962796	1	4380	tags=55%, list=57%, signal=128%
REACTOME_NEGATIVE_EPIGENETIC_REGULATION_OF_RRNA_EXPRESSION	REACTOME_NEGATIVE_EPIGENETIC_REGULATION_OF_RRNA_EXPRESSION		59	-0.222661	-1.74372	0	0.0167885	0.253	4877	tags=92%, list=64%, signal=252%	KEGG_MTOR_SIGNALING_PATHWAY	KEGG_MTOR_SIGNALING_PATHWAY		38	0.139025	0.585858	0.956522	0.968619	1	4380	tags=50%, list=57%, signal=117%
REACTOME_TRANSCRIPTIONAL_ACTIVITY_OF_SMAD2_SMAD3:SMAD4_HETEROTRIMER	REACTOME_TRANSCRIPTIONAL_ACTIVITY_OF_SMAD2_SMAD3:SMAD4_HETEROTRIMER		30	-0.275839	-1.7375	0.0166667	0.0171245	0.264	5531	tags=100%, list=73%, signal=363%	KEGG_CELL_CYCLE	KEGG_CELL_CYCLE		65	0.124667	0.57548	0.971631	0.964915	1	5213	tags=66%, list=68%, signal=207%
REACTOME_PERK_REGULATES_GENE_EXPRESSION	REACTOME_PERK_REGULATES_GENE_EXPRESSION		22	-0.317776	-1.73463	0.01	0.0172854	0.269	4634	tags=95%, list=61%, signal=243%	REACTOME_THE_CITRIC_ACID_TCA_CYCLE_AND_RESPIRATORY_ELECTRON_TRANSPORT	REACTOME_THE_CITRIC_ACID_TCA_CYCLE_AND_RESPIRATORY_ELECTRON_TRANSPORT	Details ...	124	0.581525	2.90166	0	0	0	1577	tags=69%, list=21%, signal=86%
REACTOME_FGFR2_MUTANT_RECEPTOR_ACTIVATION	REACTOME_FGFR2_MUTANT_RECEPTOR_ACTIVATION		18	-0.340678	-1.73561	0.00900901	0.017322	0.269	822	tags=50%, list=11%, signal=56%	REACTOME_COMPLEX_I_BIOGENESIS	REACTOME_COMPLEX_I_BIOGENESIS	Details ...	46	0.639574	2.83812	0	0	0	1699	tags=83%, list=22%, signal=106%
REACTOME_BASE_EXCISION_REPAIR_AP_SITE_FORMATION	REACTOME_BASE_EXCISION_REPAIR_AP_SITE_FORMATION		23	-0.30894	-1.73223	0.0121951	0.0174774	0.273	4724	tags=96%, list=62%, signal=251%	REACTOME_RESPIRATORY_ELECTRON_TRANSPORT	REACTOME_RESPIRATORY_ELECTRON_TRANSPORT	Details ...	83	0.582417	2.74771	0	0	0	1855	tags=77%, list=24%, signal=101%
REACTOME_RNA_POLYMERASE_II_PRE_TRANSCRIPTION_EVENTS	REACTOME_RNA_POLYMERASE_II_PRE_TRANSCRIPTION_EVENTS		60	-0.199626	-1.72272	0	0.0182701	0.285	5899	tags=98%, list=77%, signal=431%	REACTOME_RESPIRATORY_ELECTRON_TRANSPORT_ATP_SYNTHESIS_BY_CHEMIOSMOTIC_COUPLING_AND_HEAT_PRODUCTION_BY_UNCOUPLING_PROTEINS	REACTOME_RESPIRATORY_ELECTRON_TRANSPORT_ATP_SYNTHESIS_BY_CHEMIOSMOTIC_COUPLING_AND_HEAT_PRODUCTION_BY_UNCOUPLING_PROTEINS	Details ...	84	0.576852	2.74623	0	0	0	1577	tags=73%, list=21%, signal=91%
REACTOME_DNA_DAMAGE_RECOGNITION_IN_GG_NER	REACTOME_DNA_DAMAGE_RECOGNITION_IN_GG_NER		35	-0.276021	-1.72065	0	0.0183811	0.287	5531	tags=100%, list=73%, signal=362%	REACTOME_CITRIC_ACID_CYCLE_TCA_CYCLE	REACTOME_CITRIC_ACID_CYCLE_TCA_CYCLE	Details ...	20	0.739204	2.67706	0	0	0	1432	tags=85%, list=19%, signal=104%
REACTOME_DUAL_INCISION_IN_TC_NER	REACTOME_DUAL_INCISION_IN_TC_NER		58	-0.222701	-1.71578	0	0.0185078	0.293	839	tags=33%, list=11%, signal=37%	REACTOME_PYRUVATE_METABOLISM_AND_CITRIC_ACID_TCA_CYCLE	REACTOME_PYRUVATE_METABOLISM_AND_CITRIC_ACID_TCA_CYCLE	Details ...	44	0.599402	2.57517	0	0	0	1510	tags=64%, list=20%, signal=79%
REACTOME_SIGNALING_BY_TGF_BETA_FAMILY_MEMBERS	REACTOME_SIGNALING_BY_TGF_BETA_FAMILY_MEMBERS		59	-0.223562	-1.71584	0	0.0186439	0.293	5531	tags=97%, list=73%, signal=349%	REACTOME_GLYOXYLATE_METABOLISM_AND_GLYCINE_DEGRADATION	REACTOME_GLYOXYLATE_METABOLISM_AND_GLYCINE_DEGRADATION	Details ...	18	0.666475	2.34037	0	0	0	1574	tags=83%, list=21%, signal=105%
REACTOME_HSP90_CHAPERONE_CYCLE_FOR_STEROID_HORMONE_RECEPTORS_SHR	REACTOME_HSP90_CHAPERONE_CYCLE_FOR_STEROID_HORMONE_RECEPTORS_SHR		43	-0.233052	-1.6914	0	0.0209592	0.324	5859	tags=100%, list=77%, signal=429%	REACTOME_BRANCHED_CHAIN_AMINO_ACID_CATABOLISM	REACTOME_BRANCHED_CHAIN_AMINO_ACID_CATABOLISM	Details ...	18	0.661094	2.2904	0	0	0	1868	tags=89%, list=24%, signal=117%
REACTOME_ASSOCIATION_OF_TRIC_CCT_WITH_TARGET_PROTEINS_DURING_BIOSYNTHESIS	REACTOME_ASSOCIATION_OF_TRIC_CCT_WITH_TARGET_PROTEINS_DURING_BIOSYNTHESIS		26	-0.286454	-1.68884	0.0147059	0.0211961	0.327	827	tags=42%, list=11%, signal=47%	REACTOME_FATTY_ACID_METABOLISM	REACTOME_FATTY_ACID_METABOLISM	Details ...	107	0.463544	2.26388	0	0	0	2543	tags=69%, list=33%, signal=102%
REACTOME_SIGNALING_BY_FGFR2_IIIA_TM	REACTOME_SIGNALING_BY_FGFR2_IIIA_TM		18	-0.340678	-1.67513	0.0272727	0.0228497	0.352	822	tags=50%, list=11%, signal=56%	REACTOME_ARACHIDONIC_ACID_METABOLISM	REACTOME_ARACHIDONIC_ACID_METABOLISM	Details ...	31	0.555998	2.23788	0	0.000121968	0.002	2729	tags=84%, list=36%, signal=130%
REACTOME_RNA_POLYMERASE_I_TRANSCRIPTION_INITIATION	REACTOME_RNA_POLYMERASE_I_TRANSCRIPTION_INITIATION		37	-0.234748	-1.66635	0	0.0239942	0.37	4877	tags=92%, list=64%, signal=254%	REACTOME_IMMUNOREGULATORY_INTERACTIONS_BETWEEN_A_LYMPHOID_AND_A_NON_LYMPHOID_CELL	REACTOME_IMMUNOREGULATORY_INTERACTIONS_BETWEEN_A_LYMPHOID_AND_A_NON_LYMPHOID_CELL	Details ...	25	0.586284	2.23589	0	0.00011088	0.002	2535	tags=80%, list=33%, signal=119%
REACTOME_ACTIVATED_PKN1_STIMULATES_TRANSCRIPTION_OF_AR_ANDROGEN_RECEPTOR_REGULATED_GENES_KLK2_AND_KLK3	REACTOME_ACTIVATED_PKN1_STIMULATES_TRANSCRIPTION_OF_AR_ANDROGEN_RECEPTOR_REGULATED_GENES_KLK2_AND_KLK3		22	-0.29718	-1.62525	0.0104167	0.0304081	0.452	2990	tags=77%, list=39%, signal=127%	REACTOME_GLUCONEOGENESIS	REACTOME_GLUCONEOGENESIS	Details ...	20	0.60304	2.20143	0	0.000409157	0.008	1122	tags=65%, list=15%, signal=76%
REACTOME_DEPURINATION	REACTOME_DEPURINATION		21	-0.306517	-1.6091	0.0105263	0.0339798	0.486	4724	tags=95%, list=62%, signal=250%	REACTOME_CELL_SURFACE_INTERACTIONS_AT_THE_VASCULAR_WALL	REACTOME_CELL_SURFACE_INTERACTIONS_AT_THE_VASCULAR_WALL	Details ...	75	0.463955	2.19287	0	0.000377684	0.008	2372	tags=65%, list=31%, signal=94%
REACTOME_HIV_ELONGATION_ARREST_AND_RECOVERY	REACTOME_HIV_ELONGATION_ARREST_AND_RECOVERY		25	-0.264101	-1.60426	0	0.0349461	0.497	822	tags=36%, list=11%, signal=40%	REACTOME_MITOCHONDRIAL_FATTY_ACID_BETA_OXIDATION	REACTOME_MITOCHONDRIAL_FATTY_ACID_BETA_OXIDATION	Details ...	31	0.495626	1.98419	0	0.0055167	0.121	1074	tags=55%, list=14%, signal=64%
REACTOME_FORMATION_OF_TUBULIN_FOLDING_INTERMEDIATES_BY_CCT_TRIC	REACTOME_FORMATION_OF_TUBULIN_FOLDING_INTERMEDIATES_BY_CCT_TRIC		18	-0.318072	-1.60151	0.016129	0.0349678	0.504	2474	tags=78%, list=32%, signal=115%	REACTOME_STRIATED_MUSCLE_CONTRACTION	REACTOME_STRIATED_MUSCLE_CONTRACTION	Details ...	22	0.522983	1.94688	0	0.00863934	0.191	1156	tags=59%, list=15%, signal=69%
REACTOME_G2_M_DNA_DAMAGE_CHECKPOINT	REACTOME_G2_M_DNA_DAMAGE_CHECKPOINT		43	-0.212616	-1.60294	0.0212766	0.0349714	0.501	5185	tags=93%, list=68%, signal=289%	REACTOME_MITOCHONDRIAL_TRANSLATION	REACTOME_MITOCHONDRIAL_TRANSLATION	Details ...	88	0.403007	1.93875	0	0.00886993	0.208	2484	tags=57%, list=33%, signal=83%
REACTOME_HSF1_ACTIVATION	REACTOME_HSF1_ACTIVATION		23	-0.289972	-1.59595	0.0375	0.0360154	0.513	387	tags=22%, list=5%, signal=23%	REACTOME_SIGNALING_BY_RETINOIC_ACID	REACTOME_SIGNALING_BY_RETINOIC_ACID	Details ...	24	0.508412	1.93213	0	0.00903564	0.226	1373	tags=58%, list=18%, signal=71%
REACTOME_FORMATION_OF_HIV_ELONGATION_COMPLEX_IN_THE_ABSENCE_OF_HIV_TAT	REACTOME_FORMATION_OF_HIV_ELONGATION_COMPLEX_IN_THE_ABSENCE_OF_HIV_TAT		37	-0.22874	-1.59657	0	0.0361763	0.513	966	tags=38%, list=13%, signal=43%	REACTOME_PLATELET_ACTIVATION_SIGNALING_AND_AGGREGATION	REACTOME_PLATELET_ACTIVATION_SIGNALING_AND_AGGREGATION	Details ...	157	0.367486	1.87962	0	0.0151136	0.36	3619	tags=69%, list=47%, signal=128%
REACTOME_SIGNALING_BY_TGF_BETA_RECEPTOR_COMPLEX	REACTOME_SIGNALING_BY_TGF_BETA_RECEPTOR_COMPLEX		51	-0.215243	-1.59217	0	0.0363039	0.519	5531	tags=96%, list=73%, signal=348%	REACTOME_CLASS_A_1_RHODOPSIN_LIKE_RECEPTORS	REACTOME_CLASS_A_1_RHODOPSIN_LIKE_RECEPTORS	Details ...	24	0.49622	1.86906	0.00107527	0.0162051	0.396	2916	tags=79%, list=38%, signal=128%
REACTOME_DARPP_32_EVENTS	REACTOME_DARPP_32_EVENTS		20	-0.3039	-1.58131	0.0319149	0.0382071	0.545	4674	tags=95%, list=61%, signal=245%	REACTOME_PYRUVATE_METABOLISM	REACTOME_PYRUVATE_METABOLISM	Details ...	24	0.492112	1.86218	0.0021692	0.0166925	0.423	1236	tags=46%, list=16%, signal=55%
REACTOME_TP53_REGULATES_TRANSCRIPTION_OF_DNA_REPAIR_GENES	REACTOME_TP53_REGULATES_TRANSCRIPTION_OF_DNA_REPAIR_GENES		44	-0.19749	-1.58221	0	0.038251	0.541	902	tags=32%, list=12%, signal=36%	REACTOME_PLATELET_AGGREGATION_PLUG_FORMATION	REACTOME_PLATELET_AGGREGATION_PLUG_FORMATION		24	0.488255	1.85145	0.00328947	0.0179856	0.456	3513	tags=79%, list=46%, signal=146%
REACTOME_MITOTIC_PROMETAPHASE	REACTOME_MITOTIC_PROMETAPHASE		117	-0.153257	-1.56878	0	0.0413	0.574	6156	tags=97%, list=81%, signal=498%	REACTOME_FCGAMMA_RECEPTOR_FCGR_DEPENDENT_PHAGOCYTOSIS	REACTOME_FCGAMMA_RECEPTOR_FCGR_DEPENDENT_PHAGOCYTOSIS		72	0.39193	1.85017	0.00100402	0.017477	0.463	3577	tags=71%, list=47%, signal=132%
REACTOME_MITOTIC_PROPHASE	REACTOME_MITOTIC_PROPHASE		86	-0.163015	-1.55403	0	0.0448003	0.61	4983	tags=88%, list=65%, signal=252%	REACTOME_INTEGRIN_SIGNALING	REACTOME_INTEGRIN_SIGNALING		22	0.495265	1.84559	0.00330396	0.0174433	0.48	3513	tags=86%, list=46%, signal=160%
REACTOME_RNA_POLYMERASE_II_TRANSCRIPTION_TERMINATION	REACTOME_RNA_POLYMERASE_II_TRANSCRIPTION_TERMINATION		60	-0.186252	-1.54588	0	0.0467513	0.62	6217	tags=100%, list=82%, signal=537%	REACTOME_PEROXISOMAL_LIPID_METABOLISM	REACTOME_PEROXISOMAL_LIPID_METABOLISM		20	0.505246	1.84397	0.00662983	0.0169745	0.486	2677	tags=75%, list=35%, signal=115%
REACTOME_MEIOTIC_RECOMBINATION	REACTOME_MEIOTIC_RECOMBINATION		30	-0.245136	-1.53406	0	0.0496602	0.652	2990	tags=73%, list=39%, signal=120%	REACTOME_ELASTIC_FIBRE_FORMATION	REACTOME_ELASTIC_FIBRE_FORMATION		22	0.489066	1.84018	0.00217628	0.0169607	0.499	1402	tags=50%, list=18%, signal=61%
REACTOME_ATF4_ACTIVATES_GENES_IN_RESPONSE_TO_ENDOPLASMIC_RETICULUM_STRESS	REACTOME_ATF4_ACTIVATES_GENES_IN_RESPONSE_TO_ENDOPLASMIC_RETICULUM_STRESS		18	-0.308403	-1.52902	0.0340909	0.0512319	0.665	4634	tags=94%, list=61%, signal=240%	REACTOME_HEMOSTASIS	REACTOME_HEMOSTASIS		325	0.34108	1.8336	0	0.0175675	0.525	3638	tags=66%, list=48%, signal=122%
REACTOME_GLOBAL_GENOME_NUCLEOTIDE_EXCISION_REPAIR_GG_NER	REACTOME_GLOBAL_GENOME_NUCLEOTIDE_EXCISION_REPAIR_GG_NER		75	-0.166868	-1.5136	0	0.0560674	0.698	352	tags=15%, list=5%, signal=15%	REACTOME_PHASE_I_FUNCTIONALIZATION_OF_COMPOUNDS	REACTOME_PHASE_I_FUNCTIONALIZATION_OF_COMPOUNDS		39	0.433283	1.8301	0	0.0175564	0.538	3055	tags=69%, list=40%, signal=115%
REACTOME_ERCC6_CSB_AND_EHMT2_G9A_POSITIVELY_REGULATE_RRNA_EXPRESSION	REACTOME_ERCC6_CSB_AND_EHMT2_G9A_POSITIVELY_REGULATE_RRNA_EXPRESSION		34	-0.23026	-1.50217	0.0384615	0.0593162	0.723	4842	tags=91%, list=64%, signal=249%	REACTOME_MOLECULES_ASSOCIATED_WITH_ELASTIC_FIBRES	REACTOME_MOLECULES_ASSOCIATED_WITH_ELASTIC_FIBRES		20	0.500421	1.79726	0.00327511	0.0244304	0.677	1338	tags=50%, list=18%, signal=60%
REACTOME_TRANSCRIPTION_OF_THE_HIV_GENOME	REACTOME_TRANSCRIPTION_OF_THE_HIV_GENOME		53	-0.196999	-1.50237	0.0322581	0.0595058	0.722	5899	tags=98%, list=77%, signal=430%	REACTOME_CONSTITUTIVE_SIGNALING_BY_ABERRANT_PI3K_IN_CANCER	REACTOME_CONSTITUTIVE_SIGNALING_BY_ABERRANT_PI3K_IN_CANCER		27	0.455604	1.79234	0.0031746	0.0248454	0.697	1363	tags=52%, list=18%, signal=63%
REACTOME_SMAD2_SMAD3:SMAD4_HETEROTRIMER_REGULATES_TRANSCRIPTION	REACTOME_SMAD2_SMAD3:SMAD4_HETEROTRIMER_REGULATES_TRANSCRIPTION		21	-0.275513	-1.48271	0.0471698	0.0655337	0.753	5531	tags=100%, list=73%, signal=363%	REACTOME_GPCR_LIGAND_BINDING	REACTOME_GPCR_LIGAND_BINDING		39	0.421335	1.79145	0.00104822	0.0242633	0.7	3082	tags=69%, list=40%, signal=116%
REACTOME_DNA_DAMAGE_TELOMERE_STRESS_INDUCED_SENESCENCE	REACTOME_DNA_DAMAGE_TELOMERE_STRESS_INDUCED_SENESCENCE		37	-0.222423	-1.4788	0	0.0666193	0.767	4098	tags=84%, list=54%, signal=180%	REACTOME_ANTIGEN_ACTIVATES_B_CELL_RECEPTOR_BCR_LEADING_TO_GENERATION_OF_SECOND_MESSENGERS	REACTOME_ANTIGEN_ACTIVATES_B_CELL_RECEPTOR_BCR_LEADING_TO_GENERATION_OF_SECOND_MESSENGERS		22	0.480588	1.78187	0.00881057	0.0262668	0.74	2150	tags=68%, list=28%, signal=95%
REACTOME_DEADENYLATION_DEPENDENT_MRNA_DECAY	REACTOME_DEADENYLATION_DEPENDENT_MRNA_DECAY		50	-0.186163	-1.46851	0	0.0711289	0.79	4524	tags=86%, list=59%, signal=210%	REACTOME_FCERI_MEDIATED_CAPLUS2_MOBILIZATION	REACTOME_FCERI_MEDIATED_CAPLUS2_MOBILIZATION		24	0.473054	1.77469	0.00328587	0.0275107	0.764	2150	tags=67%, list=28%, signal=93%
REACTOME_FGFR2_ALTERNATIVE_SPLICING	REACTOME_FGFR2_ALTERNATIVE_SPLICING		24	-0.257678	-1.46059	0.0779221	0.074514	0.802	5197	tags=96%, list=68%, signal=300%	REACTOME_MITOCHONDRIAL_PROTEIN_IMPORT	REACTOME_MITOCHONDRIAL_PROTEIN_IMPORT		53	0.391866	1.76022	0	0.0306073	0.801	1346	tags=45%, list=18%, signal=55%
REACTOME_ACTIVATION_OF_THE_PRE_REPLICATIVE_COMPLEX	REACTOME_ACTIVATION_OF_THE_PRE_REPLICATIVE_COMPLEX		16	-0.308838	-1.45613	0.0859375	0.0756566	0.808	4415	tags=94%, list=58%, signal=222%	REACTOME_REGULATION_OF_ACTIN_DYNAMICS_FOR_PHAGOCYTIC_CUP_FORMATION	REACTOME_REGULATION_OF_ACTIN_DYNAMICS_FOR_PHAGOCYTIC_CUP_FORMATION		51	0.394679	1.74893	0.00102249	0.0335585	0.844	3577	tags=71%, list=47%, signal=132%
REACTOME_PRC2_METHYLATES_HISTONES_AND_DNA	REACTOME_PRC2_METHYLATES_HISTONES_AND_DNA		27	-0.233971	-1.42967	0.0641026	0.0885854	0.867	2990	tags=74%, list=39%, signal=121%	REACTOME_PEPTIDE_LIGAND_BINDING_RECEPTORS	REACTOME_PEPTIDE_LIGAND_BINDING_RECEPTORS		17	0.51125	1.74523	0.00678733	0.0338172	0.855	1771	tags=65%, list=23%, signal=84%
REACTOME_RNA_POLYMERASE_II_TRANSCRIPTION_ELONGATION	REACTOME_RNA_POLYMERASE_II_TRANSCRIPTION_ELONGATION		46	-0.201701	-1.4271	0	0.0899382	0.87	5532	tags=96%, list=73%, signal=346%	REACTOME_BIOLOGICAL_OXIDATIONS	REACTOME_BIOLOGICAL_OXIDATIONS		92	0.359115	1.74291	0	0.0336821	0.858	3055	tags=61%, list=40%, signal=100%
REACTOME_METABOLISM_OF_NON_CODING_RNA	REACTOME_METABOLISM_OF_NON_CODING_RNA		47	-0.185698	-1.41729	0.03125	0.0941727	0.883	4858	tags=89%, list=64%, signal=245%	REACTOME_FCERI_MEDIATED_MAPK_ACTIVATION	REACTOME_FCERI_MEDIATED_MAPK_ACTIVATION		25	0.460014	1.74068	0.00540541	0.0334398	0.862	3513	tags=80%, list=46%, signal=148%
REACTOME_DOWNREGULATION_OF_TGF_BETA_RECEPTOR_SIGNALING	REACTOME_DOWNREGULATION_OF_TGF_BETA_RECEPTOR_SIGNALING		20	-0.275477	-1.40998	0.0660377	0.0971175	0.893	5531	tags=100%, list=73%, signal=363%	REACTOME_GPVI_MEDIATED_ACTIVATION_CASCADE	REACTOME_GPVI_MEDIATED_ACTIVATION_CASCADE		27	0.430968	1.71166	0.00958466	0.042339	0.936	2158	tags=56%, list=28%, signal=77%
REACTOME_RNA_POLYMERASE_III_TRANSCRIPTION	REACTOME_RNA_POLYMERASE_III_TRANSCRIPTION		28	-0.233659	-1.40554	0.103448	0.09881	0.897	822	tags=32%, list=11%, signal=36%	REACTOME_SIGNALLING_TO_ERKS	REACTOME_SIGNALLING_TO_ERKS		23	0.453746	1.70908	0.00540541	0.042377	0.942	3513	tags=74%, list=46%, signal=137%
REACTOME_ACTIVATION_OF_BH3_ONLY_PROTEINS	REACTOME_ACTIVATION_OF_BH3_ONLY_PROTEINS		20	-0.272603	-1.39891	0.0555556	0.101939	0.912	4511	tags=90%, list=59%, signal=220%	REACTOME_INTEGRIN_CELL_SURFACE_INTERACTIONS	REACTOME_INTEGRIN_CELL_SURFACE_INTERACTIONS		52	0.385045	1.70755	0.00101937	0.041981	0.943	2938	tags=63%, list=39%, signal=103%
REACTOME_NONHOMOLOGOUS_END_JOINING_NHEJ	REACTOME_NONHOMOLOGOUS_END_JOINING_NHEJ		29	-0.230602	-1.39062	0.0606061	0.105068	0.918	5447	tags=97%, list=71%, signal=337%	REACTOME_PLASMA_LIPOPROTEIN_CLEARANCE	REACTOME_PLASMA_LIPOPROTEIN_CLEARANCE		20	0.470903	1.6985	0.0079096	0.0445578	0.957	2580	tags=70%, list=34%, signal=106%
REACTOME_KINESINS	REACTOME_KINESINS		25	-0.231184	-1.38294	0.0857143	0.108241	0.922	5869	tags=100%, list=77%, signal=433%	REACTOME_RESPONSE_TO_ELEVATED_PLATELET_CYTOSOLIC_CA2PLUS	REACTOME_RESPONSE_TO_ELEVATED_PLATELET_CYTOSOLIC_CA2PLUS		72	0.360459	1.69715	0.0010101	0.0439368	0.958	3619	tags=67%, list=47%, signal=126%
REACTOME_METALLOPROTEASE_DUBS	REACTOME_METALLOPROTEASE_DUBS		15	-0.299545	-1.38157	0.0806452	0.108353	0.924	4645	tags=93%, list=61%, signal=238%	REACTOME_CELL_CELL_COMMUNICATION	REACTOME_CELL_CELL_COMMUNICATION		62	0.35963	1.67043	0.00101523	0.0548951	0.983	3818	tags=74%, list=50%, signal=147%
REACTOME_DOWNREGULATION_OF_SMAD2_3:SMAD4_TRANSCRIPTIONAL_ACTIVITY	REACTOME_DOWNREGULATION_OF_SMAD2_3:SMAD4_TRANSCRIPTIONAL_ACTIVITY		18	-0.275404	-1.377	0.0729167	0.110207	0.928	5531	tags=100%, list=73%, signal=363%	REACTOME_PROTEIN_LOCALIZATION	REACTOME_PROTEIN_LOCALIZATION		126	0.330232	1.66593	0	0.0560643	0.987	1408	tags=38%, list=18%, signal=46%
REACTOME_TRANSPORT_OF_THE_SLBP_DEPENDANT_MATURE_MRNA	REACTOME_TRANSPORT_OF_THE_SLBP_DEPENDANT_MATURE_MRNA		33	-0.221072	-1.36815	0.0465116	0.115508	0.937	4858	tags=91%, list=64%, signal=249%	REACTOME_DAP12_INTERACTIONS	REACTOME_DAP12_INTERACTIONS		20	0.459072	1.65704	0.00878156	0.0602371	0.995	3513	tags=85%, list=46%, signal=157%
REACTOME_PROTEIN_UBIQUITINATION	REACTOME_PROTEIN_UBIQUITINATION		54	-0.165443	-1.36523	0.0555556	0.116208	0.938	5678	tags=94%, list=74%, signal=367%	REACTOME_SIGNALING_BY_NTRK1_TRKA	REACTOME_SIGNALING_BY_NTRK1_TRKA		58	0.360502	1.63253	0.00714286	0.074398	1	3694	tags=69%, list=48%, signal=133%
REACTOME_PROTEIN_FOLDING	REACTOME_PROTEIN_FOLDING		66	-0.166937	-1.36602	0	0.116558	0.938	827	tags=27%, list=11%, signal=30%	REACTOME_SYNTHESIS_OF_IP3_AND_IP4_IN_THE_CYTOSOL	REACTOME_SYNTHESIS_OF_IP3_AND_IP4_IN_THE_CYTOSOL		19	0.44709	1.63147	0.0181612	0.0736167	1	2552	tags=63%, list=33%, signal=95%
REACTOME_REGULATION_OF_PLK1_ACTIVITY_AT_G2_M_TRANSITION	REACTOME_REGULATION_OF_PLK1_ACTIVITY_AT_G2_M_TRANSITION		61	-0.163995	-1.36145	0	0.118129	0.941	5788	tags=95%, list=76%, signal=392%	REACTOME_RHO_GTPASES_ACTIVATE_PAKS	REACTOME_RHO_GTPASES_ACTIVATE_PAKS		20	0.445237	1.62907	0.0198895	0.0736397	1	3092	tags=75%, list=41%, signal=126%
REACTOME_MITOCHONDRIAL_TRNA_AMINOACYLATION	REACTOME_MITOCHONDRIAL_TRNA_AMINOACYLATION		19	-0.278886	-1.35727	0.10084	0.120648	0.946	311	tags=26%, list=4%, signal=27%	REACTOME_DAP12_SIGNALING	REACTOME_DAP12_SIGNALING		19	0.454091	1.62489	0.0110011	0.0750712	1	3513	tags=84%, list=46%, signal=156%
REACTOME_CYTOSOLIC_SENSORS_OF_PATHOGEN_ASSOCIATED_DNA	REACTOME_CYTOSOLIC_SENSORS_OF_PATHOGEN_ASSOCIATED_DNA		50	-0.180244	-1.34034	0	0.129909	0.967	5531	tags=94%, list=73%, signal=340%	REACTOME_GAP_JUNCTION_TRAFFICKING_AND_REGULATION	REACTOME_GAP_JUNCTION_TRAFFICKING_AND_REGULATION		24	0.427296	1.62143	0.012931	0.0758531	1	2554	tags=54%, list=33%, signal=81%
REACTOME_INTRAFLAGELLAR_TRANSPORT	REACTOME_INTRAFLAGELLAR_TRANSPORT		22	-0.251348	-1.34087	0.103774	0.130278	0.966	5715	tags=100%, list=75%, signal=398%	REACTOME_INTERLEUKIN_4_AND_INTERLEUKIN_13_SIGNALING	REACTOME_INTERLEUKIN_4_AND_INTERLEUKIN_13_SIGNALING		46	0.36476	1.61525	0.00924974	0.0786141	1	2306	tags=48%, list=30%, signal=68%
REACTOME_ER_TO_GOLGI_ANTEROGRADE_TRANSPORT	REACTOME_ER_TO_GOLGI_ANTEROGRADE_TRANSPORT		115	-0.145998	-1.32419	0	0.139147	0.972	5950	tags=95%, list=78%, signal=425%	REACTOME_DETOXIFICATION_OF_REACTIVE_OXYGEN_SPECIES	REACTOME_DETOXIFICATION_OF_REACTIVE_OXYGEN_SPECIES		28	0.407523	1.61378	0.00857449	0.0781586	1	3031	tags=61%, list=40%, signal=100%
REACTOME_VIRAL_MESSENGER_RNA_SYNTHESIS	REACTOME_VIRAL_MESSENGER_RNA_SYNTHESIS		41	-0.178265	-1.31068	0.09375	0.148612	0.983	5094	tags=90%, list=67%, signal=270%	REACTOME_RHO_GTPASES_ACTIVATE_WASPS_AND_WAVES	REACTOME_RHO_GTPASES_ACTIVATE_WASPS_AND_WAVES		32	0.400238	1.6112	0.0126716	0.0784307	1	3577	tags=75%, list=47%, signal=141%
REACTOME_HOST_INTERACTIONS_WITH_INFLUENZA_FACTORS	REACTOME_HOST_INTERACTIONS_WITH_INFLUENZA_FACTORS		37	-0.186862	-1.29869	0.103448	0.15803	0.988	4858	tags=89%, list=64%, signal=245%	REACTOME_NEUTROPHIL_DEGRANULATION	REACTOME_NEUTROPHIL_DEGRANULATION		304	0.297408	1.59129	0	0.0914392	1	2976	tags=54%, list=39%, signal=85%
REACTOME_MTOR_SIGNALLING	REACTOME_MTOR_SIGNALLING		34	-0.186715	-1.29694	0.0851064	0.158483	0.988	5783	tags=97%, list=76%, signal=400%	REACTOME_SIGNALING_BY_VEGF	REACTOME_SIGNALING_BY_VEGF		87	0.333043	1.59049	0.00301811	0.090552	1	3638	tags=66%, list=48%, signal=124%
REACTOME_COPI_DEPENDENT_GOLGI_TO_ER_RETROGRADE_TRAFFIC	REACTOME_COPI_DEPENDENT_GOLGI_TO_ER_RETROGRADE_TRAFFIC		62	-0.167658	-1.29311	0.0714286	0.15906	0.988	6358	tags=100%, list=83%, signal=597%	REACTOME_G_ALPHA_Q_SIGNALLING_EVENTS	REACTOME_G_ALPHA_Q_SIGNALLING_EVENTS		61	0.3433	1.5869	0.00404858	0.0920137	1	3265	tags=64%, list=43%, signal=111%
REACTOME_MAP3K8_TPL2_DEPENDENT_MAPK1_3_ACTIVATION	REACTOME_MAP3K8_TPL2_DEPENDENT_MAPK1_3_ACTIVATION		15	-0.275296	-1.29324	0.163934	0.159869	0.988	5531	tags=100%, list=73%, signal=363%	REACTOME_SIGNALING_BY_NTRKS	REACTOME_SIGNALING_BY_NTRKS		66	0.339339	1.55719	0.0100908	0.116562	1	3694	tags=67%, list=48%, signal=128%
REACTOME_DNA_DOUBLE_STRAND_BREAK_REPAIR	REACTOME_DNA_DOUBLE_STRAND_BREAK_REPAIR		78	-0.142748	-1.29395	0	0.159916	0.988	402	tags=15%, list=5%, signal=16%	REACTOME_METABOLISM_OF_LIPIDS	REACTOME_METABOLISM_OF_LIPIDS		427	0.284015	1.5564	0	0.115213	1	3404	tags=56%, list=45%, signal=96%
REACTOME_N_GLYCAN_TRIMMING_IN_THE_ER_AND_CALNEXIN_CALRETICULIN_CYCLE	REACTOME_N_GLYCAN_TRIMMING_IN_THE_ER_AND_CALNEXIN_CALRETICULIN_CYCLE		26	-0.218607	-1.28497	0.114286	0.166211	0.988	5531	tags=96%, list=73%, signal=349%	REACTOME_MUSCLE_CONTRACTION	REACTOME_MUSCLE_CONTRACTION		88	0.321423	1.55441	0.0060241	0.115082	1	2451	tags=51%, list=32%, signal=74%
REACTOME_FORMATION_OF_INCISION_COMPLEX_IN_GG_NER	REACTOME_FORMATION_OF_INCISION_COMPLEX_IN_GG_NER		38	-0.188011	-1.27449	0.117647	0.174221	0.994	5531	tags=95%, list=73%, signal=343%	REACTOME_G_ALPHA_12_13_SIGNALLING_EVENTS	REACTOME_G_ALPHA_12_13_SIGNALLING_EVENTS		49	0.352017	1.54865	0.0164948	0.118413	1	4256	tags=80%, list=56%, signal=179%
REACTOME_BUTYRATE_RESPONSE_FACTOR_1_BRF1_BINDS_AND_DESTABILIZES_MRNA	REACTOME_BUTYRATE_RESPONSE_FACTOR_1_BRF1_BINDS_AND_DESTABILIZES_MRNA		16	-0.272652	-1.26815	0.113821	0.179858	0.994	4897	tags=94%, list=64%, signal=261%	REACTOME_VEGFR2_MEDIATED_CELL_PROLIFERATION	REACTOME_VEGFR2_MEDIATED_CELL_PROLIFERATION		16	0.450152	1.54729	0.0381503	0.117766	1	3338	tags=81%, list=44%, signal=144%
REACTOME_TICAM1_RIP1_MEDIATED_IKK_COMPLEX_RECRUITMENT	REACTOME_TICAM1_RIP1_MEDIATED_IKK_COMPLEX_RECRUITMENT		16	-0.275332	-1.26028	0.133333	0.186179	0.994	5531	tags=100%, list=73%, signal=363%	REACTOME_DISEASES_OF_IMMUNE_SYSTEM	REACTOME_DISEASES_OF_IMMUNE_SYSTEM		18	0.430579	1.54206	0.0309735	0.121243	1	3067	tags=67%, list=40%, signal=111%
REACTOME_REGULATION_OF_TP53_ACTIVITY	REACTOME_REGULATION_OF_TP53_ACTIVITY		101	-0.103436	-1.24812	0	0.196862	0.997	6469	tags=97%, list=85%, signal=632%	REACTOME_EFFECTS_OF_PIP2_HYDROLYSIS	REACTOME_EFFECTS_OF_PIP2_HYDROLYSIS		17	0.454187	1.54134	0.0361991	0.120033	1	3572	tags=82%, list=47%, signal=155%
REACTOME_ACTIVATION_OF_AMPK_DOWNSTREAM_OF_NMDARS	REACTOME_ACTIVATION_OF_AMPK_DOWNSTREAM_OF_NMDARS		17	-0.251314	-1.24027	0.189189	0.200966	0.997	5714	tags=100%, list=75%, signal=398%	REACTOME_PLASMA_LIPOPROTEIN_ASSEMBLY_REMODELING_AND_CLEARANCE	REACTOME_PLASMA_LIPOPROTEIN_ASSEMBLY_REMODELING_AND_CLEARANCE		31	0.381734	1.54008	0.0263713	0.119525	1	3638	tags=74%, list=48%, signal=141%
REACTOME_CILIUM_ASSEMBLY	REACTOME_CILIUM_ASSEMBLY		104	-0.139923	-1.24114	0	0.201074	0.997	5849	tags=94%, list=77%, signal=399%	REACTOME_VEGFR2_MEDIATED_VASCULAR_PERMEABILITY	REACTOME_VEGFR2_MEDIATED_VASCULAR_PERMEABILITY		24	0.401487	1.53828	0.0206746	0.119444	1	1944	tags=46%, list=25%, signal=61%
REACTOME_REGULATION_OF_TP53_EXPRESSION_AND_DEGRADATION	REACTOME_REGULATION_OF_TP53_EXPRESSION_AND_DEGRADATION		27	-0.194626	-1.24264	0.0967742	0.201316	0.997	4674	tags=89%, list=61%, signal=229%	REACTOME_RHO_GTPASES_ACTIVATE_NADPH_OXIDASES	REACTOME_RHO_GTPASES_ACTIVATE_NADPH_OXIDASES		19	0.429438	1.53313	0.026287	0.12305	1	2421	tags=58%, list=32%, signal=85%
REACTOME_NOTCH3_ACTIVATION_AND_TRANSMISSION_OF_SIGNAL_TO_THE_NUCLEUS	REACTOME_NOTCH3_ACTIVATION_AND_TRANSMISSION_OF_SIGNAL_TO_THE_NUCLEUS		16	-0.261617	-1.24123	0.178862	0.201993	0.997	270	tags=25%, list=4%, signal=26%	REACTOME_BINDING_AND_UPTAKE_OF_LIGANDS_BY_SCAVENGER_RECEPTORS	REACTOME_BINDING_AND_UPTAKE_OF_LIGANDS_BY_SCAVENGER_RECEPTORS		23	0.402939	1.53181	0.0334052	0.122373	1	3790	tags=70%, list=50%, signal=138%
REACTOME_TGF_BETA_RECEPTOR_SIGNALING_ACTIVATES_SMADS	REACTOME_TGF_BETA_RECEPTOR_SIGNALING_ACTIVATES_SMADS		25	-0.210514	-1.23751	0.197368	0.202032	0.997	5531	tags=96%, list=73%, signal=348%	REACTOME_EPH_EPHRIN_SIGNALING	REACTOME_EPH_EPHRIN_SIGNALING		65	0.327513	1.52812	0.0142421	0.123926	1	3581	tags=69%, list=47%, signal=129%
REACTOME_DDX58_IFIH1_MEDIATED_INDUCTION_OF_INTERFERON_ALPHA_BETA	REACTOME_DDX58_IFIH1_MEDIATED_INDUCTION_OF_INTERFERON_ALPHA_BETA		44	-0.154569	-1.23208	0.131579	0.204705	0.998	5894	tags=95%, list=77%, signal=418%	REACTOME_ROS_AND_RNS_PRODUCTION_IN_PHAGOCYTES	REACTOME_ROS_AND_RNS_PRODUCTION_IN_PHAGOCYTES		21	0.416413	1.51935	0.0309051	0.131976	1	3634	tags=71%, list=48%, signal=136%
REACTOME_RNA_POLYMERASE_II_TRANSCRIBES_SNRNA_GENES	REACTOME_RNA_POLYMERASE_II_TRANSCRIBES_SNRNA_GENES		50	-0.169758	-1.23287	0.1	0.204874	0.998	822	tags=28%, list=11%, signal=31%	REACTOME_SIGNALING_BY_INSULIN_RECEPTOR	REACTOME_SIGNALING_BY_INSULIN_RECEPTOR		41	0.350795	1.51594	0.0247934	0.133848	1	3634	tags=66%, list=48%, signal=125%
REACTOME_RORA_ACTIVATES_GENE_EXPRESSION	REACTOME_RORA_ACTIVATES_GENE_EXPRESSION		15	-0.263338	-1.22589	0.207692	0.210251	1	5622	tags=100%, list=74%, signal=380%	REACTOME_MHC_CLASS_II_ANTIGEN_PRESENTATION	REACTOME_MHC_CLASS_II_ANTIGEN_PRESENTATION		77	0.320956	1.5138	0.0171717	0.134528	1	3576	tags=62%, list=47%, signal=116%
REACTOME_BMAL1:CLOCK_NPAS2_ACTIVATES_CIRCADIAN_GENE_EXPRESSION	REACTOME_BMAL1:CLOCK_NPAS2_ACTIVATES_CIRCADIAN_GENE_EXPRESSION		16	-0.263372	-1.22435	0.163636	0.210893	1	5622	tags=100%, list=74%, signal=380%	REACTOME_SLC_MEDIATED_TRANSMEMBRANE_TRANSPORT	REACTOME_SLC_MEDIATED_TRANSMEMBRANE_TRANSPORT		74	0.322789	1.51325	0.00909091	0.133268	1	3445	tags=62%, list=45%, signal=112%
REACTOME_UPTAKE_AND_ACTIONS_OF_BACTERIAL_TOXINS	REACTOME_UPTAKE_AND_ACTIONS_OF_BACTERIAL_TOXINS		17	-0.248817	-1.21867	0.2	0.216504	1	5733	tags=100%, list=75%, signal=402%	REACTOME_RHO_GTPASE_CYCLE	REACTOME_RHO_GTPASE_CYCLE		90	0.311195	1.503	0.00502513	0.142386	1	4016	tags=69%, list=53%, signal=144%
REACTOME_CELLULAR_SENESCENCE	REACTOME_CELLULAR_SENESCENCE		110	-0.146332	-1.21532	0.166667	0.219242	1	5214	tags=89%, list=68%, signal=278%	REACTOME_DISEASES_ASSOCIATED_WITH_GLYCOSAMINOGLYCAN_METABOLISM	REACTOME_DISEASES_ASSOCIATED_WITH_GLYCOSAMINOGLYCAN_METABOLISM		22	0.400905	1.49901	0.0409292	0.145308	1	2485	tags=64%, list=33%, signal=94%
REACTOME_RRNA_MODIFICATION_IN_THE_NUCLEUS_AND_CYTOSOL	REACTOME_RRNA_MODIFICATION_IN_THE_NUCLEUS_AND_CYTOSOL		52	-0.156659	-1.21449	0.192308	0.219753	1	5244	tags=90%, list=69%, signal=287%	REACTOME_SIGNALING_BY_GPCR	REACTOME_SIGNALING_BY_GPCR		209	0.286471	1.48889	0	0.155471	1	3638	tags=61%, list=48%, signal=114%
REACTOME_POST_CHAPERONIN_TUBULIN_FOLDING_PATHWAY	REACTOME_POST_CHAPERONIN_TUBULIN_FOLDING_PATHWAY		16	-0.251281	-1.20542	0.137931	0.228835	1	5714	tags=100%, list=75%, signal=398%	REACTOME_PEPTIDE_HORMONE_METABOLISM	REACTOME_PEPTIDE_HORMONE_METABOLISM		33	0.359094	1.47844	0.0313808	0.166998	1	3489	tags=61%, list=46%, signal=111%
REACTOME_COPII_MEDIATED_VESICLE_TRANSPORT	REACTOME_COPII_MEDIATED_VESICLE_TRANSPORT		48	-0.158811	-1.20182	0.115385	0.231345	1	6175	tags=98%, list=81%, signal=512%	REACTOME_TRANSPORT_OF_INORGANIC_CATIONS_ANIONS_AND_AMINO_ACIDS_OLIGOPEPTIDES	REACTOME_TRANSPORT_OF_INORGANIC_CATIONS_ANIONS_AND_AMINO_ACIDS_OLIGOPEPTIDES		33	0.362082	1.47388	0.0465608	0.170918	1	3692	tags=70%, list=48%, signal=135%
REACTOME_DNA_DOUBLE_STRAND_BREAK_RESPONSE	REACTOME_DNA_DOUBLE_STRAND_BREAK_RESPONSE		38	-0.174225	-1.20046	0.162791	0.23203	1	402	tags=18%, list=5%, signal=19%	REACTOME_NOTCH_HLH_TRANSCRIPTION_PATHWAY	REACTOME_NOTCH_HLH_TRANSCRIPTION_PATHWAY		22	0.393198	1.47034	0.0494506	0.173465	1	3064	tags=64%, list=40%, signal=106%
REACTOME_E3_UBIQUITIN_LIGASES_UBIQUITINATE_TARGET_PROTEINS	REACTOME_E3_UBIQUITIN_LIGASES_UBIQUITINATE_TARGET_PROTEINS		39	-0.173834	-1.19765	0.125	0.233972	1	5678	tags=95%, list=74%, signal=370%	REACTOME_BASIGIN_INTERACTIONS	REACTOME_BASIGIN_INTERACTIONS		18	0.419768	1.46339	0.0551181	0.180492	1	2526	tags=67%, list=33%, signal=99%
REACTOME_REGULATION_OF_TNFR1_SIGNALING	REACTOME_REGULATION_OF_TNFR1_SIGNALING		25	-0.193808	-1.19628	0.15625	0.23462	1	5635	tags=96%, list=74%, signal=367%	REACTOME_INOSITOL_PHOSPHATE_METABOLISM	REACTOME_INOSITOL_PHOSPHATE_METABOLISM		31	0.359899	1.45491	0.0546039	0.189922	1	2830	tags=52%, list=37%, signal=82%
REACTOME_TRNA_MODIFICATION_IN_THE_NUCLEUS_AND_CYTOSOL	REACTOME_TRNA_MODIFICATION_IN_THE_NUCLEUS_AND_CYTOSOL		26	-0.199034	-1.18859	0.181818	0.241615	1	639	tags=23%, list=8%, signal=25%	REACTOME_SIGNAL_AMPLIFICATION	REACTOME_SIGNAL_AMPLIFICATION		20	0.40022	1.44805	0.0590858	0.197768	1	4256	tags=85%, list=56%, signal=192%
REACTOME_REGULATION_OF_TP53_ACTIVITY_THROUGH_ACETYLATION	REACTOME_REGULATION_OF_TP53_ACTIVITY_THROUGH_ACETYLATION		27	-0.20083	-1.18216	0.242857	0.247482	1	5654	tags=96%, list=74%, signal=371%	REACTOME_NRAGE_SIGNALS_DEATH_THROUGH_JNK	REACTOME_NRAGE_SIGNALS_DEATH_THROUGH_JNK		37	0.34508	1.44525	0.0527404	0.199679	1	3962	tags=76%, list=52%, signal=157%
REACTOME_NUCLEAR_RECEPTOR_TRANSCRIPTION_PATHWAY	REACTOME_NUCLEAR_RECEPTOR_TRANSCRIPTION_PATHWAY		16	-0.248116	-1.17299	0.235294	0.257879	1	4908	tags=94%, list=64%, signal=263%	REACTOME_RHO_GTPASES_ACTIVATE_IQGAPS	REACTOME_RHO_GTPASES_ACTIVATE_IQGAPS		22	0.387474	1.44157	0.0665939	0.202995	1	3253	tags=59%, list=43%, signal=103%
REACTOME_MICROAUTOPHAGY	REACTOME_MICROAUTOPHAGY		20	-0.212338	-1.17149	0.180952	0.2591	1	2940	tags=75%, list=39%, signal=122%	REACTOME_RET_SIGNALING	REACTOME_RET_SIGNALING		24	0.380254	1.43971	0.046892	0.203387	1	3638	tags=71%, list=48%, signal=135%
REACTOME_ENDOSOMAL_SORTING_COMPLEX_REQUIRED_FOR_TRANSPORT_ESCRT	REACTOME_ENDOSOMAL_SORTING_COMPLEX_REQUIRED_FOR_TRANSPORT_ESCRT		27	-0.192384	-1.16667	0.189189	0.263386	1	294	tags=19%, list=4%, signal=19%	REACTOME_CELL_CELL_JUNCTION_ORGANIZATION	REACTOME_CELL_CELL_JUNCTION_ORGANIZATION		16	0.419273	1.43667	0.0716724	0.205615	1	3253	tags=63%, list=43%, signal=109%
REACTOME_ANCHORING_OF_THE_BASAL_BODY_TO_THE_PLASMA_MEMBRANE	REACTOME_ANCHORING_OF_THE_BASAL_BODY_TO_THE_PLASMA_MEMBRANE		58	-0.149104	-1.1617	0.266667	0.268775	1	5845	tags=95%, list=77%, signal=403%	REACTOME_SIGNALING_BY_RECEPTOR_TYROSINE_KINASES	REACTOME_SIGNALING_BY_RECEPTOR_TYROSINE_KINASES		286	0.269976	1.43616	0	0.203928	1	3818	tags=62%, list=50%, signal=119%
REACTOME_INHIBITION_OF_THE_PROTEOLYTIC_ACTIVITY_OF_APC_C_REQUIRED_FOR_THE_ONSET_OF_ANAPHASE_BY_MITOTIC_SPINDLE_CHECKPOINT_COMPONENTS	REACTOME_INHIBITION_OF_THE_PROTEOLYTIC_ACTIVITY_OF_APC_C_REQUIRED_FOR_THE_ONSET_OF_ANAPHASE_BY_MITOTIC_SPINDLE_CHECKPOINT_COMPONENTS		16	-0.231304	-1.15964	0.230769	0.269554	1	5031	tags=94%, list=66%, signal=275%	REACTOME_CHONDROITIN_SULFATE_DERMATAN_SULFATE_METABOLISM	REACTOME_CHONDROITIN_SULFATE_DERMATAN_SULFATE_METABOLISM		20	0.391194	1.4298	0.0704698	0.211194	1	4334	tags=90%, list=57%, signal=208%
REACTOME_TRNA_PROCESSING	REACTOME_TRNA_PROCESSING		75	-0.134968	-1.15845	0	0.269945	1	4858	tags=87%, list=64%, signal=236%	REACTOME_CELL_JUNCTION_ORGANIZATION	REACTOME_CELL_JUNCTION_ORGANIZATION		37	0.341039	1.42863	0.0573514	0.210577	1	4166	tags=76%, list=55%, signal=166%
REACTOME_RNA_POLYMERASE_III_TRANSCRIPTION_TERMINATION	REACTOME_RNA_POLYMERASE_III_TRANSCRIPTION_TERMINATION		20	-0.214564	-1.14695	0.274725	0.283873	1	4692	tags=90%, list=62%, signal=233%	REACTOME_MITOCHONDRIAL_BIOGENESIS	REACTOME_MITOCHONDRIAL_BIOGENESIS		61	0.311769	1.42469	0.0304878	0.21417	1	2948	tags=51%, list=39%, signal=82%
REACTOME_PROCESSING_OF_DNA_DOUBLE_STRAND_BREAK_ENDS	REACTOME_PROCESSING_OF_DNA_DOUBLE_STRAND_BREAK_ENDS		43	-0.160107	-1.14119	0.264706	0.289766	1	355	tags=16%, list=5%, signal=17%	REACTOME_SYNDECAN_INTERACTIONS	REACTOME_SYNDECAN_INTERACTIONS		20	0.38957	1.42059	0.0741549	0.217753	1	3882	tags=65%, list=51%, signal=132%
REACTOME_HDACS_DEACETYLATE_HISTONES	REACTOME_HDACS_DEACETYLATE_HISTONES		44	-0.162467	-1.13427	0.275862	0.297367	1	4842	tags=86%, list=64%, signal=235%	REACTOME_PLATELET_CALCIUM_HOMEOSTASIS	REACTOME_PLATELET_CALCIUM_HOMEOSTASIS		15	0.423532	1.42034	0.0913242	0.215746	1	2130	tags=67%, list=28%, signal=92%
REACTOME_DEADENYLATION_OF_MRNA	REACTOME_DEADENYLATION_OF_MRNA		20	-0.218973	-1.13075	0.29	0.30056	1	36	tags=15%, list=0%, signal=15%	REACTOME_FATTY_ACYL_COA_BIOSYNTHESIS	REACTOME_FATTY_ACYL_COA_BIOSYNTHESIS		16	0.417415	1.42005	0.0655367	0.21377	1	2214	tags=56%, list=29%, signal=79%
REACTOME_OXIDATIVE_STRESS_INDUCED_SENESCENCE	REACTOME_OXIDATIVE_STRESS_INDUCED_SENESCENCE		62	-0.137893	-1.12689	0.2	0.304611	1	5214	tags=89%, list=68%, signal=278%	REACTOME_GLYCOGEN_METABOLISM	REACTOME_GLYCOGEN_METABOLISM		19	0.398638	1.4194	0.0772627	0.212421	1	3130	tags=74%, list=41%, signal=125%
REACTOME_EPIGENETIC_REGULATION_OF_GENE_EXPRESSION	REACTOME_EPIGENETIC_REGULATION_OF_GENE_EXPRESSION		86	-0.115354	-1.1232	0.333333	0.306369	1	217	tags=9%, list=3%, signal=9%	REACTOME_GLYCEROPHOSPHOLIPID_BIOSYNTHESIS	REACTOME_GLYCEROPHOSPHOLIPID_BIOSYNTHESIS		69	0.302649	1.41892	0.0283401	0.210824	1	2738	tags=48%, list=36%, signal=74%
REACTOME_PROCESSING_OF_CAPPED_INTRONLESS_PRE_MRNA	REACTOME_PROCESSING_OF_CAPPED_INTRONLESS_PRE_MRNA		25	-0.198289	-1.12393	0.263889	0.306954	1	6119	tags=100%, list=80%, signal=505%	REACTOME_SIGNALING_BY_TYPE_1_INSULIN_LIKE_GROWTH_FACTOR_1_RECEPTOR_IGF1R	REACTOME_SIGNALING_BY_TYPE_1_INSULIN_LIKE_GROWTH_FACTOR_1_RECEPTOR_IGF1R		24	0.372944	1.41815	0.0755124	0.209898	1	4091	tags=79%, list=54%, signal=170%
REACTOME_SIGNALING_BY_FGFR2_IN_DISEASE	REACTOME_SIGNALING_BY_FGFR2_IN_DISEASE		26	-0.188637	-1.11937	0.264706	0.307429	1	822	tags=35%, list=11%, signal=39%	REACTOME_GLYCOSPHINGOLIPID_METABOLISM	REACTOME_GLYCOSPHINGOLIPID_METABOLISM		29	0.354967	1.41157	0.0573248	0.217486	1	3706	tags=69%, list=49%, signal=134%
REACTOME_TELOMERE_MAINTENANCE	REACTOME_TELOMERE_MAINTENANCE		44	-0.16341	-1.12014	0.235294	0.307756	1	5604	tags=93%, list=73%, signal=350%	REACTOME_CA2PLUS_PATHWAY	REACTOME_CA2PLUS_PATHWAY		33	0.342632	1.40614	0.0600214	0.223519	1	4490	tags=82%, list=59%, signal=198%
REACTOME_DISEASES_ASSOCIATED_WITH_N_GLYCOSYLATION_OF_PROTEINS	REACTOME_DISEASES_ASSOCIATED_WITH_N_GLYCOSYLATION_OF_PROTEINS		17	-0.226078	-1.12104	0.266667	0.308162	1	5906	tags=100%, list=77%, signal=443%	REACTOME_DISEASES_OF_METABOLISM	REACTOME_DISEASES_OF_METABOLISM		52	0.31427	1.40309	0.0540265	0.226317	1	3635	tags=65%, list=48%, signal=124%
REACTOME_BASE_EXCISION_REPAIR	REACTOME_BASE_EXCISION_REPAIR		49	-0.150739	-1.11406	0.2	0.313951	1	6484	tags=100%, list=85%, signal=664%	REACTOME_ROLE_OF_PHOSPHOLIPIDS_IN_PHAGOCYTOSIS	REACTOME_ROLE_OF_PHOSPHOLIPIDS_IN_PHAGOCYTOSIS		17	0.404169	1.39761	0.0842825	0.233071	1	4308	tags=88%, list=56%, signal=202%
REACTOME_SIGNALING_BY_CYTOSOLIC_FGFR1_FUSION_MUTANTS	REACTOME_SIGNALING_BY_CYTOSOLIC_FGFR1_FUSION_MUTANTS		17	-0.22848	-1.10985	0.257812	0.319624	1	4403	tags=88%, list=58%, signal=208%	REACTOME_CARDIAC_CONDUCTION	REACTOME_CARDIAC_CONDUCTION		42	0.324567	1.38988	0.0596708	0.244093	1	2927	tags=57%, list=38%, signal=92%
REACTOME_HOMOLOGY_DIRECTED_REPAIR	REACTOME_HOMOLOGY_DIRECTED_REPAIR		61	-0.139814	-1.10668	0.294118	0.323566	1	355	tags=15%, list=5%, signal=15%	REACTOME_SPHINGOLIPID_METABOLISM	REACTOME_SPHINGOLIPID_METABOLISM		56	0.307177	1.38957	0.0572597	0.242183	1	4025	tags=70%, list=53%, signal=146%
REACTOME_CIRCADIAN_CLOCK	REACTOME_CIRCADIAN_CLOCK		44	-0.176389	-1.10407	0.357143	0.325635	1	5775	tags=95%, list=76%, signal=391%	REACTOME_INTERFERON_GAMMA_SIGNALING	REACTOME_INTERFERON_GAMMA_SIGNALING		39	0.322694	1.38438	0.0648536	0.249106	1	3799	tags=72%, list=50%, signal=142%
REACTOME_DUAL_INCISION_IN_GG_NER	REACTOME_DUAL_INCISION_IN_GG_NER		37	-0.158946	-1.09553	0.263158	0.336664	1	229	tags=14%, list=3%, signal=14%	REACTOME_TRANSFERRIN_ENDOCYTOSIS_AND_RECYCLING	REACTOME_TRANSFERRIN_ENDOCYTOSIS_AND_RECYCLING		18	0.395744	1.3829	0.0986842	0.249289	1	3634	tags=67%, list=48%, signal=127%
REACTOME_POSITIVE_EPIGENETIC_REGULATION_OF_RRNA_EXPRESSION	REACTOME_POSITIVE_EPIGENETIC_REGULATION_OF_RRNA_EXPRESSION		55	-0.133395	-1.09357	0.263158	0.338094	1	355	tags=13%, list=5%, signal=13%	REACTOME_MET_PROMOTES_CELL_MOTILITY	REACTOME_MET_PROMOTES_CELL_MOTILITY		26	0.352924	1.37424	0.0938166	0.262423	1	3818	tags=65%, list=50%, signal=131%
REACTOME_INTRINSIC_PATHWAY_FOR_APOPTOSIS	REACTOME_INTRINSIC_PATHWAY_FOR_APOPTOSIS		38	-0.168614	-1.08457	0.228571	0.350511	1	5161	tags=89%, list=68%, signal=276%	REACTOME_ADP_SIGNALLING_THROUGH_P2Y_PURINOCEPTOR_1	REACTOME_ADP_SIGNALLING_THROUGH_P2Y_PURINOCEPTOR_1		15	0.406119	1.37193	0.0998852	0.264203	1	4256	tags=87%, list=56%, signal=196%
REACTOME_TNF_SIGNALING	REACTOME_TNF_SIGNALING		34	-0.167908	-1.07936	0.25	0.357132	1	5635	tags=94%, list=74%, signal=359%	REACTOME_SIGNALING_BY_FGFR1	REACTOME_SIGNALING_BY_FGFR1		26	0.350329	1.36629	0.100324	0.272084	1	3513	tags=73%, list=46%, signal=135%
REACTOME_GAMMA_CARBOXYLATION_HYPUSINE_FORMATION_AND_ARYLSULFATASE_ACTIVATION	REACTOME_GAMMA_CARBOXYLATION_HYPUSINE_FORMATION_AND_ARYLSULFATASE_ACTIVATION		21	-0.200327	-1.0644	0.419753	0.378949	1	506	tags=19%, list=7%, signal=20%	REACTOME_THE_ROLE_OF_NEF_IN_HIV_1_REPLICATION_AND_DISEASE_PATHOGENESIS	REACTOME_THE_ROLE_OF_NEF_IN_HIV_1_REPLICATION_AND_DISEASE_PATHOGENESIS		20	0.377941	1.36442	0.0908084	0.272921	1	4282	tags=85%, list=56%, signal=193%
REACTOME_CHROMOSOME_MAINTENANCE	REACTOME_CHROMOSOME_MAINTENANCE		50	-0.143921	-1.0633	0.333333	0.379182	1	5604	tags=92%, list=73%, signal=345%	REACTOME_PEROXISOMAL_PROTEIN_IMPORT	REACTOME_PEROXISOMAL_PROTEIN_IMPORT		46	0.31197	1.36287	0.0737705	0.273395	1	1012	tags=33%, list=13%, signal=37%
REACTOME_SYNTHESIS_OF_ACTIVE_UBIQUITIN:_ROLES_OF_E1_AND_E2_ENZYMES	REACTOME_SYNTHESIS_OF_ACTIVE_UBIQUITIN:_ROLES_OF_E1_AND_E2_ENZYMES		24	-0.181091	-1.06098	0.317647	0.380784	1	237	tags=17%, list=3%, signal=17%	REACTOME_METABOLISM_OF_VITAMINS_AND_COFACTORS	REACTOME_METABOLISM_OF_VITAMINS_AND_COFACTORS		95	0.278039	1.35827	0.0490982	0.279828	1	2637	tags=47%, list=35%, signal=72%
REACTOME_DNA_DAMAGE_BYPASS	REACTOME_DNA_DAMAGE_BYPASS		35	-0.154771	-1.05984	0.352941	0.381295	1	229	tags=14%, list=3%, signal=15%	REACTOME_MAP2K_AND_MAPK_ACTIVATION	REACTOME_MAP2K_AND_MAPK_ACTIVATION		31	0.338299	1.35751	0.0839532	0.278765	1	3619	tags=68%, list=47%, signal=128%
REACTOME_APC_CDC20_MEDIATED_DEGRADATION_OF_NEK2A	REACTOME_APC_CDC20_MEDIATED_DEGRADATION_OF_NEK2A		20	-0.195253	-1.05716	0.333333	0.383822	1	5531	tags=95%, list=73%, signal=345%	REACTOME_METABOLISM_OF_CARBOHYDRATES	REACTOME_METABOLISM_OF_CARBOHYDRATES		163	0.265571	1.35439	0.03003	0.282066	1	3890	tags=64%, list=51%, signal=127%
REACTOME_NUCLEOSOME_ASSEMBLY	REACTOME_NUCLEOSOME_ASSEMBLY		22	-0.193606	-1.05507	0.358974	0.385615	1	355	tags=18%, list=5%, signal=19%	REACTOME_GLUTATHIONE_CONJUGATION	REACTOME_GLUTATHIONE_CONJUGATION		25	0.350958	1.35084	0.103672	0.286495	1	2684	tags=56%, list=35%, signal=86%
REACTOME_REGULATION_OF_HSF1_MEDIATED_HEAT_SHOCK_RESPONSE	REACTOME_REGULATION_OF_HSF1_MEDIATED_HEAT_SHOCK_RESPONSE		68	-0.132248	-1.05257	0.5	0.388515	1	4968	tags=87%, list=65%, signal=247%	REACTOME_THROMBIN_SIGNALLING_THROUGH_PROTEINASE_ACTIVATED_RECEPTORS_PARS	REACTOME_THROMBIN_SIGNALLING_THROUGH_PROTEINASE_ACTIVATED_RECEPTORS_PARS		19	0.377426	1.34752	0.103333	0.290609	1	4256	tags=79%, list=56%, signal=178%
REACTOME_PKMTS_METHYLATE_HISTONE_LYSINES	REACTOME_PKMTS_METHYLATE_HISTONE_LYSINES		34	-0.16254	-1.05009	0.382979	0.390649	1	511	tags=21%, list=7%, signal=22%	REACTOME_IRS_MEDIATED_SIGNALLING	REACTOME_IRS_MEDIATED_SIGNALLING		22	0.363602	1.34588	0.10846	0.291212	1	4091	tags=77%, list=54%, signal=166%
REACTOME_MEIOSIS	REACTOME_MEIOSIS		48	-0.13564	-1.04275	0.448276	0.401273	1	385	tags=15%, list=5%, signal=15%	REACTOME_NCAM_SIGNALING_FOR_NEURITE_OUT_GROWTH	REACTOME_NCAM_SIGNALING_FOR_NEURITE_OUT_GROWTH		30	0.333227	1.34574	0.101822	0.288986	1	3787	tags=73%, list=50%, signal=145%
REACTOME_SIGNALING_BY_NOTCH2	REACTOME_SIGNALING_BY_NOTCH2		18	-0.202353	-1.03705	0.388889	0.408733	1	120	tags=17%, list=2%, signal=17%	REACTOME_APOPTOTIC_CLEAVAGE_OF_CELLULAR_PROTEINS	REACTOME_APOPTOTIC_CLEAVAGE_OF_CELLULAR_PROTEINS		27	0.347083	1.34541	0.0944018	0.287085	1	4412	tags=81%, list=58%, signal=193%
REACTOME_KSRP_KHSRP_BINDS_AND_DESTABILIZES_MRNA	REACTOME_KSRP_KHSRP_BINDS_AND_DESTABILIZES_MRNA		16	-0.217403	-1.02481	0.391304	0.427137	1	4524	tags=88%, list=59%, signal=215%	REACTOME_REGULATION_OF_SIGNALING_BY_CBL	REACTOME_REGULATION_OF_SIGNALING_BY_CBL		21	0.365661	1.33537	0.122222	0.30409	1	3223	tags=67%, list=42%, signal=115%
REACTOME_ENERGY_DEPENDENT_REGULATION_OF_MTOR_BY_LKB1_AMPK	REACTOME_ENERGY_DEPENDENT_REGULATION_OF_MTOR_BY_LKB1_AMPK		23	-0.176927	-1.0249	0.385714	0.428701	1	6281	tags=100%, list=82%, signal=566%	REACTOME_HEPARAN_SULFATE_HEPARIN_HS_GAG_METABOLISM	REACTOME_HEPARAN_SULFATE_HEPARIN_HS_GAG_METABOLISM		22	0.360152	1.33409	0.116101	0.303922	1	2485	tags=59%, list=33%, signal=87%
REACTOME_SIGNALING_BY_FGFR_IN_DISEASE	REACTOME_SIGNALING_BY_FGFR_IN_DISEASE		44	-0.139302	-1.02289	0.433333	0.428873	1	822	tags=27%, list=11%, signal=30%	REACTOME_INTERFERON_ALPHA_BETA_SIGNALING	REACTOME_INTERFERON_ALPHA_BETA_SIGNALING		30	0.329529	1.33175	0.100868	0.305902	1	4188	tags=73%, list=55%, signal=162%
REACTOME_ESTROGEN_DEPENDENT_GENE_EXPRESSION	REACTOME_ESTROGEN_DEPENDENT_GENE_EXPRESSION		86	-0.117071	-1.02069	0.5	0.430807	1	379	tags=12%, list=5%, signal=12%	REACTOME_EXTRACELLULAR_MATRIX_ORGANIZATION	REACTOME_EXTRACELLULAR_MATRIX_ORGANIZATION		131	0.264132	1.32905	0.028028	0.308732	1	4869	tags=76%, list=64%, signal=208%
REACTOME_HATS_ACETYLATE_HISTONES	REACTOME_HATS_ACETYLATE_HISTONES		73	-0.114588	-1.01843	0.333333	0.43337	1	6582	tags=99%, list=86%, signal=714%	REACTOME_FOXO_MEDIATED_TRANSCRIPTION_OF_OXIDATIVE_STRESS_METABOLIC_AND_NEURONAL_GENES	REACTOME_FOXO_MEDIATED_TRANSCRIPTION_OF_OXIDATIVE_STRESS_METABOLIC_AND_NEURONAL_GENES		16	0.390034	1.32768	0.130238	0.308956	1	3719	tags=75%, list=49%, signal=146%
REACTOME_CELLULAR_RESPONSE_TO_HEAT_STRESS	REACTOME_CELLULAR_RESPONSE_TO_HEAT_STRESS		85	-0.117003	-1.00858	0.166667	0.447832	1	4968	tags=86%, list=65%, signal=244%	REACTOME_SIGNALING_BY_EGFR	REACTOME_SIGNALING_BY_EGFR		34	0.320735	1.32699	0.103018	0.30789	1	4166	tags=76%, list=55%, signal=168%
REACTOME_PROCESSING_OF_INTRONLESS_PRE_MRNAS	REACTOME_PROCESSING_OF_INTRONLESS_PRE_MRNAS		19	-0.198133	-1.00546	0.420168	0.45151	1	6119	tags=100%, list=80%, signal=505%	REACTOME_SIGNALING_BY_ERYTHROPOIETIN	REACTOME_SIGNALING_BY_ERYTHROPOIETIN		20	0.36784	1.32558	0.143016	0.308312	1	3513	tags=75%, list=46%, signal=139%
REACTOME_SENESCENCE_ASSOCIATED_SECRETORY_PHENOTYPE_SASP	REACTOME_SENESCENCE_ASSOCIATED_SECRETORY_PHENOTYPE_SASP		56	-0.124089	-1.00151	0.423077	0.456513	1	5079	tags=86%, list=67%, signal=255%	REACTOME_SYNTHESIS_OF_SUBSTRATES_IN_N_GLYCAN_BIOSYTHESIS	REACTOME_SYNTHESIS_OF_SUBSTRATES_IN_N_GLYCAN_BIOSYTHESIS		38	0.312631	1.32266	0.109617	0.311862	1	3658	tags=63%, list=48%, signal=121%
REACTOME_ACTIVATED_NOTCH1_TRANSMITS_SIGNAL_TO_THE_NUCLEUS	REACTOME_ACTIVATED_NOTCH1_TRANSMITS_SIGNAL_TO_THE_NUCLEUS		18	-0.204681	-0.994396	0.48855	0.466951	1	120	tags=17%, list=2%, signal=17%	REACTOME_NEGATIVE_REGULATION_OF_FGFR1_SIGNALING	REACTOME_NEGATIVE_REGULATION_OF_FGFR1_SIGNALING		18	0.373241	1.32026	0.11573	0.314244	1	3338	tags=72%, list=44%, signal=128%
REACTOME_CONSTITUTIVE_SIGNALING_BY_AKT1_E17K_IN_CANCER	REACTOME_CONSTITUTIVE_SIGNALING_BY_AKT1_E17K_IN_CANCER		21	-0.182411	-0.989662	0.441176	0.474183	1	5562	tags=95%, list=73%, signal=351%	REACTOME_PHASE_II_CONJUGATION_OF_COMPOUNDS	REACTOME_PHASE_II_CONJUGATION_OF_COMPOUNDS		50	0.297428	1.31878	0.0801644	0.314784	1	3049	tags=54%, list=40%, signal=89%
REACTOME_MRNA_DECAY_BY_3_TO_5_EXORIBONUCLEASE	REACTOME_MRNA_DECAY_BY_3_TO_5_EXORIBONUCLEASE		16	-0.21836	-0.982605	0.466102	0.481904	1	4524	tags=88%, list=59%, signal=215%	REACTOME_SIGNALING_BY_FGFR4	REACTOME_SIGNALING_BY_FGFR4		25	0.340911	1.31667	0.118221	0.316763	1	3513	tags=72%, list=46%, signal=133%
REACTOME_REPRODUCTION	REACTOME_REPRODUCTION		50	-0.125738	-0.981206	0.565217	0.482177	1	385	tags=14%, list=5%, signal=15%	REACTOME_GLYCOSAMINOGLYCAN_METABOLISM	REACTOME_GLYCOSAMINOGLYCAN_METABOLISM		50	0.299504	1.31484	0.0940695	0.318196	1	5092	tags=92%, list=67%, signal=275%
REACTOME_HIV_LIFE_CYCLE	REACTOME_HIV_LIFE_CYCLE		121	-0.113619	-0.983022	0.5	0.483089	1	6087	tags=94%, list=80%, signal=460%	REACTOME_INSULIN_RECEPTOR_SIGNALLING_CASCADE	REACTOME_INSULIN_RECEPTOR_SIGNALLING_CASCADE		27	0.335161	1.31472	0.132116	0.31593	1	4091	tags=74%, list=54%, signal=159%
REACTOME_RECOGNITION_OF_DNA_DAMAGE_BY_PCNA_CONTAINING_REPLICATION_COMPLEX	REACTOME_RECOGNITION_OF_DNA_DAMAGE_BY_PCNA_CONTAINING_REPLICATION_COMPLEX		25	-0.169758	-0.983162	0.5	0.484586	1	229	tags=16%, list=3%, signal=16%	REACTOME_SIGNALING_BY_PDGF	REACTOME_SIGNALING_BY_PDGF		41	0.307209	1.31363	0.123077	0.315538	1	4405	tags=80%, list=58%, signal=190%
REACTOME_INTRA_GOLGI_TRAFFIC	REACTOME_INTRA_GOLGI_TRAFFIC		35	-0.149027	-0.951477	0.586956	0.532454	1	6175	tags=97%, list=81%, signal=508%	REACTOME_SIGNAL_TRANSDUCTION_BY_L1	REACTOME_SIGNAL_TRANSDUCTION_BY_L1		18	0.37087	1.31317	0.133259	0.314062	1	1461	tags=44%, list=19%, signal=55%
REACTOME_RETROGRADE_TRANSPORT_AT_THE_TRANS_GOLGI_NETWORK	REACTOME_RETROGRADE_TRANSPORT_AT_THE_TRANS_GOLGI_NETWORK		41	-0.132856	-0.952244	0.521739	0.533075	1	573	tags=20%, list=8%, signal=21%	REACTOME_CYTOCHROME_P450_ARRANGED_BY_SUBSTRATE_TYPE	REACTOME_CYTOCHROME_P450_ARRANGED_BY_SUBSTRATE_TYPE		15	0.397448	1.30869	0.147296	0.320841	1	3055	tags=67%, list=40%, signal=111%
REACTOME_RESOLUTION_OF_ABASIC_SITES_AP_SITES	REACTOME_RESOLUTION_OF_ABASIC_SITES_AP_SITES		30	-0.150362	-0.937732	0.627451	0.552653	1	6484	tags=100%, list=85%, signal=666%	REACTOME_SIGNALING_BY_MET	REACTOME_SIGNALING_BY_MET		55	0.285903	1.30666	0.106886	0.322662	1	4578	tags=75%, list=60%, signal=185%
REACTOME_TRANSLESION_SYNTHESIS_BY_Y_FAMILY_DNA_POLYMERASES_BYPASSES_LESIONS_ON_DNA_TEMPLATE	REACTOME_TRANSLESION_SYNTHESIS_BY_Y_FAMILY_DNA_POLYMERASES_BYPASSES_LESIONS_ON_DNA_TEMPLATE		29	-0.145212	-0.934053	0.591549	0.554899	1	229	tags=14%, list=3%, signal=14%	REACTOME_PLATELET_HOMEOSTASIS	REACTOME_PLATELET_HOMEOSTASIS		48	0.29758	1.30614	0.101135	0.321421	1	3199	tags=58%, list=42%, signal=100%
REACTOME_ATTENUATION_PHASE	REACTOME_ATTENUATION_PHASE		20	-0.180801	-0.932782	0.544643	0.555065	1	5500	tags=95%, list=72%, signal=340%	REACTOME_STIMULI_SENSING_CHANNELS	REACTOME_STIMULI_SENSING_CHANNELS		33	0.318619	1.304	0.139214	0.323381	1	4179	tags=82%, list=55%, signal=180%
REACTOME_TRANSCRIPTIONAL_REGULATION_OF_GRANULOPOIESIS	REACTOME_TRANSCRIPTIONAL_REGULATION_OF_GRANULOPOIESIS		35	-0.133367	-0.931061	0.604651	0.555696	1	355	tags=14%, list=5%, signal=15%	REACTOME_METABOLISM_OF_NUCLEOTIDES	REACTOME_METABOLISM_OF_NUCLEOTIDES		69	0.277976	1.30354	0.0952381	0.321888	1	3343	tags=54%, list=44%, signal=95%
REACTOME_RHO_GTPASES_ACTIVATE_PKNS	REACTOME_RHO_GTPASES_ACTIVATE_PKNS		48	-0.12087	-0.934144	0.580645	0.556683	1	387	tags=15%, list=5%, signal=15%	REACTOME_SYNTHESIS_OF_PA	REACTOME_SYNTHESIS_OF_PA		17	0.378338	1.3021	0.131696	0.322554	1	1502	tags=41%, list=20%, signal=51%
REACTOME_TRISTETRAPROLIN_TTP_ZFP36_BINDS_AND_DESTABILIZES_MRNA	REACTOME_TRISTETRAPROLIN_TTP_ZFP36_BINDS_AND_DESTABILIZES_MRNA		16	-0.188603	-0.923843	0.612613	0.566909	1	4897	tags=88%, list=64%, signal=244%	REACTOME_SIGNALING_BY_FGFR3	REACTOME_SIGNALING_BY_FGFR3		26	0.335776	1.29921	0.133117	0.325934	1	3513	tags=69%, list=46%, signal=128%
REACTOME_MTORC1_MEDIATED_SIGNALLING	REACTOME_MTORC1_MEDIATED_SIGNALLING		19	-0.176834	-0.920029	0.575221	0.570859	1	6281	tags=100%, list=82%, signal=566%	REACTOME_EPHA_MEDIATED_GROWTH_CONE_COLLAPSE	REACTOME_EPHA_MEDIATED_GROWTH_CONE_COLLAPSE		16	0.383088	1.29516	0.136209	0.331972	1	3579	tags=81%, list=47%, signal=153%
REACTOME_APC_C:CDC20_MEDIATED_DEGRADATION_OF_CYCLIN_B	REACTOME_APC_C:CDC20_MEDIATED_DEGRADATION_OF_CYCLIN_B		18	-0.186885	-0.917096	0.577586	0.573122	1	5531	tags=94%, list=73%, signal=343%	REACTOME_ION_HOMEOSTASIS	REACTOME_ION_HOMEOSTASIS		31	0.31837	1.29109	0.134328	0.337989	1	2927	tags=61%, list=38%, signal=99%
REACTOME_MEIOTIC_SYNAPSIS	REACTOME_MEIOTIC_SYNAPSIS		33	-0.135842	-0.897331	0.694915	0.605047	1	385	tags=15%, list=5%, signal=16%	REACTOME_ION_CHANNEL_TRANSPORT	REACTOME_ION_CHANNEL_TRANSPORT		73	0.274579	1.29076	0.0797175	0.336206	1	4179	tags=70%, list=55%, signal=153%
REACTOME_OVARIAN_TUMOR_DOMAIN_PROTEASES	REACTOME_OVARIAN_TUMOR_DOMAIN_PROTEASES		27	-0.145038	-0.884171	0.716216	0.623324	1	6524	tags=100%, list=86%, signal=690%	REACTOME_NUCLEOBASE_CATABOLISM	REACTOME_NUCLEOBASE_CATABOLISM		19	0.361205	1.28712	0.143646	0.341038	1	3040	tags=63%, list=40%, signal=105%
REACTOME_REGULATION_OF_TP53_ACTIVITY_THROUGH_PHOSPHORYLATION	REACTOME_REGULATION_OF_TP53_ACTIVITY_THROUGH_PHOSPHORYLATION		49	-0.111882	-0.884898	0.833333	0.624326	1	6245	tags=96%, list=82%, signal=527%	REACTOME_EPHB_MEDIATED_FORWARD_SIGNALING	REACTOME_EPHB_MEDIATED_FORWARD_SIGNALING		33	0.314247	1.28255	0.144667	0.348036	1	3581	tags=67%, list=47%, signal=125%
REACTOME_TRANSLESION_SYNTHESIS_BY_POLH	REACTOME_TRANSLESION_SYNTHESIS_BY_POLH		17	-0.183161	-0.875888	0.717172	0.634424	1	229	tags=18%, list=3%, signal=18%	REACTOME_NEGATIVE_REGULATION_OF_THE_PI3K_AKT_NETWORK	REACTOME_NEGATIVE_REGULATION_OF_THE_PI3K_AKT_NETWORK		55	0.284696	1.28234	0.111789	0.346069	1	3338	tags=55%, list=44%, signal=96%
REACTOME_GAP_FILLING_DNA_REPAIR_SYNTHESIS_AND_LIGATION_IN_GG_NER	REACTOME_GAP_FILLING_DNA_REPAIR_SYNTHESIS_AND_LIGATION_IN_GG_NER		23	-0.150205	-0.87261	0.652778	0.637202	1	352	tags=17%, list=5%, signal=18%	REACTOME_INTERLEUKIN_3_INTERLEUKIN_5_AND_GM_CSF_SIGNALING	REACTOME_INTERLEUKIN_3_INTERLEUKIN_5_AND_GM_CSF_SIGNALING		35	0.305943	1.28021	0.142857	0.348266	1	2158	tags=46%, list=28%, signal=63%
REACTOME_BUDDING_AND_MATURATION_OF_HIV_VIRION	REACTOME_BUDDING_AND_MATURATION_OF_HIV_VIRION		23	-0.153828	-0.86733	0.666667	0.643984	1	294	tags=17%, list=4%, signal=18%	REACTOME_SIGNALING_BY_RHO_GTPASES	REACTOME_SIGNALING_BY_RHO_GTPASES		280	0.240965	1.28	0.019	0.346358	1	3975	tags=61%, list=52%, signal=122%
REACTOME_RMTS_METHYLATE_HISTONE_ARGININES	REACTOME_RMTS_METHYLATE_HISTONE_ARGININES		41	-0.123398	-0.854426	0.692308	0.66249	1	3224	tags=68%, list=42%, signal=118%	REACTOME_VXPX_CARGO_TARGETING_TO_CILIUM	REACTOME_VXPX_CARGO_TARGETING_TO_CILIUM		15	0.379101	1.27842	0.153143	0.34748	1	3489	tags=67%, list=46%, signal=123%
REACTOME_RESOLUTION_OF_AP_SITES_VIA_THE_MULTIPLE_NUCLEOTIDE_PATCH_REPLACEMENT_PATHWAY	REACTOME_RESOLUTION_OF_AP_SITES_VIA_THE_MULTIPLE_NUCLEOTIDE_PATCH_REPLACEMENT_PATHWAY		23	-0.150224	-0.847505	0.705882	0.671377	1	6484	tags=100%, list=85%, signal=666%	REACTOME_SIGNALING_BY_BRAF_AND_RAF_FUSIONS	REACTOME_SIGNALING_BY_BRAF_AND_RAF_FUSIONS		46	0.287893	1.27615	0.135802	0.349956	1	3440	tags=63%, list=45%, signal=114%
REACTOME_RUNX1_REGULATES_GENES_INVOLVED_IN_MEGAKARYOCYTE_DIFFERENTIATION_AND_PLATELET_FUNCTION	REACTOME_RUNX1_REGULATES_GENES_INVOLVED_IN_MEGAKARYOCYTE_DIFFERENTIATION_AND_PLATELET_FUNCTION		45	-0.109459	-0.844507	0.791667	0.673733	1	511	tags=16%, list=7%, signal=17%	REACTOME_G_ALPHA_I_SIGNALLING_EVENTS	REACTOME_G_ALPHA_I_SIGNALLING_EVENTS		109	0.261741	1.27519	0.0932798	0.34978	1	3360	tags=55%, list=44%, signal=97%
REACTOME_CA_DEPENDENT_EVENTS	REACTOME_CA_DEPENDENT_EVENTS		23	-0.149566	-0.824671	0.765306	0.70261	1	6489	tags=100%, list=85%, signal=669%	REACTOME_TRANSPORT_OF_VITAMINS_NUCLEOSIDES_AND_RELATED_MOLECULES	REACTOME_TRANSPORT_OF_VITAMINS_NUCLEOSIDES_AND_RELATED_MOLECULES		19	0.355539	1.27408	0.175361	0.349761	1	3421	tags=68%, list=45%, signal=124%
REACTOME_AUTOPHAGY	REACTOME_AUTOPHAGY		81	-0.0974584	-0.817199	0.777778	0.712236	1	6087	tags=94%, list=80%, signal=460%	REACTOME_INTERCONVERSION_OF_NUCLEOTIDE_DI_AND_TRIPHOSPHATES	REACTOME_INTERCONVERSION_OF_NUCLEOTIDE_DI_AND_TRIPHOSPHATES		20	0.353213	1.27315	0.16835	0.349309	1	4275	tags=70%, list=56%, signal=159%
REACTOME_NEGATIVE_REGULATORS_OF_DDX58_IFIH1_SIGNALING	REACTOME_NEGATIVE_REGULATORS_OF_DDX58_IFIH1_SIGNALING		25	-0.145	-0.808439	0.835821	0.723972	1	6524	tags=100%, list=86%, signal=690%	REACTOME_ONCOGENIC_MAPK_SIGNALING	REACTOME_ONCOGENIC_MAPK_SIGNALING		58	0.280265	1.26369	0.132518	0.367666	1	3440	tags=60%, list=45%, signal=109%
REACTOME_FORMATION_OF_THE_BETA_CATENIN:TCF_TRANSACTIVATING_COMPLEX	REACTOME_FORMATION_OF_THE_BETA_CATENIN:TCF_TRANSACTIVATING_COMPLEX		40	-0.122083	-0.785271	0.75	0.754349	1	6700	tags=100%, list=88%, signal=820%	REACTOME_NEGATIVE_REGULATION_OF_FGFR2_SIGNALING	REACTOME_NEGATIVE_REGULATION_OF_FGFR2_SIGNALING		17	0.359527	1.26356	0.169897	0.365541	1	3338	tags=71%, list=44%, signal=125%
REACTOME_PCNA_DEPENDENT_LONG_PATCH_BASE_EXCISION_REPAIR	REACTOME_PCNA_DEPENDENT_LONG_PATCH_BASE_EXCISION_REPAIR		19	-0.150145	-0.782282	0.790476	0.75592	1	6484	tags=100%, list=85%, signal=667%	REACTOME_G_ALPHA_Z_SIGNALLING_EVENTS	REACTOME_G_ALPHA_Z_SIGNALLING_EVENTS		26	0.323349	1.26269	0.160388	0.365317	1	4281	tags=69%, list=56%, signal=157%
REACTOME_IKK_COMPLEX_RECRUITMENT_MEDIATED_BY_RIP1	REACTOME_IKK_COMPLEX_RECRUITMENT_MEDIATED_BY_RIP1		18	-0.13974	-0.704105	0.93578	0.840635	1	6563	tags=100%, list=86%, signal=716%	REACTOME_TRANSCRIPTIONAL_REGULATION_BY_THE_AP_2_TFAP2_FAMILY_OF_TRANSCRIPTION_FACTORS	REACTOME_TRANSCRIPTIONAL_REGULATION_BY_THE_AP_2_TFAP2_FAMILY_OF_TRANSCRIPTION_FACTORS		16	0.372888	1.26212	0.176201	0.364304	1	2332	tags=56%, list=31%, signal=81%
REACTOME_HDMS_DEMETHYLATE_HISTONES	REACTOME_HDMS_DEMETHYLATE_HISTONES		21	-0.120814	-0.647761	0.942529	0.87762	1	4561	tags=81%, list=60%, signal=201%	REACTOME_L1CAM_INTERACTIONS	REACTOME_L1CAM_INTERACTIONS		67	0.269655	1.25239	0.12766	0.383962	1	4330	tags=69%, list=57%, signal=157%
REACTOME_SIGNALING_BY_WNT	REACTOME_SIGNALING_BY_WNT	Details ...	185	-0.152933			1	0	529	tags=19%, list=7%, signal=20%	REACTOME_NEGATIVE_REGULATION_OF_FGFR3_SIGNALING	REACTOME_NEGATIVE_REGULATION_OF_FGFR3_SIGNALING		18	0.352114	1.24845	0.192179	0.390762	1	3338	tags=67%, list=44%, signal=118%
REACTOME_CELL_CYCLE	REACTOME_CELL_CYCLE	Details ...	368	-0.127012			1	0	531	tags=15%, list=7%, signal=16%	REACTOME_NEURONAL_SYSTEM	REACTOME_NEURONAL_SYSTEM		123	0.248923	1.24803	0.109109	0.389358	1	3810	tags=57%, list=50%, signal=112%
REACTOME_PROCESSING_OF_CAPPED_INTRON_CONTAINING_PRE_MRNA	REACTOME_PROCESSING_OF_CAPPED_INTRON_CONTAINING_PRE_MRNA	Details ...	221	-0.153309			1	0	5349	tags=90%, list=70%, signal=293%	REACTOME_CELL_EXTRACELLULAR_MATRIX_INTERACTIONS	REACTOME_CELL_EXTRACELLULAR_MATRIX_INTERACTIONS		17	0.361071	1.24682	0.18602	0.389515	1	4413	tags=82%, list=58%, signal=195%
REACTOME_CELL_CYCLE_MITOTIC	REACTOME_CELL_CYCLE_MITOTIC	Details ...	323	-0.133208			1	0	531	tags=16%, list=7%, signal=17%	REACTOME_NEGATIVE_REGULATION_OF_FGFR4_SIGNALING	REACTOME_NEGATIVE_REGULATION_OF_FGFR4_SIGNALING		17	0.359527	1.24678	0.177072	0.387176	1	3338	tags=71%, list=44%, signal=125%
REACTOME_CELL_CYCLE_CHECKPOINTS	REACTOME_CELL_CYCLE_CHECKPOINTS	Details ...	162	-0.239554			1	0	529	tags=26%, list=7%, signal=27%	REACTOME_POST_TRANSLATIONAL_MODIFICATION:_SYNTHESIS_OF_GPI_ANCHORED_PROTEINS	REACTOME_POST_TRANSLATIONAL_MODIFICATION:_SYNTHESIS_OF_GPI_ANCHORED_PROTEINS		25	0.322531	1.24595	0.183387	0.386619	1	3608	tags=72%, list=47%, signal=136%
REACTOME_MRNA_SPLICING	REACTOME_MRNA_SPLICING	Details ...	174	-0.148787			1	0	5349	tags=90%, list=70%, signal=294%	REACTOME_ASSEMBLY_OF_COLLAGEN_FIBRILS_AND_OTHER_MULTIMERIC_STRUCTURES	REACTOME_ASSEMBLY_OF_COLLAGEN_FIBRILS_AND_OTHER_MULTIMERIC_STRUCTURES		31	0.314865	1.24566	0.182105	0.384888	1	1335	tags=35%, list=18%, signal=43%
REACTOME_DNA_REPAIR	REACTOME_DNA_REPAIR	Details ...	182	-0.169463			1	0	402	tags=15%, list=5%, signal=16%	REACTOME_TOLL_LIKE_RECEPTOR_CASCADES	REACTOME_TOLL_LIKE_RECEPTOR_CASCADES		111	0.253479	1.24416	0.101202	0.385883	1	4324	tags=64%, list=57%, signal=146%
REACTOME_TRANSPORT_TO_THE_GOLGI_AND_SUBSEQUENT_MODIFICATION	REACTOME_TRANSPORT_TO_THE_GOLGI_AND_SUBSEQUENT_MODIFICATION	Details ...	124	-0.152227			1	0	5950	tags=95%, list=78%, signal=426%	REACTOME_SIGNALING_BY_RAS_MUTANTS	REACTOME_SIGNALING_BY_RAS_MUTANTS		44	0.286	1.23885	0.168378	0.395733	1	3387	tags=59%, list=44%, signal=106%
REACTOME_HIV_INFECTION	REACTOME_HIV_INFECTION	Details ...	190	-0.165929			1	0	902	tags=29%, list=12%, signal=33%	REACTOME_COSTIMULATION_BY_THE_CD28_FAMILY	REACTOME_COSTIMULATION_BY_THE_CD28_FAMILY		38	0.293492	1.23538	0.187435	0.401573	1	3338	tags=55%, list=44%, signal=98%
REACTOME_CLASS_I_MHC_MEDIATED_ANTIGEN_PROCESSING_PRESENTATION	REACTOME_CLASS_I_MHC_MEDIATED_ANTIGEN_PROCESSING_PRESENTATION	Details ...	231	-0.168579			1	0	586	tags=21%, list=8%, signal=22%	REACTOME_GLUTAMATE_BINDING_ACTIVATION_OF_AMPA_RECEPTORS_AND_SYNAPTIC_PLASTICITY	REACTOME_GLUTAMATE_BINDING_ACTIVATION_OF_AMPA_RECEPTORS_AND_SYNAPTIC_PLASTICITY		15	0.368717	1.23499	0.194253	0.399924	1	4651	tags=87%, list=61%, signal=222%
REACTOME_CELLULAR_RESPONSES_TO_STRESS	REACTOME_CELLULAR_RESPONSES_TO_STRESS	Details ...	305	-0.118922			1	0	586	tags=17%, list=8%, signal=17%	REACTOME_SIGNALING_BY_NON_RECEPTOR_TYROSINE_KINASES	REACTOME_SIGNALING_BY_NON_RECEPTOR_TYROSINE_KINASES		33	0.298022	1.23481	0.192389	0.397987	1	4476	tags=76%, list=59%, signal=183%
REACTOME_FC_EPSILON_RECEPTOR_FCERI_SIGNALING	REACTOME_FC_EPSILON_RECEPTOR_FCERI_SIGNALING	Details ...	112	-0.208374			1	0	646	tags=29%, list=8%, signal=31%	REACTOME_TRANSPORT_OF_BILE_SALTS_AND_ORGANIC_ACIDS_METAL_IONS_AND_AMINE_COMPOUNDS	REACTOME_TRANSPORT_OF_BILE_SALTS_AND_ORGANIC_ACIDS_METAL_IONS_AND_AMINE_COMPOUNDS		19	0.346256	1.23277	0.196251	0.400304	1	2864	tags=53%, list=38%, signal=84%
REACTOME_SIGNALING_BY_ROBO_RECEPTORS	REACTOME_SIGNALING_BY_ROBO_RECEPTORS	Details ...	177	-0.133275			1	0	646	tags=21%, list=8%, signal=22%	REACTOME_TP53_REGULATES_TRANSCRIPTION_OF_CELL_DEATH_GENES	REACTOME_TP53_REGULATES_TRANSCRIPTION_OF_CELL_DEATH_GENES		19	0.345413	1.23211	0.201111	0.399562	1	3243	tags=53%, list=43%, signal=91%
REACTOME_OTHER_INTERLEUKIN_SIGNALING	REACTOME_OTHER_INTERLEUKIN_SIGNALING	Details ...	164	-0.154259			1	0	617	tags=23%, list=8%, signal=24%	REACTOME_FACTORS_INVOLVED_IN_MEGAKARYOCYTE_DEVELOPMENT_AND_PLATELET_PRODUCTION	REACTOME_FACTORS_INVOLVED_IN_MEGAKARYOCYTE_DEVELOPMENT_AND_PLATELET_PRODUCTION		82	0.259556	1.22808	0.138973	0.406285	1	3638	tags=56%, list=48%, signal=106%
REACTOME_CHROMATIN_ORGANIZATION	REACTOME_CHROMATIN_ORGANIZATION	Details ...	167	-0.0933912			1	0	6419	tags=96%, list=84%, signal=592%	REACTOME_GLUCOSE_METABOLISM	REACTOME_GLUCOSE_METABOLISM		70	0.262271	1.22787	0.149194	0.404335	1	3947	tags=61%, list=52%, signal=126%
REACTOME_DISEASES_OF_SIGNAL_TRANSDUCTION	REACTOME_DISEASES_OF_SIGNAL_TRANSDUCTION	Details ...	251	-0.132651			1	0	786	tags=23%, list=10%, signal=25%	REACTOME_EGFR_DOWNREGULATION	REACTOME_EGFR_DOWNREGULATION		19	0.340182	1.22464	0.210584	0.409305	1	3130	tags=63%, list=41%, signal=107%
REACTOME_INFECTIOUS_DISEASE	REACTOME_INFECTIOUS_DISEASE	Details ...	311	-0.0872042			1	0	530	tags=13%, list=7%, signal=14%	REACTOME_SEMA4D_IN_SEMAPHORIN_SIGNALING	REACTOME_SEMA4D_IN_SEMAPHORIN_SIGNALING		19	0.338847	1.22389	0.195339	0.408801	1	3579	tags=74%, list=47%, signal=139%
REACTOME_MAPK_FAMILY_SIGNALING_CASCADES	REACTOME_MAPK_FAMILY_SIGNALING_CASCADES	Details ...	165	-0.147019			1	0	494	tags=19%, list=6%, signal=20%	REACTOME_REGULATION_OF_RUNX1_EXPRESSION_AND_ACTIVITY	REACTOME_REGULATION_OF_RUNX1_EXPRESSION_AND_ACTIVITY		15	0.36641	1.22223	0.208666	0.410244	1	4015	tags=73%, list=53%, signal=155%
REACTOME_DEUBIQUITINATION	REACTOME_DEUBIQUITINATION	Details ...	170	-0.222362			1	0	646	tags=26%, list=8%, signal=28%	REACTOME_ACTIVATION_OF_KAINATE_RECEPTORS_UPON_GLUTAMATE_BINDING	REACTOME_ACTIVATION_OF_KAINATE_RECEPTORS_UPON_GLUTAMATE_BINDING		16	0.358458	1.21997	0.214857	0.41285	1	4256	tags=81%, list=56%, signal=184%
REACTOME_PTEN_REGULATION	REACTOME_PTEN_REGULATION	Details ...	111	-0.261078			1	0	800	tags=36%, list=10%, signal=40%	REACTOME_TRIGLYCERIDE_METABOLISM	REACTOME_TRIGLYCERIDE_METABOLISM		20	0.334453	1.21481	0.197572	0.422873	1	3638	tags=60%, list=48%, signal=114%
REACTOME_M_PHASE	REACTOME_M_PHASE		248	-0.178714			1	0	531	tags=20%, list=7%, signal=21%	REACTOME_DOWNSTREAM_SIGNAL_TRANSDUCTION	REACTOME_DOWNSTREAM_SIGNAL_TRANSDUCTION		25	0.313843	1.20712	0.211373	0.438984	1	4367	tags=80%, list=57%, signal=187%
REACTOME_CELLULAR_RESPONSES_TO_EXTERNAL_STIMULI	REACTOME_CELLULAR_RESPONSES_TO_EXTERNAL_STIMULI		364	-0.0987108			1	0	534	tags=14%, list=7%, signal=14%	REACTOME_MAPK_TARGETS_NUCLEAR_EVENTS_MEDIATED_BY_MAP_KINASES	REACTOME_MAPK_TARGETS_NUCLEAR_EVENTS_MEDIATED_BY_MAP_KINASES		27	0.307121	1.2063	0.227564	0.438493	1	3694	tags=59%, list=48%, signal=115%
REACTOME_INTRACELLULAR_SIGNALING_BY_SECOND_MESSENGERS	REACTOME_INTRACELLULAR_SIGNALING_BY_SECOND_MESSENGERS		202	-0.12975			1	0	805	tags=24%, list=11%, signal=26%	REACTOME_CLASS_B_2_SECRETIN_FAMILY_RECEPTORS	REACTOME_CLASS_B_2_SECRETIN_FAMILY_RECEPTORS		15	0.354133	1.20574	0.235838	0.437292	1	4256	tags=73%, list=56%, signal=166%
REACTOME_REGULATION_OF_EXPRESSION_OF_SLITS_AND_ROBOS	REACTOME_REGULATION_OF_EXPRESSION_OF_SLITS_AND_ROBOS		143	-0.157012			1	0	646	tags=22%, list=8%, signal=24%	REACTOME_G_PROTEIN_BETA:GAMMA_SIGNALLING	REACTOME_G_PROTEIN_BETA:GAMMA_SIGNALLING		23	0.321697	1.20133	0.226537	0.445222	1	4380	tags=74%, list=57%, signal=173%
REACTOME_ANTIGEN_PROCESSING:_UBIQUITINATION_PROTEASOME_DEGRADATION	REACTOME_ANTIGEN_PROCESSING:_UBIQUITINATION_PROTEASOME_DEGRADATION		184	-0.253721			1	0	786	tags=32%, list=10%, signal=34%	REACTOME_EXTRA_NUCLEAR_ESTROGEN_SIGNALING	REACTOME_EXTRA_NUCLEAR_ESTROGEN_SIGNALING		47	0.274239	1.20083	0.208205	0.443949	1	4491	tags=70%, list=59%, signal=170%
GO_REGULATION_OF_CELLULAR_AMINO_ACID_METABOLIC_PROCESS	GO_REGULATION_OF_CELLULAR_AMINO_ACID_METABOLIC_PROCESS		47	-0.567798	-4.43893	0	0	0	782	tags=64%, list=10%, signal=71%	REACTOME_NUCLEOTIDE_SALVAGE	REACTOME_NUCLEOTIDE_SALVAGE		17	0.343828	1.19772	0.223112	0.449123	1	3134	tags=53%, list=41%, signal=90%
GO_SCF_DEPENDENT_PROTEASOMAL_UBIQUITIN_DEPENDENT_PROTEIN_CATABOLIC_PROCESS	GO_SCF_DEPENDENT_PROTEASOMAL_UBIQUITIN_DEPENDENT_PROTEIN_CATABOLIC_PROCESS		60	-0.560131	-4.25949	0	0	0	786	tags=62%, list=10%, signal=68%	REACTOME_SIGNALING_BY_ERBB4	REACTOME_SIGNALING_BY_ERBB4		31	0.29475	1.19573	0.226078	0.451639	1	3569	tags=71%, list=47%, signal=133%
GO_ANAPHASE_PROMOTING_COMPLEX_DEPENDENT_CATABOLIC_PROCESS	GO_ANAPHASE_PROMOTING_COMPLEX_DEPENDENT_CATABOLIC_PROCESS		65	-0.482883	-3.9995	0	0	0	646	tags=51%, list=8%, signal=55%	REACTOME_TOLL_LIKE_RECEPTOR_4_TLR4_CASCADE	REACTOME_TOLL_LIKE_RECEPTOR_4_TLR4_CASCADE		94	0.247203	1.19566	0.155779	0.449315	1	3265	tags=49%, list=43%, signal=85%
GO_REGULATION_OF_TRANSCRIPTION_FROM_RNA_POLYMERASE_II_PROMOTER_IN_RESPONSE_TO_HYPOXIA	GO_REGULATION_OF_TRANSCRIPTION_FROM_RNA_POLYMERASE_II_PROMOTER_IN_RESPONSE_TO_HYPOXIA		63	-0.446613	-3.74132	0	0	0	786	tags=56%, list=10%, signal=61%	REACTOME_EPH_EPHRIN_MEDIATED_REPULSION_OF_CELLS	REACTOME_EPH_EPHRIN_MEDIATED_REPULSION_OF_CELLS		31	0.294905	1.1948	0.234921	0.449029	1	3581	tags=61%, list=47%, signal=115%
GO_REGULATION_OF_CELLULAR_AMINE_METABOLIC_PROCESS	GO_REGULATION_OF_CELLULAR_AMINE_METABOLIC_PROCESS		55	-0.48078	-3.65561	0	0	0	782	tags=56%, list=10%, signal=62%	REACTOME_PROTEIN_PROTEIN_INTERACTIONS_AT_SYNAPSES	REACTOME_PROTEIN_PROTEIN_INTERACTIONS_AT_SYNAPSES		25	0.31407	1.19031	0.242687	0.457314	1	3804	tags=68%, list=50%, signal=135%
GO_NEGATIVE_REGULATION_OF_CELL_CYCLE_G2_M_PHASE_TRANSITION	GO_NEGATIVE_REGULATION_OF_CELL_CYCLE_G2_M_PHASE_TRANSITION		65	-0.445813	-3.64426	0	0	0	786	tags=52%, list=10%, signal=58%	REACTOME_CLATHRIN_MEDIATED_ENDOCYTOSIS	REACTOME_CLATHRIN_MEDIATED_ENDOCYTOSIS		101	0.242923	1.19029	0.168844	0.454895	1	3838	tags=61%, list=50%, signal=122%
GO_PROTEASOMAL_UBIQUITIN_INDEPENDENT_PROTEIN_CATABOLIC_PROCESS	GO_PROTEASOMAL_UBIQUITIN_INDEPENDENT_PROTEIN_CATABOLIC_PROCESS		19	-0.656426	-3.39614	0	0	0	617	tags=68%, list=8%, signal=74%	REACTOME_NON_INTEGRIN_MEMBRANE_ECM_INTERACTIONS	REACTOME_NON_INTEGRIN_MEMBRANE_ECM_INTERACTIONS		35	0.289032	1.18959	0.225806	0.454187	1	3882	tags=60%, list=51%, signal=122%
GO_HEMATOPOIETIC_STEM_CELL_DIFFERENTIATION	GO_HEMATOPOIETIC_STEM_CELL_DIFFERENTIATION		62	-0.385367	-3.17637	0	0	0	646	tags=45%, list=8%, signal=49%	REACTOME_NONSENSE_MEDIATED_DECAY_NMD_INDEPENDENT_OF_THE_EXON_JUNCTION_COMPLEX_EJC	REACTOME_NONSENSE_MEDIATED_DECAY_NMD_INDEPENDENT_OF_THE_EXON_JUNCTION_COMPLEX_EJC		86	0.2457	1.18805	0.19196	0.455354	1	4719	tags=73%, list=62%, signal=190%
GO_REGULATION_OF_HEMATOPOIETIC_PROGENITOR_CELL_DIFFERENTIATION	GO_REGULATION_OF_HEMATOPOIETIC_PROGENITOR_CELL_DIFFERENTIATION		66	-0.368247	-3.14635	0	0	0	646	tags=42%, list=8%, signal=46%	REACTOME_PI3K_AKT_SIGNALING_IN_CANCER	REACTOME_PI3K_AKT_SIGNALING_IN_CANCER		49	0.265526	1.18756	0.208589	0.454224	1	1363	tags=31%, list=18%, signal=37%
GO_REGULATION_OF_ESTABLISHMENT_OF_PLANAR_POLARITY	GO_REGULATION_OF_ESTABLISHMENT_OF_PLANAR_POLARITY		69	-0.343288	-3.08376	0	0	0	646	tags=42%, list=8%, signal=46%	REACTOME_SPHINGOLIPID_DE_NOVO_BIOSYNTHESIS	REACTOME_SPHINGOLIPID_DE_NOVO_BIOSYNTHESIS		27	0.299777	1.18297	0.250267	0.463019	1	4025	tags=70%, list=53%, signal=149%
GO_ANTIGEN_PROCESSING_AND_PRESENTATION_OF_EXOGENOUS_PEPTIDE_ANTIGEN_VIA_MHC_CLASS_I	GO_ANTIGEN_PROCESSING_AND_PRESENTATION_OF_EXOGENOUS_PEPTIDE_ANTIGEN_VIA_MHC_CLASS_I		66	-0.337806	-2.9228	0	0	0	646	tags=42%, list=8%, signal=46%	REACTOME_VISUAL_PHOTOTRANSDUCTION	REACTOME_VISUAL_PHOTOTRANSDUCTION		26	0.308159	1.18006	0.258938	0.467803	1	3623	tags=65%, list=48%, signal=124%
GO_POSITIVE_REGULATION_OF_CANONICAL_WNT_SIGNALING_PATHWAY	GO_POSITIVE_REGULATION_OF_CANONICAL_WNT_SIGNALING_PATHWAY		88	-0.323833	-2.82136	0	0	0	782	tags=41%, list=10%, signal=45%	REACTOME_SIGNALING_BY_MODERATE_KINASE_ACTIVITY_BRAF_MUTANTS	REACTOME_SIGNALING_BY_MODERATE_KINASE_ACTIVITY_BRAF_MUTANTS		35	0.283478	1.17882	0.229387	0.468457	1	3387	tags=60%, list=44%, signal=107%
GO_REGULATION_OF_CELLULAR_KETONE_METABOLIC_PROCESS	GO_REGULATION_OF_CELLULAR_KETONE_METABOLIC_PROCESS		79	-0.319326	-2.81568	0	0	0	782	tags=42%, list=10%, signal=46%	REACTOME_INSULIN_RECEPTOR_RECYCLING	REACTOME_INSULIN_RECEPTOR_RECYCLING		15	0.353433	1.17406	0.254791	0.477817	1	3634	tags=60%, list=48%, signal=114%
GO_INNATE_IMMUNE_RESPONSE_ACTIVATING_CELL_SURFACE_RECEPTOR_SIGNALING_PATHWAY	GO_INNATE_IMMUNE_RESPONSE_ACTIVATING_CELL_SURFACE_RECEPTOR_SIGNALING_PATHWAY		79	-0.311484	-2.67891	0	4.39082e-05	0.001	646	tags=38%, list=8%, signal=41%	REACTOME_CHOLESTEROL_BIOSYNTHESIS	REACTOME_CHOLESTEROL_BIOSYNTHESIS		15	0.350521	1.17069	0.254296	0.483998	1	4353	tags=80%, list=57%, signal=186%
GO_AMINE_METABOLIC_PROCESS	GO_AMINE_METABOLIC_PROCESS		75	-0.314069	-2.69893	0	4.47863e-05	0.001	646	tags=39%, list=8%, signal=42%	REACTOME_NEUREXINS_AND_NEUROLIGINS	REACTOME_NEUREXINS_AND_NEUROLIGINS		17	0.342219	1.1667	0.275941	0.491756	1	3804	tags=71%, list=50%, signal=141%
GO_REGULATION_OF_STEM_CELL_DIFFERENTIATION	GO_REGULATION_OF_STEM_CELL_DIFFERENTIATION		75	-0.322128	-2.71945	0	4.57003e-05	0.001	646	tags=39%, list=8%, signal=42%	REACTOME_CLASS_I_PEROXISOMAL_MEMBRANE_PROTEIN_IMPORT	REACTOME_CLASS_I_PEROXISOMAL_MEMBRANE_PROTEIN_IMPORT		16	0.341041	1.16623	0.263337	0.490515	1	2850	tags=50%, list=37%, signal=80%
GO_INTERLEUKIN_1_MEDIATED_SIGNALING_PATHWAY	GO_INTERLEUKIN_1_MEDIATED_SIGNALING_PATHWAY		83	-0.293248	-2.74221	0	4.66524e-05	0.001	646	tags=35%, list=8%, signal=38%	REACTOME_METABOLISM_OF_WATER_SOLUBLE_VITAMINS_AND_COFACTORS	REACTOME_METABOLISM_OF_WATER_SOLUBLE_VITAMINS_AND_COFACTORS		69	0.250174	1.16531	0.231781	0.490332	1	2627	tags=43%, list=34%, signal=66%
GO_TUMOR_NECROSIS_FACTOR_MEDIATED_SIGNALING_PATHWAY	GO_TUMOR_NECROSIS_FACTOR_MEDIATED_SIGNALING_PATHWAY		95	-0.282456	-2.50303	0	8.47889e-05	0.002	646	tags=33%, list=8%, signal=35%	REACTOME_RHO_GTPASES_ACTIVATE_CIT	REACTOME_RHO_GTPASES_ACTIVATE_CIT		16	0.339419	1.16514	0.269752	0.48821	1	3517	tags=75%, list=46%, signal=139%
GO_MORPHOGENESIS_OF_A_POLARIZED_EPITHELIUM	GO_MORPHOGENESIS_OF_A_POLARIZED_EPITHELIUM		81	-0.274205	-2.55169	0	8.63887e-05	0.002	646	tags=36%, list=8%, signal=39%	REACTOME_TOLL_LIKE_RECEPTOR_TLR1:TLR2_CASCADE	REACTOME_TOLL_LIKE_RECEPTOR_TLR1:TLR2_CASCADE		75	0.248874	1.16467	0.221774	0.486901	1	4403	tags=63%, list=58%, signal=147%
GO_REGULATION_OF_DNA_TEMPLATED_TRANSCRIPTION_IN_RESPONSE_TO_STRESS	GO_REGULATION_OF_DNA_TEMPLATED_TRANSCRIPTION_IN_RESPONSE_TO_STRESS		87	-0.288858	-2.64978	0	8.805e-05	0.002	786	tags=40%, list=10%, signal=44%	REACTOME_NEPHRIN_FAMILY_INTERACTIONS	REACTOME_NEPHRIN_FAMILY_INTERACTIONS		17	0.336009	1.16449	0.287026	0.484921	1	4091	tags=76%, list=54%, signal=165%
GO_NEGATIVE_REGULATION_OF_WNT_SIGNALING_PATHWAY	GO_NEGATIVE_REGULATION_OF_WNT_SIGNALING_PATHWAY		101	-0.246236	-2.45978	0	0.00012695	0.003	786	tags=36%, list=10%, signal=39%	REACTOME_COLLAGEN_FORMATION	REACTOME_COLLAGEN_FORMATION		42	0.272345	1.16303	0.259605	0.486297	1	5046	tags=81%, list=66%, signal=238%
GO_TRANSCRIPTION_COUPLED_NUCLEOTIDE_EXCISION_REPAIR	GO_TRANSCRIPTION_COUPLED_NUCLEOTIDE_EXCISION_REPAIR		68	-0.269004	-2.4276	0	0.000273865	0.007	839	tags=37%, list=11%, signal=41%	REACTOME_EPHRIN_SIGNALING	REACTOME_EPHRIN_SIGNALING		15	0.344655	1.15783	0.268657	0.497004	1	3581	tags=67%, list=47%, signal=125%
GO_ANTIGEN_PROCESSING_AND_PRESENTATION_OF_PEPTIDE_ANTIGEN_VIA_MHC_CLASS_I	GO_ANTIGEN_PROCESSING_AND_PRESENTATION_OF_PEPTIDE_ANTIGEN_VIA_MHC_CLASS_I		80	-0.260826	-2.35842	0	0.000406843	0.011	646	tags=35%, list=8%, signal=38%	REACTOME_APOPTOTIC_EXECUTION_PHASE	REACTOME_APOPTOTIC_EXECUTION_PHASE		39	0.270964	1.15731	0.272727	0.495911	1	3825	tags=62%, list=50%, signal=123%
GO_REGULATION_OF_MORPHOGENESIS_OF_AN_EPITHELIUM	GO_REGULATION_OF_MORPHOGENESIS_OF_AN_EPITHELIUM		90	-0.282493	-2.31151	0	0.000494997	0.014	646	tags=36%, list=8%, signal=38%	REACTOME_SMOOTH_MUSCLE_CONTRACTION	REACTOME_SMOOTH_MUSCLE_CONTRACTION		30	0.288569	1.15661	0.278013	0.495224	1	2451	tags=47%, list=32%, signal=69%
GO_CELL_CYCLE_G2_M_PHASE_TRANSITION	GO_CELL_CYCLE_G2_M_PHASE_TRANSITION		163	-0.227731	-2.31537	0	0.000503531	0.014	805	tags=31%, list=11%, signal=34%	REACTOME_NUCLEOTIDE_BINDING_DOMAIN_LEUCINE_RICH_REPEAT_CONTAINING_RECEPTOR_NLR_SIGNALING_PATHWAYS	REACTOME_NUCLEOTIDE_BINDING_DOMAIN_LEUCINE_RICH_REPEAT_CONTAINING_RECEPTOR_NLR_SIGNALING_PATHWAYS		43	0.270918	1.15625	0.255934	0.493672	1	3130	tags=49%, list=41%, signal=82%
GO_CELLULAR_KETONE_METABOLIC_PROCESS	GO_CELLULAR_KETONE_METABOLIC_PROCESS		103	-0.240394	-2.29042	0	0.000522539	0.015	782	tags=35%, list=10%, signal=38%	REACTOME_G_ALPHA_S_SIGNALLING_EVENTS	REACTOME_G_ALPHA_S_SIGNALLING_EVENTS		39	0.26993	1.1475	0.284243	0.513035	1	4368	tags=67%, list=57%, signal=155%
GO_REGULATION_OF_MRNA_CATABOLIC_PROCESS	GO_REGULATION_OF_MRNA_CATABOLIC_PROCESS		153	-0.224321	-2.16981	0	0.00135761	0.037	747	tags=29%, list=10%, signal=31%	REACTOME_SIGNALING_BY_LIGAND_RESPONSIVE_EGFR_VARIANTS_IN_CANCER	REACTOME_SIGNALING_BY_LIGAND_RESPONSIVE_EGFR_VARIANTS_IN_CANCER		16	0.337701	1.14658	0.287458	0.513041	1	4126	tags=81%, list=54%, signal=177%
GO_POSITIVE_REGULATION_OF_WNT_SIGNALING_PATHWAY	GO_POSITIVE_REGULATION_OF_WNT_SIGNALING_PATHWAY		102	-0.267403	-2.12693	0	0.00212371	0.06	782	tags=36%, list=10%, signal=40%	REACTOME_METABOLISM_OF_STEROIDS	REACTOME_METABOLISM_OF_STEROIDS		72	0.244234	1.14639	0.255533	0.511106	1	4353	tags=68%, list=57%, signal=157%
GO_NON_CANONICAL_WNT_SIGNALING_PATHWAY	GO_NON_CANONICAL_WNT_SIGNALING_PATHWAY		91	-0.250475	-2.11593	0	0.00228162	0.065	646	tags=34%, list=8%, signal=37%	REACTOME_NUCLEAR_EVENTS_KINASE_AND_TRANSCRIPTION_FACTOR_ACTIVATION	REACTOME_NUCLEAR_EVENTS_KINASE_AND_TRANSCRIPTION_FACTOR_ACTIVATION		22	0.309987	1.14126	0.296133	0.521747	1	3694	tags=59%, list=48%, signal=114%
GO_HEMATOPOIETIC_PROGENITOR_CELL_DIFFERENTIATION	GO_HEMATOPOIETIC_PROGENITOR_CELL_DIFFERENTIATION		104	-0.216033	-2.05367	0	0.00384691	0.107	646	tags=30%, list=8%, signal=32%	REACTOME_REGULATION_OF_INSULIN_SECRETION	REACTOME_REGULATION_OF_INSULIN_SECRETION		42	0.26984	1.1398	0.276971	0.523036	1	4461	tags=67%, list=59%, signal=160%
GO_NEGATIVE_REGULATION_OF_CELL_CYCLE_PHASE_TRANSITION	GO_NEGATIVE_REGULATION_OF_CELL_CYCLE_PHASE_TRANSITION		134	-0.206853	-2.01847	0	0.00504523	0.141	646	tags=26%, list=8%, signal=28%	REACTOME_P75_NTR_RECEPTOR_MEDIATED_SIGNALLING	REACTOME_P75_NTR_RECEPTOR_MEDIATED_SIGNALLING		67	0.243672	1.13553	0.284701	0.531749	1	4141	tags=67%, list=54%, signal=146%
GO_NUCLEOTIDE_EXCISION_REPAIR	GO_NUCLEOTIDE_EXCISION_REPAIR		83	-0.231416	-2.0072	0	0.00525832	0.149	839	tags=33%, list=11%, signal=36%	REACTOME_INTEGRATION_OF_ENERGY_METABOLISM	REACTOME_INTEGRATION_OF_ENERGY_METABOLISM		61	0.247417	1.13227	0.283401	0.537579	1	3262	tags=49%, list=43%, signal=85%
GO_TRANSCRIPTION_ELONGATION_FROM_RNA_POLYMERASE_I_PROMOTER	GO_TRANSCRIPTION_ELONGATION_FROM_RNA_POLYMERASE_I_PROMOTER		21	-0.35927	-1.96132	0	0.0071886	0.2	966	tags=52%, list=13%, signal=60%	REACTOME_SIGNALING_BY_EGFR_IN_CANCER	REACTOME_SIGNALING_BY_EGFR_IN_CANCER		16	0.337701	1.13028	0.310615	0.540133	1	4126	tags=81%, list=54%, signal=177%
GO_REGULATION_OF_MRNA_3_END_PROCESSING	GO_REGULATION_OF_MRNA_3_END_PROCESSING		21	-0.349553	-1.92699	0	0.00855433	0.236	4968	tags=100%, list=65%, signal=286%	REACTOME_TRANSCRIPTIONAL_ACTIVATION_OF_MITOCHONDRIAL_BIOGENESIS	REACTOME_TRANSCRIPTIONAL_ACTIVATION_OF_MITOCHONDRIAL_BIOGENESIS		43	0.261652	1.12958	0.296566	0.539533	1	2948	tags=47%, list=39%, signal=75%
GO_REGULATION_OF_ANIMAL_ORGAN_MORPHOGENESIS	GO_REGULATION_OF_ANIMAL_ORGAN_MORPHOGENESIS		104	-0.203129	-1.91038	0	0.00959916	0.269	646	tags=29%, list=8%, signal=31%	REACTOME_REGULATION_OF_INSULIN_LIKE_GROWTH_FACTOR_IGF_TRANSPORT_AND_UPTAKE_BY_INSULIN_LIKE_GROWTH_FACTOR_BINDING_PROTEINS_IGFBPS	REACTOME_REGULATION_OF_INSULIN_LIKE_GROWTH_FACTOR_IGF_TRANSPORT_AND_UPTAKE_BY_INSULIN_LIKE_GROWTH_FACTOR_BINDING_PROTEINS_IGFBPS		44	0.258744	1.124	0.316495	0.551185	1	4712	tags=68%, list=62%, signal=177%
GO_TRANSCRIPTION_BY_RNA_POLYMERASE_III	GO_TRANSCRIPTION_BY_RNA_POLYMERASE_III		31	-0.292762	-1.90737	0	0.00980669	0.276	4988	tags=97%, list=65%, signal=279%	REACTOME_INTERLEUKIN_RECEPTOR_SHC_SIGNALING	REACTOME_INTERLEUKIN_RECEPTOR_SHC_SIGNALING		16	0.323627	1.11843	0.330761	0.563015	1	3557	tags=63%, list=47%, signal=117%
GO_TRANSCRIPTION_INITIATION_FROM_RNA_POLYMERASE_I_PROMOTER	GO_TRANSCRIPTION_INITIATION_FROM_RNA_POLYMERASE_I_PROMOTER		27	-0.30187	-1.88216	0	0.0114035	0.312	4877	tags=96%, list=64%, signal=266%	REACTOME_DISEASES_OF_GLYCOSYLATION	REACTOME_DISEASES_OF_GLYCOSYLATION		66	0.240076	1.11314	0.313824	0.574197	1	5092	tags=79%, list=67%, signal=235%
GO_RNA_CAPPING	GO_RNA_CAPPING		29	-0.306314	-1.87225	0	0.0117017	0.325	966	tags=48%, list=13%, signal=55%	REACTOME_CREB1_PHOSPHORYLATION_THROUGH_NMDA_RECEPTOR_MEDIATED_ACTIVATION_OF_RAS_SIGNALING	REACTOME_CREB1_PHOSPHORYLATION_THROUGH_NMDA_RECEPTOR_MEDIATED_ACTIVATION_OF_RAS_SIGNALING		17	0.322444	1.11142	0.333333	0.576137	1	4756	tags=88%, list=62%, signal=234%
GO_TERMINATION_OF_RNA_POLYMERASE_I_TRANSCRIPTION	GO_TERMINATION_OF_RNA_POLYMERASE_I_TRANSCRIPTION		23	-0.318884	-1.87431	0	0.0118374	0.325	966	tags=48%, list=13%, signal=55%	REACTOME_REGULATION_OF_LIPID_METABOLISM_BY_PEROXISOME_PROLIFERATOR_ACTIVATED_RECEPTOR_ALPHA_PPARALPHA	REACTOME_REGULATION_OF_LIPID_METABOLISM_BY_PEROXISOME_PROLIFERATOR_ACTIVATED_RECEPTOR_ALPHA_PPARALPHA		80	0.234006	1.11122	0.298492	0.57408	1	3064	tags=45%, list=40%, signal=74%
GO_NEGATIVE_REGULATION_OF_MITOTIC_CELL_CYCLE	GO_NEGATIVE_REGULATION_OF_MITOTIC_CELL_CYCLE		162	-0.182412	-1.86498	0	0.0122078	0.34	646	tags=24%, list=8%, signal=26%	REACTOME_TOLL_LIKE_RECEPTOR_9_TLR9_CASCADE	REACTOME_TOLL_LIKE_RECEPTOR_9_TLR9_CASCADE		75	0.232631	1.10776	0.304656	0.580913	1	4403	tags=60%, list=58%, signal=141%
GO_FC_EPSILON_RECEPTOR_SIGNALING_PATHWAY	GO_FC_EPSILON_RECEPTOR_SIGNALING_PATHWAY		94	-0.234887	-1.84858	0	0.0133505	0.37	646	tags=32%, list=8%, signal=34%	REACTOME_PHOSPHOLIPID_METABOLISM	REACTOME_PHOSPHOLIPID_METABOLISM		132	0.221506	1.10612	0.273547	0.582686	1	2738	tags=41%, list=36%, signal=63%
GO_MRNA_3_END_PROCESSING	GO_MRNA_3_END_PROCESSING		83	-0.20238	-1.83397	0	0.014407	0.394	4968	tags=90%, list=65%, signal=256%	REACTOME_RHO_GTPASE_EFFECTORS	REACTOME_RHO_GTPASE_EFFECTORS		199	0.210864	1.10154	0.259	0.592231	1	3600	tags=53%, list=47%, signal=98%
GO_RESPONSE_TO_INTERLEUKIN_1	GO_RESPONSE_TO_INTERLEUKIN_1		122	-0.187083	-1.82308	0	0.0151977	0.418	646	tags=26%, list=8%, signal=28%	REACTOME_INSERTION_OF_TAIL_ANCHORED_PROTEINS_INTO_THE_ENDOPLASMIC_RETICULUM_MEMBRANE	REACTOME_INSERTION_OF_TAIL_ANCHORED_PROTEINS_INTO_THE_ENDOPLASMIC_RETICULUM_MEMBRANE		15	0.327697	1.10117	0.355248	0.590523	1	850	tags=27%, list=11%, signal=30%
GO_POSITIVE_REGULATION_OF_ESTABLISHMENT_OF_PROTEIN_LOCALIZATION_TO_MITOCHONDRION	GO_POSITIVE_REGULATION_OF_ESTABLISHMENT_OF_PROTEIN_LOCALIZATION_TO_MITOCHONDRION		41	-0.236877	-1.78563	0	0.0198686	0.524	4511	tags=88%, list=59%, signal=214%	REACTOME_CELL_DEATH_SIGNALLING_VIA_NRAGE_NRIF_AND_NADE	REACTOME_CELL_DEATH_SIGNALLING_VIA_NRAGE_NRIF_AND_NADE		51	0.246098	1.10096	0.329603	0.588406	1	4141	tags=69%, list=54%, signal=149%
GO_AMINO_ACID_ACTIVATION	GO_AMINO_ACID_ACTIVATION		44	-0.260324	-1.76999	0	0.021762	0.556	316	tags=23%, list=4%, signal=24%	REACTOME_MITOCHONDRIAL_CALCIUM_ION_TRANSPORT	REACTOME_MITOCHONDRIAL_CALCIUM_ION_TRANSPORT		18	0.312763	1.09223	0.352876	0.608988	1	2185	tags=44%, list=29%, signal=62%
GO_NIK_NF_KAPPAB_SIGNALING	GO_NIK_NF_KAPPAB_SIGNALING		112	-0.203114	-1.72903	0	0.0277231	0.648	782	tags=30%, list=10%, signal=33%	REACTOME_COPI_INDEPENDENT_GOLGI_TO_ER_RETROGRADE_TRAFFIC	REACTOME_COPI_INDEPENDENT_GOLGI_TO_ER_RETROGRADE_TRAFFIC		40	0.255602	1.09202	0.346473	0.606892	1	3568	tags=55%, list=47%, signal=103%
GO_POSITIVE_REGULATION_OF_TRANSLATIONAL_INITIATION	GO_POSITIVE_REGULATION_OF_TRANSLATIONAL_INITIATION		20	-0.326711	-1.72475	0.021978	0.0280295	0.658	4436	tags=95%, list=58%, signal=227%	REACTOME_TRANSMISSION_ACROSS_CHEMICAL_SYNAPSES	REACTOME_TRANSMISSION_ACROSS_CHEMICAL_SYNAPSES		102	0.223061	1.09114	0.337349	0.606541	1	3765	tags=53%, list=49%, signal=103%
GO_INTRA_GOLGI_VESICLE_MEDIATED_TRANSPORT	GO_INTRA_GOLGI_VESICLE_MEDIATED_TRANSPORT		29	-0.273389	-1.70818	0	0.0304471	0.69	4759	tags=93%, list=62%, signal=247%	REACTOME_ECM_PROTEOGLYCANS	REACTOME_ECM_PROTEOGLYCANS		41	0.256288	1.09048	0.356774	0.60554	1	4578	tags=68%, list=60%, signal=170%
GO_TRNA_METABOLIC_PROCESS	GO_TRNA_METABOLIC_PROCESS		116	-0.172615	-1.66316	0	0.0401998	0.795	370	tags=16%, list=5%, signal=16%	REACTOME_BIOSYNTHESIS_OF_THE_N_GLYCAN_PRECURSOR_DOLICHOL_LIPID_LINKED_OLIGOSACCHARIDE_LLO_AND_TRANSFER_TO_A_NASCENT_PROTEIN	REACTOME_BIOSYNTHESIS_OF_THE_N_GLYCAN_PRECURSOR_DOLICHOL_LIPID_LINKED_OLIGOSACCHARIDE_LLO_AND_TRANSFER_TO_A_NASCENT_PROTEIN		52	0.24927	1.08763	0.367662	0.610764	1	3658	tags=56%, list=48%, signal=106%
GO_MICROTUBULE_ANCHORING	GO_MICROTUBULE_ANCHORING		15	-0.367674	-1.65195	0.00714286	0.0425568	0.812	4828	tags=100%, list=63%, signal=272%	REACTOME_PI_METABOLISM	REACTOME_PI_METABOLISM		64	0.236765	1.08761	0.35474	0.608163	1	5031	tags=73%, list=66%, signal=214%
GO_T_CELL_RECEPTOR_SIGNALING_PATHWAY	GO_T_CELL_RECEPTOR_SIGNALING_PATHWAY		120	-0.209203	-1.63279	0	0.0478116	0.85	646	tags=28%, list=8%, signal=30%	REACTOME_SRP_DEPENDENT_COTRANSLATIONAL_PROTEIN_TARGETING_TO_MEMBRANE	REACTOME_SRP_DEPENDENT_COTRANSLATIONAL_PROTEIN_TARGETING_TO_MEMBRANE		101	0.220651	1.08256	0.340704	0.619197	1	4719	tags=70%, list=62%, signal=182%
GO_REGULATION_OF_TELOMERE_MAINTENANCE_VIA_TELOMERE_LENGTHENING	GO_REGULATION_OF_TELOMERE_MAINTENANCE_VIA_TELOMERE_LENGTHENING		42	-0.222091	-1.62324	0	0.050335	0.868	4510	tags=88%, list=59%, signal=214%	REACTOME_SPRY_REGULATION_OF_FGF_SIGNALING	REACTOME_SPRY_REGULATION_OF_FGF_SIGNALING		15	0.325414	1.08231	0.37007	0.617195	1	3338	tags=67%, list=44%, signal=118%
GO_REGULATION_OF_ESTABLISHMENT_OF_PROTEIN_LOCALIZATION_TO_MITOCHONDRION	GO_REGULATION_OF_ESTABLISHMENT_OF_PROTEIN_LOCALIZATION_TO_MITOCHONDRION		49	-0.206634	-1.62366	0	0.0508018	0.868	4511	tags=86%, list=59%, signal=209%	REACTOME_SIGNALING_BY_ERBB2	REACTOME_SIGNALING_BY_ERBB2		34	0.262275	1.0798	0.368201	0.62085	1	4126	tags=68%, list=54%, signal=147%
GO_CELLULAR_RESPONSE_TO_OXYGEN_LEVELS	GO_CELLULAR_RESPONSE_TO_OXYGEN_LEVELS		137	-0.162599	-1.61664	0	0.0514311	0.882	786	tags=28%, list=10%, signal=30%	REACTOME_CD28_CO_STIMULATION	REACTOME_CD28_CO_STIMULATION		25	0.278807	1.07763	0.380342	0.623883	1	3338	tags=52%, list=44%, signal=92%
GO_SOMATIC_STEM_CELL_POPULATION_MAINTENANCE	GO_SOMATIC_STEM_CELL_POPULATION_MAINTENANCE		32	-0.248113	-1.61798	0	0.0516054	0.879	822	tags=38%, list=11%, signal=42%	REACTOME_SEMA4D_INDUCED_CELL_MIGRATION_AND_GROWTH_CONE_COLLAPSE	REACTOME_SEMA4D_INDUCED_CELL_MIGRATION_AND_GROWTH_CONE_COLLAPSE		17	0.31055	1.07468	0.359551	0.629036	1	3579	tags=71%, list=47%, signal=133%
GO_NUCLEAR_TRANSCRIBED_MRNA_CATABOLIC_PROCESS_EXONUCLEOLYTIC	GO_NUCLEAR_TRANSCRIBED_MRNA_CATABOLIC_PROCESS_EXONUCLEOLYTIC		33	-0.255397	-1.60822	0.0188679	0.0536643	0.896	4173	tags=88%, list=55%, signal=193%	REACTOME_RAB_GERANYLGERANYLATION	REACTOME_RAB_GERANYLGERANYLATION		36	0.256237	1.07385	0.378407	0.628644	1	4276	tags=67%, list=56%, signal=151%
GO_TRANSCRIPTION_BY_RNA_POLYMERASE_I	GO_TRANSCRIPTION_BY_RNA_POLYMERASE_I		47	-0.216888	-1.60081	0	0.0553249	0.906	4923	tags=91%, list=65%, signal=257%	REACTOME_SUMOYLATION_OF_DNA_REPLICATION_PROTEINS	REACTOME_SUMOYLATION_OF_DNA_REPLICATION_PROTEINS		36	0.262858	1.07335	0.371728	0.627383	1	5123	tags=78%, list=67%, signal=236%
GO_TELOMERASE_RNA_LOCALIZATION	GO_TELOMERASE_RNA_LOCALIZATION		17	-0.328808	-1.59607	0.0185185	0.0563534	0.917	827	tags=41%, list=11%, signal=46%	REACTOME_G_BETA:GAMMA_SIGNALLING_THROUGH_PI3KGAMMA	REACTOME_G_BETA:GAMMA_SIGNALLING_THROUGH_PI3KGAMMA		17	0.310556	1.07175	0.389581	0.628911	1	4380	tags=71%, list=57%, signal=165%
GO_NEGATIVE_REGULATION_OF_TELOMERE_MAINTENANCE	GO_NEGATIVE_REGULATION_OF_TELOMERE_MAINTENANCE		23	-0.282121	-1.57596	0.0357143	0.0639053	0.942	4510	tags=91%, list=59%, signal=223%	REACTOME_RHO_GTPASES_ACTIVATE_ROCKS	REACTOME_RHO_GTPASES_ACTIVATE_ROCKS		19	0.30215	1.0677	0.372788	0.636691	1	3579	tags=68%, list=47%, signal=129%
GO_NUCLEOTIDE_EXCISION_REPAIR_DNA_DAMAGE_RECOGNITION	GO_NUCLEOTIDE_EXCISION_REPAIR_DNA_DAMAGE_RECOGNITION		22	-0.287944	-1.56702	0.037037	0.065971	0.955	786	tags=36%, list=10%, signal=40%	REACTOME_SYNTHESIS_OF_PIPS_AT_THE_PLASMA_MEMBRANE	REACTOME_SYNTHESIS_OF_PIPS_AT_THE_PLASMA_MEMBRANE		41	0.252506	1.06625	0.374486	0.637931	1	4974	tags=76%, list=65%, signal=216%
GO_STEM_CELL_DIFFERENTIATION	GO_STEM_CELL_DIFFERENTIATION		113	-0.187245	-1.56717	0	0.0666496	0.955	646	tags=26%, list=8%, signal=28%	REACTOME_GLUCAGON_LIKE_PEPTIDE_1_GLP1_REGULATES_INSULIN_SECRETION	REACTOME_GLUCAGON_LIKE_PEPTIDE_1_GLP1_REGULATES_INSULIN_SECRETION		26	0.273311	1.06546	0.395048	0.637235	1	4281	tags=65%, list=56%, signal=149%
GO_NUCLEOTIDE_EXCISION_REPAIR_PREINCISION_COMPLEX_STABILIZATION	GO_NUCLEOTIDE_EXCISION_REPAIR_PREINCISION_COMPLEX_STABILIZATION		19	-0.29965	-1.54203	0.0333333	0.0767018	0.973	3978	tags=89%, list=52%, signal=187%	REACTOME_IRE1ALPHA_ACTIVATES_CHAPERONES	REACTOME_IRE1ALPHA_ACTIVATES_CHAPERONES		34	0.259536	1.06298	0.384372	0.641032	1	4633	tags=68%, list=61%, signal=172%
GO_NCRNA_TRANSCRIPTION	GO_NCRNA_TRANSCRIPTION		69	-0.17586	-1.5096	0	0.0922324	0.99	762	tags=28%, list=10%, signal=30%	REACTOME_G_PROTEIN_MEDIATED_EVENTS	REACTOME_G_PROTEIN_MEDIATED_EVENTS		35	0.252866	1.05977	0.408377	0.646832	1	2133	tags=37%, list=28%, signal=51%
GO_N_TERMINAL_PROTEIN_AMINO_ACID_MODIFICATION	GO_N_TERMINAL_PROTEIN_AMINO_ACID_MODIFICATION		20	-0.28487	-1.49659	0.0277778	0.098609	0.991	4217	tags=90%, list=55%, signal=201%	REACTOME_ANTIGEN_PRESENTATION:_FOLDING_ASSEMBLY_AND_PEPTIDE_LOADING_OF_CLASS_I_MHC	REACTOME_ANTIGEN_PRESENTATION:_FOLDING_ASSEMBLY_AND_PEPTIDE_LOADING_OF_CLASS_I_MHC		18	0.298124	1.05591	0.390244	0.653982	1	4181	tags=72%, list=55%, signal=160%
GO_HISTONE_MRNA_METABOLIC_PROCESS	GO_HISTONE_MRNA_METABOLIC_PROCESS		18	-0.302664	-1.48806	0.0380952	0.102634	0.992	4673	tags=94%, list=61%, signal=243%	REACTOME_SIGNALING_BY_SCF_KIT	REACTOME_SIGNALING_BY_SCF_KIT		28	0.271219	1.05528	0.407014	0.653	1	3612	tags=61%, list=47%, signal=115%
GO_PROTEIN_EXIT_FROM_ENDOPLASMIC_RETICULUM	GO_PROTEIN_EXIT_FROM_ENDOPLASMIC_RETICULUM		28	-0.240986	-1.46086	0	0.117751	0.995	5347	tags=96%, list=70%, signal=322%	REACTOME_IRON_UPTAKE_AND_TRANSPORT	REACTOME_IRON_UPTAKE_AND_TRANSPORT		34	0.252728	1.05163	0.40501	0.659693	1	3634	tags=59%, list=48%, signal=112%
GO_RNA_POLYADENYLATION	GO_RNA_POLYADENYLATION		36	-0.212596	-1.46141	0	0.118326	0.995	4968	tags=92%, list=65%, signal=262%	REACTOME_O_LINKED_GLYCOSYLATION	REACTOME_O_LINKED_GLYCOSYLATION		19	0.29469	1.04975	0.417778	0.661959	1	4818	tags=84%, list=63%, signal=228%
GO_REGULATION_OF_UBIQUITIN_PROTEIN_TRANSFERASE_ACTIVITY	GO_REGULATION_OF_UBIQUITIN_PROTEIN_TRANSFERASE_ACTIVITY		26	-0.257572	-1.45833	0.0731707	0.11848	0.996	714	tags=35%, list=9%, signal=38%	REACTOME_MYD88_CASCADE_INITIATED_ON_PLASMA_MEMBRANE	REACTOME_MYD88_CASCADE_INITIATED_ON_PLASMA_MEMBRANE		66	0.226488	1.04943	0.400404	0.660081	1	4824	tags=65%, list=63%, signal=176%
GO_POSITIVE_REGULATION_OF_MRNA_CATABOLIC_PROCESS	GO_POSITIVE_REGULATION_OF_MRNA_CATABOLIC_PROCESS		34	-0.228262	-1.43957	0.0476191	0.130173	0.997	4616	tags=88%, list=61%, signal=223%	REACTOME_GABA_RECEPTOR_ACTIVATION	REACTOME_GABA_RECEPTOR_ACTIVATION		18	0.293131	1.04647	0.401117	0.665097	1	3082	tags=56%, list=40%, signal=93%
GO_PROTEIN_INSERTION_INTO_MITOCHONDRIAL_MEMBRANE_INVOLVED_IN_APOPTOTIC_SIGNALING_PATHWAY	GO_PROTEIN_INSERTION_INTO_MITOCHONDRIAL_MEMBRANE_INVOLVED_IN_APOPTOTIC_SIGNALING_PATHWAY		18	-0.289583	-1.43487	0.0733945	0.132354	0.997	4856	tags=94%, list=64%, signal=259%	REACTOME_INTERLEUKIN_12_SIGNALING	REACTOME_INTERLEUKIN_12_SIGNALING		35	0.255508	1.03851	0.430801	0.683182	1	4652	tags=71%, list=61%, signal=182%
GO_HISTONE_H3_K4_METHYLATION	GO_HISTONE_H3_K4_METHYLATION		33	-0.218348	-1.4263	0.0465116	0.138018	0.998	4208	tags=85%, list=55%, signal=189%	REACTOME_TRANSPORT_OF_SMALL_MOLECULES	REACTOME_TRANSPORT_OF_SMALL_MOLECULES		315	0.194918	1.03653	0.384	0.685795	1	3135	tags=46%, list=41%, signal=75%
GO_CILIARY_BASAL_BODY_PLASMA_MEMBRANE_DOCKING	GO_CILIARY_BASAL_BODY_PLASMA_MEMBRANE_DOCKING		57	-0.176395	-1.41621	0	0.144205	0.998	5845	tags=96%, list=77%, signal=410%	REACTOME_COLLAGEN_BIOSYNTHESIS_AND_MODIFYING_ENZYMES	REACTOME_COLLAGEN_BIOSYNTHESIS_AND_MODIFYING_ENZYMES		31	0.25992	1.03628	0.42328	0.683644	1	5201	tags=81%, list=68%, signal=253%
GO_PROTEIN_LOCALIZATION_TO_CHROMOSOME	GO_PROTEIN_LOCALIZATION_TO_CHROMOSOME		50	-0.186214	-1.40719	0	0.144662	0.998	5962	tags=98%, list=78%, signal=446%	REACTOME_ZBP1_DAI_MEDIATED_INDUCTION_OF_TYPE_I_IFNS	REACTOME_ZBP1_DAI_MEDIATED_INDUCTION_OF_TYPE_I_IFNS		16	0.300398	1.03495	0.417824	0.684442	1	4077	tags=63%, list=53%, signal=134%
GO_SNRNA_TRANSCRIPTION	GO_SNRNA_TRANSCRIPTION		48	-0.187598	-1.40749	0	0.145696	0.998	822	tags=29%, list=11%, signal=32%	REACTOME_INTERFERON_SIGNALING	REACTOME_INTERFERON_SIGNALING		118	0.208331	1.03364	0.422422	0.685116	1	5123	tags=76%, list=67%, signal=229%
GO_CYTOPLASMIC_TRANSLATIONAL_INITIATION	GO_CYTOPLASMIC_TRANSLATIONAL_INITIATION		26	-0.226964	-1.41199	0.0338983	0.146241	0.998	5445	tags=96%, list=71%, signal=335%	REACTOME_SEMAPHORIN_INTERACTIONS	REACTOME_SEMAPHORIN_INTERACTIONS		43	0.239204	1.02879	0.468262	0.694813	1	5032	tags=79%, list=66%, signal=231%
GO_SPLICEOSOMAL_SNRNP_ASSEMBLY	GO_SPLICEOSOMAL_SNRNP_ASSEMBLY		33	-0.207747	-1.40783	0.0188679	0.146645	0.998	5180	tags=94%, list=68%, signal=292%	REACTOME_CASPASE_ACTIVATION_VIA_EXTRINSIC_APOPTOTIC_SIGNALLING_PATHWAY	REACTOME_CASPASE_ACTIVATION_VIA_EXTRINSIC_APOPTOTIC_SIGNALLING_PATHWAY		16	0.305675	1.02534	0.420582	0.701103	1	2679	tags=50%, list=35%, signal=77%
GO_TELOMERE_MAINTENANCE_VIA_TELOMERE_LENGTHENING	GO_TELOMERE_MAINTENANCE_VIA_TELOMERE_LENGTHENING		55	-0.178229	-1.40851	0	0.147635	0.998	4510	tags=85%, list=59%, signal=208%	REACTOME_NEUROTRANSMITTER_RECEPTORS_AND_POSTSYNAPTIC_SIGNAL_TRANSMISSION	REACTOME_NEUROTRANSMITTER_RECEPTORS_AND_POSTSYNAPTIC_SIGNAL_TRANSMISSION		83	0.217045	1.02314	0.452716	0.704096	1	3765	tags=53%, list=49%, signal=104%
GO_CYTOPLASMIC_TRANSLATION	GO_CYTOPLASMIC_TRANSLATION		77	-0.16643	-1.38971	0	0.158245	0.999	5733	tags=95%, list=75%, signal=378%	REACTOME_INTERLEUKIN_12_FAMILY_SIGNALING	REACTOME_INTERLEUKIN_12_FAMILY_SIGNALING		39	0.238476	1.02003	0.447808	0.709343	1	4652	tags=69%, list=61%, signal=177%
GO_NEGATIVE_REGULATION_OF_TELOMERE_MAINTENANCE_VIA_TELOMERE_LENGTHENING	GO_NEGATIVE_REGULATION_OF_TELOMERE_MAINTENANCE_VIA_TELOMERE_LENGTHENING		15	-0.307283	-1.38454	0.0992366	0.161573	0.999	4510	tags=93%, list=59%, signal=228%	REACTOME_GENE_AND_PROTEIN_EXPRESSION_BY_JAK_STAT_SIGNALING_AFTER_INTERLEUKIN_12_STIMULATION	REACTOME_GENE_AND_PROTEIN_EXPRESSION_BY_JAK_STAT_SIGNALING_AFTER_INTERLEUKIN_12_STIMULATION		30	0.25575	1.01913	0.446186	0.708835	1	4412	tags=67%, list=58%, signal=158%
GO_PROTEIN_K48_LINKED_UBIQUITINATION	GO_PROTEIN_K48_LINKED_UBIQUITINATION		30	-0.217036	-1.37847	0.0689655	0.165453	1	5075	tags=93%, list=67%, signal=278%	REACTOME_TAK1_ACTIVATES_NFKB_BY_PHOSPHORYLATION_AND_ACTIVATION_OF_IKKS_COMPLEX	REACTOME_TAK1_ACTIVATES_NFKB_BY_PHOSPHORYLATION_AND_ACTIVATION_OF_IKKS_COMPLEX		25	0.259714	1.01773	0.462963	0.709781	1	4403	tags=60%, list=58%, signal=142%
GO_RIBONUCLEOTIDE_CATABOLIC_PROCESS	GO_RIBONUCLEOTIDE_CATABOLIC_PROCESS		21	-0.262233	-1.36901	0.0786517	0.165824	1	970	tags=48%, list=13%, signal=54%	REACTOME_MET_ACTIVATES_PTK2_SIGNALING	REACTOME_MET_ACTIVATES_PTK2_SIGNALING		16	0.295291	1.01754	0.444444	0.707572	1	3818	tags=56%, list=50%, signal=112%
GO_MATURATION_OF_5_8S_RRNA	GO_MATURATION_OF_5_8S_RRNA		24	-0.241679	-1.37482	0.0588235	0.166085	1	5789	tags=100%, list=76%, signal=414%	REACTOME_COLLAGEN_DEGRADATION	REACTOME_COLLAGEN_DEGRADATION		24	0.269394	1.01644	0.455819	0.707661	1	1335	tags=29%, list=18%, signal=35%
GO_ESTABLISHMENT_OF_SPINDLE_ORIENTATION	GO_ESTABLISHMENT_OF_SPINDLE_ORIENTATION		16	-0.293208	-1.36961	0.0583333	0.16653	1	4635	tags=94%, list=61%, signal=239%	REACTOME_SIGNALING_BY_INTERLEUKINS	REACTOME_SIGNALING_BY_INTERLEUKINS		332	0.188181	1.01545	0.457	0.707634	1	3719	tags=52%, list=49%, signal=96%
GO_RRNA_TRANSCRIPTION	GO_RRNA_TRANSCRIPTION		21	-0.261137	-1.37549	0.102804	0.166788	1	4444	tags=90%, list=58%, signal=216%	REACTOME_COLLAGEN_CHAIN_TRIMERIZATION	REACTOME_COLLAGEN_CHAIN_TRIMERIZATION		19	0.279658	1.01317	0.464246	0.710498	1	5201	tags=84%, list=68%, signal=264%
GO_NUCLEOTIDE_EXCISION_REPAIR_PREINCISION_COMPLEX_ASSEMBLY	GO_NUCLEOTIDE_EXCISION_REPAIR_PREINCISION_COMPLEX_ASSEMBLY		27	-0.229271	-1.36974	0.0694445	0.167832	1	5884	tags=100%, list=77%, signal=436%	REACTOME_GLYCOLYSIS	REACTOME_GLYCOLYSIS		58	0.221906	1.01178	0.480652	0.711531	1	4191	tags=60%, list=55%, signal=133%
GO_NUCLEAR_TRANSCRIBED_MRNA_CATABOLIC_PROCESS_DEADENYLATION_DEPENDENT_DECAY	GO_NUCLEAR_TRANSCRIBED_MRNA_CATABOLIC_PROCESS_DEADENYLATION_DEPENDENT_DECAY		56	-0.170583	-1.37001	0	0.169037	1	4616	tags=86%, list=61%, signal=216%	REACTOME_REGULATION_OF_CHOLESTEROL_BIOSYNTHESIS_BY_SREBP_SREBF	REACTOME_REGULATION_OF_CHOLESTEROL_BIOSYNTHESIS_BY_SREBP_SREBF		41	0.236114	1.01043	0.481443	0.712349	1	4288	tags=63%, list=56%, signal=144%
GO_NEGATIVE_REGULATION_OF_TOR_SIGNALING	GO_NEGATIVE_REGULATION_OF_TOR_SIGNALING		20	-0.262983	-1.36017	0.0795455	0.170836	1	434	tags=25%, list=6%, signal=26%	REACTOME_INTERLEUKIN_17_SIGNALING	REACTOME_INTERLEUKIN_17_SIGNALING		57	0.221817	1.00895	0.488157	0.713364	1	4403	tags=60%, list=58%, signal=140%
GO_ESTABLISHMENT_OF_PROTEIN_LOCALIZATION_TO_CHROMOSOME	GO_ESTABLISHMENT_OF_PROTEIN_LOCALIZATION_TO_CHROMOSOME		20	-0.257031	-1.36153	0.0689655	0.171001	1	3915	tags=85%, list=51%, signal=174%	REACTOME_COMPLEMENT_CASCADE	REACTOME_COMPLEMENT_CASCADE		16	0.29856	1.00743	0.482916	0.714696	1	1536	tags=38%, list=20%, signal=47%
GO_NLS_BEARING_PROTEIN_IMPORT_INTO_NUCLEUS	GO_NLS_BEARING_PROTEIN_IMPORT_INTO_NUCLEUS		15	-0.30494	-1.35308	0.0656934	0.176103	1	4525	tags=93%, list=59%, signal=229%	REACTOME_SUMOYLATION_OF_UBIQUITINYLATION_PROTEINS	REACTOME_SUMOYLATION_OF_UBIQUITINYLATION_PROTEINS		33	0.246016	0.998902	0.479036	0.732903	1	5123	tags=73%, list=67%, signal=221%
GO_PROTEIN_DNA_COMPLEX_SUBUNIT_ORGANIZATION	GO_PROTEIN_DNA_COMPLEX_SUBUNIT_ORGANIZATION		139	-0.162249	-1.33891	0	0.183044	1	5971	tags=96%, list=78%, signal=436%	REACTOME_DEFECTIVE_TPR_MAY_CONFER_SUSCEPTIBILITY_TOWARDS_THYROID_PAPILLARY_CARCINOMA_TPC	REACTOME_DEFECTIVE_TPR_MAY_CONFER_SUSCEPTIBILITY_TOWARDS_THYROID_PAPILLARY_CARCINOMA_TPC		27	0.253148	0.995264	0.495208	0.73898	1	5480	tags=81%, list=72%, signal=289%
GO_GENE_SILENCING_BY_RNA	GO_GENE_SILENCING_BY_RNA		120	-0.168085	-1.33931	0	0.184125	1	5283	tags=91%, list=69%, signal=291%	REACTOME_INTERACTIONS_OF_REV_WITH_HOST_CELLULAR_PROTEINS	REACTOME_INTERACTIONS_OF_REV_WITH_HOST_CELLULAR_PROTEINS		34	0.241453	0.99419	0.493151	0.738819	1	5332	tags=79%, list=70%, signal=263%
GO_MITOCHONDRIAL_RNA_METABOLIC_PROCESS	GO_MITOCHONDRIAL_RNA_METABOLIC_PROCESS		19	-0.263825	-1.34161	0.109091	0.18448	1	670	tags=32%, list=9%, signal=35%	REACTOME_LISTERIA_MONOCYTOGENES_ENTRY_INTO_HOST_CELLS	REACTOME_LISTERIA_MONOCYTOGENES_ENTRY_INTO_HOST_CELLS		15	0.297635	0.993968	0.471783	0.736631	1	3338	tags=60%, list=44%, signal=107%
GO_PROTEIN_LOCALIZATION_TO_CHROMATIN	GO_PROTEIN_LOCALIZATION_TO_CHROMATIN		16	-0.279012	-1.34006	0.107843	0.184722	1	5503	tags=100%, list=72%, signal=359%	REACTOME_SULFUR_AMINO_ACID_METABOLISM	REACTOME_SULFUR_AMINO_ACID_METABOLISM		17	0.283011	0.988678	0.485294	0.74693	1	3881	tags=65%, list=51%, signal=131%
GO_ALTERNATIVE_MRNA_SPLICING_VIA_SPLICEOSOME	GO_ALTERNATIVE_MRNA_SPLICING_VIA_SPLICEOSOME		57	-0.178214	-1.34261	0	0.184974	1	5430	tags=93%, list=71%, signal=321%	REACTOME_RECYCLING_PATHWAY_OF_L1	REACTOME_RECYCLING_PATHWAY_OF_L1		34	0.238151	0.986362	0.504752	0.749761	1	2580	tags=41%, list=34%, signal=62%
GO_ESTABLISHMENT_OF_MITOTIC_SPINDLE_LOCALIZATION	GO_ESTABLISHMENT_OF_MITOTIC_SPINDLE_LOCALIZATION		15	-0.28694	-1.3284	0.119403	0.190534	1	4635	tags=93%, list=61%, signal=238%	REACTOME_NONSENSE_MEDIATED_DECAY_NMD	REACTOME_NONSENSE_MEDIATED_DECAY_NMD		104	0.199757	0.983421	0.531595	0.754074	1	4719	tags=69%, list=62%, signal=179%
GO_POSITIVE_REGULATION_OF_MUSCLE_HYPERTROPHY	GO_POSITIVE_REGULATION_OF_MUSCLE_HYPERTROPHY		20	-0.256592	-1.32929	0.117021	0.191093	1	4505	tags=90%, list=59%, signal=219%	REACTOME_TRANSCRIPTIONAL_REGULATION_BY_MECP2	REACTOME_TRANSCRIPTIONAL_REGULATION_BY_MECP2		31	0.243916	0.9822	0.512169	0.754378	1	4756	tags=71%, list=62%, signal=188%
GO_REGULATION_OF_POSTTRANSCRIPTIONAL_GENE_SILENCING	GO_REGULATION_OF_POSTTRANSCRIPTIONAL_GENE_SILENCING		76	-0.147865	-1.32544	0.222222	0.192424	1	5283	tags=89%, list=69%, signal=288%	REACTOME_TRIF_TICAM1_MEDIATED_TLR4_SIGNALING	REACTOME_TRIF_TICAM1_MEDIATED_TLR4_SIGNALING		76	0.208379	0.981566	0.521739	0.753258	1	4403	tags=58%, list=58%, signal=136%
GO_TRANSCRIPTION_PREINITIATION_COMPLEX_ASSEMBLY	GO_TRANSCRIPTION_PREINITIATION_COMPLEX_ASSEMBLY		25	-0.233415	-1.32254	0.109589	0.193982	1	4923	tags=92%, list=65%, signal=259%	REACTOME_LAMININ_INTERACTIONS	REACTOME_LAMININ_INTERACTIONS		22	0.262481	0.972211	0.517435	0.773048	1	3882	tags=59%, list=51%, signal=120%
GO_ANTIGEN_PROCESSING_AND_PRESENTATION_OF_PEPTIDE_ANTIGEN	GO_ANTIGEN_PROCESSING_AND_PRESENTATION_OF_PEPTIDE_ANTIGEN		131	-0.137888	-1.31274	0	0.203292	1	529	tags=21%, list=7%, signal=22%	REACTOME_TRANS_GOLGI_NETWORK_VESICLE_BUDDING	REACTOME_TRANS_GOLGI_NETWORK_VESICLE_BUDDING		61	0.215003	0.971103	0.567376	0.773019	1	4783	tags=72%, list=63%, signal=192%
GO_RNA_PHOSPHODIESTER_BOND_HYDROLYSIS_EXONUCLEOLYTIC	GO_RNA_PHOSPHODIESTER_BOND_HYDROLYSIS_EXONUCLEOLYTIC		32	-0.204399	-1.2984	0.129032	0.217241	1	6074	tags=100%, list=80%, signal=490%	REACTOME_DEATH_RECEPTOR_SIGNALLING	REACTOME_DEATH_RECEPTOR_SIGNALLING		95	0.197399	0.969439	0.566567	0.774163	1	4492	tags=65%, list=59%, signal=157%
GO_DOUBLE_STRAND_BREAK_REPAIR	GO_DOUBLE_STRAND_BREAK_REPAIR		106	-0.126607	-1.29496	0.333333	0.219427	1	355	tags=13%, list=5%, signal=14%	REACTOME_GOLGI_ASSOCIATED_VESICLE_BIOGENESIS	REACTOME_GOLGI_ASSOCIATED_VESICLE_BIOGENESIS		49	0.21934	0.96727	0.543033	0.776428	1	4992	tags=76%, list=65%, signal=217%
GO_TRNA_MODIFICATION	GO_TRNA_MODIFICATION		48	-0.177619	-1.28936	0.04	0.220756	1	479	tags=19%, list=6%, signal=20%	REACTOME_CYTOKINE_SIGNALING_IN_IMMUNE_SYSTEM	REACTOME_CYTOKINE_SIGNALING_IN_IMMUNE_SYSTEM		439	0.177681	0.967196	0.623	0.773858	1	3975	tags=54%, list=52%, signal=106%
GO_OVARIAN_FOLLICLE_DEVELOPMENT	GO_OVARIAN_FOLLICLE_DEVELOPMENT		18	-0.264455	-1.29215	0.152542	0.220875	1	4965	tags=94%, list=65%, signal=270%	REACTOME_NUCLEAR_IMPORT_OF_REV_PROTEIN	REACTOME_NUCLEAR_IMPORT_OF_REV_PROTEIN		31	0.24023	0.966698	0.537234	0.772303	1	5123	tags=74%, list=67%, signal=225%
GO_MATURATION_OF_5_8S_RRNA_FROM_TRICISTRONIC_RRNA_TRANSCRIPT_SSU_RRNA_5_8S_RRNA_LSU_RRNA_	GO_MATURATION_OF_5_8S_RRNA_FROM_TRICISTRONIC_RRNA_TRANSCRIPT_SSU_RRNA_5_8S_RRNA_LSU_RRNA_		20	-0.241552	-1.28961	0.184783	0.222078	1	5789	tags=100%, list=76%, signal=414%	REACTOME_NEGATIVE_REGULATION_OF_MET_ACTIVITY	REACTOME_NEGATIVE_REGULATION_OF_MET_ACTIVITY		16	0.284344	0.964973	0.523375	0.773721	1	3130	tags=56%, list=41%, signal=95%
GO_CYTOPLASMIC_MRNA_PROCESSING_BODY_ASSEMBLY	GO_CYTOPLASMIC_MRNA_PROCESSING_BODY_ASSEMBLY		16	-0.279275	-1.28647	0.123894	0.22216	1	5501	tags=100%, list=72%, signal=358%	REACTOME_DISEASES_ASSOCIATED_WITH_GLYCOSYLATION_PRECURSOR_BIOSYNTHESIS	REACTOME_DISEASES_ASSOCIATED_WITH_GLYCOSYLATION_PRECURSOR_BIOSYNTHESIS		15	0.287521	0.964069	0.524083	0.773105	1	5432	tags=93%, list=71%, signal=324%
GO_NON_MOTILE_CILIUM_ASSEMBLY	GO_NON_MOTILE_CILIUM_ASSEMBLY		15	-0.285414	-1.28067	0.125926	0.226087	1	5454	tags=100%, list=72%, signal=351%	REACTOME_DISEASES_OF_CARBOHYDRATE_METABOLISM	REACTOME_DISEASES_OF_CARBOHYDRATE_METABOLISM		23	0.25626	0.957352	0.537378	0.785841	1	3521	tags=57%, list=46%, signal=105%
GO_CHROMATIN_SILENCING_AT_RDNA	GO_CHROMATIN_SILENCING_AT_RDNA		18	-0.244206	-1.28089	0.154639	0.227532	1	4378	tags=89%, list=57%, signal=208%	REACTOME_SUMOYLATION_OF_TRANSCRIPTION_COFACTORS	REACTOME_SUMOYLATION_OF_TRANSCRIPTION_COFACTORS		31	0.23903	0.956783	0.539432	0.784465	1	3911	tags=55%, list=51%, signal=112%
GO_RESPONSE_TO_MISFOLDED_PROTEIN	GO_RESPONSE_TO_MISFOLDED_PROTEIN		16	-0.260662	-1.27791	0.137931	0.227834	1	455	tags=25%, list=6%, signal=27%	REACTOME_LYSOSOME_VESICLE_BIOGENESIS	REACTOME_LYSOSOME_VESICLE_BIOGENESIS		28	0.240615	0.954972	0.544681	0.785816	1	1797	tags=36%, list=24%, signal=47%
GO_CLEAVAGE_INVOLVED_IN_RRNA_PROCESSING	GO_CLEAVAGE_INVOLVED_IN_RRNA_PROCESSING		20	-0.241552	-1.27257	0.0970874	0.232927	1	5789	tags=100%, list=76%, signal=414%	REACTOME_TRANSPORT_OF_MATURE_MRNAS_DERIVED_FROM_INTRONLESS_TRANSCRIPTS	REACTOME_TRANSPORT_OF_MATURE_MRNAS_DERIVED_FROM_INTRONLESS_TRANSCRIPTS		40	0.222905	0.9517	0.576008	0.790394	1	5172	tags=78%, list=68%, signal=240%
GO_POSITIVE_REGULATION_OF_CARBOHYDRATE_METABOLIC_PROCESS	GO_POSITIVE_REGULATION_OF_CARBOHYDRATE_METABOLIC_PROCESS		21	-0.236817	-1.26712	0.0952381	0.237916	1	4288	tags=86%, list=56%, signal=195%	REACTOME_GABA_B_RECEPTOR_ACTIVATION	REACTOME_GABA_B_RECEPTOR_ACTIVATION		17	0.272611	0.948443	0.56243	0.795132	1	4281	tags=71%, list=56%, signal=161%
GO_HISTONE_MONOUBIQUITINATION	GO_HISTONE_MONOUBIQUITINATION		18	-0.244775	-1.26205	0.145631	0.242692	1	5764	tags=100%, list=76%, signal=409%	REACTOME_TRANSCRIPTIONAL_REGULATION_OF_WHITE_ADIPOCYTE_DIFFERENTIATION	REACTOME_TRANSCRIPTIONAL_REGULATION_OF_WHITE_ADIPOCYTE_DIFFERENTIATION		59	0.206029	0.947054	0.587755	0.795493	1	3068	tags=41%, list=40%, signal=68%
GO_BASE_EXCISION_REPAIR	GO_BASE_EXCISION_REPAIR		22	-0.228726	-1.25628	0.148936	0.248194	1	5887	tags=100%, list=77%, signal=437%	REACTOME_INSULIN_PROCESSING	REACTOME_INSULIN_PROCESSING		18	0.268834	0.943894	0.556433	0.800019	1	2923	tags=44%, list=38%, signal=72%
GO_RNA_DEPENDENT_DNA_BIOSYNTHETIC_PROCESS	GO_RNA_DEPENDENT_DNA_BIOSYNTHETIC_PROCESS		53	-0.153306	-1.2523	0.0909091	0.25193	1	252	tags=13%, list=3%, signal=14%	REACTOME_SUMOYLATION_OF_SUMOYLATION_PROTEINS	REACTOME_SUMOYLATION_OF_SUMOYLATION_PROTEINS		31	0.232571	0.941208	0.570222	0.803355	1	5123	tags=71%, list=67%, signal=215%
GO_TRNA_PROCESSING	GO_TRNA_PROCESSING		74	-0.140374	-1.24795	0.3	0.256091	1	370	tags=14%, list=5%, signal=14%	REACTOME_ION_TRANSPORT_BY_P_TYPE_ATPASES	REACTOME_ION_TRANSPORT_BY_P_TYPE_ATPASES		28	0.240647	0.940473	0.565582	0.802293	1	4574	tags=71%, list=60%, signal=178%
GO_GLOBAL_GENOME_NUCLEOTIDE_EXCISION_REPAIR	GO_GLOBAL_GENOME_NUCLEOTIDE_EXCISION_REPAIR		23	-0.22915	-1.24099	0.12987	0.261794	1	5884	tags=100%, list=77%, signal=437%	REACTOME_ACTIVATION_OF_GENE_EXPRESSION_BY_SREBF_SREBP	REACTOME_ACTIVATION_OF_GENE_EXPRESSION_BY_SREBF_SREBP		31	0.228541	0.938839	0.561774	0.803233	1	4288	tags=61%, list=56%, signal=139%
GO_MICROTUBULE_NUCLEATION	GO_MICROTUBULE_NUCLEATION		23	-0.21667	-1.2412	0.164384	0.26324	1	4426	tags=87%, list=58%, signal=207%	REACTOME_REGULATION_OF_MECP2_EXPRESSION_AND_ACTIVITY	REACTOME_REGULATION_OF_MECP2_EXPRESSION_AND_ACTIVITY		24	0.24406	0.934146	0.578431	0.810805	1	4756	tags=75%, list=62%, signal=199%
GO_UBIQUITIN_DEPENDENT_PROTEIN_CATABOLIC_PROCESS_VIA_THE_MULTIVESICULAR_BODY_SORTING_PATHWAY	GO_UBIQUITIN_DEPENDENT_PROTEIN_CATABOLIC_PROCESS_VIA_THE_MULTIVESICULAR_BODY_SORTING_PATHWAY		17	-0.256624	-1.23781	0.198198	0.26426	1	294	tags=24%, list=4%, signal=24%	REACTOME_SUMOYLATION_OF_RNA_BINDING_PROTEINS	REACTOME_SUMOYLATION_OF_RNA_BINDING_PROTEINS		41	0.221155	0.93341	0.596691	0.80969	1	5123	tags=73%, list=67%, signal=222%
GO_MRNA_EXPORT_FROM_NUCLEUS	GO_MRNA_EXPORT_FROM_NUCLEUS		97	-0.161145	-1.23471	0	0.26644	1	5661	tags=94%, list=74%, signal=360%	REACTOME_NETRIN_1_SIGNALING	REACTOME_NETRIN_1_SIGNALING		24	0.243622	0.92665	0.586507	0.82169	1	3487	tags=54%, list=46%, signal=99%
GO_ENDOSOME_TRANSPORT_VIA_MULTIVESICULAR_BODY_SORTING_PATHWAY	GO_ENDOSOME_TRANSPORT_VIA_MULTIVESICULAR_BODY_SORTING_PATHWAY		19	-0.23785	-1.23299	0.150538	0.267044	1	3580	tags=79%, list=47%, signal=148%	REACTOME_NUCLEOBASE_BIOSYNTHESIS	REACTOME_NUCLEOBASE_BIOSYNTHESIS		15	0.277866	0.926128	0.590238	0.820079	1	1977	tags=40%, list=26%, signal=54%
GO_POSITIVE_REGULATION_OF_PROTEOLYSIS_INVOLVED_IN_CELLULAR_PROTEIN_CATABOLIC_PROCESS	GO_POSITIVE_REGULATION_OF_PROTEOLYSIS_INVOLVED_IN_CELLULAR_PROTEIN_CATABOLIC_PROCESS		72	-0.124431	-1.22455	0	0.276686	1	786	tags=24%, list=10%, signal=26%	REACTOME_TRANSCRIPTIONAL_REGULATION_BY_E2F6	REACTOME_TRANSCRIPTIONAL_REGULATION_BY_E2F6		23	0.244425	0.923105	0.603037	0.823837	1	4000	tags=52%, list=52%, signal=109%
GO_DNA_REPLICATION_INITIATION	GO_DNA_REPLICATION_INITIATION		19	-0.244609	-1.22173	0.163043	0.278996	1	4415	tags=89%, list=58%, signal=212%	REACTOME_SELENOAMINO_ACID_METABOLISM	REACTOME_SELENOAMINO_ACID_METABOLISM		103	0.186569	0.918253	0.665666	0.831337	1	4414	tags=62%, list=58%, signal=146%
GO_NUCLEOSOME_ORGANIZATION	GO_NUCLEOSOME_ORGANIZATION		77	-0.136767	-1.21633	0.142857	0.284852	1	6118	tags=96%, list=80%, signal=481%	REACTOME_COPI_MEDIATED_ANTEROGRADE_TRANSPORT	REACTOME_COPI_MEDIATED_ANTEROGRADE_TRANSPORT		78	0.192228	0.916655	0.646169	0.83188	1	4050	tags=59%, list=53%, signal=124%
GO_MAINTENANCE_OF_CELL_NUMBER	GO_MAINTENANCE_OF_CELL_NUMBER		78	-0.141018	-1.21383	0.125	0.286894	1	136	tags=12%, list=2%, signal=12%	REACTOME_SUMOYLATION_OF_CHROMATIN_ORGANIZATION_PROTEINS	REACTOME_SUMOYLATION_OF_CHROMATIN_ORGANIZATION_PROTEINS		52	0.204574	0.916552	0.63926	0.829369	1	5123	tags=73%, list=67%, signal=221%
GO_NUCLEOTIDE_EXCISION_REPAIR_DNA_DUPLEX_UNWINDING	GO_NUCLEOTIDE_EXCISION_REPAIR_DNA_DUPLEX_UNWINDING		21	-0.22909	-1.2126	0.161616	0.286912	1	5884	tags=100%, list=77%, signal=437%	REACTOME_NOD1_2_SIGNALING_PATHWAY	REACTOME_NOD1_2_SIGNALING_PATHWAY		30	0.229037	0.916534	0.584499	0.826686	1	4403	tags=60%, list=58%, signal=141%
GO_CHROMATIN_DISASSEMBLY	GO_CHROMATIN_DISASSEMBLY		16	-0.253647	-1.20886	0.216	0.288229	1	5696	tags=100%, list=75%, signal=394%	REACTOME_CARGO_RECOGNITION_FOR_CLATHRIN_MEDIATED_ENDOCYTOSIS	REACTOME_CARGO_RECOGNITION_FOR_CLATHRIN_MEDIATED_ENDOCYTOSIS		65	0.197258	0.915424	0.634985	0.826309	1	3838	tags=57%, list=50%, signal=114%
GO_MRNA_CLEAVAGE	GO_MRNA_CLEAVAGE		21	-0.23566	-1.20897	0.181818	0.290003	1	5301	tags=95%, list=70%, signal=312%	REACTOME_EXPORT_OF_VIRAL_RIBONUCLEOPROTEINS_FROM_NUCLEUS	REACTOME_EXPORT_OF_VIRAL_RIBONUCLEOPROTEINS_FROM_NUCLEUS		30	0.225714	0.913602	0.628571	0.827452	1	5480	tags=77%, list=72%, signal=271%
GO_VESICLE_TARGETING_TO_FROM_OR_WITHIN_GOLGI	GO_VESICLE_TARGETING_TO_FROM_OR_WITHIN_GOLGI		53	-0.163972	-1.19555	0.105263	0.300378	1	5950	tags=96%, list=78%, signal=435%	REACTOME_MYOGENESIS	REACTOME_MYOGENESIS		18	0.261697	0.908247	0.607223	0.835872	1	3309	tags=56%, list=43%, signal=98%
GO_INTRACILIARY_TRANSPORT	GO_INTRACILIARY_TRANSPORT		16	-0.25115	-1.194	0.215385	0.300673	1	5715	tags=100%, list=75%, signal=398%	REACTOME_DOWNREGULATION_OF_ERBB2_SIGNALING	REACTOME_DOWNREGULATION_OF_ERBB2_SIGNALING		17	0.259473	0.90679	0.595291	0.836153	1	2332	tags=41%, list=31%, signal=59%
GO_REGULATION_OF_TRANSLATIONAL_INITIATION	GO_REGULATION_OF_TRANSLATIONAL_INITIATION		60	-0.149516	-1.19629	0.0909091	0.301258	1	5445	tags=92%, list=71%, signal=318%	REACTOME_TRANSLATION	REACTOME_TRANSLATION		270	0.169908	0.905048	0.745	0.836915	1	4117	tags=55%, list=54%, signal=116%
GO_NEGATIVE_REGULATION_OF_ORGAN_GROWTH	GO_NEGATIVE_REGULATION_OF_ORGAN_GROWTH		15	-0.265966	-1.19826	0.178295	0.302137	1	5602	tags=100%, list=73%, signal=376%	REACTOME_TRANSPORT_OF_MATURE_TRANSCRIPT_TO_CYTOPLASM	REACTOME_TRANSPORT_OF_MATURE_TRANSCRIPT_TO_CYTOPLASM		76	0.190095	0.904888	0.663307	0.834587	1	5733	tags=88%, list=75%, signal=352%
GO_REGULATION_OF_TRANSCRIPTION_INITIATION_FROM_RNA_POLYMERASE_II_PROMOTER	GO_REGULATION_OF_TRANSCRIPTION_INITIATION_FROM_RNA_POLYMERASE_II_PROMOTER		17	-0.239396	-1.19678	0.190476	0.302427	1	747	tags=35%, list=10%, signal=39%	REACTOME_INTERLEUKIN_2_FAMILY_SIGNALING	REACTOME_INTERLEUKIN_2_FAMILY_SIGNALING		24	0.239118	0.904623	0.602876	0.832426	1	4367	tags=67%, list=57%, signal=156%
GO_NON_RECOMBINATIONAL_REPAIR	GO_NON_RECOMBINATIONAL_REPAIR		48	-0.158222	-1.18502	0.192308	0.305194	1	355	tags=17%, list=5%, signal=17%	REACTOME_CARGO_CONCENTRATION_IN_THE_ER	REACTOME_CARGO_CONCENTRATION_IN_THE_ER		18	0.252195	0.903928	0.59661	0.831177	1	4848	tags=83%, list=64%, signal=228%
GO_GOLGI_VESICLE_BUDDING	GO_GOLGI_VESICLE_BUDDING		59	-0.144319	-1.18961	0.0625	0.305694	1	5950	tags=95%, list=78%, signal=429%	REACTOME_GOLGI_TO_ER_RETROGRADE_TRANSPORT	REACTOME_GOLGI_TO_ER_RETROGRADE_TRANSPORT		92	0.18564	0.897489	0.696088	0.841333	1	4050	tags=57%, list=53%, signal=119%
GO_TELOMERE_ORGANIZATION	GO_TELOMERE_ORGANIZATION		106	-0.0980395	-1.18503	0	0.306988	1	252	tags=9%, list=3%, signal=10%	REACTOME_ACTIVATED_TAK1_MEDIATES_P38_MAPK_ACTIVATION	REACTOME_ACTIVATED_TAK1_MEDIATES_P38_MAPK_ACTIVATION		22	0.239861	0.89436	0.62183	0.844929	1	4403	tags=59%, list=58%, signal=139%
GO_REGULATION_OF_CELLULAR_RESPIRATION	GO_REGULATION_OF_CELLULAR_RESPIRATION		19	-0.234372	-1.18615	0.202128	0.307269	1	630	tags=32%, list=8%, signal=34%	REACTOME_CTLA4_INHIBITORY_SIGNALING	REACTOME_CTLA4_INHIBITORY_SIGNALING		18	0.250633	0.892995	0.631222	0.844852	1	3600	tags=56%, list=47%, signal=105%
GO_SINGLE_FERTILIZATION	GO_SINGLE_FERTILIZATION		32	-0.187222	-1.18732	0.214286	0.307566	1	827	tags=34%, list=11%, signal=38%	REACTOME_RAB_GEFS_EXCHANGE_GTP_FOR_GDP_ON_RABS	REACTOME_RAB_GEFS_EXCHANGE_GTP_FOR_GDP_ON_RABS		69	0.189763	0.889185	0.688259	0.849658	1	4752	tags=68%, list=62%, signal=179%
GO_POSITIVE_REGULATION_OF_VIRAL_TRANSCRIPTION	GO_POSITIVE_REGULATION_OF_VIRAL_TRANSCRIPTION		33	-0.181328	-1.17879	0.2	0.31292	1	5187	tags=91%, list=68%, signal=283%	REACTOME_VESICLE_MEDIATED_TRANSPORT	REACTOME_VESICLE_MEDIATED_TRANSPORT		475	0.161651	0.883629	0.857	0.857517	1	4050	tags=54%, list=53%, signal=109%
GO_COPII_COATED_VESICLE_BUDDING	GO_COPII_COATED_VESICLE_BUDDING		51	-0.162441	-1.17715	0.157895	0.313616	1	6167	tags=98%, list=81%, signal=509%	REACTOME_NEUROTRANSMITTER_RELEASE_CYCLE	REACTOME_NEUROTRANSMITTER_RELEASE_CYCLE		19	0.241586	0.873883	0.651345	0.873082	1	2265	tags=37%, list=30%, signal=52%
GO_DNA_TEMPLATED_TRANSCRIPTION_TERMINATION	GO_DNA_TEMPLATED_TRANSCRIPTION_TERMINATION		57	-0.146607	-1.17592	0.153846	0.313958	1	5094	tags=88%, list=67%, signal=262%	REACTOME_TRAF6_MEDIATED_NF_KB_ACTIVATION	REACTOME_TRAF6_MEDIATED_NF_KB_ACTIVATION		17	0.255582	0.872082	0.666292	0.873587	1	5183	tags=65%, list=68%, signal=202%
GO_HISTONE_UBIQUITINATION	GO_HISTONE_UBIQUITINATION		32	-0.178762	-1.16548	0.245614	0.322265	1	5887	tags=97%, list=77%, signal=423%	REACTOME_JNK_C_JUN_KINASES_PHOSPHORYLATION_AND_ACTIVATION_MEDIATED_BY_ACTIVATED_HUMAN_TAK1	REACTOME_JNK_C_JUN_KINASES_PHOSPHORYLATION_AND_ACTIVATION_MEDIATED_BY_ACTIVATED_HUMAN_TAK1		20	0.241662	0.871729	0.646995	0.871504	1	4573	tags=60%, list=60%, signal=150%
GO_FEEDING_BEHAVIOR	GO_FEEDING_BEHAVIOR		15	-0.247306	-1.16844	0.220588	0.323341	1	5744	tags=100%, list=75%, signal=405%	REACTOME_NOTCH1_INTRACELLULAR_DOMAIN_REGULATES_TRANSCRIPTION	REACTOME_NOTCH1_INTRACELLULAR_DOMAIN_REGULATES_TRANSCRIPTION		31	0.214284	0.871711	0.672594	0.868828	1	3130	tags=45%, list=41%, signal=76%
GO_VESICLE_TARGETING	GO_VESICLE_TARGETING		67	-0.131212	-1.16566	0.2	0.323931	1	6294	tags=97%, list=83%, signal=551%	REACTOME_LAGGING_STRAND_SYNTHESIS	REACTOME_LAGGING_STRAND_SYNTHESIS		18	0.247323	0.871432	0.659955	0.866665	1	4177	tags=67%, list=55%, signal=147%
GO_PROTEIN_DNA_COMPLEX_DISASSEMBLY	GO_PROTEIN_DNA_COMPLEX_DISASSEMBLY		16	-0.253647	-1.1665	0.220588	0.324518	1	5696	tags=100%, list=75%, signal=394%	REACTOME_PINK_PARKIN_MEDIATED_MITOPHAGY	REACTOME_PINK_PARKIN_MEDIATED_MITOPHAGY		16	0.257114	0.87021	0.66436	0.866174	1	4814	tags=81%, list=63%, signal=220%
GO_POSITIVE_REGULATION_OF_VIRAL_GENOME_REPLICATION	GO_POSITIVE_REGULATION_OF_VIRAL_GENOME_REPLICATION		29	-0.186204	-1.15981	0.184615	0.327435	1	5796	tags=97%, list=76%, signal=401%	REACTOME_ASPARAGINE_N_LINKED_GLYCOSYLATION	REACTOME_ASPARAGINE_N_LINKED_GLYCOSYLATION		209	0.167855	0.868024	0.811	0.86731	1	4138	tags=56%, list=54%, signal=120%
GO_POSITIVE_REGULATION_OF_TELOMERE_MAINTENANCE_VIA_TELOMERE_LENGTHENING	GO_POSITIVE_REGULATION_OF_TELOMERE_MAINTENANCE_VIA_TELOMERE_LENGTHENING		26	-0.199921	-1.16077	0.2	0.327807	1	252	tags=15%, list=3%, signal=16%	REACTOME_SIGNALING_BY_WNT_IN_CANCER	REACTOME_SIGNALING_BY_WNT_IN_CANCER		18	0.246095	0.866535	0.659827	0.867379	1	3600	tags=50%, list=47%, signal=94%
GO_RIBOSOMAL_SMALL_SUBUNIT_BIOGENESIS	GO_RIBOSOMAL_SMALL_SUBUNIT_BIOGENESIS		56	-0.144589	-1.15416	0.25	0.32913	1	5406	tags=91%, list=71%, signal=311%	REACTOME_SUMOYLATION	REACTOME_SUMOYLATION		116	0.173778	0.864907	0.76004	0.867568	1	3947	tags=53%, list=52%, signal=107%
GO_REGULATION_OF_HISTONE_H3_K4_METHYLATION	GO_REGULATION_OF_HISTONE_H3_K4_METHYLATION		15	-0.244475	-1.15709	0.264286	0.329628	1	4208	tags=87%, list=55%, signal=193%	REACTOME_RESOLUTION_OF_SISTER_CHROMATID_COHESION	REACTOME_RESOLUTION_OF_SISTER_CHROMATID_COHESION		69	0.184047	0.859758	0.736895	0.87403	1	3947	tags=54%, list=52%, signal=110%
GO_NUCLEOTIDE_EXCISION_REPAIR_DNA_INCISION	GO_NUCLEOTIDE_EXCISION_REPAIR_DNA_INCISION		36	-0.164029	-1.15432	0.234043	0.330607	1	229	tags=14%, list=3%, signal=14%	REACTOME_CD209_DC_SIGN_SIGNALING	REACTOME_CD209_DC_SIGN_SIGNALING		16	0.247684	0.859655	0.674234	0.871583	1	3920	tags=63%, list=51%, signal=128%
GO_POSTREPLICATION_REPAIR	GO_POSTREPLICATION_REPAIR		36	-0.180408	-1.15543	0.230769	0.33067	1	229	tags=17%, list=3%, signal=17%	REACTOME_REGULATION_OF_PTEN_GENE_TRANSCRIPTION	REACTOME_REGULATION_OF_PTEN_GENE_TRANSCRIPTION		45	0.197766	0.853718	0.712821	0.879203	1	3943	tags=51%, list=52%, signal=105%
GO_RESPONSE_TO_AMINO_ACID_STARVATION	GO_RESPONSE_TO_AMINO_ACID_STARVATION		32	-0.179457	-1.14992	0.188679	0.334367	1	4361	tags=84%, list=57%, signal=196%	REACTOME_ACTIVATION_OF_THE_MRNA_UPON_BINDING_OF_THE_CAP_BINDING_COMPLEX_AND_EIFS_AND_SUBSEQUENT_BINDING_TO_43S	REACTOME_ACTIVATION_OF_THE_MRNA_UPON_BINDING_OF_THE_CAP_BINDING_COMPLEX_AND_EIFS_AND_SUBSEQUENT_BINDING_TO_43S		55	0.190354	0.849142	0.724138	0.884232	1	4376	tags=62%, list=57%, signal=144%
GO_HISTONE_H2A_UBIQUITINATION	GO_HISTONE_H2A_UBIQUITINATION		16	-0.244284	-1.14728	0.220339	0.336702	1	668	tags=31%, list=9%, signal=34%	REACTOME_NUCLEAR_PORE_COMPLEX_NPC_DISASSEMBLY	REACTOME_NUCLEAR_PORE_COMPLEX_NPC_DISASSEMBLY		30	0.212452	0.846601	0.706441	0.88596	1	5123	tags=73%, list=67%, signal=223%
GO_PEPTIDYL_LYSINE_TRIMETHYLATION	GO_PEPTIDYL_LYSINE_TRIMETHYLATION		25	-0.198421	-1.13904	0.225352	0.348158	1	6118	tags=100%, list=80%, signal=504%	REACTOME_SLC_TRANSPORTER_DISORDERS	REACTOME_SLC_TRANSPORTER_DISORDERS		49	0.191119	0.845275	0.716479	0.88552	1	5123	tags=69%, list=67%, signal=210%
GO_SPLICEOSOMAL_COMPLEX_ASSEMBLY	GO_SPLICEOSOMAL_COMPLEX_ASSEMBLY		47	-0.14915	-1.12403	0.3125	0.372054	1	5365	tags=91%, list=70%, signal=307%	REACTOME_SUMOYLATION_OF_DNA_DAMAGE_RESPONSE_AND_REPAIR_PROTEINS	REACTOME_SUMOYLATION_OF_DNA_DAMAGE_RESPONSE_AND_REPAIR_PROTEINS		61	0.180747	0.83995	0.747197	0.891812	1	5141	tags=72%, list=67%, signal=220%
GO_MATURATION_OF_SSU_RRNA	GO_MATURATION_OF_SSU_RRNA		38	-0.164288	-1.10788	0.25641	0.386019	1	5406	tags=92%, list=71%, signal=315%	REACTOME_NEURODEGENERATIVE_DISEASES	REACTOME_NEURODEGENERATIVE_DISEASES		15	0.253325	0.839606	0.711649	0.88968	1	4486	tags=73%, list=59%, signal=178%
GO_POSITIVE_REGULATION_OF_CELL_DIVISION	GO_POSITIVE_REGULATION_OF_CELL_DIVISION		21	-0.208603	-1.10852	0.307692	0.386847	1	600	tags=29%, list=8%, signal=31%	REACTOME_INTERACTIONS_OF_VPR_WITH_HOST_CELLULAR_PROTEINS	REACTOME_INTERACTIONS_OF_VPR_WITH_HOST_CELLULAR_PROTEINS		33	0.203242	0.83476	0.728025	0.894821	1	5480	tags=79%, list=72%, signal=279%
GO_RNA_POLYMERASE_II_PREINITIATION_COMPLEX_ASSEMBLY	GO_RNA_POLYMERASE_II_PREINITIATION_COMPLEX_ASSEMBLY		16	-0.230837	-1.11298	0.279412	0.386871	1	747	tags=38%, list=10%, signal=41%	REACTOME_AXON_GUIDANCE	REACTOME_AXON_GUIDANCE		359	0.15503	0.834645	0.904	0.892335	1	4309	tags=58%, list=57%, signal=128%
GO_RNA_3_END_PROCESSING	GO_RNA_3_END_PROCESSING		112	-0.147787	-1.11396	0	0.38712	1	6296	tags=98%, list=83%, signal=555%	REACTOME_CALNEXIN_CALRETICULIN_CYCLE	REACTOME_CALNEXIN_CALRETICULIN_CYCLE		17	0.241258	0.829051	0.72433	0.898625	1	4181	tags=71%, list=55%, signal=156%
GO_MITOPHAGY	GO_MITOPHAGY		15	-0.238896	-1.10867	0.304636	0.388567	1	5808	tags=100%, list=76%, signal=419%	REACTOME_DEGRADATION_OF_THE_EXTRACELLULAR_MATRIX	REACTOME_DEGRADATION_OF_THE_EXTRACELLULAR_MATRIX		49	0.187813	0.825804	0.768916	0.901081	1	4955	tags=65%, list=65%, signal=185%
GO_OLIGODENDROCYTE_DEVELOPMENT	GO_OLIGODENDROCYTE_DEVELOPMENT		18	-0.218336	-1.10914	0.230769	0.389693	1	225	tags=17%, list=3%, signal=17%	REACTOME_EUKARYOTIC_TRANSLATION_INITIATION	REACTOME_EUKARYOTIC_TRANSLATION_INITIATION		109	0.165303	0.819084	0.825826	0.908738	1	4414	tags=61%, list=58%, signal=142%
GO_ENDOPLASMIC_RETICULUM_TO_CYTOSOL_TRANSPORT	GO_ENDOPLASMIC_RETICULUM_TO_CYTOSOL_TRANSPORT		19	-0.214087	-1.11024	0.274725	0.389752	1	5347	tags=95%, list=70%, signal=316%	REACTOME_AQUAPORIN_MEDIATED_TRANSPORT	REACTOME_AQUAPORIN_MEDIATED_TRANSPORT		25	0.215423	0.813822	0.742179	0.914086	1	4281	tags=56%, list=56%, signal=127%
GO_TRANSCRIPTION_INITIATION_FROM_RNA_POLYMERASE_II_PROMOTER	GO_TRANSCRIPTION_INITIATION_FROM_RNA_POLYMERASE_II_PROMOTER		110	-0.134307	-1.09295	0.2	0.41022	1	902	tags=27%, list=12%, signal=30%	REACTOME_CARGO_TRAFFICKING_TO_THE_PERICILIARY_MEMBRANE	REACTOME_CARGO_TRAFFICKING_TO_THE_PERICILIARY_MEMBRANE		31	0.202449	0.81331	0.726984	0.912266	1	3164	tags=45%, list=41%, signal=77%
GO_RNA_MODIFICATION	GO_RNA_MODIFICATION		86	-0.121806	-1.08677	0.166667	0.419876	1	370	tags=13%, list=5%, signal=13%	REACTOME_TP53_REGULATES_METABOLIC_GENES	REACTOME_TP53_REGULATES_METABOLIC_GENES		61	0.177343	0.810717	0.799595	0.913458	1	4015	tags=52%, list=53%, signal=110%
GO_POSITIVE_REGULATION_OF_DENDRITE_MORPHOGENESIS	GO_POSITIVE_REGULATION_OF_DENDRITE_MORPHOGENESIS		19	-0.214958	-1.08269	0.36	0.425211	1	3609	tags=79%, list=47%, signal=150%	REACTOME_ACTIVATION_OF_NMDA_RECEPTORS_AND_POSTSYNAPTIC_EVENTS	REACTOME_ACTIVATION_OF_NMDA_RECEPTORS_AND_POSTSYNAPTIC_EVENTS		49	0.181151	0.80901	0.7724	0.91335	1	3765	tags=49%, list=49%, signal=96%
GO_POSITIVE_REGULATION_OF_PROTEIN_TARGETING_TO_MITOCHONDRION	GO_POSITIVE_REGULATION_OF_PROTEIN_TARGETING_TO_MITOCHONDRION		24	-0.185281	-1.07592	0.337838	0.43631	1	4305	tags=83%, list=56%, signal=191%	REACTOME_ADAPTIVE_IMMUNE_SYSTEM	REACTOME_ADAPTIVE_IMMUNE_SYSTEM		424	0.146993	0.798623	0.951	0.925316	1	3373	tags=44%, list=44%, signal=74%
GO_SNRNA_PROCESSING	GO_SNRNA_PROCESSING		22	-0.189393	-1.06837	0.3625	0.442803	1	343	tags=18%, list=4%, signal=19%	REACTOME_SIGNALING_BY_FGFR1_IN_DISEASE	REACTOME_SIGNALING_BY_FGFR1_IN_DISEASE		27	0.199928	0.789946	0.767094	0.934512	1	3557	tags=52%, list=47%, signal=97%
GO_RNA_PHOSPHODIESTER_BOND_HYDROLYSIS	GO_RNA_PHOSPHODIESTER_BOND_HYDROLYSIS		98	-0.12326	-1.06919	0.333333	0.443445	1	5867	tags=93%, list=77%, signal=398%	REACTOME_RAB_REGULATION_OF_TRAFFICKING	REACTOME_RAB_REGULATION_OF_TRAFFICKING		94	0.15985	0.782844	0.850701	0.94174	1	4885	tags=66%, list=64%, signal=181%
GO_POSITIVE_REGULATION_OF_TRANSCRIPTION_BY_RNA_POLYMERASE_I	GO_POSITIVE_REGULATION_OF_TRANSCRIPTION_BY_RNA_POLYMERASE_I		18	-0.214431	-1.06995	0.326531	0.444443	1	5294	tags=94%, list=69%, signal=308%	REACTOME_SIGNALING_BY_NOTCH1	REACTOME_SIGNALING_BY_NOTCH1		44	0.179559	0.777805	0.811399	0.945541	1	3130	tags=43%, list=41%, signal=73%
GO_OLIGOSACCHARIDE_LIPID_INTERMEDIATE_BIOSYNTHETIC_PROCESS	GO_OLIGOSACCHARIDE_LIPID_INTERMEDIATE_BIOSYNTHETIC_PROCESS		17	-0.212802	-1.05601	0.351852	0.461157	1	6007	tags=100%, list=79%, signal=470%	REACTOME_HOMOLOGOUS_DNA_PAIRING_AND_STRAND_EXCHANGE	REACTOME_HOMOLOGOUS_DNA_PAIRING_AND_STRAND_EXCHANGE		16	0.225683	0.777544	0.76985	0.943176	1	3935	tags=63%, list=52%, signal=129%
GO_TRANSCRIPTION_ELONGATION_FROM_RNA_POLYMERASE_II_PROMOTER	GO_TRANSCRIPTION_ELONGATION_FROM_RNA_POLYMERASE_II_PROMOTER		60	-0.140951	-1.05689	0.4	0.461744	1	3984	tags=78%, list=52%, signal=163%	REACTOME_ONCOGENE_INDUCED_SENESCENCE	REACTOME_ONCOGENE_INDUCED_SENESCENCE		19	0.217874	0.771688	0.794702	0.948137	1	4290	tags=63%, list=56%, signal=144%
GO_POSITIVE_REGULATION_OF_MITOCHONDRIAL_OUTER_MEMBRANE_PERMEABILIZATION_INVOLVED_IN_APOPTOTIC_SIGNALING_PATHWAY	GO_POSITIVE_REGULATION_OF_MITOCHONDRIAL_OUTER_MEMBRANE_PERMEABILIZATION_INVOLVED_IN_APOPTOTIC_SIGNALING_PATHWAY		23	-0.18848	-1.05346	0.436782	0.463774	1	4856	tags=87%, list=64%, signal=239%	REACTOME_RUNX1_INTERACTS_WITH_CO_FACTORS_WHOSE_PRECISE_EFFECT_ON_RUNX1_TARGETS_IS_NOT_KNOWN	REACTOME_RUNX1_INTERACTS_WITH_CO_FACTORS_WHOSE_PRECISE_EFFECT_ON_RUNX1_TARGETS_IS_NOT_KNOWN		31	0.189876	0.761027	0.815595	0.95874	1	3911	tags=48%, list=51%, signal=99%
GO_PROTEIN_LOCALIZATION_TO_VACUOLE	GO_PROTEIN_LOCALIZATION_TO_VACUOLE		45	-0.145589	-1.05102	0.461538	0.466243	1	295	tags=16%, list=4%, signal=16%	REACTOME_METABOLISM_OF_AMINO_ACIDS_AND_DERIVATIVES	REACTOME_METABOLISM_OF_AMINO_ACIDS_AND_DERIVATIVES		238	0.143105	0.756604	0.95	0.96146	1	3770	tags=51%, list=49%, signal=97%
GO_INTRACELLULAR_PROTEIN_TRANSMEMBRANE_TRANSPORT	GO_INTRACELLULAR_PROTEIN_TRANSMEMBRANE_TRANSPORT		42	-0.152174	-1.0476	0.371429	0.466791	1	5601	tags=93%, list=73%, signal=348%	REACTOME_SIGNALING_BY_FGFR	REACTOME_SIGNALING_BY_FGFR		51	0.167671	0.748112	0.843238	0.968734	1	4126	tags=61%, list=54%, signal=132%
GO_DNA_TEMPLATED_TRANSCRIPTION_ELONGATION	GO_DNA_TEMPLATED_TRANSCRIPTION_ELONGATION		76	-0.124417	-1.04784	0.333333	0.468677	1	5187	tags=88%, list=68%, signal=273%	REACTOME_HDR_THROUGH_SINGLE_STRAND_ANNEALING_SSA	REACTOME_HDR_THROUGH_SINGLE_STRAND_ANNEALING_SSA		19	0.205625	0.747115	0.808889	0.967119	1	3935	tags=58%, list=52%, signal=119%
GO_DNA_GEOMETRIC_CHANGE	GO_DNA_GEOMETRIC_CHANGE		64	-0.140479	-1.04871	0.4375	0.469082	1	6173	tags=97%, list=81%, signal=504%	REACTOME_INTRA_GOLGI_AND_RETROGRADE_GOLGI_TO_ER_TRAFFIC	REACTOME_INTRA_GOLGI_AND_RETROGRADE_GOLGI_TO_ER_TRAFFIC		147	0.147399	0.747023	0.925926	0.96452	1	4082	tags=54%, list=54%, signal=113%
GO_POSITIVE_REGULATION_OF_DNA_TEMPLATED_TRANSCRIPTION_INITIATION	GO_POSITIVE_REGULATION_OF_DNA_TEMPLATED_TRANSCRIPTION_INITIATION		17	-0.220208	-1.04456	0.369748	0.470023	1	747	tags=35%, list=10%, signal=39%	REACTOME_RAF_ACTIVATION	REACTOME_RAF_ACTIVATION		27	0.192081	0.74405	0.834225	0.965162	1	3600	tags=56%, list=47%, signal=105%
GO_PROTEIN_MONOUBIQUITINATION	GO_PROTEIN_MONOUBIQUITINATION		41	-0.145306	-1.03987	0.315789	0.477512	1	6524	tags=100%, list=86%, signal=689%	REACTOME_VASOPRESSIN_REGULATES_RENAL_WATER_HOMEOSTASIS_VIA_AQUAPORINS	REACTOME_VASOPRESSIN_REGULATES_RENAL_WATER_HOMEOSTASIS_VIA_AQUAPORINS		24	0.19971	0.743769	0.820457	0.962773	1	4281	tags=54%, list=56%, signal=123%
GO_MULTIVESICULAR_BODY_SORTING_PATHWAY	GO_MULTIVESICULAR_BODY_SORTING_PATHWAY		23	-0.176928	-1.03297	0.377778	0.487954	1	294	tags=17%, list=4%, signal=18%	REACTOME_INFLUENZA_INFECTION	REACTOME_INFLUENZA_INFECTION		141	0.147231	0.742605	0.934935	0.961424	1	4464	tags=58%, list=59%, signal=138%
GO_PROTEIN_QUALITY_CONTROL_FOR_MISFOLDED_OR_INCOMPLETELY_SYNTHESIZED_PROTEINS	GO_PROTEIN_QUALITY_CONTROL_FOR_MISFOLDED_OR_INCOMPLETELY_SYNTHESIZED_PROTEINS		20	-0.1867	-1.02536	0.464286	0.500877	1	455	tags=20%, list=6%, signal=21%	REACTOME_GLUCAGON_SIGNALING_IN_METABOLIC_REGULATION	REACTOME_GLUCAGON_SIGNALING_IN_METABOLIC_REGULATION		19	0.208428	0.739713	0.831299	0.961833	1	4281	tags=58%, list=56%, signal=132%
GO_VESICLE_CARGO_LOADING	GO_VESICLE_CARGO_LOADING		15	-0.220237	-1.02297	0.41129	0.503509	1	5950	tags=100%, list=78%, signal=454%	REACTOME_SIGNALING_BY_FGFR2	REACTOME_SIGNALING_BY_FGFR2		49	0.162232	0.726635	0.869254	0.973301	1	4126	tags=61%, list=54%, signal=133%
GO_TOR_SIGNALING	GO_TOR_SIGNALING		68	-0.129271	-1.01496	0.555556	0.514603	1	4736	tags=85%, list=62%, signal=223%	REACTOME_DNA_STRAND_ELONGATION	REACTOME_DNA_STRAND_ELONGATION		25	0.189913	0.722621	0.851293	0.974843	1	4700	tags=68%, list=62%, signal=177%
GO_PROTEIN_LOCALIZATION_TO_CHROMOSOME_TELOMERIC_REGION	GO_PROTEIN_LOCALIZATION_TO_CHROMOSOME_TELOMERIC_REGION		21	-0.194793	-1.01556	0.436782	0.515982	1	4462	tags=86%, list=59%, signal=206%	REACTOME_NUCLEAR_ENVELOPE_BREAKDOWN	REACTOME_NUCLEAR_ENVELOPE_BREAKDOWN		45	0.165008	0.717746	0.867076	0.977031	1	5332	tags=71%, list=70%, signal=235%
GO_REGULATION_OF_DNA_TEMPLATED_TRANSCRIPTION_INITIATION	GO_REGULATION_OF_DNA_TEMPLATED_TRANSCRIPTION_INITIATION		23	-0.181728	-1.01246	0.453333	0.517001	1	747	tags=30%, list=10%, signal=34%	REACTOME_SIGNALING_BY_NOTCH3	REACTOME_SIGNALING_BY_NOTCH3		27	0.186088	0.71592	0.85138	0.976093	1	2360	tags=37%, list=31%, signal=53%
GO_REGULATION_OF_TRANSLATIONAL_FIDELITY	GO_REGULATION_OF_TRANSLATIONAL_FIDELITY		16	-0.21579	-1.00223	0.463158	0.535222	1	5131	tags=94%, list=67%, signal=286%	REACTOME_TBC_RABGAPS	REACTOME_TBC_RABGAPS		34	0.173887	0.71442	0.86149	0.974869	1	4885	tags=65%, list=64%, signal=179%
GO_ASPARTATE_FAMILY_AMINO_ACID_BIOSYNTHETIC_PROCESS	GO_ASPARTATE_FAMILY_AMINO_ACID_BIOSYNTHETIC_PROCESS		16	-0.202762	-0.995274	0.472441	0.548251	1	608	tags=25%, list=8%, signal=27%	REACTOME_SIGNALING_BY_HIPPO	REACTOME_SIGNALING_BY_HIPPO		17	0.205675	0.713879	0.863431	0.972745	1	4678	tags=76%, list=61%, signal=197%
GO_PIGMENT_GRANULE_ORGANIZATION	GO_PIGMENT_GRANULE_ORGANIZATION		19	-0.19924	-0.993568	0.504673	0.549383	1	353	tags=21%, list=5%, signal=22%	REACTOME_TERMINATION_OF_TRANSLESION_DNA_SYNTHESIS	REACTOME_TERMINATION_OF_TRANSLESION_DNA_SYNTHESIS		26	0.177022	0.698637	0.882863	0.984293	1	4177	tags=62%, list=55%, signal=136%
GO_REGULATION_OF_TRANSCRIPTION_BY_RNA_POLYMERASE_I	GO_REGULATION_OF_TRANSCRIPTION_BY_RNA_POLYMERASE_I		25	-0.170779	-0.988003	0.5	0.557645	1	5294	tags=92%, list=69%, signal=300%	REACTOME_RHO_GTPASES_ACTIVATE_FORMINS	REACTOME_RHO_GTPASES_ACTIVATE_FORMINS		81	0.14753	0.69729	0.917339	0.982803	1	5264	tags=69%, list=69%, signal=221%
GO_MIRNA_METABOLIC_PROCESS	GO_MIRNA_METABOLIC_PROCESS		15	-0.21412	-0.982006	0.496296	0.567151	1	5109	tags=93%, list=67%, signal=282%	REACTOME_AMYLOID_FIBER_FORMATION	REACTOME_AMYLOID_FIBER_FORMATION		45	0.159116	0.689783	0.893004	0.986875	1	5043	tags=69%, list=66%, signal=202%
GO_CHROMATIN_ASSEMBLY_OR_DISASSEMBLY	GO_CHROMATIN_ASSEMBLY_OR_DISASSEMBLY		85	-0.119305	-0.977154	0.666667	0.569001	1	6171	tags=95%, list=81%, signal=494%	REACTOME_OPIOID_SIGNALLING	REACTOME_OPIOID_SIGNALLING		59	0.150433	0.68963	0.899177	0.984353	1	4408	tags=56%, list=58%, signal=132%
GO_PROTEIN_AUTOUBIQUITINATION	GO_PROTEIN_AUTOUBIQUITINATION		30	-0.15327	-0.977402	0.5	0.571031	1	413	tags=17%, list=5%, signal=18%	REACTOME_ORGANELLE_BIOGENESIS_AND_MAINTENANCE	REACTOME_ORGANELLE_BIOGENESIS_AND_MAINTENANCE		165	0.134853	0.689427	0.964	0.981855	1	2980	tags=36%, list=39%, signal=57%
GO_RESPONSE_TO_LEAD_ION	GO_RESPONSE_TO_LEAD_ION		17	-0.203829	-0.978171	0.487395	0.572024	1	5155	tags=94%, list=68%, signal=290%	REACTOME_SIGNALING_BY_NOTCH1_IN_CANCER	REACTOME_SIGNALING_BY_NOTCH1_IN_CANCER		36	0.166658	0.687511	0.878407	0.980795	1	3130	tags=42%, list=41%, signal=70%
GO_MAINTENANCE_OF_PROTEIN_LOCALIZATION_IN_ORGANELLE	GO_MAINTENANCE_OF_PROTEIN_LOCALIZATION_IN_ORGANELLE		26	-0.166864	-0.968899	0.47541	0.583203	1	6358	tags=100%, list=83%, signal=600%	REACTOME_NUCLEAR_SIGNALING_BY_ERBB4	REACTOME_NUCLEAR_SIGNALING_BY_ERBB4		15	0.204608	0.685941	0.865297	0.979457	1	3569	tags=60%, list=47%, signal=113%
GO_NUCLEAR_TRANSCRIBED_MRNA_POLY_A_TAIL_SHORTENING	GO_NUCLEAR_TRANSCRIBED_MRNA_POLY_A_TAIL_SHORTENING		21	-0.181531	-0.966137	0.434211	0.58623	1	122	tags=14%, list=2%, signal=14%	REACTOME_TELOMERE_C_STRAND_LAGGING_STRAND_SYNTHESIS	REACTOME_TELOMERE_C_STRAND_LAGGING_STRAND_SYNTHESIS		20	0.183326	0.667829	0.888393	0.991506	1	4177	tags=60%, list=55%, signal=132%
GO_CHROMATIN_ASSEMBLY	GO_CHROMATIN_ASSEMBLY		65	-0.125354	-0.962078	0.6	0.589235	1	217	tags=11%, list=3%, signal=11%	REACTOME_NEGATIVE_REGULATION_OF_MAPK_PATHWAY	REACTOME_NEGATIVE_REGULATION_OF_MAPK_PATHWAY		30	0.168879	0.66706	0.894351	0.989487	1	3600	tags=53%, list=47%, signal=101%
GO_MEIOTIC_CELL_CYCLE_PROCESS	GO_MEIOTIC_CELL_CYCLE_PROCESS		43	-0.134853	-0.962872	0.5	0.590104	1	5096	tags=86%, list=67%, signal=258%	REACTOME_RRNA_PROCESSING	REACTOME_RRNA_PROCESSING		170	0.129788	0.667022	0.974975	0.986875	1	4660	tags=59%, list=61%, signal=148%
GO_ESTABLISHMENT_OF_PROTEIN_LOCALIZATION_TO_VACUOLE	GO_ESTABLISHMENT_OF_PROTEIN_LOCALIZATION_TO_VACUOLE		34	-0.147663	-0.955528	0.527273	0.599662	1	295	tags=15%, list=4%, signal=15%	REACTOME_BILE_ACID_AND_BILE_SALT_METABOLISM	REACTOME_BILE_ACID_AND_BILE_SALT_METABOLISM		16	0.192532	0.661397	0.9094	0.988266	1	2831	tags=44%, list=37%, signal=69%
GO_AXONAL_TRANSPORT	GO_AXONAL_TRANSPORT		36	-0.147997	-0.948743	0.613636	0.610233	1	612	tags=22%, list=8%, signal=24%	REACTOME_SIGNALING_BY_NUCLEAR_RECEPTORS	REACTOME_SIGNALING_BY_NUCLEAR_RECEPTORS		155	0.128507	0.658317	0.972973	0.987886	1	4852	tags=63%, list=64%, signal=170%
GO_NEGATIVE_REGULATION_OF_EXTRINSIC_APOPTOTIC_SIGNALING_PATHWAY_VIA_DEATH_DOMAIN_RECEPTORS	GO_NEGATIVE_REGULATION_OF_EXTRINSIC_APOPTOTIC_SIGNALING_PATHWAY_VIA_DEATH_DOMAIN_RECEPTORS		18	-0.188122	-0.946749	0.554455	0.611434	1	596	tags=28%, list=8%, signal=30%	REACTOME_SYNTHESIS_OF_PC	REACTOME_SYNTHESIS_OF_PC		16	0.192974	0.652351	0.898518	0.989529	1	3561	tags=44%, list=47%, signal=82%
GO_MATURATION_OF_SSU_RRNA_FROM_TRICISTRONIC_RRNA_TRANSCRIPT_SSU_RRNA_5_8S_RRNA_LSU_RRNA_	GO_MATURATION_OF_SSU_RRNA_FROM_TRICISTRONIC_RRNA_TRANSCRIPT_SSU_RRNA_5_8S_RRNA_LSU_RRNA_		32	-0.150564	-0.939214	0.588235	0.623729	1	5343	tags=91%, list=70%, signal=302%	REACTOME_FGFR1_MUTANT_RECEPTOR_ACTIVATION	REACTOME_FGFR1_MUTANT_RECEPTOR_ACTIVATION		22	0.174365	0.647678	0.905077	0.989989	1	741	tags=18%, list=10%, signal=20%
GO_CENTRAL_NERVOUS_SYSTEM_NEURON_AXONOGENESIS	GO_CENTRAL_NERVOUS_SYSTEM_NEURON_AXONOGENESIS		17	-0.187536	-0.931896	0.583333	0.631023	1	4692	tags=88%, list=62%, signal=229%	REACTOME_TNFR1_INDUCED_NFKAPPAB_SIGNALING_PATHWAY	REACTOME_TNFR1_INDUCED_NFKAPPAB_SIGNALING_PATHWAY		24	0.169073	0.647625	0.917115	0.987415	1	4452	tags=58%, list=58%, signal=140%
GO_TELOMERE_CAPPING	GO_TELOMERE_CAPPING		29	-0.159031	-0.932101	0.567164	0.633258	1	6418	tags=100%, list=84%, signal=629%	REACTOME_RRNA_PROCESSING_IN_THE_NUCLEUS_AND_CYTOSOL	REACTOME_RRNA_PROCESSING_IN_THE_NUCLEUS_AND_CYTOSOL		164	0.125464	0.644648	0.975976	0.986922	1	4660	tags=59%, list=61%, signal=149%
GO_REGULATION_OF_CYTOKINESIS	GO_REGULATION_OF_CYTOKINESIS		37	-0.147193	-0.933323	0.564103	0.633299	1	419	tags=16%, list=5%, signal=17%	REACTOME_DAG_AND_IP3_SIGNALING	REACTOME_DAG_AND_IP3_SIGNALING		27	0.163416	0.643104	0.917559	0.9853	1	4756	tags=63%, list=62%, signal=167%
GO_MEIOSIS_I_CELL_CYCLE_PROCESS	GO_MEIOSIS_I_CELL_CYCLE_PROCESS		22	-0.166618	-0.927737	0.552941	0.636955	1	661	tags=23%, list=9%, signal=25%	REACTOME_FOXO_MEDIATED_TRANSCRIPTION	REACTOME_FOXO_MEDIATED_TRANSCRIPTION		37	0.15156	0.638237	0.912134	0.985878	1	4044	tags=51%, list=53%, signal=109%
GO_PROSTATE_GLAND_DEVELOPMENT	GO_PROSTATE_GLAND_DEVELOPMENT		15	-0.197574	-0.915495	0.571429	0.652753	1	381	tags=20%, list=5%, signal=21%	REACTOME_MITOTIC_SPINDLE_CHECKPOINT	REACTOME_MITOTIC_SPINDLE_CHECKPOINT		63	0.139205	0.636625	0.942598	0.984323	1	4096	tags=51%, list=54%, signal=109%
GO_PROTEIN_TRANSMEMBRANE_TRANSPORT	GO_PROTEIN_TRANSMEMBRANE_TRANSPORT		49	-0.133303	-0.916782	0.607143	0.652973	1	5601	tags=92%, list=73%, signal=344%	REACTOME_UNFOLDED_PROTEIN_RESPONSE_UPR	REACTOME_UNFOLDED_PROTEIN_RESPONSE_UPR		58	0.141044	0.634934	0.942191	0.982865	1	4633	tags=59%, list=61%, signal=148%
GO_NUCLEAR_MIGRATION	GO_NUCLEAR_MIGRATION		15	-0.200526	-0.917334	0.564886	0.654622	1	6100	tags=100%, list=80%, signal=499%	REACTOME_HSF1_DEPENDENT_TRANSACTIVATION	REACTOME_HSF1_DEPENDENT_TRANSACTIVATION		28	0.158316	0.626252	0.927195	0.985573	1	257	tags=11%, list=3%, signal=11%
GO_ENDOPLASMIC_RETICULUM_CALCIUM_ION_HOMEOSTASIS	GO_ENDOPLASMIC_RETICULUM_CALCIUM_ION_HOMEOSTASIS		19	-0.175371	-0.908114	0.554348	0.661673	1	395	tags=21%, list=5%, signal=22%	REACTOME_MITOPHAGY	REACTOME_MITOPHAGY		23	0.164268	0.61414	0.936819	0.990068	1	4492	tags=61%, list=59%, signal=148%
GO_VIRION_ASSEMBLY	GO_VIRION_ASSEMBLY		32	-0.140139	-0.883918	0.722222	0.662755	1	294	tags=16%, list=4%, signal=16%	REACTOME_EXTENSION_OF_TELOMERES	REACTOME_EXTENSION_OF_TELOMERES		25	0.159255	0.613183	0.936473	0.988007	1	4920	tags=68%, list=65%, signal=191%
GO_THYMUS_DEVELOPMENT	GO_THYMUS_DEVELOPMENT		22	-0.163567	-0.887605	0.581395	0.663287	1	127	tags=14%, list=2%, signal=14%	REACTOME_MACROAUTOPHAGY	REACTOME_MACROAUTOPHAGY		67	0.131094	0.609834	0.964753	0.987287	1	5035	tags=61%, list=66%, signal=179%
GO_RESPONSE_TO_GLUCAGON	GO_RESPONSE_TO_GLUCAGON		15	-0.192631	-0.908617	0.651613	0.663525	1	805	tags=33%, list=11%, signal=37%	REACTOME_ASSEMBLY_AND_CELL_SURFACE_PRESENTATION_OF_NMDA_RECEPTORS	REACTOME_ASSEMBLY_AND_CELL_SURFACE_PRESENTATION_OF_NMDA_RECEPTORS		19	0.16955	0.603424	0.929134	0.987964	1	5594	tags=79%, list=73%, signal=296%
GO_REGULATION_OF_CYTOPLASMIC_TRANSLATION	GO_REGULATION_OF_CYTOPLASMIC_TRANSLATION		20	-0.173201	-0.905468	0.59375	0.664263	1	4320	tags=85%, list=57%, signal=196%	REACTOME_RUNX2_REGULATES_BONE_DEVELOPMENT	REACTOME_RUNX2_REGULATES_BONE_DEVELOPMENT		16	0.172945	0.59532	0.944186	0.98942	1	3418	tags=44%, list=45%, signal=79%
GO_REGULATION_OF_PROTEIN_TARGETING_TO_MITOCHONDRION	GO_REGULATION_OF_PROTEIN_TARGETING_TO_MITOCHONDRION		31	-0.140345	-0.892312	0.711538	0.66469	1	5066	tags=87%, list=66%, signal=258%	REACTOME_PRE_NOTCH_EXPRESSION_AND_PROCESSING	REACTOME_PRE_NOTCH_EXPRESSION_AND_PROCESSING		50	0.134938	0.593706	0.961185	0.987725	1	5549	tags=82%, list=73%, signal=299%
GO_MULTIVESICULAR_BODY_ORGANIZATION	GO_MULTIVESICULAR_BODY_ORGANIZATION		27	-0.146292	-0.884051	0.629032	0.665096	1	294	tags=15%, list=4%, signal=15%	REACTOME_HDR_THROUGH_HOMOLOGOUS_RECOMBINATION_HRR	REACTOME_HDR_THROUGH_HOMOLOGOUS_RECOMBINATION_HRR		30	0.147618	0.59311	0.952586	0.985485	1	4177	tags=60%, list=55%, signal=132%
GO_TRANSLESION_SYNTHESIS	GO_TRANSLESION_SYNTHESIS		28	-0.147972	-0.887945	0.679487	0.665267	1	229	tags=14%, list=3%, signal=15%	REACTOME_ACTIVATION_OF_ATR_IN_RESPONSE_TO_REPLICATION_STRESS	REACTOME_ACTIVATION_OF_ATR_IN_RESPONSE_TO_REPLICATION_STRESS		18	0.170652	0.591283	0.954955	0.983815	1	4700	tags=67%, list=62%, signal=173%
GO_NCRNA_CATABOLIC_PROCESS	GO_NCRNA_CATABOLIC_PROCESS		20	-0.1634	-0.893307	0.604396	0.665389	1	5789	tags=95%, list=76%, signal=394%	REACTOME_TP53_REGULATES_TRANSCRIPTION_OF_CELL_CYCLE_GENES	REACTOME_TP53_REGULATES_TRANSCRIPTION_OF_CELL_CYCLE_GENES		25	0.153969	0.584003	0.953159	0.984554	1	5129	tags=76%, list=67%, signal=231%
GO_REGULATION_OF_VIRAL_TRANSCRIPTION	GO_REGULATION_OF_VIRAL_TRANSCRIPTION		45	-0.123044	-0.903203	0.685714	0.665603	1	822	tags=24%, list=11%, signal=27%	REACTOME_TRANSLOCATION_OF_SLC2A4_GLUT4_TO_THE_PLASMA_MEMBRANE	REACTOME_TRANSLOCATION_OF_SLC2A4_GLUT4_TO_THE_PLASMA_MEMBRANE		59	0.126665	0.573175	0.967413	0.986602	1	3551	tags=39%, list=47%, signal=72%
GO_MISMATCH_REPAIR	GO_MISMATCH_REPAIR		22	-0.163739	-0.890527	0.649351	0.665655	1	229	tags=14%, list=3%, signal=14%	REACTOME_ANTIVIRAL_MECHANISM_BY_IFN_STIMULATED_GENES	REACTOME_ANTIVIRAL_MECHANISM_BY_IFN_STIMULATED_GENES		69	0.120451	0.563808	0.979798	0.987785	1	5123	tags=64%, list=67%, signal=193%
GO_REGULATION_OF_GENE_SILENCING	GO_REGULATION_OF_GENE_SILENCING		99	-0.106321	-0.88874	0.8	0.666407	1	5283	tags=87%, list=69%, signal=279%	REACTOME_DEACTIVATION_OF_THE_BETA_CATENIN_TRANSACTIVATING_COMPLEX	REACTOME_DEACTIVATION_OF_THE_BETA_CATENIN_TRANSACTIVATING_COMPLEX		27	0.144188	0.549475	0.961415	0.990059	1	4126	tags=52%, list=54%, signal=113%
GO_IMPORT_INTO_NUCLEUS	GO_IMPORT_INTO_NUCLEUS		105	-0.0857866	-0.884513	0.75	0.666731	1	696	tags=15%, list=9%, signal=17%	REACTOME_COOPERATION_OF_PDCL_PHLP1_AND_TRIC_CCT_IN_G_PROTEIN_BETA_FOLDING	REACTOME_COOPERATION_OF_PDCL_PHLP1_AND_TRIC_CCT_IN_G_PROTEIN_BETA_FOLDING		26	0.139816	0.542223	0.975	0.9898	1	4256	tags=54%, list=56%, signal=121%
GO_REGULATION_OF_CELL_CYCLE_CHECKPOINT	GO_REGULATION_OF_CELL_CYCLE_CHECKPOINT		17	-0.190245	-0.89334	0.585586	0.668029	1	4027	tags=82%, list=53%, signal=174%	REACTOME_TRANSCRIPTIONAL_REGULATION_BY_TP53	REACTOME_TRANSCRIPTIONAL_REGULATION_BY_TP53		231	0.0993211	0.523333	1	0.992754	1	3975	tags=45%, list=52%, signal=91%
GO_PROTEIN_INSERTION_INTO_MEMBRANE	GO_PROTEIN_INSERTION_INTO_MEMBRANE		39	-0.139375	-0.898877	0.571429	0.668261	1	455	tags=18%, list=6%, signal=19%	REACTOME_G1_PHASE	REACTOME_G1_PHASE		28	0.133094	0.513494	0.981799	0.992695	1	3622	tags=43%, list=48%, signal=81%
GO_DNA_PACKAGING	GO_DNA_PACKAGING		82	-0.10523	-0.896994	1	0.669121	1	5971	tags=93%, list=78%, signal=423%	REACTOME_ESR_MEDIATED_SIGNALING	REACTOME_ESR_MEDIATED_SIGNALING		131	0.0994414	0.502452	0.998997	0.992619	1	5253	tags=67%, list=69%, signal=212%
GO_POSITIVE_REGULATION_OF_PROTEIN_MODIFICATION_BY_SMALL_PROTEIN_CONJUGATION_OR_REMOVAL	GO_POSITIVE_REGULATION_OF_PROTEIN_MODIFICATION_BY_SMALL_PROTEIN_CONJUGATION_OR_REMOVAL		69	-0.114214	-0.895246	0.727273	0.669717	1	413	tags=14%, list=5%, signal=15%	REACTOME_CD28_DEPENDENT_PI3K_AKT_SIGNALING	REACTOME_CD28_DEPENDENT_PI3K_AKT_SIGNALING		16	0.14513	0.500287	0.984018	0.990598	1	5525	tags=69%, list=72%, signal=249%
GO_DE_NOVO_PROTEIN_FOLDING	GO_DE_NOVO_PROTEIN_FOLDING		33	-0.131913	-0.893738	0.68	0.669964	1	4651	tags=85%, list=61%, signal=217%	REACTOME_DISASSEMBLY_OF_THE_DESTRUCTION_COMPLEX_AND_RECRUITMENT_OF_AXIN_TO_THE_MEMBRANE	REACTOME_DISASSEMBLY_OF_THE_DESTRUCTION_COMPLEX_AND_RECRUITMENT_OF_AXIN_TO_THE_MEMBRANE		20	0.130057	0.469888	0.992231	0.993208	1	1470	tags=20%, list=19%, signal=25%
GO_VESICLE_CYTOSKELETAL_TRAFFICKING	GO_VESICLE_CYTOSKELETAL_TRAFFICKING		35	-0.13477	-0.899081	0.681818	0.670387	1	612	tags=23%, list=8%, signal=25%	GO_MITOCHONDRIAL_ELECTRON_TRANSPORT_NADH_TO_UBIQUINONE	GO_MITOCHONDRIAL_ELECTRON_TRANSPORT_NADH_TO_UBIQUINONE	Details ...	41	0.685848	2.91845	0	0	0	1512	tags=85%, list=20%, signal=106%
GO_HISTONE_EXCHANGE	GO_HISTONE_EXCHANGE		20	-0.167153	-0.872304	0.659794	0.674113	1	5225	tags=90%, list=69%, signal=285%	GO_RESPIRATORY_ELECTRON_TRANSPORT_CHAIN	GO_RESPIRATORY_ELECTRON_TRANSPORT_CHAIN	Details ...	87	0.58724	2.8288	0	0	0	2056	tags=80%, list=27%, signal=109%
GO_ERROR_FREE_TRANSLESION_SYNTHESIS	GO_ERROR_FREE_TRANSLESION_SYNTHESIS		17	-0.183161	-0.87061	0.632076	0.674668	1	229	tags=18%, list=3%, signal=18%	GO_ATP_SYNTHESIS_COUPLED_ELECTRON_TRANSPORT	GO_ATP_SYNTHESIS_COUPLED_ELECTRON_TRANSPORT	Details ...	73	0.591757	2.76873	0	0	0	2056	tags=82%, list=27%, signal=111%
GO_CHROMOSOME_SEPARATION	GO_CHROMOSOME_SEPARATION		38	-0.126532	-0.874522	0.677419	0.675167	1	6666	tags=100%, list=87%, signal=791%	GO_NADH_DEHYDROGENASE_COMPLEX_ASSEMBLY	GO_NADH_DEHYDROGENASE_COMPLEX_ASSEMBLY	Details ...	51	0.604601	2.68624	0	0	0	1699	tags=76%, list=22%, signal=98%
GO_MATURATION_OF_LSU_RRNA	GO_MATURATION_OF_LSU_RRNA		18	-0.174049	-0.87569	0.608247	0.67562	1	5627	tags=94%, list=74%, signal=360%	GO_CELLULAR_RESPIRATION	GO_CELLULAR_RESPIRATION	Details ...	141	0.534408	2.66387	0	0	0	1857	tags=67%, list=24%, signal=87%
GO_AXO_DENDRITIC_TRANSPORT	GO_AXO_DENDRITIC_TRANSPORT		44	-0.11818	-0.872384	0.666667	0.676508	1	4828	tags=84%, list=63%, signal=228%	GO_OXIDATIVE_PHOSPHORYLATION	GO_OXIDATIVE_PHOSPHORYLATION	Details ...	92	0.547484	2.65773	0	0	0	2056	tags=73%, list=27%, signal=99%
GO_DNA_CONFORMATION_CHANGE	GO_DNA_CONFORMATION_CHANGE		147	-0.0957556	-0.865476	1	0.680777	1	6173	tags=94%, list=81%, signal=483%	GO_TRICARBOXYLIC_ACID_CYCLE	GO_TRICARBOXYLIC_ACID_CYCLE	Details ...	27	0.666292	2.61207	0	0	0	1432	tags=78%, list=19%, signal=95%
GO_RRNA_MODIFICATION	GO_RRNA_MODIFICATION		18	-0.175821	-0.858813	0.675926	0.690223	1	5563	tags=94%, list=73%, signal=348%	GO_ELECTRON_TRANSPORT_CHAIN	GO_ELECTRON_TRANSPORT_CHAIN	Details ...	131	0.497455	2.51909	0	0	0	2229	tags=69%, list=29%, signal=96%
GO_NUCLEOBASE_BIOSYNTHETIC_PROCESS	GO_NUCLEOBASE_BIOSYNTHETIC_PROCESS		16	-0.185491	-0.845899	0.671642	0.709434	1	4735	tags=88%, list=62%, signal=230%	GO_ENERGY_DERIVATION_BY_OXIDATION_OF_ORGANIC_COMPOUNDS	GO_ENERGY_DERIVATION_BY_OXIDATION_OF_ORGANIC_COMPOUNDS	Details ...	181	0.488914	2.51001	0	0	0	2189	tags=65%, list=29%, signal=89%
GO_CHROMATIN_REMODELING_AT_CENTROMERE	GO_CHROMATIN_REMODELING_AT_CENTROMERE		15	-0.191228	-0.837038	0.678261	0.716229	1	355	tags=20%, list=5%, signal=21%	GO_MITOCHONDRIAL_RESPIRATORY_CHAIN_COMPLEX_ASSEMBLY	GO_MITOCHONDRIAL_RESPIRATORY_CHAIN_COMPLEX_ASSEMBLY	Details ...	70	0.533912	2.48401	0	0	0	1577	tags=64%, list=21%, signal=80%
GO_CHAPERONE_MEDIATED_PROTEIN_FOLDING	GO_CHAPERONE_MEDIATED_PROTEIN_FOLDING		49	-0.11702	-0.838271	0.73913	0.717087	1	125	tags=8%, list=2%, signal=8%	GO_FATTY_ACID_BETA_OXIDATION	GO_FATTY_ACID_BETA_OXIDATION	Details ...	51	0.543294	2.40693	0	0	0	1554	tags=63%, list=20%, signal=78%
GO_POSITIVE_REGULATION_OF_TELOMERE_MAINTENANCE	GO_POSITIVE_REGULATION_OF_TELOMERE_MAINTENANCE		35	-0.125333	-0.838837	0.731707	0.718894	1	252	tags=11%, list=3%, signal=12%	GO_AEROBIC_RESPIRATION	GO_AEROBIC_RESPIRATION	Details ...	65	0.518118	2.3926	0	0	0	2169	tags=69%, list=28%, signal=96%
GO_PROTEIN_TRANSMEMBRANE_IMPORT_INTO_INTRACELLULAR_ORGANELLE	GO_PROTEIN_TRANSMEMBRANE_IMPORT_INTO_INTRACELLULAR_ORGANELLE		26	-0.141782	-0.830188	0.768116	0.724537	1	5601	tags=92%, list=73%, signal=347%	GO_ACETYL_COA_BIOSYNTHETIC_PROCESS	GO_ACETYL_COA_BIOSYNTHETIC_PROCESS	Details ...	19	0.665666	2.38076	0	0	0	1614	tags=63%, list=21%, signal=80%
GO_CENTROMERE_COMPLEX_ASSEMBLY	GO_CENTROMERE_COMPLEX_ASSEMBLY		18	-0.166049	-0.826397	0.742188	0.727842	1	876	tags=33%, list=11%, signal=38%	GO_CARDIAC_MUSCLE_TISSUE_MORPHOGENESIS	GO_CARDIAC_MUSCLE_TISSUE_MORPHOGENESIS	Details ...	33	0.588953	2.37927	0	0	0	827	tags=55%, list=11%, signal=61%
GO_PROTEIN_TRANSPORT_ALONG_MICROTUBULE	GO_PROTEIN_TRANSPORT_ALONG_MICROTUBULE		25	-0.139965	-0.822558	0.802817	0.73162	1	5161	tags=88%, list=68%, signal=271%	GO_FATTY_ACID_METABOLIC_PROCESS	GO_FATTY_ACID_METABOLIC_PROCESS	Details ...	147	0.458228	2.35238	0	0.000124276	0.002	2560	tags=65%, list=34%, signal=96%
GO_MACROMOLECULE_METHYLATION	GO_MACROMOLECULE_METHYLATION		145	-0.0895831	-0.813826	1	0.734286	1	6360	tags=95%, list=83%, signal=563%	GO_SARCOMERE_ORGANIZATION	GO_SARCOMERE_ORGANIZATION	Details ...	25	0.599625	2.3334	0	0.000175551	0.003	1156	tags=60%, list=15%, signal=70%
GO_POSITIVE_REGULATION_OF_CELLULAR_PROTEIN_CATABOLIC_PROCESS	GO_POSITIVE_REGULATION_OF_CELLULAR_PROTEIN_CATABOLIC_PROCESS		83	-0.100451	-0.814164	0.875	0.736515	1	786	tags=22%, list=10%, signal=24%	GO_HETEROTYPIC_CELL_CELL_ADHESION	GO_HETEROTYPIC_CELL_CELL_ADHESION	Details ...	30	0.571856	2.31543	0	0.000274778	0.005	2306	tags=77%, list=30%, signal=109%
GO_MYD88_INDEPENDENT_TOLL_LIKE_RECEPTOR_SIGNALING_PATHWAY	GO_MYD88_INDEPENDENT_TOLL_LIKE_RECEPTOR_SIGNALING_PATHWAY		21	-0.156485	-0.817004	0.725	0.73717	1	237	tags=14%, list=3%, signal=15%	GO_MUSCLE_ORGAN_MORPHOGENESIS	GO_MUSCLE_ORGAN_MORPHOGENESIS	Details ...	36	0.554885	2.31309	0	0.000259512	0.005	1335	tags=58%, list=18%, signal=70%
GO_POSITIVE_REGULATION_OF_TOR_SIGNALING	GO_POSITIVE_REGULATION_OF_TOR_SIGNALING		29	-0.13178	-0.814435	0.764706	0.738759	1	6625	tags=100%, list=87%, signal=760%	GO_BRANCHED_CHAIN_AMINO_ACID_CATABOLIC_PROCESS	GO_BRANCHED_CHAIN_AMINO_ACID_CATABOLIC_PROCESS	Details ...	18	0.661094	2.29474	0	0.000295554	0.006	1868	tags=89%, list=24%, signal=117%
GO_REGULATION_OF_PROTEASOMAL_UBIQUITIN_DEPENDENT_PROTEIN_CATABOLIC_PROCESS	GO_REGULATION_OF_PROTEASOMAL_UBIQUITIN_DEPENDENT_PROTEIN_CATABOLIC_PROCESS		81	-0.0850985	-0.805066	0.8	0.744954	1	712	tags=16%, list=9%, signal=18%	GO_DICARBOXYLIC_ACID_METABOLIC_PROCESS	GO_DICARBOXYLIC_ACID_METABOLIC_PROCESS	Details ...	34	0.554653	2.29449	0	0.000280777	0.006	2013	tags=76%, list=26%, signal=103%
GO_NUCLEAR_ENVELOPE_ORGANIZATION	GO_NUCLEAR_ENVELOPE_ORGANIZATION		41	-0.107765	-0.800764	0.821429	0.74824	1	385	tags=12%, list=5%, signal=13%	GO_LIPID_OXIDATION	GO_LIPID_OXIDATION		68	0.494607	2.29086	0	0.000311765	0.007	2560	tags=69%, list=34%, signal=103%
GO_PROTEIN_IMPORT	GO_PROTEIN_IMPORT		129	-0.0786437	-0.798593	1	0.74878	1	296	tags=9%, list=4%, signal=9%	GO_HOMOPHILIC_CELL_ADHESION_VIA_PLASMA_MEMBRANE_ADHESION_MOLECULES	GO_HOMOPHILIC_CELL_ADHESION_VIA_PLASMA_MEMBRANE_ADHESION_MOLECULES		47	0.521133	2.27798	0	0.000340349	0.008	1483	tags=60%, list=19%, signal=74%
GO_SNRNA_3_END_PROCESSING	GO_SNRNA_3_END_PROCESSING		15	-0.17477	-0.792013	0.816	0.755701	1	6296	tags=100%, list=83%, signal=573%	GO_CARDIAC_MYOFIBRIL_ASSEMBLY	GO_CARDIAC_MYOFIBRIL_ASSEMBLY		17	0.63744	2.26614	0	0.000325552	0.008	880	tags=71%, list=12%, signal=80%
GO_REGULATION_OF_TELOMERE_CAPPING	GO_REGULATION_OF_TELOMERE_CAPPING		17	-0.161409	-0.773065	0.794872	0.776225	1	6398	tags=100%, list=84%, signal=620%	GO_THIOESTER_BIOSYNTHETIC_PROCESS	GO_THIOESTER_BIOSYNTHETIC_PROCESS		36	0.545254	2.25702	0	0.000350951	0.009	2214	tags=64%, list=29%, signal=90%
GO_VIRAL_BUDDING_VIA_HOST_ESCRT_COMPLEX	GO_VIRAL_BUDDING_VIA_HOST_ESCRT_COMPLEX		17	-0.152781	-0.77442	0.837607	0.777343	1	294	tags=18%, list=4%, signal=18%	GO_LIPID_CATABOLIC_PROCESS	GO_LIPID_CATABOLIC_PROCESS		162	0.43767	2.25284	0	0.000411623	0.011	2765	tags=67%, list=36%, signal=102%
[truncated: 2,383 more rows]

## Sheet: Sheet4_Figure 3F
CM	ID	Description	GeneRatio	BgRatio	pvalue	p.adjust	qvalue	geneID	Count
[truncated: 11 more rows]

## Sheet: Sheet5_Figure 3F
CM	ID	Description	GeneRatio	BgRatio	pvalue	p.adjust	qvalue	geneID	Count
[truncated: 11 more rows]

## Sheet: Sheet6_Figure 3G
CM	ID	Description	GeneRatio	BgRatio	pvalue	p.adjust	qvalue	geneID	Count
[truncated: 20 more rows]
