# Supplementary material for: Region- and Cell-type–Resolved Multiomic Atlas of the Heart
Source: Mol Cell Proteomics. 2025 Feb 5;24(5):100922. doi: 10.1016/j.mcpro.2025.100922 (PMC12139502; doi:10.1016/j.mcpro.2025.100922)
Supplement: Supplementary Table 3 [file mmc3.xlsx]

## Sheet: Legend
Supplementary table 3 Matrix of transcription factors of four major heart cell types, related to Figure 4.
Sheet 1	GO bioprocesses enriched by cell-type specific TFs at protein level, related to Figure 4A.
Sheet 2	GO bioprocess enriched by target genes at mRNA level which were regulated by cell-type specific TF, related to Figure 4B.
Sheet 3	GO bioprocesses enriched by downstream target genes regulated by CM’s specific TF, related to Figure 4G.
Sheet 4	Genes participated in CM-NCM network included ligands, receptors, TFs, TGs, related to Figure 4G.

## Sheet: Sheet1_Figure 4A_pathways
CM_Category	Term	Count	%	PValue	Genes	List Total	Pop Hits	Pop Total	Fold Enrichment	Bonferroni	Benjamini	FDR	CF_Category	Term	Count	%	PValue	Genes	List Total	Pop Hits	Pop Total	Fold Enrichment	Bonferroni	Benjamini	FDR	EC_Category	Term	Count	%	PValue	Genes	List Total	Pop Hits	Pop Total	Fold Enrichment	Bonferroni	Benjamini	FDR	IM_Category	Term	Count	%	PValue	Genes	List Total	Pop Hits	Pop Total	Fold Enrichment	Bonferroni
KEGG_PATHWAY	mmu05202:Transcriptional misregulation in cancer	4	14.8148	0.00131979	PAX7, RARA, PAX3, RUNX2	11	226	9718	15.6364	0.050202	0.051472	0.051472	KEGG_PATHWAY	mmu03082:ATP-dependent chromatin remodeling	11	6.875	1.19663e-08	MTA1, SMARCC2, EP400, DMAP1, SMARCA1, MTA2, ARID1B, MTA3, NFRKB, GATAD2B, BPTF	63	136	9718	12.4764	1.63939e-06	1.63939e-06	1.25647e-06	KEGG_PATHWAY	mmu04330:Notch signaling pathway	2	5.40541	0.0507188	NOTCH3, NOTCH4	9	63	9718	34.2787	0.820514	0.504115	0.473562	KEGG_PATHWAY	mmu05202:Transcriptional misregulation in cancer	13	16.4557	2.15062e-09	ATF1, CEBPB, MEF2C, MAX, TFE3, MITF, FLI1, RUNX1, ETV6, RXRB, SP1, NFKBIZ, REL	54	226	9718	10.3519	2.81731e-07
KEGG_PATHWAY	mmu05219:Bladder cancer	2	7.40741	0.0414165	RB1, E2F2	11	41	9718	43.0953	0.807882	0.353738	0.353738	KEGG_PATHWAY	mmu05202:Transcriptional misregulation in cancer	12	7.5	1.51137e-07	SMAD1, MEIS1, RXRA, ZEB1, BCL6, ZBTB16, PBX3, HMGA2, NFKB1, RELA, PBX1, FOXO1	63	226	9718	8.19048	2.07056e-05	1.03529e-05	7.93472e-06	KEGG_PATHWAY	mmu05200:Pathways in cancer	3	8.10811	0.0708835	SMAD2, NOTCH3, NOTCH4	9	548	9718	5.91119	0.911628	0.504115	0.473562	KEGG_PATHWAY	mmu04658:Th1 and Th2 cell differentiation	9	11.3924	2.08045e-08	NOTCH2, RBPJL, JUN, NFATC2, NFATC1, STAT6, FOS, RBPJ, RUNX3	54	88	9718	18.4053	2.72539e-06
KEGG_PATHWAY	mmu05218:Melanoma	2	7.40741	0.0716994	RB1, E2F2	11	72	9718	24.5404	0.945064	0.353738	0.353738	KEGG_PATHWAY	mmu04550:Signaling pathways regulating pluripotency of stem cells	9	5.625	2.66477e-06	SMAD1, ZFHX3, MEIS1, SMAD4, SMAD3, ESX1, SMAD9, KLF4, SMAD5	63	140	9718	9.91633	0.000365008	0.000121691	9.3267e-05	KEGG_PATHWAY	mmu01522:Endocrine resistance	2	5.40541	0.0740689	NOTCH3, NOTCH4	9	93	9718	23.221	0.921097	0.504115	0.473562	KEGG_PATHWAY	mmu04380:Osteoclast differentiation	10	12.6582	4.15192e-08	JUN, CREB1, JUND, STAT2, NFATC2, NFATC1, MITF, FOS, IRF9, NFKB2	54	136	9718	13.2326	5.43901e-06
KEGG_PATHWAY	mmu05223:Non-small cell lung cancer	2	7.40741	0.0716994	RB1, E2F2	11	72	9718	24.5404	0.945064	0.353738	0.353738	KEGG_PATHWAY	mmu05215:Prostate cancer	7	4.375	3.93942e-05	TCF7L2, AR, ZEB1, CREB3L2, NFKB1, RELA, FOXO1	63	100	9718	10.7978	0.00538258	0.00114191	0.000875189	KEGG_PATHWAY	mmu04350:TGF-beta signaling pathway	2	5.40541	0.0870763	SMAD2, E2F4	9	110	9718	19.6323	0.950531	0.504115	0.473562	KEGG_PATHWAY	mmu04659:Th17 cell differentiation	9	11.3924	8.41091e-08	RXRB, JUN, IRF4, STAT3, NFATC2, NFATC1, STAT6, FOS, RUNX1	54	105	9718	15.4254	1.10182e-05
KEGG_PATHWAY	mmu05214:Glioma	2	7.40741	0.0736233	RB1, E2F2	11	74	9718	23.8771	0.949334	0.353738	0.353738	KEGG_PATHWAY	mmu04933:AGE-RAGE signaling pathway in diabetic complications	7	4.375	4.16757e-05	EGR1, SMAD4, SMAD3, STAT1, NFKB1, RELA, FOXO1	63	101	9718	10.6909	0.00569342	0.00114191	0.000875189	KEGG_PATHWAY	mmu04919:Thyroid hormone signaling pathway	2	5.40541	0.0946528	NOTCH3, NOTCH4	9	120	9718	17.9963	0.962425	0.504115	0.473562	KEGG_PATHWAY	mmu03082:ATP-dependent chromatin remodeling	9	11.3924	6.24299e-07	SMARCE1, YY1, SMARCC1, YY2, SMARCA5, YEATS4, ARID1A, ARID2, GATAD2A	54	136	9718	11.9093	8.17799e-05
KEGG_PATHWAY	mmu05220:Chronic myeloid leukemia	2	7.40741	0.0755435	RB1, E2F2	11	76	9718	23.2488	0.953273	0.353738	0.353738	KEGG_PATHWAY	mmu04390:Hippo signaling pathway	8	5	6.10617e-05	TEAD4, SMAD1, TCF7L2, SMAD4, SMAD3, TEAD1, TEAD2, TEAD3	63	158	9718	7.81033	0.00833081	0.00139424	0.00106858	GOTERM_BP_ALL	GO:0006357~regulation of transcription by RNA polymerase II	33	89.1892	5.35669e-25	NOTCH3, FOXC1, GMEB2, NOTCH4, HMGB2, WIZ, HMGB3, MEOX2, ZBTB5, GATA2, MEOX1, ELK3, HMBOX1, MNT, SOX17, SOX18, MIER1, E2F4, CIC, ZBTB7A, ZFP37, GABPA, SMAD2, EMX2, MGA, NR2F1, NR2F2, USF2, TEF, FIZ1, ADNP, ERG, ZFPM1	37	2584	20431	7.05195	6.84585e-22	6.84585e-22	6.3691e-22	KEGG_PATHWAY	mmu04928:Parathyroid hormone synthesis, secretion and action	8	10.1266	2.81863e-06	RXRB, MEF2A, MEF2C, CREB1, MAFB, JUND, SP1, FOS	54	116	9718	12.4112	0.000369172
KEGG_PATHWAY	mmu05212:Pancreatic cancer	2	7.40741	0.0755435	RB1, E2F2	11	76	9718	23.2488	0.953273	0.353738	0.353738	KEGG_PATHWAY	mmu05161:Hepatitis B	8	5	7.73199e-05	ATF2, SMAD4, SMAD3, IRF3, STAT1, CREB3L2, NFKB1, RELA	63	164	9718	7.52458	0.0105373	0.00151326	0.0011598	GOTERM_BP_ALL	GO:0019219~regulation of nucleobase-containing compound metabolic process	36	97.2973	3.56136e-23	NOTCH3, FOXC1, GMEB2, NOTCH4, HMGB2, WIZ, HMGB3, MEOX2, ZBTB5, GATA2, MEOX1, ELK3, HMBOX1, MNT, SOX17, SOX18, MIER1, E2F4, MAF1, CIC, ZBTB7A, ZFP37, GABPA, SMAD2, EMX2, MGA, NR2F1, NR2F2, TERF1, USF2, TERF2, TEF, FIZ1, ADNP, ERG, ZFPM1	37	4253	20431	4.67407	4.55141e-20	2.27571e-20	2.11723e-20	KEGG_PATHWAY	mmu05203:Viral carcinogenesis	10	12.6582	3.31979e-06	RBPJL, JUN, CREB1, RBL1, STAT3, REL, TBPL1, RBPJ, IRF9, NFKB2	54	228	9718	7.89311	0.000434799
KEGG_PATHWAY	mmu01522:Endocrine resistance	2	7.40741	0.0917216	RB1, E2F2	11	93	9718	18.999	0.976529	0.353738	0.353738	KEGG_PATHWAY	mmu05207:Chemical carcinogenesis - receptor activation	9	5.625	8.9348e-05	ATF2, AR, RXRA, BCL6, CREB3L2, ARNT, KLF4, NFKB1, RELA	63	227	9718	6.1158	0.0121666	0.00153008	0.00117269	GOTERM_BP_ALL	GO:0006355~regulation of DNA-templated transcription	34	91.8919	6.80356e-22	NOTCH3, FOXC1, GMEB2, NOTCH4, HMGB2, WIZ, HMGB3, MEOX2, ZBTB5, GATA2, MEOX1, ELK3, HMBOX1, MNT, SOX17, SOX18, MIER1, E2F4, MAF1, CIC, ZBTB7A, ZFP37, GABPA, SMAD2, EMX2, MGA, NR2F1, NR2F2, USF2, TEF, FIZ1, ADNP, ERG, ZFPM1	37	3642	20431	5.15498	8.69495e-19	2.3763e-19	2.21081e-19	KEGG_PATHWAY	mmu05161:Hepatitis B	8	10.1266	2.75225e-05	JUN, CREB1, STAT2, STAT3, NFATC2, NFATC1, STAT6, FOS	54	164	9718	8.77868	0.00359901
KEGG_PATHWAY	mmu05222:Small cell lung cancer	2	7.40741	0.0926653	RB1, E2F2	11	94	9718	18.7969	0.977461	0.353738	0.353738	KEGG_PATHWAY	mmu05166:Human T-cell leukemia virus 1 infection	9	5.625	0.000160554	EGR1, ATF2, SMAD4, SMAD3, TBP, CREB3L2, NFKB1, RELA, RELB	63	247	9718	5.62059	0.0217574	0.00244398	0.00187312	GOTERM_BP_ALL	GO:2001141~regulation of RNA biosynthetic process	34	91.8919	7.43756e-22	NOTCH3, FOXC1, GMEB2, NOTCH4, HMGB2, WIZ, HMGB3, MEOX2, ZBTB5, GATA2, MEOX1, ELK3, HMBOX1, MNT, SOX17, SOX18, MIER1, E2F4, MAF1, CIC, ZBTB7A, ZFP37, GABPA, SMAD2, EMX2, MGA, NR2F1, NR2F2, USF2, TEF, FIZ1, ADNP, ERG, ZFPM1	37	3652	20431	5.14086	9.5052e-19	2.3763e-19	2.21081e-19	KEGG_PATHWAY	mmu05200:Pathways in cancer	12	15.1899	0.000144888	NOTCH2, RXRB, JUN, MAX, SP1, STAT2, STAT3, STAT6, MITF, FOS, NFKB2, RUNX1	54	548	9718	3.94079	0.0188027
KEGG_PATHWAY	mmu05215:Prostate cancer	2	7.40741	0.0983087	RB1, E2F2	11	100	9718	17.6691	0.982329	0.353738	0.353738	KEGG_PATHWAY	mmu04068:FoxO signaling pathway	7	4.375	0.000184713	RBL2, SMAD4, SMAD3, BCL6, FOXO6, FOXO3, FOXO1	63	132	9718	8.18013	0.0249905	0.00253057	0.00193949	GOTERM_BP_ALL	GO:0010556~regulation of macromolecule biosynthetic process	37	100	6.66367e-21	NOTCH3, FOXC1, GMEB2, NOTCH4, HMGB2, WIZ, HMGB3, MEOX2, ZBTB5, GATA2, MEOX1, ELK3, HMBOX1, MNT, SOX17, SOX18, MIER1, E2F4, MAF1, CIC, ZBTB7A, ZFP37, GABPA, SMAD2, WDHD1, EMX2, MGA, NR2F1, NR2F2, TERF1, USF2, TERF2, TEF, FIZ1, ADNP, ERG, ZFPM1	37	5634	20431	3.62638	8.51618e-18	1.70324e-18	1.58462e-18	KEGG_PATHWAY	mmu05167:Kaposi sarcoma-associated herpesvirus infection	8	10.1266	0.000191502	JUN, CREB1, STAT2, STAT3, NFATC2, NFATC1, FOS, IRF9	54	223	9718	6.45607	0.0247771
GOTERM_BP_ALL	GO:0006357~regulation of transcription by RNA polymerase II	22	81.4815	1.74786e-16	RB1, BATF3, RARG, TSC22D1, TSHZ2, NR1I2, PAX3, PROX1, RUNX2, HOPX, NPAS3, TADA2A, NR6A1, SOX1, PAX7, RFX5, RARA, NFE2L3, ZKSCAN2, E2F2, TFAM, OTX1	25	2584	20431	6.95793	2.30926e-13	1.81777e-13	1.62376e-13	KEGG_PATHWAY	mmu05030:Cocaine addiction	5	3.125	0.000236876	ATF2, CREB3L2, FOSB, NFKB1, RELA	63	48	9718	16.0681	0.0319349	0.00295019	0.00226109	GOTERM_BP_ALL	GO:0051252~regulation of RNA metabolic process	34	91.8919	8.80888e-21	NOTCH3, FOXC1, GMEB2, NOTCH4, HMGB2, WIZ, HMGB3, MEOX2, ZBTB5, GATA2, MEOX1, ELK3, HMBOX1, MNT, SOX17, SOX18, MIER1, E2F4, MAF1, CIC, ZBTB7A, ZFP37, GABPA, SMAD2, EMX2, MGA, NR2F1, NR2F2, USF2, TEF, FIZ1, ADNP, ERG, ZFPM1	37	3941	20431	4.76388	1.12578e-17	1.87629e-18	1.74563e-18	KEGG_PATHWAY	mmu05169:Epstein-Barr virus infection	8	10.1266	0.000219505	RBPJL, JUN, STAT2, STAT3, RBPJ, RUNX3, IRF9, NFKB2	54	228	9718	6.31449	0.0283487
GOTERM_BP_ALL	GO:0006355~regulation of DNA-templated transcription	23	85.1852	6.02295e-15	RB1, BATF3, RARG, TSC22D1, TSHZ2, GSX2, NR1I2, PAX3, PROX1, RUNX2, HOPX, NPAS3, TADA2A, NR6A1, SOX1, PAX7, RFX5, RARA, NFE2L3, ZKSCAN2, E2F2, TFAM, OTX1	25	3642	20431	5.16104	6.23501e-12	2.21318e-12	1.97697e-12	KEGG_PATHWAY	mmu04211:Longevity regulating pathway	6	3.75	0.000260097	ATF2, CREB3L2, FOXO3, NFKB1, RELA, FOXO1	63	90	9718	10.2836	0.0350104	0.00296944	0.00227585	GOTERM_BP_ALL	GO:0031326~regulation of cellular biosynthetic process	37	100	1.41747e-20	NOTCH3, FOXC1, GMEB2, NOTCH4, HMGB2, WIZ, HMGB3, MEOX2, ZBTB5, GATA2, MEOX1, ELK3, HMBOX1, MNT, SOX17, SOX18, MIER1, E2F4, MAF1, CIC, ZBTB7A, ZFP37, GABPA, SMAD2, WDHD1, EMX2, MGA, NR2F1, NR2F2, TERF1, USF2, TERF2, TEF, FIZ1, ADNP, ERG, ZFPM1	37	5753	20431	3.55136	1.81153e-17	2.58789e-18	2.40767e-18	KEGG_PATHWAY	mmu04625:C-type lectin receptor signaling pathway	6	7.59494	0.000343377	JUN, STAT2, NFATC2, NFATC1, IRF9, NFKB2	54	112	9718	9.64087	0.043993
GOTERM_BP_ALL	GO:2001141~regulation of RNA biosynthetic process	23	85.1852	6.38418e-15	RB1, BATF3, RARG, TSC22D1, TSHZ2, GSX2, NR1I2, PAX3, PROX1, RUNX2, HOPX, NPAS3, TADA2A, NR6A1, SOX1, PAX7, RFX5, RARA, NFE2L3, ZKSCAN2, E2F2, TFAM, OTX1	25	3652	20431	5.14691	6.69687e-12	2.21318e-12	1.97697e-12	KEGG_PATHWAY	mmu04659:Th17 cell differentiation	6	3.75	0.000531163	SMAD4, RXRA, SMAD3, STAT1, NFKB1, RELA	63	105	9718	8.81451	0.0702027	0.00559764	0.00429016	GOTERM_BP_ALL	GO:0009889~regulation of biosynthetic process	37	100	2.4982e-20	NOTCH3, FOXC1, GMEB2, NOTCH4, HMGB2, WIZ, HMGB3, MEOX2, ZBTB5, GATA2, MEOX1, ELK3, HMBOX1, MNT, SOX17, SOX18, MIER1, E2F4, MAF1, CIC, ZBTB7A, ZFP37, GABPA, SMAD2, WDHD1, EMX2, MGA, NR2F1, NR2F2, TERF1, USF2, TERF2, TEF, FIZ1, ADNP, ERG, ZFPM1	37	5844	20431	3.49606	3.1927e-17	3.99087e-18	3.71295e-18	KEGG_PATHWAY	mmu05417:Lipid and atherosclerosis	7	8.86076	0.00110627	RXRB, JUN, POU2F1, STAT3, NFATC2, NFATC1, FOS	54	217	9718	5.80526	0.134979
GOTERM_BP_ALL	GO:0051252~regulation of RNA metabolic process	23	85.1852	3.3181e-14	RB1, BATF3, RARG, TSC22D1, TSHZ2, GSX2, NR1I2, PAX3, PROX1, RUNX2, HOPX, NPAS3, TADA2A, NR6A1, SOX1, PAX7, RFX5, RARA, NFE2L3, ZKSCAN2, E2F2, TFAM, OTX1	25	3941	20431	4.76948	3.45235e-11	8.62705e-12	7.70628e-12	KEGG_PATHWAY	mmu04392:Hippo signaling pathway - multiple species	4	2.5	0.000648548	TEAD4, TEAD1, TEAD2, TEAD3	63	27	9718	22.8524	0.0850446	0.0060011	0.00459938	GOTERM_BP_ALL	GO:0010468~regulation of gene expression	36	97.2973	2.83587e-19	NOTCH3, FOXC1, GMEB2, NOTCH4, HMGB2, WIZ, HMGB3, MEOX2, ZBTB5, GATA2, MEOX1, ELK3, HMBOX1, MNT, SOX17, SOX18, MIER1, E2F4, MAF1, CIC, ZBTB7A, ZFP37, GABPA, SMAD2, WDHD1, EMX2, MGA, NR2F1, NR2F2, USF2, TERF2, TEF, FIZ1, ADNP, ERG, ZFPM1	37	5505	20431	3.61105	3.62425e-16	4.02694e-17	3.7465e-17	KEGG_PATHWAY	mmu05235:PD-L1 expression and PD-1 checkpoint pathway in cancer	5	6.32911	0.00131075	JUN, STAT3, NFATC2, NFATC1, FOS	54	88	9718	10.2252	0.15787
GOTERM_BP_ALL	GO:0019219~regulation of nucleobase-containing compound metabolic process	23	85.1852	1.7189e-13	RB1, BATF3, RARG, TSC22D1, TSHZ2, GSX2, NR1I2, PAX3, PROX1, RUNX2, HOPX, NPAS3, TADA2A, NR6A1, SOX1, PAX7, RFX5, RARA, NFE2L3, ZKSCAN2, E2F2, TFAM, OTX1	25	4253	20431	4.41959	1.78737e-10	3.57531e-11	3.19372e-11	KEGG_PATHWAY	mmu04350:TGF-beta signaling pathway	6	3.75	0.000657054	SMAD1, SMAD4, TFDP1, SMAD3, SMAD9, SMAD5	63	110	9718	8.41385	0.0861109	0.0060011	0.00459938	GOTERM_BP_ALL	GO:0031323~regulation of cellular metabolic process	37	100	1.65685e-18	NOTCH3, FOXC1, GMEB2, NOTCH4, HMGB2, WIZ, HMGB3, MEOX2, ZBTB5, GATA2, MEOX1, ELK3, HMBOX1, MNT, SOX17, SOX18, MIER1, E2F4, MAF1, CIC, ZBTB7A, ZFP37, GABPA, SMAD2, WDHD1, EMX2, MGA, NR2F1, NR2F2, TERF1, USF2, TERF2, TEF, FIZ1, ADNP, ERG, ZFPM1	37	6564	20431	3.11258	2.11746e-15	2.11746e-16	1.97e-16	KEGG_PATHWAY	mmu05166:Human T-cell leukemia virus 1 infection	7	8.86076	0.00214255	JUN, CREB1, NFATC2, TBPL1, NFATC1, FOS, NFKB2	54	247	9718	5.10016	0.244953
GOTERM_BP_ALL	GO:0045893~positive regulation of DNA-templated transcription	16	59.2593	2.65621e-11	RB1, RARG, TSC22D1, NR1I2, PAX3, PROX1, RUNX2, NPAS3, NR6A1, SOX1, PAX7, RFX5, RARA, E2F2, TFAM, OTX1	25	1658	20431	7.88651	2.76246e-08	4.04988e-09	3.61763e-09	KEGG_PATHWAY	mmu05212:Pancreatic cancer	5	3.125	0.00136719	SMAD4, SMAD3, STAT1, NFKB1, RELA	63	76	9718	10.1483	0.170916	0.0117066	0.00897219	GOTERM_BP_ALL	GO:0060255~regulation of macromolecule metabolic process	37	100	7.3657e-18	NOTCH3, FOXC1, GMEB2, NOTCH4, HMGB2, WIZ, HMGB3, MEOX2, ZBTB5, GATA2, MEOX1, ELK3, HMBOX1, MNT, SOX17, SOX18, MIER1, E2F4, MAF1, CIC, ZBTB7A, ZFP37, GABPA, SMAD2, WDHD1, EMX2, MGA, NR2F1, NR2F2, TERF1, USF2, TERF2, TEF, FIZ1, ADNP, ERG, ZFPM1	37	6841	20431	2.98655	9.41336e-15	8.5576e-16	7.96165e-16	KEGG_PATHWAY	mmu04137:Mitophagy - animal	5	6.32911	0.00217844	JUN, SP1, TFE3, TFEB, MITF	54	101	9718	8.90906	0.248502
GOTERM_BP_ALL	GO:1902680~positive regulation of RNA biosynthetic process	16	59.2593	2.72588e-11	RB1, RARG, TSC22D1, NR1I2, PAX3, PROX1, RUNX2, NPAS3, NR6A1, SOX1, PAX7, RFX5, RARA, E2F2, TFAM, OTX1	25	1661	20431	7.87227	2.83492e-08	4.04988e-09	3.61763e-09	KEGG_PATHWAY	mmu04380:Osteoclast differentiation	6	3.75	0.00170268	STAT1, FOSB, JUNB, NFKB1, RELA, RELB	63	136	9718	6.80532	0.208215	0.0137216	0.0105165	GOTERM_BP_ALL	GO:0080090~regulation of primary metabolic process	36	97.2973	1.66954e-17	NOTCH3, FOXC1, GMEB2, NOTCH4, HMGB2, WIZ, HMGB3, MEOX2, ZBTB5, GATA2, MEOX1, ELK3, HMBOX1, MNT, SOX17, SOX18, MIER1, E2F4, MAF1, CIC, ZBTB7A, ZFP37, GABPA, SMAD2, EMX2, MGA, NR2F1, NR2F2, TERF1, USF2, TERF2, TEF, FIZ1, ADNP, ERG, ZFPM1	37	6191	20431	3.21092	2.13367e-14	1.77806e-15	1.65424e-15	KEGG_PATHWAY	mmu04620:Toll-like receptor signaling pathway	5	6.32911	0.00242401	JUN, STAT2, IRF5, FOS, IRF9	54	104	9718	8.65207	0.272347
GOTERM_BP_ALL	GO:0010468~regulation of gene expression	23	85.1852	4.36477e-11	RB1, BATF3, RARG, TSC22D1, TSHZ2, GSX2, NR1I2, PAX3, PROX1, RUNX2, HOPX, NPAS3, TADA2A, NR6A1, SOX1, PAX7, RFX5, RARA, NFE2L3, ZKSCAN2, E2F2, TFAM, OTX1	25	5505	20431	3.41445	4.53935e-08	5.6742e-09	5.06859e-09	KEGG_PATHWAY	mmu05165:Human papillomavirus infection	9	5.625	0.00189667	RBL2, TCF7L2, TBP, IRF3, STAT1, CREB3L2, NFKB1, RELA, FOXO1	63	359	9718	3.86709	0.229018	0.0143915	0.0110299	GOTERM_BP_ALL	GO:0019222~regulation of metabolic process	37	100	1.099e-16	NOTCH3, FOXC1, GMEB2, NOTCH4, HMGB2, WIZ, HMGB3, MEOX2, ZBTB5, GATA2, MEOX1, ELK3, HMBOX1, MNT, SOX17, SOX18, MIER1, E2F4, MAF1, CIC, ZBTB7A, ZFP37, GABPA, SMAD2, WDHD1, EMX2, MGA, NR2F1, NR2F2, TERF1, USF2, TERF2, TEF, FIZ1, ADNP, ERG, ZFPM1	37	7373	20431	2.77106	1.41887e-13	1.0804e-14	1.00516e-14	KEGG_PATHWAY	mmu05165:Human papillomavirus infection	8	10.1266	0.00315558	NOTCH2, RBPJL, CREB1, RBL1, STAT2, TBPL1, RBPJ, IRF9	54	359	9718	4.01032	0.339022
GOTERM_BP_ALL	GO:0010556~regulation of macromolecule biosynthetic process	23	85.1852	7.15481e-11	RB1, BATF3, RARG, TSC22D1, TSHZ2, GSX2, NR1I2, PAX3, PROX1, RUNX2, HOPX, NPAS3, TADA2A, NR6A1, SOX1, PAX7, RFX5, RARA, NFE2L3, ZKSCAN2, E2F2, TFAM, OTX1	25	5634	20431	3.33627	7.441e-08	8.26778e-09	7.38536e-09	KEGG_PATHWAY	mmu04936:Alcoholic liver disease	6	3.75	0.0019959	TCF7L2, IRF3, FOXO3, NFKB1, RELA, FOXO1	63	141	9718	6.564	0.239448	0.0143915	0.0110299	GOTERM_BP_ALL	GO:0045935~positive regulation of nucleobase-containing compound metabolic process	25	67.5676	2.86507e-16	NOTCH3, FOXC1, NOTCH4, HMGB2, WIZ, MEOX2, GATA2, MEOX1, ELK3, HMBOX1, SOX17, SOX18, E2F4, GABPA, SMAD2, MGA, NR2F1, NR2F2, TERF1, USF2, TERF2, TEF, FIZ1, ERG, ZFPM1	37	2034	20431	6.78699	4.2566e-13	2.6154e-14	2.43326e-14	KEGG_PATHWAY	mmu05321:Inflammatory bowel disease	4	5.06329	0.00461744	JUN, STAT3, NFATC1, STAT6	54	62	9718	11.6105	0.454627
GOTERM_BP_ALL	GO:0051254~positive regulation of RNA metabolic process	16	59.2593	8.66192e-11	RB1, RARG, TSC22D1, NR1I2, PAX3, PROX1, RUNX2, NPAS3, NR6A1, SOX1, PAX7, RFX5, RARA, E2F2, TFAM, OTX1	25	1801	20431	7.26032	9.0084e-08	9.0084e-09	8.04693e-09	KEGG_PATHWAY	mmu05200:Pathways in cancer	11	6.875	0.00226387	TCF7L2, AR, SMAD4, RXRA, SMAD3, STAT1, ZBTB16, ARNT, NFKB1, RELA, FOXO1	63	548	9718	3.09634	0.266921	0.0155075	0.0118853	GOTERM_BP_ALL	GO:0045944~positive regulation of transcription by RNA polymerase II	21	56.7568	3.64508e-15	SMAD2, NOTCH3, FOXC1, MGA, NOTCH4, NR2F1, HMGB2, NR2F2, MEOX2, GATA2, MEOX1, USF2, ELK3, TEF, SOX17, SOX18, FIZ1, E2F4, ERG, ZFPM1, GABPA	37	1317	20431	8.80484	4.68225e-12	3.10561e-13	2.88933e-13	KEGG_PATHWAY	mmu04010:MAPK signaling pathway	7	8.86076	0.00549314	JUN, MEF2C, JUND, MAX, NFATC1, FOS, NFKB2	54	299	9718	4.21318	0.514018
GOTERM_BP_ALL	GO:0031326~regulation of cellular biosynthetic process	23	85.1852	1.11707e-10	RB1, BATF3, RARG, TSC22D1, TSHZ2, GSX2, NR1I2, PAX3, PROX1, RUNX2, HOPX, NPAS3, TADA2A, NR6A1, SOX1, PAX7, RFX5, RARA, NFE2L3, ZKSCAN2, E2F2, TFAM, OTX1	25	5753	20431	3.26726	1.16175e-07	1.05614e-08	9.43417e-09	KEGG_PATHWAY	mmu05203:Viral carcinogenesis	7	4.375	0.00320827	RBL2, ATF2, TBP, IRF3, CREB3L2, NFKB1, RELA	63	228	9718	4.73587	0.356118	0.0209302	0.0160414	GOTERM_BP_ALL	GO:0045893~positive regulation of DNA-templated transcription	22	59.4595	1.87008e-14	SMAD2, NOTCH3, FOXC1, MGA, NOTCH4, NR2F1, HMGB2, NR2F2, MEOX2, GATA2, MEOX1, USF2, ELK3, HMBOX1, TEF, SOX17, SOX18, FIZ1, E2F4, ERG, ZFPM1, GABPA	37	1658	20431	7.327	2.38369e-11	1.45405e-12	1.35279e-12	KEGG_PATHWAY	mmu05017:Spinocerebellar ataxia	5	6.32911	0.0071737	RBPJL, NFYA, SP1, TBPL1, RBPJ	54	141	9718	6.38167	0.610598
GOTERM_BP_ALL	GO:0009889~regulation of biosynthetic process	23	85.1852	1.56037e-10	RB1, BATF3, RARG, TSC22D1, TSHZ2, GSX2, NR1I2, PAX3, PROX1, RUNX2, HOPX, NPAS3, TADA2A, NR6A1, SOX1, PAX7, RFX5, RARA, NFE2L3, ZKSCAN2, E2F2, TFAM, OTX1	25	5844	20431	3.21638	1.62278e-07	1.35232e-08	1.20798e-08	KEGG_PATHWAY	mmu04218:Cellular senescence	6	3.75	0.00595808	RBL2, SMAD3, FOXO3, NFKB1, RELA, FOXO1	63	182	9718	5.0853	0.558995	0.0371026	0.0284363	GOTERM_BP_ALL	GO:1902680~positive regulation of RNA biosynthetic process	22	59.4595	1.93419e-14	SMAD2, NOTCH3, FOXC1, MGA, NOTCH4, NR2F1, HMGB2, NR2F2, MEOX2, GATA2, MEOX1, USF2, ELK3, HMBOX1, TEF, SOX17, SOX18, FIZ1, E2F4, ERG, ZFPM1, GABPA	37	1661	20431	7.31376	2.46883e-11	1.45405e-12	1.35279e-12	KEGG_PATHWAY	mmu05207:Chemical carcinogenesis - receptor activation	6	7.59494	0.00767697	NOTCH2, RXRB, JUN, CREB1, STAT3, FOS	54	227	9718	4.75673	0.635622
GOTERM_BP_ALL	GO:0045944~positive regulation of transcription by RNA polymerase II	14	51.8519	4.00267e-10	RB1, RARG, TSC22D1, NR1I2, PAX3, PROX1, RUNX2, NR6A1, SOX1, PAX7, RFX5, RARA, E2F2, OTX1	25	1317	20431	8.68744	4.16277e-07	3.20213e-08	2.86037e-08	KEGG_PATHWAY	mmu04928:Parathyroid hormone synthesis, secretion and action	5	3.125	0.00631444	EGR1, ATF2, RXRA, CREB3L2, MEF2D	63	116	9718	6.64888	0.580135	0.0376121	0.0288268	GOTERM_BP_ALL	GO:0051254~positive regulation of RNA metabolic process	22	59.4595	9.62425e-14	SMAD2, NOTCH3, FOXC1, MGA, NOTCH4, NR2F1, HMGB2, NR2F2, MEOX2, GATA2, MEOX1, USF2, ELK3, HMBOX1, TEF, SOX17, SOX18, FIZ1, E2F4, ERG, ZFPM1, GABPA	37	1801	20431	6.74523	1.23016e-10	6.83322e-12	6.35735e-12	KEGG_PATHWAY	mmu05162:Measles	5	6.32911	0.00790548	JUN, STAT2, STAT3, FOS, IRF9	54	145	9718	6.20562	0.646451
GOTERM_BP_ALL	GO:0045935~positive regulation of nucleobase-containing compound metabolic process	16	59.2593	4.86868e-10	RB1, RARG, TSC22D1, NR1I2, PAX3, PROX1, RUNX2, NPAS3, NR6A1, SOX1, PAX7, RFX5, RARA, E2F2, TFAM, OTX1	25	2034	20431	6.42863	5.06343e-07	3.61674e-08	3.23072e-08	KEGG_PATHWAY	mmu04668:TNF signaling pathway	5	3.125	0.00670381	ATF2, CREB3L2, JUNB, NFKB1, RELA	63	118	9718	6.53619	0.602084	0.0382676	0.0293292	GOTERM_BP_ALL	GO:0045934~negative regulation of nucleobase-containing compound metabolic process	21	56.7568	2.00845e-13	SMAD2, NOTCH3, FOXC1, NOTCH4, NR2F1, HMGB2, NR2F2, ZBTB5, TERF1, GATA2, TERF2, ELK3, HMBOX1, MNT, SOX18, MIER1, CIC, MAF1, ZBTB7A, ZFPM1, GABPA	37	1628	20431	7.12283	2.56673e-10	1.35095e-11	1.25687e-11	KEGG_PATHWAY	mmu05224:Breast cancer	5	6.32911	0.00828916	NOTCH2, JUN, SP1, FOS, NFKB2	54	147	9718	6.12119	0.66392
GOTERM_BP_ALL	GO:0080090~regulation of primary metabolic process	23	85.1852	5.31712e-10	RB1, BATF3, RARG, TSC22D1, TSHZ2, GSX2, NR1I2, PAX3, PROX1, RUNX2, HOPX, NPAS3, TADA2A, NR6A1, SOX1, PAX7, RFX5, RARA, NFE2L3, ZKSCAN2, E2F2, TFAM, OTX1	25	6191	20431	3.0361	5.5298e-07	3.68654e-08	3.29307e-08	KEGG_PATHWAY	mmu05321:Inflammatory bowel disease	4	2.5	0.00715824	SMAD3, STAT1, NFKB1, RELA	63	62	9718	9.95187	0.626264	0.0392272	0.0300646	GOTERM_BP_ALL	GO:0045892~negative regulation of DNA-templated transcription	19	51.3514	2.33018e-12	SMAD2, NOTCH3, FOXC1, NOTCH4, NR2F1, HMGB2, NR2F2, ZBTB5, GATA2, ELK3, HMBOX1, MNT, SOX18, MIER1, CIC, MAF1, ZBTB7A, ZFPM1, GABPA	37	1386	20431	7.56969	2.97791e-09	1.48898e-10	1.38529e-10	KEGG_PATHWAY	mmu04921:Oxytocin signaling pathway	5	6.32911	0.00951324	JUN, MEF2C, NFATC2, NFATC1, FOS	54	153	9718	5.88114	0.714125
GOTERM_BP_ALL	GO:0031323~regulation of cellular metabolic process	23	85.1852	1.8364e-09	RB1, BATF3, RARG, TSC22D1, TSHZ2, GSX2, NR1I2, PAX3, PROX1, RUNX2, HOPX, NPAS3, TADA2A, NR6A1, SOX1, PAX7, RFX5, RARA, NFE2L3, ZKSCAN2, E2F2, TFAM, OTX1	25	6564	20431	2.86358	1.90985e-06	1.19366e-07	1.06626e-07	KEGG_PATHWAY	mmu05221:Acute myeloid leukemia	4	2.5	0.00999454	TCF7L2, ZBTB16, NFKB1, RELA	63	70	9718	8.81451	0.747449	0.0526636	0.0403626	GOTERM_BP_ALL	GO:1902679~negative regulation of RNA biosynthetic process	19	51.3514	2.56779e-12	SMAD2, NOTCH3, FOXC1, NOTCH4, NR2F1, HMGB2, NR2F2, ZBTB5, GATA2, ELK3, HMBOX1, MNT, SOX18, MIER1, CIC, MAF1, ZBTB7A, ZFPM1, GABPA	37	1394	20431	7.52625	3.28169e-09	1.56268e-10	1.45386e-10	KEGG_PATHWAY	mmu04662:B cell receptor signaling pathway	4	5.06329	0.0106962	JUN, NFATC2, NFATC1, FOS	54	84	9718	8.56966	0.755551
GOTERM_BP_ALL	GO:0060255~regulation of macromolecule metabolic process	23	85.1852	4.39656e-09	RB1, BATF3, RARG, TSC22D1, TSHZ2, GSX2, NR1I2, PAX3, PROX1, RUNX2, HOPX, NPAS3, TADA2A, NR6A1, SOX1, PAX7, RFX5, RARA, NFE2L3, ZKSCAN2, E2F2, TFAM, OTX1	25	6841	20431	2.74763	4.57241e-06	2.68966e-07	2.40259e-07	KEGG_PATHWAY	mmu04917:Prolactin signaling pathway	4	2.5	0.011625	STAT1, FOXO3, NFKB1, RELA	63	74	9718	8.33805	0.798497	0.0589861	0.0452083	GOTERM_BP_ALL	GO:0010558~negative regulation of macromolecule biosynthetic process	23	62.1622	2.82469e-12	SMAD2, NOTCH3, WDHD1, FOXC1, NOTCH4, NR2F1, HMGB2, NR2F2, ZBTB5, TERF1, GATA2, TERF2, ELK3, HMBOX1, MNT, SOX18, MIER1, ADNP, CIC, MAF1, ZBTB7A, ZFPM1, GABPA	37	2424	20431	5.23942	3.61002e-09	1.64089e-10	1.52662e-10	KEGG_PATHWAY	mmu04148:Efferocytosis	5	6.32911	0.0113211	CEBPB, CREB1, NFATC2, NR1H3, NFATC1	54	161	9718	5.58891	0.774971
GOTERM_BP_ALL	GO:0000122~negative regulation of transcription by RNA polymerase II	12	44.4444	5.18094e-09	RB1, BATF3, RARG, NR6A1, SOX1, RFX5, NR1I2, RARA, NFE2L3, PAX3, PROX1, HOPX	25	1002	20431	9.78731	5.38816e-06	2.99343e-07	2.67394e-07	KEGG_PATHWAY	mmu05220:Chronic myeloid leukemia	4	2.5	0.0124944	SMAD4, SMAD3, NFKB1, RELA	63	76	9718	8.11863	0.821383	0.0611332	0.0468539	GOTERM_BP_ALL	GO:0031327~negative regulation of cellular biosynthetic process	23	62.1622	4.30945e-12	SMAD2, NOTCH3, WDHD1, FOXC1, NOTCH4, NR2F1, HMGB2, NR2F2, ZBTB5, TERF1, GATA2, TERF2, ELK3, HMBOX1, MNT, SOX18, MIER1, ADNP, CIC, MAF1, ZBTB7A, ZFPM1, GABPA	37	2475	20431	5.13146	5.50747e-09	2.39456e-10	2.2278e-10	KEGG_PATHWAY	mmu04657:IL-17 signaling pathway	4	5.06329	0.0140766	CEBPB, JUN, JUND, FOS	54	93	9718	7.74034	0.843881
GOTERM_BP_ALL	GO:0045892~negative regulation of DNA-templated transcription	13	48.1481	1.13989e-08	RB1, BATF3, RARG, NR1I2, PAX3, PROX1, RUNX2, HOPX, NR6A1, SOX1, RFX5, RARA, NFE2L3	25	1386	20431	7.66531	1.18548e-05	6.23941e-07	5.57347e-07	KEGG_PATHWAY	mmu04110:Cell cycle	5	3.125	0.0177143	RBL2, SMAD4, TFDP1, SMAD3, PDS5B	63	157	9718	4.91255	0.913586	0.0836846	0.0641378	GOTERM_BP_ALL	GO:0009890~negative regulation of biosynthetic process	23	62.1622	5.77317e-12	SMAD2, NOTCH3, WDHD1, FOXC1, NOTCH4, NR2F1, HMGB2, NR2F2, ZBTB5, TERF1, GATA2, TERF2, ELK3, HMBOX1, MNT, SOX18, MIER1, ADNP, CIC, MAF1, ZBTB7A, ZFPM1, GABPA	37	2511	20431	5.05789	7.3781e-09	3.07421e-10	2.86013e-10	KEGG_PATHWAY	mmu01522:Endocrine resistance	4	5.06329	0.0140766	NOTCH2, JUN, SP1, FOS	54	93	9718	7.74034	0.843881
GOTERM_BP_ALL	GO:1902679~negative regulation of RNA biosynthetic process	13	48.1481	1.21612e-08	RB1, BATF3, RARG, NR1I2, PAX3, PROX1, RUNX2, HOPX, NR6A1, SOX1, RFX5, RARA, NFE2L3	25	1394	20431	7.62132	1.26476e-05	6.32383e-07	5.64888e-07	KEGG_PATHWAY	mmu04934:Cushing syndrome	5	3.125	0.0196394	ATF2, TCF7L2, CREB3L2, ARNT, PBX1	63	162	9718	4.76092	0.933952	0.087096	0.0667524	GOTERM_BP_ALL	GO:0051253~negative regulation of RNA metabolic process	19	51.3514	8.70909e-12	SMAD2, NOTCH3, FOXC1, NOTCH4, NR2F1, HMGB2, NR2F2, ZBTB5, GATA2, ELK3, HMBOX1, MNT, SOX18, MIER1, CIC, MAF1, ZBTB7A, ZFPM1, GABPA	37	1499	20431	6.99906	1.11303e-08	4.45209e-10	4.14204e-10	KEGG_PATHWAY	mmu04022:cGMP-PKG signaling pathway	5	6.32911	0.0141497	MEF2A, MEF2C, CREB1, NFATC2, NFATC1	54	172	9718	5.23148	0.845391
GOTERM_BP_ALL	GO:0019222~regulation of metabolic process	23	85.1852	2.12487e-08	RB1, BATF3, RARG, TSC22D1, TSHZ2, GSX2, NR1I2, PAX3, PROX1, RUNX2, HOPX, NPAS3, TADA2A, NR6A1, SOX1, PAX7, RFX5, RARA, NFE2L3, ZKSCAN2, E2F2, TFAM, OTX1	25	7373	20431	2.54937	2.20984e-05	1.05232e-06	9.40003e-07	KEGG_PATHWAY	mmu04710:Circadian rhythm	3	1.875	0.0197079	BHLHE40, CLOCK, NPAS2	63	34	9718	13.6106	0.934581	0.087096	0.0667524	GOTERM_BP_ALL	GO:0010604~positive regulation of macromolecule metabolic process	26	70.2703	1.17871e-11	NOTCH3, FOXC1, NOTCH4, HMGB2, WIZ, MEOX2, GATA2, MEOX1, ELK3, HMBOX1, SOX17, SOX18, E2F4, GABPA, SMAD2, MGA, NR2F1, NR2F2, TERF1, USF2, TERF2, TEF, FIZ1, ADNP, ERG, ZFPM1	37	3619	20431	3.9671	1.50638e-08	5.79379e-10	5.39031e-10	KEGG_PATHWAY	mmu04668:TNF signaling pathway	4	5.06329	0.0263358	CEBPB, JUN, CREB1, FOS	54	118	9718	6.10044	0.969688
GOTERM_BP_ALL	GO:0010557~positive regulation of macromolecule biosynthetic process	16	59.2593	2.45005e-08	RB1, RARG, TSC22D1, NR1I2, PAX3, PROX1, RUNX2, NPAS3, NR6A1, SOX1, PAX7, RFX5, RARA, E2F2, TFAM, OTX1	25	2693	20431	4.85549	2.54802e-05	1.15821e-06	1.03459e-06	KEGG_PATHWAY	mmu05160:Hepatitis C	5	3.125	0.0216898	RXRA, IRF3, STAT1, NFKB1, RELA	63	167	9718	4.61838	0.950422	0.0928594	0.0711696	GOTERM_BP_ALL	GO:0010557~positive regulation of macromolecule biosynthetic process	23	62.1622	2.36551e-11	SMAD2, NOTCH3, FOXC1, MGA, NOTCH4, NR2F1, HMGB2, NR2F2, MEOX2, GATA2, MEOX1, USF2, TERF2, ELK3, HMBOX1, TEF, SOX17, SOX18, FIZ1, E2F4, ERG, ZFPM1, GABPA	37	2693	20431	4.71606	3.02312e-08	1.11968e-09	1.0417e-09	KEGG_PATHWAY	mmu04660:T cell receptor signaling pathway	4	5.06329	0.0286933	JUN, NFATC2, NFATC1, FOS	54	122	9718	5.90043	0.977936
GOTERM_BP_ALL	GO:0051253~negative regulation of RNA metabolic process	13	48.1481	2.74514e-08	RB1, BATF3, RARG, NR1I2, PAX3, PROX1, RUNX2, HOPX, NR6A1, SOX1, RFX5, RARA, NFE2L3	25	1499	20431	7.08747	2.85491e-05	1.24128e-06	1.1088e-06	KEGG_PATHWAY	mmu05225:Hepatocellular carcinoma	5	3.125	0.0252356	TCF7L2, SMAD4, SMAD3, SMARCC2, ARID1B	63	175	9718	4.40726	0.969853	0.104766	0.0802952	GOTERM_BP_ALL	GO:0031328~positive regulation of cellular biosynthetic process	23	62.1622	4.10216e-11	SMAD2, NOTCH3, FOXC1, MGA, NOTCH4, NR2F1, HMGB2, NR2F2, MEOX2, GATA2, MEOX1, USF2, TERF2, ELK3, HMBOX1, TEF, SOX17, SOX18, FIZ1, E2F4, ERG, ZFPM1, GABPA	37	2768	20431	4.58828	5.24256e-08	1.87235e-09	1.74195e-09	KEGG_PATHWAY	mmu04915:Estrogen signaling pathway	4	5.06329	0.0364185	JUN, CREB1, SP1, FOS	54	134	9718	5.37203	0.992248
GOTERM_BP_ALL	GO:0031328~positive regulation of cellular biosynthetic process	16	59.2593	3.57505e-08	RB1, RARG, TSC22D1, NR1I2, PAX3, PROX1, RUNX2, NPAS3, NR6A1, SOX1, PAX7, RFX5, RARA, E2F2, TFAM, OTX1	25	2768	20431	4.72393	3.71798e-05	1.54919e-06	1.38384e-06	KEGG_PATHWAY	mmu04620:Toll-like receptor signaling pathway	4	2.5	0.0285579	IRF3, STAT1, NFKB1, RELA	63	104	9718	5.93284	0.981115	0.11331	0.0868435	GOTERM_BP_ALL	GO:0000122~negative regulation of transcription by RNA polymerase II	16	43.2432	4.34996e-11	NOTCH3, FOXC1, NOTCH4, NR2F1, HMGB2, NR2F2, ZBTB5, GATA2, HMBOX1, MNT, SOX18, MIER1, CIC, ZBTB7A, ZFPM1, GABPA	37	1002	20431	8.81739	5.55925e-08	1.91698e-09	1.78348e-09	KEGG_PATHWAY	mmu05135:Yersinia infection	4	5.06329	0.0378004	JUN, NFATC2, NFATC1, FOS	54	136	9718	5.29303	0.993577
GOTERM_BP_ALL	GO:0009891~positive regulation of biosynthetic process	16	59.2593	4.72863e-08	RB1, RARG, TSC22D1, NR1I2, PAX3, PROX1, RUNX2, NPAS3, NR6A1, SOX1, PAX7, RFX5, RARA, E2F2, TFAM, OTX1	25	2825	20431	4.62862	4.91765e-05	1.96711e-06	1.75716e-06	KEGG_PATHWAY	mmu04151:PI3K-Akt signaling pathway	7	4.375	0.0289478	RBL2, ATF2, RXRA, CREB3L2, FOXO3, NFKB1, RELA	63	367	9718	2.94217	0.982126	0.11331	0.0868435	GOTERM_BP_ALL	GO:0009891~positive regulation of biosynthetic process	23	62.1622	6.16465e-11	SMAD2, NOTCH3, FOXC1, MGA, NOTCH4, NR2F1, HMGB2, NR2F2, MEOX2, GATA2, MEOX1, USF2, TERF2, ELK3, HMBOX1, TEF, SOX17, SOX18, FIZ1, E2F4, ERG, ZFPM1, GABPA	37	2825	20431	4.4957	7.87842e-08	2.62614e-09	2.44326e-09	KEGG_PATHWAY	mmu04330:Notch signaling pathway	3	3.79747	0.0461359	NOTCH2, RBPJL, RBPJ	54	63	9718	8.56966	0.997945
GOTERM_BP_ALL	GO:0045934~negative regulation of nucleobase-containing compound metabolic process	13	48.1481	6.88351e-08	RB1, BATF3, RARG, NR1I2, PAX3, PROX1, RUNX2, HOPX, NR6A1, SOX1, RFX5, RARA, NFE2L3	25	1628	20431	6.52587	7.15859e-05	2.7534e-06	2.45953e-06	KEGG_PATHWAY	mmu04931:Insulin resistance	4	2.5	0.0329537	CREB3L2, NFKB1, RELA, FOXO1	63	110	9718	5.60924	0.989854	0.125407	0.0961149	GOTERM_BP_ALL	GO:0031324~negative regulation of cellular metabolic process	23	62.1622	6.70869e-11	SMAD2, NOTCH3, WDHD1, FOXC1, NOTCH4, NR2F1, HMGB2, NR2F2, ZBTB5, TERF1, GATA2, TERF2, ELK3, HMBOX1, MNT, SOX18, MIER1, ADNP, CIC, MAF1, ZBTB7A, ZFPM1, GABPA	37	2837	20431	4.47668	8.5737e-08	2.76571e-09	2.57311e-09	KEGG_PATHWAY	mmu05418:Fluid shear stress and atherosclerosis	4	5.06329	0.0466498	MEF2A, JUN, MEF2C, FOS	54	148	9718	4.86386	0.998085
GOTERM_BP_ALL	GO:0031325~positive regulation of cellular metabolic process	16	59.2593	5.46246e-07	RB1, RARG, TSC22D1, NR1I2, PAX3, PROX1, RUNX2, NPAS3, NR6A1, SOX1, PAX7, RFX5, RARA, E2F2, TFAM, OTX1	25	3384	20431	3.86402	0.000567934	2.10406e-05	1.87949e-05	KEGG_PATHWAY	mmu04625:C-type lectin receptor signaling pathway	4	2.5	0.0344933	STAT1, NFKB1, RELA, RELB	63	112	9718	5.50907	0.991844	0.127718	0.0978863	GOTERM_BP_ALL	GO:0009893~positive regulation of metabolic process	26	70.2703	1.00847e-10	NOTCH3, FOXC1, NOTCH4, HMGB2, WIZ, MEOX2, GATA2, MEOX1, ELK3, HMBOX1, SOX17, SOX18, E2F4, GABPA, SMAD2, MGA, NR2F1, NR2F2, TERF1, USF2, TERF2, TEF, FIZ1, ADNP, ERG, ZFPM1	37	3978	20431	3.60908	1.28883e-07	4.02759e-09	3.74711e-09	KEGG_PATHWAY	mmu05163:Human cytomegalovirus infection	5	6.32911	0.049217	CREB1, SP1, STAT3, NFATC2, NFATC1	54	254	9718	3.54258	0.998655
GOTERM_BP_ALL	GO:0045165~cell fate commitment	7	25.9259	8.26205e-07	SOX1, PAX7, GSX2, RARA, PAX3, PROX1, RUNX2	25	289	20431	19.7947	0.000858884	3.06876e-05	2.74123e-05	KEGG_PATHWAY	mmu04935:Growth hormone synthesis, secretion and action	4	2.5	0.0385036	ATF2, STAT1, CREB3L2, JUNB	63	117	9718	5.27364	0.995389	0.138816	0.106391	GOTERM_BP_ALL	GO:0031325~positive regulation of cellular metabolic process	24	64.8649	2.56406e-10	SMAD2, NOTCH3, FOXC1, MGA, NOTCH4, NR2F1, HMGB2, NR2F2, MEOX2, GATA2, MEOX1, USF2, TERF2, ELK3, HMBOX1, TEF, SOX17, SOX18, FIZ1, E2F4, ADNP, ERG, ZFPM1, GABPA	37	3384	20431	3.91624	3.27687e-07	9.9299e-09	9.23838e-09	KEGG_PATHWAY	mmu05031:Amphetamine addiction	3	3.79747	0.0542936	JUN, CREB1, FOS	54	69	9718	7.82448	0.999333
GOTERM_BP_ALL	GO:0010604~positive regulation of macromolecule metabolic process	16	59.2593	1.33595e-06	RB1, RARG, TSC22D1, NR1I2, PAX3, PROX1, RUNX2, NPAS3, NR6A1, SOX1, PAX7, RFX5, RARA, E2F2, TFAM, OTX1	25	3619	20431	3.61311	0.00138843	4.79101e-05	4.27966e-05	KEGG_PATHWAY	mmu04926:Relaxin signaling pathway	4	2.5	0.0499917	ATF2, CREB3L2, NFKB1, RELA	63	130	9718	4.74628	0.999112	0.175612	0.134593	GOTERM_BP_ALL	GO:0010605~negative regulation of macromolecule metabolic process	23	62.1622	3.99196e-10	SMAD2, NOTCH3, WDHD1, FOXC1, NOTCH4, NR2F1, HMGB2, NR2F2, ZBTB5, TERF1, GATA2, TERF2, ELK3, HMBOX1, MNT, SOX18, MIER1, ADNP, CIC, MAF1, ZBTB7A, ZFPM1, GABPA	37	3104	20431	4.09161	5.10172e-07	1.50051e-08	1.39601e-08	KEGG_PATHWAY	mmu05160:Hepatitis C	4	5.06329	0.0625609	STAT2, STAT3, NR1H3, IRF9	54	167	9718	4.31049	0.999789
GOTERM_BP_ALL	GO:0048663~neuron fate commitment	5	18.5185	3.34421e-06	SOX1, PAX7, GSX2, PAX3, PROX1	25	89	20431	45.9124	0.00347194	0.000115933	0.000103559	KEGG_PATHWAY	mmu05167:Kaposi sarcoma-associated herpesvirus infection	5	3.125	0.0536169	TCF7L2, IRF3, STAT1, NFKB1, RELA	63	223	9718	3.45861	0.999474	0.183638	0.140744	GOTERM_BP_ALL	GO:0009892~negative regulation of metabolic process	23	62.1622	1.76884e-09	SMAD2, NOTCH3, WDHD1, FOXC1, NOTCH4, NR2F1, HMGB2, NR2F2, ZBTB5, TERF1, GATA2, TERF2, ELK3, HMBOX1, MNT, SOX18, MIER1, ADNP, CIC, MAF1, ZBTB7A, ZFPM1, GABPA	37	3349	20431	3.79228	2.26058e-06	6.45881e-08	6.00901e-08	KEGG_PATHWAY	mmu05133:Pertussis	3	3.79747	0.0658932	JUN, IRF8, FOS	54	77	9718	7.01154	0.999868
GOTERM_BP_ALL	GO:0009893~positive regulation of metabolic process	16	59.2593	4.63173e-06	RB1, RARG, TSC22D1, NR1I2, PAX3, PROX1, RUNX2, NPAS3, NR6A1, SOX1, PAX7, RFX5, RARA, E2F2, TFAM, OTX1	25	3978	20431	3.28704	0.00480543	0.000155387	0.000138803	KEGG_PATHWAY	mmu05169:Epstein-Barr virus infection	5	3.125	0.0572826	IRF3, STAT1, NFKB1, RELA, RELB	63	228	9718	3.38276	0.999691	0.191408	0.146699	GOTERM_BP_ALL	GO:0050794~regulation of cellular process	37	100	4.12048e-08	NOTCH3, FOXC1, GMEB2, NOTCH4, HMGB2, WIZ, HMGB3, MEOX2, ZBTB5, GATA2, MEOX1, ELK3, HMBOX1, MNT, SOX17, SOX18, MIER1, E2F4, MAF1, CIC, ZBTB7A, ZFP37, GABPA, SMAD2, WDHD1, EMX2, MGA, NR2F1, NR2F2, TERF1, USF2, TERF2, TEF, FIZ1, ADNP, ERG, ZFPM1	37	12746	20431	1.60293	5.26584e-05	1.46277e-06	1.3609e-06	KEGG_PATHWAY	mmu04630:JAK-STAT signaling pathway	4	5.06329	0.0661963	STAT2, STAT3, STAT6, IRF9	54	171	9718	4.20966	0.999873
GOTERM_BP_ALL	GO:0010558~negative regulation of macromolecule biosynthetic process	13	48.1481	5.16825e-06	RB1, BATF3, RARG, NR1I2, PAX3, PROX1, RUNX2, HOPX, NR6A1, SOX1, RFX5, RARA, NFE2L3	25	2424	20431	4.38289	0.00536057	0.000167968	0.000150041	KEGG_PATHWAY	mmu04371:Apelin signaling pathway	4	2.5	0.0588184	EGR1, SMAD4, SMAD3, MEF2D	63	139	9718	4.43896	0.999753	0.19186	0.147046	GOTERM_BP_ALL	GO:0048523~negative regulation of cellular process	26	70.2703	1.11748e-07	NOTCH3, FOXC1, NOTCH4, HMGB2, HMGB3, MEOX2, ZBTB5, GATA2, ELK3, HMBOX1, MNT, SOX17, SOX18, MIER1, MAF1, CIC, ZBTB7A, GABPA, SMAD2, WDHD1, NR2F1, NR2F2, TERF1, TERF2, ADNP, ZFPM1	37	5474	20431	2.62275	0.000142803	3.85983e-06	3.59103e-06	KEGG_PATHWAY	mmu05225:Hepatocellular carcinoma	4	5.06329	0.0699276	SMARCE1, SMARCC1, ARID1A, ARID2	54	175	9718	4.11344	0.999925
GOTERM_BP_ALL	GO:0031327~negative regulation of cellular biosynthetic process	13	48.1481	6.43761e-06	RB1, BATF3, RARG, NR1I2, PAX3, PROX1, RUNX2, HOPX, NR6A1, SOX1, RFX5, RARA, NFE2L3	25	2475	20431	4.29257	0.00667277	0.000202882	0.000181228	KEGG_PATHWAY	mmu05162:Measles	4	2.5	0.0650858	IRF3, STAT1, NFKB1, RELA	63	145	9718	4.25528	0.999901	0.207367	0.158931	GOTERM_BP_ALL	GO:0050789~regulation of biological process	37	100	2.74882e-07	NOTCH3, FOXC1, GMEB2, NOTCH4, HMGB2, WIZ, HMGB3, MEOX2, ZBTB5, GATA2, MEOX1, ELK3, HMBOX1, MNT, SOX17, SOX18, MIER1, E2F4, MAF1, CIC, ZBTB7A, ZFP37, GABPA, SMAD2, WDHD1, EMX2, MGA, NR2F1, NR2F2, TERF1, USF2, TERF2, TEF, FIZ1, ADNP, ERG, ZFPM1	37	13435	20431	1.52073	0.000351237	9.24471e-06	8.60091e-06	KEGG_PATHWAY	mmu04217:Necroptosis	4	5.06329	0.0718288	STAT2, STAT3, STAT6, IRF9	54	177	9718	4.06696	0.999943
GOTERM_BP_ALL	GO:0009890~negative regulation of biosynthetic process	13	48.1481	7.49359e-06	RB1, BATF3, RARG, NR1I2, PAX3, PROX1, RUNX2, HOPX, NR6A1, SOX1, RFX5, RARA, NFE2L3	25	2511	20431	4.23103	0.00776307	0.000229216	0.000204751	KEGG_PATHWAY	mmu05226:Gastric cancer	4	2.5	0.0705357	TCF7L2, SMAD4, RXRA, SMAD3	63	150	9718	4.11344	0.999956	0.214984	0.164769	GOTERM_BP_ALL	GO:0035239~tube morphogenesis	11	29.7297	7.53257e-07	SMAD2, NOTCH3, FOXC1, EMX2, SOX17, SOX18, NOTCH4, NR2F2, MEOX2, GATA2, ELK3	37	794	20431	7.64998	0.0009622	2.46837e-05	2.29647e-05	KEGG_PATHWAY	mmu03083:Polycomb repressive complex	3	3.79747	0.081431	YY1, YY2, MAX	54	87	9718	6.20562	0.999985
GOTERM_BP_ALL	GO:0031324~negative regulation of cellular metabolic process	13	48.1481	2.66555e-05	RB1, BATF3, RARG, NR1I2, PAX3, PROX1, RUNX2, HOPX, NR6A1, SOX1, RFX5, RARA, NFE2L3	25	2837	20431	3.74484	0.0273413	0.000792049	0.000707513	KEGG_PATHWAY	mmu05031:Amphetamine addiction	3	1.875	0.0715644	ATF2, CREB3L2, FOSB	63	69	9718	6.70669	0.999962	0.214984	0.164769	GOTERM_BP_ALL	GO:0048519~negative regulation of biological process	26	70.2703	8.09613e-07	NOTCH3, FOXC1, NOTCH4, HMGB2, HMGB3, MEOX2, ZBTB5, GATA2, ELK3, HMBOX1, MNT, SOX17, SOX18, MIER1, MAF1, CIC, ZBTB7A, GABPA, SMAD2, WDHD1, NR2F1, NR2F2, TERF1, TERF2, ADNP, ZFPM1	37	6015	20431	2.38685	0.00103415	2.58671e-05	2.40657e-05	KEGG_PATHWAY	mmu05231:Choline metabolism in cancer	3	3.79747	0.0996781	JUN, SP1, FOS	54	98	9718	5.50907	0.999999
GOTERM_BP_ALL	GO:0050793~regulation of developmental process	13	48.1481	3.12171e-05	RB1, RARG, TSC22D1, GSX2, PAX3, PROX1, RUNX2, HOPX, TADA2A, SOX1, PAX7, RARA, E2F2	25	2881	20431	3.68765	0.0319449	0.000901826	0.000805574	KEGG_PATHWAY	mmu05140:Leishmaniasis	3	1.875	0.0733752	STAT1, NFKB1, RELA	63	70	9718	6.61088	0.999971	0.214984	0.164769	GOTERM_BP_ALL	GO:0065007~biological regulation	37	100	8.71444e-07	NOTCH3, FOXC1, GMEB2, NOTCH4, HMGB2, WIZ, HMGB3, MEOX2, ZBTB5, GATA2, MEOX1, ELK3, HMBOX1, MNT, SOX17, SOX18, MIER1, E2F4, MAF1, CIC, ZBTB7A, ZFP37, GABPA, SMAD2, WDHD1, EMX2, MGA, NR2F1, NR2F2, TERF1, USF2, TERF2, TEF, FIZ1, ADNP, ERG, ZFPM1	37	13872	20431	1.47282	0.00111309	2.71635e-05	2.52719e-05	GOTERM_BP_ALL	GO:0045893~positive regulation of DNA-templated transcription	67	84.8101	5.04861e-60	ATF1, YEATS4, IKZF1, RBPJ, IKZF2, BACH1, IKZF3, YY1, YY2, NFKBIZ, ARID2, MEF2A, SMARCC1, MEF2C, TFE3, TFEB, ARID5A, MITF, FOS, ARID1A, RUNX3, ETV6, RUNX1, FOXP1, DNAJC2, ELF1, ZEB2, CREB1, IRF4, ZFP42, TFEC, IRF2, IRF8, IRF5, ATF3, IRF9, NOTCH2, RBPJL, CEBPB, CBFB, MAX, MAZ, CREM, NRF1, RXRB, ZKSCAN3, STAT6, JUN, POU2F1, JUND, NFYA, STAT2, STAT3, HMGA1, SMARCA5, FOXJ2, CDC5L, NFATC2, NR1H3, NFATC…	79	1658	20431	10.4509	1.16471e-56
GOTERM_BP_ALL	GO:0009887~animal organ morphogenesis	9	33.3333	3.23608e-05	RARG, SOX1, PAX7, GSX2, RARA, PAX3, OTX1, PROX1, RUNX2	25	1151	20431	6.39023	0.0330957	0.0009096	0.000812518	KEGG_PATHWAY	mmu04920:Adipocytokine signaling pathway	3	1.875	0.0770412	RXRA, NFKB1, RELA	63	72	9718	6.42725	0.999983	0.214984	0.164769	GOTERM_BP_ALL	GO:0048514~blood vessel morphogenesis	9	24.3243	1.58081e-06	NOTCH3, FOXC1, SOX17, SOX18, NOTCH4, NR2F2, MEOX2, GATA2, ELK3	37	484	20431	10.268	0.00201824	4.71073e-05	4.38267e-05	GOTERM_BP_ALL	GO:1902680~positive regulation of RNA biosynthetic process	67	84.8101	5.69113e-60	ATF1, YEATS4, IKZF1, RBPJ, IKZF2, BACH1, IKZF3, YY1, YY2, NFKBIZ, ARID2, MEF2A, SMARCC1, MEF2C, TFE3, TFEB, ARID5A, MITF, FOS, ARID1A, RUNX3, ETV6, RUNX1, FOXP1, DNAJC2, ELF1, ZEB2, CREB1, IRF4, ZFP42, TFEC, IRF2, IRF8, IRF5, ATF3, IRF9, NOTCH2, RBPJL, CEBPB, CBFB, MAX, MAZ, CREM, NRF1, RXRB, ZKSCAN3, STAT6, JUN, POU2F1, JUND, NFYA, STAT2, STAT3, HMGA1, SMARCA5, FOXJ2, CDC5L, NFATC2, NR1H3, NFATC…	79	1661	20431	10.432	1.31294e-56
GOTERM_BP_ALL	GO:0021515~cell differentiation in spinal cord	4	14.8148	4.90137e-05	SOX1, PAX7, GSX2, PAX3	25	61	20431	53.5895	0.049698	0.00134143	0.00119826	KEGG_PATHWAY	mmu04622:RIG-I-like receptor signaling pathway	3	1.875	0.0770412	IRF3, NFKB1, RELA	63	72	9718	6.42725	0.999983	0.214984	0.164769	GOTERM_BP_ALL	GO:0048646~anatomical structure formation involved in morphogenesis	12	32.4324	1.58499e-06	SMAD2, NOTCH3, FOXC1, SOX17, SOX18, NOTCH4, MEOX2, GATA2, MEOX1, ZFPM1, GABPA, ELK3	37	1085	20431	6.10716	0.00202356	4.71073e-05	4.38267e-05	GOTERM_BP_ALL	GO:0051254~positive regulation of RNA metabolic process	67	84.8101	1.2034e-57	ATF1, YEATS4, IKZF1, RBPJ, IKZF2, BACH1, IKZF3, YY1, YY2, NFKBIZ, ARID2, MEF2A, SMARCC1, MEF2C, TFE3, TFEB, ARID5A, MITF, FOS, ARID1A, RUNX3, ETV6, RUNX1, FOXP1, DNAJC2, ELF1, ZEB2, CREB1, IRF4, ZFP42, TFEC, IRF2, IRF8, IRF5, ATF3, IRF9, NOTCH2, RBPJL, CEBPB, CBFB, MAX, MAZ, CREM, NRF1, RXRB, ZKSCAN3, STAT6, JUN, POU2F1, JUND, NFYA, STAT2, STAT3, HMGA1, SMARCA5, FOXJ2, CDC5L, NFATC2, NR1H3, NFATC…	79	1801	20431	9.62108	2.77624e-54
GOTERM_BP_ALL	GO:0010605~negative regulation of macromolecule metabolic process	13	48.1481	6.66347e-05	RB1, BATF3, RARG, NR1I2, PAX3, PROX1, RUNX2, HOPX, NR6A1, SOX1, RFX5, RARA, NFE2L3	25	3104	20431	3.42272	0.0669555	0.00175525	0.00156791	KEGG_PATHWAY	mmu04927:Cortisol synthesis and secretion	3	1.875	0.0770412	ATF2, CREB3L2, PBX1	63	72	9718	6.42725	0.999983	0.214984	0.164769	GOTERM_BP_ALL	GO:0035295~tube development	12	32.4324	1.65788e-06	SMAD2, NOTCH3, FOXC1, EMX2, SOX17, SOX18, NOTCH4, NR2F2, MEOX2, CIC, GATA2, ELK3	37	1090	20431	6.07915	0.00211653	4.8154e-05	4.48005e-05	GOTERM_BP_ALL	GO:0045944~positive regulation of transcription by RNA polymerase II	61	77.2152	6.79433e-56	ATF1, IKZF1, RBPJ, IKZF2, BACH1, IKZF3, YY1, YY2, NFKBIZ, ARID2, MEF2A, SMARCC1, MEF2C, TFE3, TFEB, ARID5A, MITF, FOS, ETV6, RUNX1, FOXP1, ELF1, ZEB2, CREB1, IRF4, ZFP42, TFEC, IRF2, IRF8, IRF5, ATF3, IRF9, NOTCH2, RBPJL, CEBPB, CBFB, MAX, MAZ, CREM, NRF1, RXRB, STAT6, JUN, POU2F1, JUND, NFYA, STAT2, STAT3, HMGA1, SMARCA5, FOXJ2, CDC5L, NFATC2, NR1H3, NFATC1, MAFA, FLI1, NFKB2, MAFB, SP1, REL	79	1317	20431	11.9786	1.56745e-52
GOTERM_BP_ALL	GO:2000026~regulation of multicellular organismal development	10	37.037	6.75096e-05	RB1, RARG, TADA2A, TSC22D1, GSX2, RARA, E2F2, PROX1, RUNX2, HOPX	25	1671	20431	4.89072	0.0678042	0.00175525	0.00156791	KEGG_PATHWAY	mmu05163:Human cytomegalovirus infection	5	3.125	0.0784614	ATF2, IRF3, CREB3L2, NFKB1, RELA	63	254	9718	3.0365	0.999986	0.214984	0.164769	GOTERM_BP_ALL	GO:0048522~positive regulation of cellular process	26	70.2703	2.46964e-06	NOTCH3, FOXC1, NOTCH4, HMGB2, WIZ, MEOX2, GATA2, MEOX1, ELK3, HMBOX1, SOX17, SOX18, E2F4, GABPA, SMAD2, MGA, NR2F1, NR2F2, TERF1, USF2, TERF2, TEF, FIZ1, ADNP, ERG, ZFPM1	37	6350	20431	2.26093	0.00315123	7.01377e-05	6.52533e-05	GOTERM_BP_ALL	GO:0045935~positive regulation of nucleobase-containing compound metabolic process	68	86.0759	7.00397e-56	ATF1, YEATS4, IKZF1, RBPJ, IKZF2, BACH1, IKZF3, YY1, YY2, NFKBIZ, ARID2, MEF2A, SMARCC1, MEF2C, TFE3, TFEB, ARID5A, MITF, FOS, ARID1A, RUNX3, ETV6, RUNX1, FOXP1, DNAJC2, ELF1, ZEB2, CREB1, IRF4, ZFP42, TFEC, IRF2, IRF8, IRF5, ATF3, IRF9, NOTCH2, RBPJL, CEBPB, CBFB, MAX, MAZ, CREM, NRF1, RXRB, ZKSCAN3, STAT6, SMARCE1, JUN, POU2F1, JUND, NFYA, STAT2, STAT3, HMGA1, SMARCA5, FOXJ2, CDC5L, NFATC2, NR1…	79	2034	20431	8.6461	1.61582e-52
GOTERM_BP_ALL	GO:0048522~positive regulation of cellular process	18	66.6667	7.17761e-05	RB1, RARG, TSC22D1, GSX2, NR1I2, PAX3, PROX1, RUNX2, HOPX, NPAS3, NR6A1, SOX1, PAX7, RFX5, RARA, E2F2, TFAM, OTX1	25	6350	20431	2.31659	0.0719315	0.00182066	0.00162634	KEGG_PATHWAY	mmu04918:Thyroid hormone synthesis	3	1.875	0.0807644	ATF2, CREB3L2, TTF1	63	74	9718	6.25354	0.99999	0.216955	0.16628	GOTERM_BP_ALL	GO:0001525~angiogenesis	8	21.6216	3.03721e-06	NOTCH3, FOXC1, SOX17, SOX18, NOTCH4, MEOX2, GATA2, ELK3	37	367	20431	12.0368	0.00387403	8.43815e-05	7.85052e-05	GOTERM_BP_ALL	GO:0006357~regulation of transcription by RNA polymerase II	72	91.1392	7.85141e-56	ATF1, YEATS4, IKZF1, RBPJ, IKZF2, BACH1, IKZF3, YY1, YY2, NFKBIZ, ARID2, MEF2A, TSC22D4, SMARCC1, MEF2C, TFE3, TFEB, ARID5A, MITF, FOS, ARID1A, RUNX3, ETV6, RUNX1, FOXP1, HIC2, ELF1, ZEB2, RBL1, CREB1, IRF4, ZFP42, TFEC, IRF2, IRF8, IRF5, ATF3, IRF9, NOTCH2, RBPJL, CEBPB, CBFB, MAX, MAZ, CREM, NRF1, NR2C1, RXRB, ZKSCAN3, STAT6, SMARCE1, DR1, JUN, POU2F1, JUND, NFYA, STAT2, STAT3, HMGA1, SMARCA5, …	79	2584	20431	7.20614	1.81132e-52
GOTERM_BP_ALL	GO:0051216~cartilage development	5	18.5185	8.60282e-05	RB1, RARG, PAX7, RARA, RUNX2	25	203	20431	20.1291	0.0855872	0.00213022	0.00190286	KEGG_PATHWAY	mmu05133:Pertussis	3	1.875	0.0864522	IRF3, NFKB1, RELA	63	77	9718	6.00989	0.999996	0.227768	0.174567	GOTERM_BP_ALL	GO:0009952~anterior/posterior pattern specification	7	18.9189	3.57914e-06	SMAD2, FOXC1, EMX2, SOX17, NR2F2, MEOX2, MEOX1	37	240	20431	16.1055	0.0045637	9.73221e-05	9.05445e-05	GOTERM_BP_ALL	GO:0006355~regulation of DNA-templated transcription	74	93.6709	9.39802e-49	ATF1, NAB2, YEATS4, IKZF1, RBPJ, IKZF2, BACH1, IKZF3, YY1, YY2, NFKBIZ, ARID2, MEF2A, TSC22D4, SMARCC1, MEF2C, TFE3, TFEB, ARID5A, MITF, FOS, ARID1A, RUNX3, ETV6, RUNX1, FOXP1, DNAJC2, HIC2, ELF1, ZEB2, RBL1, CREB1, IRF4, ZFP42, TFEC, IRF2, IRF8, IRF5, ATF3, IRF9, NOTCH2, RBPJL, CEBPB, CBFB, MAX, MAZ, CREM, NRF1, NR2C1, RXRB, ZKSCAN3, STAT6, SMARCE1, DR1, JUN, POU2F1, JUND, NFYA, STAT2, STAT3, HM…	79	3642	20431	5.25478	2.16812e-45
GOTERM_BP_ALL	GO:0021527~spinal cord association neuron differentiation	3	11.1111	0.00010234	PAX7, GSX2, PAX3	25	13	20431	188.594	0.10097	0.0024752	0.00221102	KEGG_PATHWAY	mmu04623:Cytosolic DNA-sensing pathway	3	1.875	0.0961904	IRF3, NFKB1, RELA	63	82	9718	5.64344	0.999999	0.248643	0.190566	GOTERM_BP_ALL	GO:0030154~cell differentiation	21	56.7568	5.8899e-06	SMAD2, NOTCH3, EMX2, FOXC1, MGA, NOTCH4, NR2F1, HMGB2, NR2F2, GATA2, MEOX1, ELK3, SOX17, SOX18, E2F4, ADNP, ERG, ZFP37, ZBTB7A, ZFPM1, GABPA	37	4299	20431	2.69737	0.00749906	0.000154772	0.000143993	GOTERM_BP_ALL	GO:2001141~regulation of RNA biosynthetic process	74	93.6709	1.14694e-48	ATF1, NAB2, YEATS4, IKZF1, RBPJ, IKZF2, BACH1, IKZF3, YY1, YY2, NFKBIZ, ARID2, MEF2A, TSC22D4, SMARCC1, MEF2C, TFE3, TFEB, ARID5A, MITF, FOS, ARID1A, RUNX3, ETV6, RUNX1, FOXP1, DNAJC2, HIC2, ELF1, ZEB2, RBL1, CREB1, IRF4, ZFP42, TFEC, IRF2, IRF8, IRF5, ATF3, IRF9, NOTCH2, RBPJL, CEBPB, CBFB, MAX, MAZ, CREM, NRF1, NR2C1, RXRB, ZKSCAN3, STAT6, SMARCE1, DR1, JUN, POU2F1, JUND, NFYA, STAT2, STAT3, HM…	79	3652	20431	5.24039	2.646e-45
GOTERM_BP_ALL	GO:0021953~central nervous system neuron differentiation	5	18.5185	0.000105495	SOX1, PAX7, GSX2, PAX3, PROX1	25	214	20431	19.0944	0.103915	0.00249351	0.00222737	KEGG_PATHWAY	mmu05164:Influenza A	4	2.5	0.0981057	IRF3, STAT1, NFKB1, RELA	63	173	9718	3.56657	0.999999	0.248898	0.190761	GOTERM_BP_ALL	GO:0048869~cellular developmental process	21	56.7568	5.93412e-06	SMAD2, NOTCH3, EMX2, FOXC1, MGA, NOTCH4, NR2F1, HMGB2, NR2F2, GATA2, MEOX1, ELK3, SOX17, SOX18, E2F4, ADNP, ERG, ZFP37, ZBTB7A, ZFPM1, GABPA	37	4301	20431	2.69611	0.00755514	0.000154772	0.000143993	GOTERM_BP_ALL	GO:0051252~regulation of RNA metabolic process	74	93.6709	2.88104e-46	ATF1, NAB2, YEATS4, IKZF1, RBPJ, IKZF2, BACH1, IKZF3, YY1, YY2, NFKBIZ, ARID2, MEF2A, TSC22D4, SMARCC1, MEF2C, TFE3, TFEB, ARID5A, MITF, FOS, ARID1A, RUNX3, ETV6, RUNX1, FOXP1, DNAJC2, HIC2, ELF1, ZEB2, RBL1, CREB1, IRF4, ZFP42, TFEC, IRF2, IRF8, IRF5, ATF3, IRF9, NOTCH2, RBPJL, CEBPB, CBFB, MAX, MAZ, CREM, NRF1, NR2C1, RXRB, ZKSCAN3, STAT6, SMARCE1, DR1, JUN, POU2F1, JUND, NFYA, STAT2, STAT3, HM…	79	3941	20431	4.8561	6.64655e-43
GOTERM_BP_ALL	GO:0009892~negative regulation of metabolic process	13	48.1481	0.000142469	RB1, BATF3, RARG, NR1I2, PAX3, PROX1, RUNX2, HOPX, NR6A1, SOX1, RFX5, RARA, NFE2L3	25	3349	20431	3.17233	0.137722	0.00327096	0.00292185	GOTERM_BP_ALL	GO:0006357~regulation of transcription by RNA polymerase II	140	87.5	1.03994e-104	ATF2, RAX, ZBTB20, UBP1, OTP, PRDM1, NR3C1, IKZF4, HMGN5, CREB3L2, PKNOX1, JUNB, HMGN3, PKNOX2, SMARCC2, ESX1, RFX2, EBF1, RFX3, EBF2, EBF3, RFX1, EBF4, FOXP2, AR, ZSCAN21, ERF, ATF7, CLOCK, TSHZ3, ARX, SHOX2, ZBTB1, MYNN, GATA6, FOXO6, AEBP1, FOXO3, FOXO1, NPAS2, ZBTB2, ALX3, HIVEP1, ALX4, ALX1, DMAP1, PATZ1, ZKSCAN1, BPTF, ESRRA, EGR1, SMAD1, ZFHX3, SMAD4, SMAD3, ZBTB16, PBX3, HMGA2, PBX2, SMAD…	158	2584	20431	7.00597	3.09071e-101	3.09071e-101	2.75481e-101	GOTERM_BP_ALL	GO:0001568~blood vessel development	9	24.3243	8.30662e-06	NOTCH3, FOXC1, SOX17, SOX18, NOTCH4, NR2F2, MEOX2, GATA2, ELK3	37	606	20431	8.20083	0.0105598	0.000212317	0.000197531	GOTERM_BP_ALL	GO:0010557~positive regulation of macromolecule biosynthetic process	67	84.8101	3.39784e-46	ATF1, YEATS4, IKZF1, RBPJ, IKZF2, BACH1, IKZF3, YY1, YY2, NFKBIZ, ARID2, MEF2A, SMARCC1, MEF2C, TFE3, TFEB, ARID5A, MITF, FOS, ARID1A, RUNX3, ETV6, RUNX1, FOXP1, DNAJC2, ELF1, ZEB2, CREB1, IRF4, ZFP42, TFEC, IRF2, IRF8, IRF5, ATF3, IRF9, NOTCH2, RBPJL, CEBPB, CBFB, MAX, MAZ, CREM, NRF1, RXRB, ZKSCAN3, STAT6, JUN, POU2F1, JUND, NFYA, STAT2, STAT3, HMGA1, SMARCA5, FOXJ2, CDC5L, NFATC2, NR1H3, NFATC…	79	2693	20431	6.4343	7.83883e-43
GOTERM_BP_ALL	GO:0003002~regionalization	6	22.2222	0.000144677	RARG, SOX1, PAX7, GSX2, PAX3, OTX1	25	445	20431	11.019	0.139701	0.00327096	0.00292185	GOTERM_BP_ALL	GO:0051252~regulation of RNA metabolic process	152	95	6.26446e-100	ATF2, NAB1, RAX, ZBTB20, UBP1, OTP, PRDM1, NR3C1, IKZF4, HMGN5, CREB3L2, PKNOX1, JUNB, NFRKB, HMGN3, PKNOX2, SMARCC2, ESX1, RFX2, EBF1, RFX3, EBF2, EBF3, RFX1, EBF4, FOXP2, AR, CARHSP1, ZSCAN21, ERF, ATF7, CLOCK, TSHZ3, ARX, SHOX2, ZBTB1, MYNN, GATA6, FOXO6, AEBP1, FOXO3, FOXO1, NPAS2, ZBTB2, EP400, ALX3, HIVEP1, ALX4, ALX1, DMAP1, PATZ1, ZKSCAN1, BPTF, ESRRA, EGR1, SMAD1, ZFHX3, SMAD4, SMAD3, ZB…	158	3941	20431	4.98735	1.8618e-96	9.30899e-97	8.29728e-97	GOTERM_BP_ALL	GO:0045165~cell fate commitment	7	18.9189	1.03669e-05	SMAD2, NOTCH3, SOX17, SOX18, MGA, NR2F2, GATA2	37	289	20431	13.3748	0.0131616	0.000259783	0.000241692	GOTERM_BP_ALL	GO:0031328~positive regulation of cellular biosynthetic process	67	84.8101	2.02303e-45	ATF1, YEATS4, IKZF1, RBPJ, IKZF2, BACH1, IKZF3, YY1, YY2, NFKBIZ, ARID2, MEF2A, SMARCC1, MEF2C, TFE3, TFEB, ARID5A, MITF, FOS, ARID1A, RUNX3, ETV6, RUNX1, FOXP1, DNAJC2, ELF1, ZEB2, CREB1, IRF4, ZFP42, TFEC, IRF2, IRF8, IRF5, ATF3, IRF9, NOTCH2, RBPJL, CEBPB, CBFB, MAX, MAZ, CREM, NRF1, RXRB, ZKSCAN3, STAT6, JUN, POU2F1, JUND, NFYA, STAT2, STAT3, HMGA1, SMARCA5, FOXJ2, CDC5L, NFATC2, NR1H3, NFATC…	79	2768	20431	6.25996	4.66713e-42
GOTERM_BP_ALL	GO:0007389~pattern specification process	6	22.2222	0.00023307	RARG, SOX1, PAX7, GSX2, PAX3, OTX1	25	493	20431	9.94613	0.215274	0.00515729	0.00460685	GOTERM_BP_ALL	GO:0006355~regulation of DNA-templated transcription	149	93.125	2.72256e-99	ATF2, NAB1, RAX, ZBTB20, UBP1, OTP, PRDM1, NR3C1, IKZF4, HMGN5, CREB3L2, PKNOX1, JUNB, NFRKB, HMGN3, PKNOX2, SMARCC2, ESX1, RFX2, EBF1, RFX3, EBF2, EBF3, RFX1, EBF4, FOXP2, AR, ZSCAN21, ERF, ATF7, CLOCK, TSHZ3, ARX, SHOX2, ZBTB1, MYNN, GATA6, FOXO6, AEBP1, FOXO3, FOXO1, NPAS2, ZBTB2, EP400, ALX3, HIVEP1, ALX4, ALX1, DMAP1, PATZ1, ZKSCAN1, BPTF, ESRRA, EGR1, SMAD1, ZFHX3, SMAD4, SMAD3, ZBTB16, PBX…	158	3642	20431	5.29028	8.09144e-96	2.69715e-96	2.40402e-96	GOTERM_BP_ALL	GO:0003002~regionalization	8	21.6216	1.07212e-05	SMAD2, FOXC1, EMX2, SOX17, NR2F1, NR2F2, MEOX2, MEOX1	37	445	20431	9.927	0.0136083	0.000263493	0.000245143	GOTERM_BP_ALL	GO:0009891~positive regulation of biosynthetic process	67	84.8101	7.59113e-45	ATF1, YEATS4, IKZF1, RBPJ, IKZF2, BACH1, IKZF3, YY1, YY2, NFKBIZ, ARID2, MEF2A, SMARCC1, MEF2C, TFE3, TFEB, ARID5A, MITF, FOS, ARID1A, RUNX3, ETV6, RUNX1, FOXP1, DNAJC2, ELF1, ZEB2, CREB1, IRF4, ZFP42, TFEC, IRF2, IRF8, IRF5, ATF3, IRF9, NOTCH2, RBPJL, CEBPB, CBFB, MAX, MAZ, CREM, NRF1, RXRB, ZKSCAN3, STAT6, JUN, POU2F1, JUND, NFYA, STAT2, STAT3, HMGA1, SMARCA5, FOXJ2, CDC5L, NFATC2, NR1H3, NFATC…	79	2825	20431	6.13365	1.75127e-41
GOTERM_BP_ALL	GO:0021516~dorsal spinal cord development	3	11.1111	0.000248041	PAX7, GSX2, PAX3	25	20	20431	122.586	0.2274	0.00537421	0.00480062	GOTERM_BP_ALL	GO:2001141~regulation of RNA biosynthetic process	149	93.125	4.09771e-99	ATF2, NAB1, RAX, ZBTB20, UBP1, OTP, PRDM1, NR3C1, IKZF4, HMGN5, CREB3L2, PKNOX1, JUNB, NFRKB, HMGN3, PKNOX2, SMARCC2, ESX1, RFX2, EBF1, RFX3, EBF2, EBF3, RFX1, EBF4, FOXP2, AR, ZSCAN21, ERF, ATF7, CLOCK, TSHZ3, ARX, SHOX2, ZBTB1, MYNN, GATA6, FOXO6, AEBP1, FOXO3, FOXO1, NPAS2, ZBTB2, EP400, ALX3, HIVEP1, ALX4, ALX1, DMAP1, PATZ1, ZKSCAN1, BPTF, ESRRA, EGR1, SMAD1, ZFHX3, SMAD4, SMAD3, ZBTB16, PBX…	158	3652	20431	5.2758	1.21784e-95	3.0446e-96	2.71371e-96	GOTERM_BP_ALL	GO:0072359~circulatory system development	11	29.7297	1.25609e-05	SMAD2, NOTCH3, FOXC1, SOX17, SOX18, NOTCH4, NR2F2, MEOX2, GATA2, ZFPM1, ELK3	37	1088	20431	5.5828	0.0159247	0.000302883	0.00028179	GOTERM_BP_ALL	GO:0019219~regulation of nucleobase-containing compound metabolic process	74	93.6709	7.16238e-44	ATF1, NAB2, YEATS4, IKZF1, RBPJ, IKZF2, BACH1, IKZF3, YY1, YY2, NFKBIZ, ARID2, MEF2A, TSC22D4, SMARCC1, MEF2C, TFE3, TFEB, ARID5A, MITF, FOS, ARID1A, RUNX3, ETV6, RUNX1, FOXP1, DNAJC2, HIC2, ELF1, ZEB2, RBL1, CREB1, IRF4, ZFP42, TFEC, IRF2, IRF8, IRF5, ATF3, IRF9, NOTCH2, RBPJL, CEBPB, CBFB, MAX, MAZ, CREM, NRF1, NR2C1, RXRB, ZKSCAN3, STAT6, SMARCE1, DR1, JUN, POU2F1, JUND, NFYA, STAT2, STAT3, HM…	79	4253	20431	4.49986	1.65236e-40
GOTERM_BP_ALL	GO:0048518~positive regulation of biological process	18	66.6667	0.000258598	RB1, RARG, TSC22D1, GSX2, NR1I2, PAX3, PROX1, RUNX2, HOPX, NPAS3, NR6A1, SOX1, PAX7, RFX5, RARA, E2F2, TFAM, OTX1	25	6961	20431	2.11325	0.235839	0.00542667	0.00484748	GOTERM_BP_ALL	GO:0019219~regulation of nucleobase-containing compound metabolic process	153	95.625	6.88506e-97	ATF2, NAB1, RAX, ZBTB20, UBP1, OTP, PRDM1, TTF1, NR3C1, IKZF4, HMGN5, CREB3L2, PKNOX1, JUNB, NFRKB, HMGN3, PKNOX2, SMARCC2, ESX1, RFX2, EBF1, RFX3, EBF2, EBF3, RFX1, EBF4, FOXP2, AR, CARHSP1, ZSCAN21, ERF, ATF7, CLOCK, TSHZ3, ARX, SHOX2, ZBTB1, MYNN, GATA6, FOXO6, AEBP1, FOXO3, FOXO1, NPAS2, ZBTB2, EP400, ALX3, HIVEP1, ALX4, ALX1, DMAP1, PATZ1, ZKSCAN1, BPTF, ESRRA, EGR1, SMAD1, ZFHX3, SMAD4, SMA…	158	4253	20431	4.65188	2.04624e-93	4.09248e-94	3.6477e-94	GOTERM_BP_ALL	GO:0001944~vasculature development	9	24.3243	1.32193e-05	NOTCH3, FOXC1, SOX17, SOX18, NOTCH4, NR2F2, MEOX2, GATA2, ELK3	37	646	20431	7.69304	0.0167525	0.000312857	0.000291069	GOTERM_BP_ALL	GO:0031325~positive regulation of cellular metabolic process	67	84.8101	8.76078e-40	ATF1, YEATS4, IKZF1, RBPJ, IKZF2, BACH1, IKZF3, YY1, YY2, NFKBIZ, ARID2, MEF2A, SMARCC1, MEF2C, TFE3, TFEB, ARID5A, MITF, FOS, ARID1A, RUNX3, ETV6, RUNX1, FOXP1, DNAJC2, ELF1, ZEB2, CREB1, IRF4, ZFP42, TFEC, IRF2, IRF8, IRF5, ATF3, IRF9, NOTCH2, RBPJL, CEBPB, CBFB, MAX, MAZ, CREM, NRF1, RXRB, ZKSCAN3, STAT6, JUN, POU2F1, JUND, NFYA, STAT2, STAT3, HMGA1, SMARCA5, FOXJ2, CDC5L, NFATC2, NR1H3, NFATC…	79	3384	20431	5.12044	2.02111e-36
GOTERM_BP_ALL	GO:0072091~regulation of stem cell proliferation	4	14.8148	0.000260898	RARG, TSC22D1, PAX3, RUNX2	25	107	20431	30.551	0.237665	0.00542667	0.00484748	GOTERM_BP_ALL	GO:0045893~positive regulation of DNA-templated transcription	109	68.125	1.78788e-80	ATF2, RAX, UBP1, NR3C1, IKZF4, CREB3L2, PKNOX1, JUNB, NFRKB, HMGN3, SMARCC2, RFX2, EBF1, RFX3, EBF2, EBF3, EBF4, AR, ZSCAN21, ATF7, CLOCK, ARX, GATA6, FOXO3, FOXO1, NPAS2, EP400, HIVEP1, ALX4, ALX1, DMAP1, PATZ1, BPTF, ESRRA, EGR1, SMAD1, ZFHX3, SMAD4, SMAD3, ZBTB16, PBX3, HMGA2, PBX2, SMAD9, SMARCA1, SMAD5, PBX1, NFKB1, PHOX2B, PHOX2A, TFCP2, MAFG, SP3, MAFF, TCF4, GMEB1, CHD7, CHD6, YBX1, HMGB1…	158	1658	20431	8.50109	5.31358e-77	8.85596e-78	7.89349e-78	GOTERM_BP_ALL	GO:0048518~positive regulation of biological process	26	70.2703	1.5632e-05	NOTCH3, FOXC1, NOTCH4, HMGB2, WIZ, MEOX2, GATA2, MEOX1, ELK3, HMBOX1, SOX17, SOX18, E2F4, GABPA, SMAD2, MGA, NR2F1, NR2F2, TERF1, USF2, TERF2, TEF, FIZ1, ADNP, ERG, ZFPM1	37	6961	20431	2.06248	0.0197796	0.00036323	0.000337935	GOTERM_BP_ALL	GO:0010604~positive regulation of macromolecule metabolic process	68	86.0759	2.46087e-39	ATF1, YEATS4, IKZF1, RBPJ, IKZF2, BACH1, IKZF3, YY1, YY2, NFKBIZ, ARID2, MEF2A, SMARCC1, MEF2C, TFE3, TFEB, ARID5A, MITF, FOS, ARID1A, RUNX3, ETV6, RUNX1, FOXP1, DNAJC2, ELF1, ZEB2, CREB1, IRF4, ZFP42, TFEC, IRF2, IRF8, IRF5, ATF3, IRF9, NOTCH2, RBPJL, CEBPB, CBFB, MAX, MAZ, CREM, NRF1, RXRB, ZKSCAN3, STAT6, SMARCE1, JUN, POU2F1, JUND, NFYA, STAT2, STAT3, HMGA1, SMARCA5, FOXJ2, CDC5L, NFATC2, NR1…	79	3619	20431	4.8594	5.67722e-36
GOTERM_BP_ALL	GO:0061448~connective tissue development	5	18.5185	0.000283671	RB1, RARG, PAX7, RARA, RUNX2	25	277	20431	14.7516	0.255513	0.00578467	0.00516726	GOTERM_BP_ALL	GO:1902680~positive regulation of RNA biosynthetic process	109	68.125	2.17061e-80	ATF2, RAX, UBP1, NR3C1, IKZF4, CREB3L2, PKNOX1, JUNB, NFRKB, HMGN3, SMARCC2, RFX2, EBF1, RFX3, EBF2, EBF3, EBF4, AR, ZSCAN21, ATF7, CLOCK, ARX, GATA6, FOXO3, FOXO1, NPAS2, EP400, HIVEP1, ALX4, ALX1, DMAP1, PATZ1, BPTF, ESRRA, EGR1, SMAD1, ZFHX3, SMAD4, SMAD3, ZBTB16, PBX3, HMGA2, PBX2, SMAD9, SMARCA1, SMAD5, PBX1, NFKB1, PHOX2B, PHOX2A, TFCP2, MAFG, SP3, MAFF, TCF4, GMEB1, CHD7, CHD6, YBX1, HMGB1…	158	1661	20431	8.48573	6.45106e-77	9.2158e-78	8.21421e-78	GOTERM_BP_ALL	GO:0048513~animal organ development	18	48.6486	1.73182e-05	SMAD2, NOTCH3, EMX2, FOXC1, NOTCH4, NR2F1, HMGB2, NR2F2, MEOX2, GATA2, MEOX1, USF2, SOX17, SOX18, E2F4, CIC, ZBTB7A, ZFPM1	37	3374	20431	2.94588	0.0218897	0.00039232	0.000364998	GOTERM_BP_ALL	GO:0010468~regulation of gene expression	75	94.9367	2.05672e-37	ATF1, NAB2, YEATS4, IKZF1, RBPJ, IKZF2, BZW1, BACH1, IKZF3, YY1, YY2, NFKBIZ, ARID2, MEF2A, TSC22D4, SMARCC1, MEF2C, TFE3, TFEB, ARID5A, MITF, FOS, ARID1A, RUNX3, ETV6, RUNX1, FOXP1, DNAJC2, HIC2, ELF1, ZEB2, RBL1, CREB1, IRF4, ZFP42, TFEC, IRF2, IRF8, IRF5, ATF3, IRF9, NOTCH2, RBPJL, CEBPB, CBFB, MAX, MAZ, CREM, NRF1, NR2C1, RXRB, ZKSCAN3, STAT6, SMARCE1, DR1, JUN, POU2F1, JUND, NFYA, STAT2, STA…	79	5505	20431	3.52344	4.74485e-34
GOTERM_BP_ALL	GO:0009653~anatomical structure morphogenesis	11	40.7407	0.000291477	RB1, RARG, SOX1, PAX7, GSX2, RARA, PAX3, OTX1, PROX1, RUNX2, HOPX	25	2508	20431	3.58439	0.261534	0.00582954	0.00520735	GOTERM_BP_ALL	GO:0010468~regulation of gene expression	153	95.625	9.30374e-80	ATF2, NAB1, RAX, ZBTB20, UBP1, OTP, PRDM1, NR3C1, IKZF4, HMGN5, CREB3L2, PKNOX1, JUNB, NFRKB, HMGN3, PKNOX2, SMARCC2, ESX1, RFX2, EBF1, RFX3, EBF2, EBF3, RFX1, EBF4, FOXP2, AR, CARHSP1, ZSCAN21, ERF, ATF7, CLOCK, TSHZ3, ARX, SHOX2, ZBTB1, MYNN, GATA6, FOXO6, AEBP1, FOXO3, FOXO1, NPAS2, ZBTB2, EP400, ALX3, HIVEP1, ALX4, ALX1, DMAP1, PATZ1, ZKSCAN1, BPTF, ESRRA, EGR1, SMAD1, ZFHX3, SMAD4, SMAD3, ZB…	158	5505	20431	3.59391	2.76507e-76	3.45634e-77	3.0807e-77	GOTERM_BP_ALL	GO:0043009~chordate embryonic development	10	27.027	1.74978e-05	SMAD2, FOXC1, SOX17, SOX18, NR2F2, MEOX2, GATA2, MEOX1, TERF2, GABPA	37	889	20431	6.21135	0.0221142	0.00039232	0.000364998	GOTERM_BP_ALL	GO:0010556~regulation of macromolecule biosynthetic process	75	94.9367	1.11538e-36	ATF1, NAB2, YEATS4, IKZF1, RBPJ, IKZF2, BZW1, BACH1, IKZF3, YY1, YY2, NFKBIZ, ARID2, MEF2A, TSC22D4, SMARCC1, MEF2C, TFE3, TFEB, ARID5A, MITF, FOS, ARID1A, RUNX3, ETV6, RUNX1, FOXP1, DNAJC2, HIC2, ELF1, ZEB2, RBL1, CREB1, IRF4, ZFP42, TFEC, IRF2, IRF8, IRF5, ATF3, IRF9, NOTCH2, RBPJL, CEBPB, CBFB, MAX, MAZ, CREM, NRF1, NR2C1, RXRB, ZKSCAN3, STAT6, SMARCE1, DR1, JUN, POU2F1, JUND, NFYA, STAT2, STA…	79	5634	20431	3.44276	2.57317e-33
GOTERM_BP_ALL	GO:0021510~spinal cord development	4	14.8148	0.000356609	SOX1, PAX7, GSX2, PAX3	25	119	20431	27.4703	0.309914	0.00699761	0.00625075	GOTERM_BP_ALL	GO:0010556~regulation of macromolecule biosynthetic process	153	95.625	3.16204e-78	ATF2, NAB1, RAX, ZBTB20, UBP1, OTP, PRDM1, NR3C1, IKZF4, HMGN5, CREB3L2, PKNOX1, JUNB, NFRKB, HMGN3, PKNOX2, SMARCC2, ESX1, RFX2, EBF1, RFX3, EBF2, EBF3, RFX1, EBF4, FOXP2, AR, CARHSP1, ZSCAN21, ERF, ATF7, CLOCK, TSHZ3, ARX, SHOX2, ZBTB1, MYNN, GATA6, FOXO6, AEBP1, FOXO3, FOXO1, NPAS2, ZBTB2, EP400, ALX3, HIVEP1, ALX4, ALX1, DMAP1, PATZ1, ZKSCAN1, BPTF, ESRRA, EGR1, SMAD1, ZFHX3, SMAD4, SMAD3, ZB…	158	5634	20431	3.51162	9.39757e-75	1.04417e-75	9.30692e-76	GOTERM_BP_ALL	GO:0009792~embryo development ending in birth or egg hatching	10	27.027	2.0517e-05	SMAD2, FOXC1, SOX17, SOX18, NR2F2, MEOX2, GATA2, MEOX1, TERF2, GABPA	37	907	20431	6.08808	0.0258803	0.000449944	0.00041861	GOTERM_BP_ALL	GO:0009893~positive regulation of metabolic process	68	86.0759	1.15951e-36	ATF1, YEATS4, IKZF1, RBPJ, IKZF2, BACH1, IKZF3, YY1, YY2, NFKBIZ, ARID2, MEF2A, SMARCC1, MEF2C, TFE3, TFEB, ARID5A, MITF, FOS, ARID1A, RUNX3, ETV6, RUNX1, FOXP1, DNAJC2, ELF1, ZEB2, CREB1, IRF4, ZFP42, TFEC, IRF2, IRF8, IRF5, ATF3, IRF9, NOTCH2, RBPJL, CEBPB, CBFB, MAX, MAZ, CREM, NRF1, RXRB, ZKSCAN3, STAT6, SMARCE1, JUN, POU2F1, JUND, NFYA, STAT2, STAT3, HMGA1, SMARCA5, FOXJ2, CDC5L, NFATC2, NR1…	79	3978	20431	4.42086	2.67498e-33
GOTERM_BP_ALL	GO:0006351~DNA-templated transcription	6	22.2222	0.000395766	RB1, PAX7, SNAPC4, RARA, TFAM, PROX1	25	553	20431	8.86698	0.337463	0.00762216	0.00680864	GOTERM_BP_ALL	GO:0031326~regulation of cellular biosynthetic process	153	95.625	7.60054e-77	ATF2, NAB1, RAX, ZBTB20, UBP1, OTP, PRDM1, NR3C1, IKZF4, HMGN5, CREB3L2, PKNOX1, JUNB, NFRKB, HMGN3, PKNOX2, SMARCC2, ESX1, RFX2, EBF1, RFX3, EBF2, EBF3, RFX1, EBF4, FOXP2, AR, CARHSP1, ZSCAN21, ERF, ATF7, CLOCK, TSHZ3, ARX, SHOX2, ZBTB1, MYNN, GATA6, FOXO6, AEBP1, FOXO3, FOXO1, NPAS2, ZBTB2, EP400, ALX3, HIVEP1, ALX4, ALX1, DMAP1, PATZ1, ZKSCAN1, BPTF, ESRRA, EGR1, SMAD1, ZFHX3, SMAD4, SMAD3, ZB…	158	5753	20431	3.43898	2.25888e-73	2.25888e-74	2.01338e-74	GOTERM_BP_ALL	GO:0007389~pattern specification process	8	21.6216	2.0772e-05	SMAD2, FOXC1, EMX2, SOX17, NR2F1, NR2F2, MEOX2, MEOX1	37	493	20431	8.96047	0.0261977	0.000449944	0.00041861	GOTERM_BP_ALL	GO:0031326~regulation of cellular biosynthetic process	75	94.9367	5.1224e-36	ATF1, NAB2, YEATS4, IKZF1, RBPJ, IKZF2, BZW1, BACH1, IKZF3, YY1, YY2, NFKBIZ, ARID2, MEF2A, TSC22D4, SMARCC1, MEF2C, TFE3, TFEB, ARID5A, MITF, FOS, ARID1A, RUNX3, ETV6, RUNX1, FOXP1, DNAJC2, HIC2, ELF1, ZEB2, RBL1, CREB1, IRF4, ZFP42, TFEC, IRF2, IRF8, IRF5, ATF3, IRF9, NOTCH2, RBPJL, CEBPB, CBFB, MAX, MAZ, CREM, NRF1, NR2C1, RXRB, ZKSCAN3, STAT6, SMARCE1, DR1, JUN, POU2F1, JUND, NFYA, STAT2, STA…	79	5753	20431	3.37155	1.18174e-32
GOTERM_BP_ALL	GO:0009790~embryo development	8	29.6296	0.000699836	RARG, PAX7, RARA, PAX3, OTX1, PROX1, RUNX2, HOPX	25	1353	20431	4.83217	0.517167	0.0132333	0.0118209	GOTERM_BP_ALL	GO:0051254~positive regulation of RNA metabolic process	109	68.125	1.24499e-76	ATF2, RAX, UBP1, NR3C1, IKZF4, CREB3L2, PKNOX1, JUNB, NFRKB, HMGN3, SMARCC2, RFX2, EBF1, RFX3, EBF2, EBF3, EBF4, AR, ZSCAN21, ATF7, CLOCK, ARX, GATA6, FOXO3, FOXO1, NPAS2, EP400, HIVEP1, ALX4, ALX1, DMAP1, PATZ1, BPTF, ESRRA, EGR1, SMAD1, ZFHX3, SMAD4, SMAD3, ZBTB16, PBX3, HMGA2, PBX2, SMAD9, SMARCA1, SMAD5, PBX1, NFKB1, PHOX2B, PHOX2A, TFCP2, MAFG, SP3, MAFF, TCF4, GMEB1, CHD7, CHD6, YBX1, HMGB1…	158	1801	20431	7.8261	3.70011e-73	3.36373e-74	2.99816e-74	GOTERM_BP_ALL	GO:0032502~developmental process	25	67.5676	2.38198e-05	NOTCH3, FOXC1, NOTCH4, HMGB2, MEOX2, GATA2, MEOX1, ELK3, SOX17, SOX18, E2F4, CIC, ZBTB7A, ZFP37, GABPA, SMAD2, EMX2, MGA, NR2F1, NR2F2, USF2, TERF2, ADNP, ERG, ZFPM1	37	6591	20431	2.09448	0.0299834	0.000507362	0.000472029	GOTERM_BP_ALL	GO:0009889~regulation of biosynthetic process	75	94.9367	1.60784e-35	ATF1, NAB2, YEATS4, IKZF1, RBPJ, IKZF2, BZW1, BACH1, IKZF3, YY1, YY2, NFKBIZ, ARID2, MEF2A, TSC22D4, SMARCC1, MEF2C, TFE3, TFEB, ARID5A, MITF, FOS, ARID1A, RUNX3, ETV6, RUNX1, FOXP1, DNAJC2, HIC2, ELF1, ZEB2, RBL1, CREB1, IRF4, ZFP42, TFEC, IRF2, IRF8, IRF5, ATF3, IRF9, NOTCH2, RBPJL, CEBPB, CBFB, MAX, MAZ, CREM, NRF1, NR2C1, RXRB, ZKSCAN3, STAT6, SMARCE1, DR1, JUN, POU2F1, JUND, NFYA, STAT2, STA…	79	5844	20431	3.31905	3.70929e-32
GOTERM_BP_ALL	GO:0007399~nervous system development	10	37.037	0.000811951	RB1, RARG, SOX1, PAX7, GSX2, RARA, PAX3, OTX1, PROX1, RUNX2	25	2317	20431	3.52715	0.570345	0.0150791	0.0134697	GOTERM_BP_ALL	GO:0009889~regulation of biosynthetic process	153	95.625	8.2618e-76	ATF2, NAB1, RAX, ZBTB20, UBP1, OTP, PRDM1, NR3C1, IKZF4, HMGN5, CREB3L2, PKNOX1, JUNB, NFRKB, HMGN3, PKNOX2, SMARCC2, ESX1, RFX2, EBF1, RFX3, EBF2, EBF3, RFX1, EBF4, FOXP2, AR, CARHSP1, ZSCAN21, ERF, ATF7, CLOCK, TSHZ3, ARX, SHOX2, ZBTB1, MYNN, GATA6, FOXO6, AEBP1, FOXO3, FOXO1, NPAS2, ZBTB2, EP400, ALX3, HIVEP1, ALX4, ALX1, DMAP1, PATZ1, ZKSCAN1, BPTF, ESRRA, EGR1, SMAD1, ZFHX3, SMAD4, SMAD3, ZB…	158	5844	20431	3.38543	2.45541e-72	2.04617e-73	1.82379e-73	GOTERM_BP_ALL	GO:0007275~multicellular organism development	21	56.7568	3.07839e-05	SMAD2, NOTCH3, EMX2, FOXC1, NOTCH4, NR2F1, HMGB2, NR2F2, MEOX2, GATA2, MEOX1, TERF2, ELK3, SOX17, SOX18, ADNP, CIC, ZFP37, ZBTB7A, ZFPM1, GABPA	37	4773	20431	2.42949	0.0385786	0.000644949	0.000600034	GOTERM_BP_ALL	GO:0080090~regulation of primary metabolic process	75	94.9367	1.07029e-33	ATF1, NAB2, YEATS4, IKZF1, RBPJ, IKZF2, BZW1, BACH1, IKZF3, YY1, YY2, NFKBIZ, ARID2, MEF2A, TSC22D4, SMARCC1, MEF2C, TFE3, TFEB, ARID5A, MITF, FOS, ARID1A, RUNX3, ETV6, RUNX1, FOXP1, DNAJC2, HIC2, ELF1, ZEB2, RBL1, CREB1, IRF4, ZFP42, TFEC, IRF2, IRF8, IRF5, ATF3, IRF9, NOTCH2, RBPJL, CEBPB, CBFB, MAX, MAZ, CREM, NRF1, NR2C1, RXRB, ZKSCAN3, STAT6, SMARCE1, DR1, JUN, POU2F1, JUND, NFYA, STAT2, STA…	79	6191	20431	3.13302	2.46916e-30
GOTERM_BP_ALL	GO:0045595~regulation of cell differentiation	9	33.3333	0.000942081	RB1, RARG, SOX1, TSC22D1, GSX2, RARA, PROX1, RUNX2, HOPX	25	1872	20431	3.92904	0.624774	0.0171888	0.0153543	GOTERM_BP_ALL	GO:0080090~regulation of primary metabolic process	154	96.25	7.29378e-74	ATF2, NAB1, RAX, ZBTB20, UBP1, OTP, PRDM1, TTF1, NR3C1, IKZF4, HMGN5, CREB3L2, PKNOX1, JUNB, NFRKB, HMGN3, PKNOX2, SMARCC2, ESX1, RFX2, EBF1, RFX3, EBF2, EBF3, RFX1, EBF4, FOXP2, AR, CARHSP1, ZSCAN21, ERF, ATF7, CLOCK, TSHZ3, ARX, SHOX2, ZBTB1, MYNN, GATA6, FOXO6, AEBP1, FOXO3, FOXO1, NPAS2, ZBTB2, EP400, ALX3, HIVEP1, ALX4, ALX1, DMAP1, PATZ1, ZKSCAN1, BPTF, ESRRA, EGR1, SMAD1, ZFHX3, SMAD4, SMA…	158	6191	20431	3.21657	2.16771e-70	1.66747e-71	1.48625e-71	GOTERM_BP_ALL	GO:0009653~anatomical structure morphogenesis	15	40.5405	4.60328e-05	SMAD2, NOTCH3, EMX2, FOXC1, NOTCH4, NR2F2, MEOX2, GATA2, MEOX1, ELK3, SOX17, SOX18, E2F4, ZFPM1, GABPA	37	2508	20431	3.30257	0.0571342	0.00094887	0.000882791	GOTERM_BP_ALL	GO:0031323~regulation of cellular metabolic process	75	94.9367	7.4888e-32	ATF1, NAB2, YEATS4, IKZF1, RBPJ, IKZF2, BZW1, BACH1, IKZF3, YY1, YY2, NFKBIZ, ARID2, MEF2A, TSC22D4, SMARCC1, MEF2C, TFE3, TFEB, ARID5A, MITF, FOS, ARID1A, RUNX3, ETV6, RUNX1, FOXP1, DNAJC2, HIC2, ELF1, ZEB2, RBL1, CREB1, IRF4, ZFP42, TFEC, IRF2, IRF8, IRF5, ATF3, IRF9, NOTCH2, RBPJL, CEBPB, CBFB, MAX, MAZ, CREM, NRF1, NR2C1, RXRB, ZKSCAN3, STAT6, SMARCE1, DR1, JUN, POU2F1, JUND, NFYA, STAT2, STA…	79	6564	20431	2.95498	1.72767e-28
GOTERM_BP_ALL	GO:0048598~embryonic morphogenesis	6	22.2222	0.00103074	RARG, RARA, PAX3, OTX1, PROX1, RUNX2	25	683	20431	7.17927	0.657856	0.0184823	0.0165096	GOTERM_BP_ALL	GO:0045944~positive regulation of transcription by RNA polymerase II	97	60.625	9.38722e-74	ATF2, RAX, UBP1, NR3C1, IKZF4, CREB3L2, PKNOX1, JUNB, HMGN3, RFX2, EBF1, RFX3, EBF2, EBF3, EBF4, AR, ZSCAN21, ATF7, CLOCK, ARX, GATA6, FOXO3, FOXO1, NPAS2, HIVEP1, ALX4, ALX1, PATZ1, BPTF, ESRRA, EGR1, SMAD1, ZFHX3, SMAD4, SMAD3, PBX3, HMGA2, PBX2, SMARCA1, SMAD5, PBX1, NFKB1, PHOX2B, PHOX2A, TFCP2, MAFG, SP3, MAFF, TCF4, GMEB1, CHD7, CHD6, YBX1, HMGB1, CTCF, TEAD1, TEAD2, TEAD3, TEAD4, KLF13, TB…	158	1317	20431	9.52398	2.78988e-70	1.99277e-71	1.7762e-71	GOTERM_BP_ALL	GO:0001701~in utero embryonic development	8	21.6216	5.71948e-05	SMAD2, FOXC1, SOX17, SOX18, NR2F2, GATA2, TERF2, GABPA	37	578	20431	7.64276	0.0704893	0.00116024	0.00107944	GOTERM_BP_ALL	GO:0060255~regulation of macromolecule metabolic process	75	94.9367	1.49631e-30	ATF1, NAB2, YEATS4, IKZF1, RBPJ, IKZF2, BZW1, BACH1, IKZF3, YY1, YY2, NFKBIZ, ARID2, MEF2A, TSC22D4, SMARCC1, MEF2C, TFE3, TFEB, ARID5A, MITF, FOS, ARID1A, RUNX3, ETV6, RUNX1, FOXP1, DNAJC2, HIC2, ELF1, ZEB2, RBL1, CREB1, IRF4, ZFP42, TFEC, IRF2, IRF8, IRF5, ATF3, IRF9, NOTCH2, RBPJL, CEBPB, CBFB, MAX, MAZ, CREM, NRF1, NR2C1, RXRB, ZKSCAN3, STAT6, SMARCE1, DR1, JUN, POU2F1, JUND, NFYA, STAT2, STA…	79	6841	20431	2.83533	3.45198e-27
GOTERM_BP_ALL	GO:0006366~transcription by RNA polymerase II	5	18.5185	0.00114846	RB1, PAX7, SNAPC4, RARA, PROX1	25	402	20431	10.1647	0.697321	0.0200991	0.0179539	GOTERM_BP_ALL	GO:0045935~positive regulation of nucleobase-containing compound metabolic process	111	69.375	1.08076e-73	ATF2, RAX, ZBTB20, UBP1, NR3C1, IKZF4, CREB3L2, PKNOX1, JUNB, NFRKB, HMGN3, SMARCC2, RFX2, EBF1, RFX3, EBF2, EBF3, EBF4, AR, ZSCAN21, ATF7, CLOCK, ARX, GATA6, FOXO3, FOXO1, NPAS2, EP400, HIVEP1, ALX4, ALX1, DMAP1, PATZ1, BPTF, ESRRA, EGR1, SMAD1, ZFHX3, SMAD4, SMAD3, ZBTB16, PBX3, HMGA2, PBX2, SMAD9, SMARCA1, SMAD5, PBX1, NFKB1, PHOX2B, PHOX2A, TFCP2, MAFG, SP3, MAFF, TCF4, GMEB1, CHD7, CHD6, YBX…	158	2034	20431	7.05675	3.21202e-70	2.14134e-71	1.90862e-71	GOTERM_BP_ALL	GO:0045637~regulation of myeloid cell differentiation	6	16.2162	7.15097e-05	HMGB2, HMGB3, GATA2, ZBTB7A, ZFPM1, GABPA	37	249	20431	13.3058	0.0873407	0.00142796	0.00132852	GOTERM_BP_ALL	GO:0019222~regulation of metabolic process	75	94.9367	3.34907e-28	ATF1, NAB2, YEATS4, IKZF1, RBPJ, IKZF2, BZW1, BACH1, IKZF3, YY1, YY2, NFKBIZ, ARID2, MEF2A, TSC22D4, SMARCC1, MEF2C, TFE3, TFEB, ARID5A, MITF, FOS, ARID1A, RUNX3, ETV6, RUNX1, FOXP1, DNAJC2, HIC2, ELF1, ZEB2, RBL1, CREB1, IRF4, ZFP42, TFEC, IRF2, IRF8, IRF5, ATF3, IRF9, NOTCH2, RBPJL, CEBPB, CBFB, MAX, MAZ, CREM, NRF1, NR2C1, RXRB, ZKSCAN3, STAT6, SMARCE1, DR1, JUN, POU2F1, JUND, NFYA, STAT2, STA…	79	7373	20431	2.63075	7.7263e-25
GOTERM_BP_ALL	GO:0031076~embryonic camera-type eye development	3	11.1111	0.00115956	RARG, RARA, PROX1	25	43	20431	57.0167	0.700801	0.0200991	0.0179539	GOTERM_BP_ALL	GO:0031323~regulation of cellular metabolic process	153	95.625	3.73179e-68	ATF2, NAB1, RAX, ZBTB20, UBP1, OTP, PRDM1, NR3C1, IKZF4, HMGN5, CREB3L2, PKNOX1, JUNB, NFRKB, HMGN3, PKNOX2, SMARCC2, ESX1, RFX2, EBF1, RFX3, EBF2, EBF3, RFX1, EBF4, FOXP2, AR, CARHSP1, ZSCAN21, ERF, ATF7, CLOCK, TSHZ3, ARX, SHOX2, ZBTB1, MYNN, GATA6, FOXO6, AEBP1, FOXO3, FOXO1, NPAS2, ZBTB2, EP400, ALX3, HIVEP1, ALX4, ALX1, DMAP1, PATZ1, ZKSCAN1, BPTF, ESRRA, EGR1, SMAD1, ZFHX3, SMAD4, SMAD3, ZB…	158	6564	20431	3.01408	1.10909e-64	6.93179e-66	6.17844e-66	GOTERM_BP_ALL	GO:0009790~embryo development	11	29.7297	8.13419e-05	SMAD2, FOXC1, SOX17, SOX18, NR2F2, MEOX2, GATA2, MEOX1, TERF2, ZFPM1, GABPA	37	1353	20431	4.48934	0.0987379	0.00159931	0.00148793	GOTERM_BP_ALL	GO:0045892~negative regulation of DNA-templated transcription	41	51.8987	2.1114e-26	NOTCH2, CEBPB, CBFB, MAX, NAB2, MAZ, CREM, IKZF1, RBPJ, NR2C1, BACH1, YY1, ZKSCAN3, STAT6, SMARCE1, MEF2A, TSC22D4, JUN, MEF2C, DR1, JUND, POU2F1, HMGA1, SMARCA5, ARID5A, NFATC2, NR1H3, NFATC1, MITF, ARID1A, RUNX3, RUNX1, FOXP1, ETV6, GATAD2A, ZEB2, RBL1, CREB1, TFEC, IRF8, ATF3	79	1386	20431	7.65038	4.871e-23
GOTERM_BP_ALL	GO:0007417~central nervous system development	7	25.9259	0.00130961	SOX1, PAX7, GSX2, RARA, PAX3, OTX1, PROX1	25	1086	20431	5.26766	0.744079	0.0222863	0.0199077	GOTERM_BP_ALL	GO:0060255~regulation of macromolecule metabolic process	154	96.25	3.12186e-67	ATF2, NAB1, RAX, ZBTB20, UBP1, OTP, PRDM1, TTF1, NR3C1, IKZF4, HMGN5, CREB3L2, PKNOX1, JUNB, NFRKB, HMGN3, PKNOX2, SMARCC2, ESX1, RFX2, EBF1, RFX3, EBF2, EBF3, RFX1, EBF4, FOXP2, AR, CARHSP1, ZSCAN21, ERF, ATF7, CLOCK, TSHZ3, ARX, SHOX2, ZBTB1, MYNN, GATA6, FOXO6, AEBP1, FOXO3, FOXO1, NPAS2, ZBTB2, EP400, ALX3, HIVEP1, ALX4, ALX1, DMAP1, PATZ1, ZKSCAN1, BPTF, ESRRA, EGR1, SMAD1, ZFHX3, SMAD4, SMA…	158	6841	20431	2.91094	9.27818e-64	5.45775e-65	4.8646e-65	GOTERM_BP_ALL	GO:0048856~anatomical structure development	23	62.1622	0.000125556	SMAD2, NOTCH3, EMX2, FOXC1, NOTCH4, NR2F1, HMGB2, NR2F2, MEOX2, GATA2, MEOX1, USF2, TERF2, ELK3, SOX17, SOX18, E2F4, ADNP, CIC, ZFP37, ZBTB7A, ZFPM1, GABPA	37	6191	20431	2.05142	0.148257	0.00243122	0.00226191	GOTERM_BP_ALL	GO:1902679~negative regulation of RNA biosynthetic process	41	51.8987	2.62447e-26	NOTCH2, CEBPB, CBFB, MAX, NAB2, MAZ, CREM, IKZF1, RBPJ, NR2C1, BACH1, YY1, ZKSCAN3, STAT6, SMARCE1, MEF2A, TSC22D4, JUN, MEF2C, DR1, JUND, POU2F1, HMGA1, SMARCA5, ARID5A, NFATC2, NR1H3, NFATC1, MITF, ARID1A, RUNX3, RUNX1, FOXP1, ETV6, GATAD2A, ZEB2, RBL1, CREB1, TFEC, IRF8, ATF3	79	1394	20431	7.60648	6.05465e-23
GOTERM_BP_ALL	GO:0035295~tube development	7	25.9259	0.00133473	RB1, RARG, PAX7, RARA, PAX3, PROX1, HOPX	25	1090	20431	5.24833	0.750688	0.0222863	0.0199077	GOTERM_BP_ALL	GO:0010557~positive regulation of macromolecule biosynthetic process	115	71.875	1.26556e-65	ATF2, RAX, ZBTB20, UBP1, PRDM1, NR3C1, IKZF4, HMGN5, CREB3L2, PKNOX1, JUNB, NFRKB, HMGN3, SMARCC2, RFX2, EBF1, RFX3, EBF2, EBF3, EBF4, AR, ZSCAN21, ATF7, CLOCK, ARX, GATA6, FOXO3, FOXO1, NPAS2, EP400, HIVEP1, ALX4, ALX1, DMAP1, PATZ1, BPTF, ESRRA, EGR1, SMAD1, ZFHX3, SMAD4, SMAD3, ZBTB16, PBX3, HMGA2, PBX2, SMAD9, SMARCA1, SMAD5, PBX1, NFKB1, PHOX2B, PHOX2A, TFCP2, MAFG, SP3, MAFF, TCF4, GMEB1, C…	158	2693	20431	5.52197	3.76123e-62	2.08957e-63	1.86248e-63	GOTERM_BP_ALL	GO:0045595~regulation of cell differentiation	12	32.4324	0.000256984	SMAD2, NOTCH3, FOXC1, SOX17, NOTCH4, HMGB2, HMGB3, ADNP, GATA2, ZBTB7A, ZFPM1, GABPA	37	1872	20431	3.53967	0.279974	0.00490188	0.00456051	GOTERM_BP_ALL	GO:0045934~negative regulation of nucleobase-containing compound metabolic process	43	54.4304	5.15894e-26	NOTCH2, CEBPB, CBFB, MAX, NAB2, MAZ, CREM, IKZF1, RBPJ, NR2C1, BACH1, YY1, ZKSCAN3, STAT6, SMARCE1, MEF2A, TSC22D4, JUN, MEF2C, DR1, JUND, POU2F1, STAT3, HMGA1, SMARCA5, ARID5A, NFATC2, NR1H3, NFATC1, MITF, ARID1A, RUNX3, RUNX1, FOXP1, ETV6, GATAD2A, DNAJC2, ZEB2, RBL1, CREB1, TFEC, IRF8, ATF3	79	1628	20431	6.83088	1.19017e-22
GOTERM_BP_ALL	GO:0060537~muscle tissue development	5	18.5185	0.00135004	RB1, PAX7, RARA, PAX3, PROX1	25	420	20431	9.72905	0.75463	0.0222863	0.0199077	GOTERM_BP_ALL	GO:0031328~positive regulation of cellular biosynthetic process	115	71.875	2.58225e-64	ATF2, RAX, ZBTB20, UBP1, PRDM1, NR3C1, IKZF4, HMGN5, CREB3L2, PKNOX1, JUNB, NFRKB, HMGN3, SMARCC2, RFX2, EBF1, RFX3, EBF2, EBF3, EBF4, AR, ZSCAN21, ATF7, CLOCK, ARX, GATA6, FOXO3, FOXO1, NPAS2, EP400, HIVEP1, ALX4, ALX1, DMAP1, PATZ1, BPTF, ESRRA, EGR1, SMAD1, ZFHX3, SMAD4, SMAD3, ZBTB16, PBX3, HMGA2, PBX2, SMAD9, SMARCA1, SMAD5, PBX1, NFKB1, PHOX2B, PHOX2A, TFCP2, MAFG, SP3, MAFF, TCF4, GMEB1, C…	158	2768	20431	5.37235	7.67446e-61	4.03919e-62	3.6002e-62	GOTERM_BP_ALL	GO:0051098~regulation of binding	6	16.2162	0.000353919	SMAD2, FOXC1, HMBOX1, HMGB2, ZBTB7A, ZFPM1	37	351	20431	9.43913	0.363893	0.00665159	0.00618838	GOTERM_BP_ALL	GO:0051253~negative regulation of RNA metabolic process	41	51.8987	4.04174e-25	NOTCH2, CEBPB, CBFB, MAX, NAB2, MAZ, CREM, IKZF1, RBPJ, NR2C1, BACH1, YY1, ZKSCAN3, STAT6, SMARCE1, MEF2A, TSC22D4, JUN, MEF2C, DR1, JUND, POU2F1, HMGA1, SMARCA5, ARID5A, NFATC2, NR1H3, NFATC1, MITF, ARID1A, RUNX3, RUNX1, FOXP1, ETV6, GATAD2A, ZEB2, RBL1, CREB1, TFEC, IRF8, ATF3	79	1499	20431	7.07367	9.3243e-22
GOTERM_BP_ALL	GO:0050794~regulation of cellular process	23	85.1852	0.00139183	RB1, BATF3, RARG, TSC22D1, TSHZ2, GSX2, NR1I2, PAX3, PROX1, RUNX2, HOPX, NPAS3, TADA2A, NR6A1, SOX1, PAX7, RFX5, RARA, NFE2L3, ZKSCAN2, E2F2, TFAM, OTX1	25	12746	20431	1.4747	0.765081	0.0226173	0.0202033	GOTERM_BP_ALL	GO:0009891~positive regulation of biosynthetic process	115	71.875	2.40821e-63	ATF2, RAX, ZBTB20, UBP1, PRDM1, NR3C1, IKZF4, HMGN5, CREB3L2, PKNOX1, JUNB, NFRKB, HMGN3, SMARCC2, RFX2, EBF1, RFX3, EBF2, EBF3, EBF4, AR, ZSCAN21, ATF7, CLOCK, ARX, GATA6, FOXO3, FOXO1, NPAS2, EP400, HIVEP1, ALX4, ALX1, DMAP1, PATZ1, BPTF, ESRRA, EGR1, SMAD1, ZFHX3, SMAD4, SMAD3, ZBTB16, PBX3, HMGA2, PBX2, SMAD9, SMARCA1, SMAD5, PBX1, NFKB1, PHOX2B, PHOX2A, TFCP2, MAFG, SP3, MAFF, TCF4, GMEB1, C…	158	2825	20431	5.26395	7.1572e-60	3.5786e-61	3.18967e-61	GOTERM_BP_ALL	GO:0048568~embryonic organ development	7	18.9189	0.000399241	SMAD2, FOXC1, SOX17, SOX18, NR2F2, GATA2, ZFPM1	37	560	20431	6.90236	0.399704	0.00739464	0.00687968	GOTERM_BP_ALL	GO:0048522~positive regulation of cellular process	69	87.3418	7.55649e-25	ATF1, YEATS4, IKZF1, RBPJ, IKZF2, BACH1, IKZF3, YY1, YY2, NFKBIZ, ARID2, MEF2A, SMARCC1, MEF2C, TFE3, TFEB, ARID5A, MITF, FOS, ARID1A, RUNX3, ETV6, RUNX1, FOXP1, DNAJC2, ELF1, ZEB2, CREB1, IRF4, ZFP42, TFEC, IRF2, IRF8, IRF5, ATF3, IRF9, NOTCH2, RBPJL, CEBPB, CBFB, MAX, MAZ, CREM, NRF1, NR2C1, RXRB, ZKSCAN3, STAT6, SMARCE1, JUN, POU2F1, JUND, NFYA, STAT2, STAT3, HMGA1, SMARCA5, FOXJ2, CDC5L, NFAT…	79	6350	20431	2.8102	1.74328e-21
GOTERM_BP_ALL	GO:0030154~cell differentiation	13	48.1481	0.00155442	RB1, BATF3, RARG, GSX2, NR1I2, PAX3, PROX1, RUNX2, HOPX, NR6A1, SOX1, PAX7, RARA	25	4299	20431	2.4713	0.801676	0.0245987	0.0219733	GOTERM_BP_ALL	GO:0019222~regulation of metabolic process	154	96.25	2.85329e-62	ATF2, NAB1, RAX, ZBTB20, UBP1, OTP, PRDM1, TTF1, NR3C1, IKZF4, HMGN5, CREB3L2, PKNOX1, JUNB, NFRKB, HMGN3, PKNOX2, SMARCC2, ESX1, RFX2, EBF1, RFX3, EBF2, EBF3, RFX1, EBF4, FOXP2, AR, CARHSP1, ZSCAN21, ERF, ATF7, CLOCK, TSHZ3, ARX, SHOX2, ZBTB1, MYNN, GATA6, FOXO6, AEBP1, FOXO3, FOXO1, NPAS2, ZBTB2, EP400, ALX3, HIVEP1, ALX4, ALX1, DMAP1, PATZ1, ZKSCAN1, BPTF, ESRRA, EGR1, SMAD1, ZFHX3, SMAD4, SMA…	158	7373	20431	2.7009	8.47997e-59	4.03808e-60	3.59922e-60	GOTERM_BP_ALL	GO:0060429~epithelium development	10	27.027	0.000406496	SMAD2, FOXC1, SOX17, SOX18, NOTCH4, E2F4, NR2F2, MEOX2, GATA2, MEOX1	37	1339	20431	4.12389	0.405246	0.00742145	0.00690462	GOTERM_BP_ALL	GO:0000122~negative regulation of transcription by RNA polymerase II	35	44.3038	2.98416e-24	NOTCH2, CEBPB, CBFB, MAX, MAZ, CREM, IKZF1, RBPJ, NR2C1, BACH1, YY1, STAT6, MEF2A, TSC22D4, JUN, MEF2C, DR1, JUND, HMGA1, ARID5A, NFATC2, NR1H3, NFATC1, MITF, ARID1A, RUNX3, RUNX1, FOXP1, ETV6, GATAD2A, ZEB2, RBL1, TFEC, IRF8, ATF3	79	1002	20431	9.03364	6.88446e-21
GOTERM_BP_ALL	GO:0048869~cellular developmental process	13	48.1481	0.00156107	RB1, BATF3, RARG, GSX2, NR1I2, PAX3, PROX1, RUNX2, HOPX, NR6A1, SOX1, PAX7, RARA	25	4301	20431	2.47015	0.803046	0.0245987	0.0219733	GOTERM_BP_ALL	GO:0031325~positive regulation of cellular metabolic process	116	72.5	5.51844e-56	ATF2, RAX, ZBTB20, UBP1, PRDM1, NR3C1, IKZF4, HMGN5, CREB3L2, PKNOX1, JUNB, NFRKB, HMGN3, SMARCC2, RFX2, EBF1, RFX3, EBF2, EBF3, EBF4, AR, ZSCAN21, ATF7, CLOCK, ARX, GATA6, FOXO3, FOXO1, NPAS2, EP400, HIVEP1, ALX4, ALX1, DMAP1, PATZ1, BPTF, ESRRA, EGR1, SMAD1, ZFHX3, SMAD4, SMAD3, ZBTB16, PBX3, HMGA2, PBX2, SMAD9, SMARCA1, SMAD5, PBX1, NFKB1, PHOX2B, PHOX2A, TFCP2, MAFG, SP3, MAFF, TCF4, GMEB1, C…	158	3384	20431	4.43262	1.64008e-52	7.45491e-54	6.6447e-54	GOTERM_BP_ALL	GO:0048731~system development	17	45.9459	0.000477413	SMAD2, NOTCH3, EMX2, FOXC1, NOTCH4, NR2F1, HMGB2, NR2F2, MEOX2, GATA2, ELK3, SOX17, SOX18, ADNP, CIC, ZBTB7A, ZFPM1	37	3925	20431	2.39165	0.456801	0.00859344	0.00799499	GOTERM_BP_ALL	GO:0048518~positive regulation of biological process	69	87.3418	2.58478e-22	ATF1, YEATS4, IKZF1, RBPJ, IKZF2, BACH1, IKZF3, YY1, YY2, NFKBIZ, ARID2, MEF2A, SMARCC1, MEF2C, TFE3, TFEB, ARID5A, MITF, FOS, ARID1A, RUNX3, ETV6, RUNX1, FOXP1, DNAJC2, ELF1, ZEB2, CREB1, IRF4, ZFP42, TFEC, IRF2, IRF8, IRF5, ATF3, IRF9, NOTCH2, RBPJL, CEBPB, CBFB, MAX, MAZ, CREM, NRF1, NR2C1, RXRB, ZKSCAN3, STAT6, SMARCE1, JUN, POU2F1, JUND, NFYA, STAT2, STAT3, HMGA1, SMARCA5, FOXJ2, CDC5L, NFAT…	79	6961	20431	2.56354	5.9631e-19
GOTERM_BP_ALL	GO:0021915~neural tube development	4	14.8148	0.00165353	RARG, PAX7, RARA, PAX3	25	202	20431	16.183	0.821129	0.0256667	0.0229273	GOTERM_BP_ALL	GO:0010604~positive regulation of macromolecule metabolic process	117	73.125	5.97243e-54	ATF2, RAX, ZBTB20, UBP1, PRDM1, NR3C1, IKZF4, HMGN5, CREB3L2, PKNOX1, JUNB, NFRKB, HMGN3, SMARCC2, RFX2, EBF1, RFX3, EBF2, EBF3, EBF4, AR, ZSCAN21, ATF7, CLOCK, ARX, GATA6, FOXO3, FOXO1, NPAS2, EP400, HIVEP1, ALX4, ALX1, DMAP1, PATZ1, BPTF, ESRRA, EGR1, SMAD1, ZFHX3, SMAD4, SMAD3, ZBTB16, PBX3, HMGA2, PBX2, SMAD9, SMARCA1, SMAD5, PBX1, NFKB1, PHOX2B, PHOX2A, TFCP2, MAFG, SP3, MAFF, TCF4, GMEB1, C…	158	3619	20431	4.18052	1.775e-50	7.71741e-52	6.87868e-52	GOTERM_BP_ALL	GO:0045446~endothelial cell differentiation	4	10.8108	0.000531236	SOX17, SOX18, NOTCH4, NR2F2	37	90	20431	24.5417	0.492927	0.00942943	0.00877276	GOTERM_BP_ALL	GO:0010558~negative regulation of macromolecule biosynthetic process	44	55.6962	2.61943e-20	NOTCH2, CEBPB, CBFB, MAX, NAB2, MAZ, CREM, IKZF1, RBPJ, NR2C1, BACH1, YY1, ZKSCAN3, STAT6, SMARCE1, MEF2A, TSC22D4, JUN, MEF2C, DR1, JUND, POU2F1, STAT3, HMGA1, SMARCA5, ARID5A, NFATC2, NR1H3, NFATC1, MITF, ARID1A, RUNX3, RUNX1, FOXP1, ETV6, GATAD2A, DNAJC2, ZEB2, RBL1, CREB1, TFEC, REL, IRF8, ATF3	79	2424	20431	4.69443	6.04302e-17
GOTERM_BP_ALL	GO:0051093~negative regulation of developmental process	7	25.9259	0.0018057	RB1, RARG, TSC22D1, RARA, E2F2, PROX1, HOPX	25	1156	20431	4.94869	0.847353	0.0276166	0.0246691	GOTERM_BP_ALL	GO:0009893~positive regulation of metabolic process	117	73.125	1.69792e-49	ATF2, RAX, ZBTB20, UBP1, PRDM1, NR3C1, IKZF4, HMGN5, CREB3L2, PKNOX1, JUNB, NFRKB, HMGN3, SMARCC2, RFX2, EBF1, RFX3, EBF2, EBF3, EBF4, AR, ZSCAN21, ATF7, CLOCK, ARX, GATA6, FOXO3, FOXO1, NPAS2, EP400, HIVEP1, ALX4, ALX1, DMAP1, PATZ1, BPTF, ESRRA, EGR1, SMAD1, ZFHX3, SMAD4, SMAD3, ZBTB16, PBX3, HMGA2, PBX2, SMAD9, SMARCA1, SMAD5, PBX1, NFKB1, PHOX2B, PHOX2A, TFCP2, MAFG, SP3, MAFF, TCF4, GMEB1, C…	158	3978	20431	3.80324	5.04623e-46	2.1026e-47	1.87408e-47	GOTERM_BP_ALL	GO:0009888~tissue development	12	32.4324	0.000581306	SMAD2, FOXC1, SOX17, SOX18, NOTCH4, E2F4, NR2F2, MEOX2, GATA2, MEOX1, ZBTB7A, ZFPM1	37	2057	20431	3.22133	0.524375	0.0101768	0.00946813	GOTERM_BP_ALL	GO:0031327~negative regulation of cellular biosynthetic process	44	55.6962	5.85138e-20	NOTCH2, CEBPB, CBFB, MAX, NAB2, MAZ, CREM, IKZF1, RBPJ, NR2C1, BACH1, YY1, ZKSCAN3, STAT6, SMARCE1, MEF2A, TSC22D4, JUN, MEF2C, DR1, JUND, POU2F1, STAT3, HMGA1, SMARCA5, ARID5A, NFATC2, NR1H3, NFATC1, MITF, ARID1A, RUNX3, RUNX1, FOXP1, ETV6, GATAD2A, DNAJC2, ZEB2, RBL1, CREB1, TFEC, REL, IRF8, ATF3	79	2475	20431	4.59769	1.34991e-16
GOTERM_BP_ALL	GO:0008284~positive regulation of cell population proliferation	7	25.9259	0.00183787	RARG, TSC22D1, PAX7, RARA, PAX3, PROX1, RUNX2	25	1160	20431	4.93162	0.852385	0.0277013	0.0247447	GOTERM_BP_ALL	GO:0045892~negative regulation of DNA-templated transcription	74	46.25	2.38001e-43	ATF2, NAB1, ZBTB20, OTP, HMGB1, YBX1, CTCF, PRDM1, NR3C1, IKZF4, HMG20A, ZHX2, ZHX3, SMARCC2, PEG3, ESX1, RFX3, ZHX1, FOXP2, AR, ZEB1, ERF, ATF7, CLOCK, NFIX, CEBPD, TSHZ3, SHOX2, ARX, GATA6, ZBTB1, FOXK2, FOXK1, ZBTB45, AEBP1, NR2C2, FOXO3, RELA, ZBTB2, RELB, MTA1, RXRA, CUX1, TBX20, HIVEP1, ALX1, DMAP1, MTA2, PATZ1, MTA3, BPTF, ESRRA, TCF7L2, EGR1, ZFHX3, SMAD4, SMAD3, PRRX1, STAT1, ZBTB16, HMG…	158	1386	20431	6.904	7.0734e-40	2.82936e-41	2.52186e-41	GOTERM_BP_ALL	GO:0045652~regulation of megakaryocyte differentiation	3	8.10811	0.000746137	HMGB2, GATA2, GABPA	37	23	20431	72.0247	0.614772	0.012886	0.0119886	GOTERM_BP_ALL	GO:0009890~negative regulation of biosynthetic process	44	55.6962	1.02023e-19	NOTCH2, CEBPB, CBFB, MAX, NAB2, MAZ, CREM, IKZF1, RBPJ, NR2C1, BACH1, YY1, ZKSCAN3, STAT6, SMARCE1, MEF2A, TSC22D4, JUN, MEF2C, DR1, JUND, POU2F1, STAT3, HMGA1, SMARCA5, ARID5A, NFATC2, NR1H3, NFATC1, MITF, ARID1A, RUNX3, RUNX1, FOXP1, ETV6, GATAD2A, DNAJC2, ZEB2, RBL1, CREB1, TFEC, REL, IRF8, ATF3	79	2511	20431	4.53178	2.35366e-16
GOTERM_BP_ALL	GO:0030900~forebrain development	5	18.5185	0.00240743	SOX1, GSX2, RARA, OTX1, PROX1	25	492	20431	8.30528	0.918467	0.0357675	0.03195	GOTERM_BP_ALL	GO:1902679~negative regulation of RNA biosynthetic process	74	46.25	3.53657e-43	ATF2, NAB1, ZBTB20, OTP, HMGB1, YBX1, CTCF, PRDM1, NR3C1, IKZF4, HMG20A, ZHX2, ZHX3, SMARCC2, PEG3, ESX1, RFX3, ZHX1, FOXP2, AR, ZEB1, ERF, ATF7, CLOCK, NFIX, CEBPD, TSHZ3, SHOX2, ARX, GATA6, ZBTB1, FOXK2, FOXK1, ZBTB45, AEBP1, NR2C2, FOXO3, RELA, ZBTB2, RELB, MTA1, RXRA, CUX1, TBX20, HIVEP1, ALX1, DMAP1, MTA2, PATZ1, MTA3, BPTF, ESRRA, TCF7L2, EGR1, ZFHX3, SMAD4, SMAD3, PRRX1, STAT1, ZBTB16, HMG…	158	1394	20431	6.86438	1.05107e-39	4.03771e-41	3.59889e-41	GOTERM_BP_ALL	GO:0045638~negative regulation of myeloid cell differentiation	4	10.8108	0.000927778	HMGB3, GATA2, ZFPM1, GABPA	37	109	20431	20.2638	0.694636	0.0158093	0.0147084	GOTERM_BP_ALL	GO:0031324~negative regulation of cellular metabolic process	44	55.6962	1.06425e-17	NOTCH2, CEBPB, CBFB, MAX, NAB2, MAZ, CREM, IKZF1, RBPJ, NR2C1, BACH1, YY1, ZKSCAN3, STAT6, SMARCE1, MEF2A, TSC22D4, JUN, MEF2C, DR1, JUND, POU2F1, STAT3, HMGA1, SMARCA5, ARID5A, NFATC2, NR1H3, NFATC1, MITF, ARID1A, RUNX3, RUNX1, FOXP1, ETV6, GATAD2A, DNAJC2, ZEB2, RBL1, CREB1, TFEC, REL, IRF8, ATF3	79	2837	20431	4.01103	2.45521e-14
GOTERM_BP_ALL	GO:0045596~negative regulation of cell differentiation	6	22.2222	0.0027762	RB1, RARG, TSC22D1, RARA, PROX1, HOPX	25	855	20431	5.73502	0.944494	0.0406655	0.0363252	GOTERM_BP_ALL	GO:0051253~negative regulation of RNA metabolic process	76	47.5	3.66818e-43	ATF2, NAB1, ZBTB20, YBX2, OTP, HMGB1, YBX1, CTCF, PRDM1, NR3C1, IKZF4, HMG20A, ZHX2, ZHX3, SMARCC2, PEG3, ESX1, RFX3, ZHX1, FOXP2, AR, ZEB1, CSDE1, ERF, ATF7, CLOCK, NFIX, CEBPD, TSHZ3, SHOX2, ARX, GATA6, ZBTB1, FOXK2, FOXK1, ZBTB45, AEBP1, NR2C2, FOXO3, RELA, ZBTB2, RELB, MTA1, RXRA, CUX1, TBX20, HIVEP1, ALX1, DMAP1, MTA2, PATZ1, MTA3, BPTF, ESRRA, TCF7L2, EGR1, ZFHX3, SMAD4, SMAD3, PRRX1, STAT1…	158	1499	20431	6.55608	1.09018e-39	4.03771e-41	3.59889e-41	GOTERM_BP_ALL	GO:0003158~endothelium development	4	10.8108	0.00095264	SOX17, SOX18, NOTCH4, NR2F2	37	110	20431	20.0796	0.704195	0.0160194	0.0149038	GOTERM_BP_ALL	GO:0010605~negative regulation of macromolecule metabolic process	45	56.962	4.3119e-17	NOTCH2, CEBPB, CBFB, MAX, NAB2, MAZ, CREM, IKZF1, RBPJ, NR2C1, BACH1, YY1, ZKSCAN3, STAT6, SMARCE1, MEF2A, TSC22D4, JUN, SMARCC1, MEF2C, DR1, JUND, POU2F1, STAT3, HMGA1, SMARCA5, ARID5A, NFATC2, NR1H3, NFATC1, MITF, ARID1A, RUNX3, RUNX1, FOXP1, ETV6, GATAD2A, DNAJC2, ZEB2, RBL1, CREB1, TFEC, REL, IRF8, ATF3	79	3104	20431	3.74933	9.94755e-14
GOTERM_BP_ALL	GO:0048519~negative regulation of biological process	15	55.5556	0.00297933	RB1, BATF3, RARG, TSC22D1, NR1I2, PAX3, PROX1, RUNX2, HOPX, NR6A1, SOX1, RFX5, RARA, NFE2L3, E2F2	25	6015	20431	2.038	0.955091	0.0429325	0.0383503	GOTERM_BP_ALL	GO:0045934~negative regulation of nucleobase-containing compound metabolic process	78	48.75	9.27974e-43	ATF2, NAB1, ZBTB20, YBX2, OTP, HMGB1, YBX1, CTCF, PRDM1, NR3C1, TTF1, IKZF4, HMG20A, ZHX2, ZHX3, SMARCC2, PEG3, ESX1, RFX3, ZHX1, FOXP2, AR, ZEB1, CSDE1, ERF, TERF2IP, ATF7, CLOCK, NFIX, CEBPD, TSHZ3, SHOX2, ARX, GATA6, ZBTB1, FOXK2, FOXK1, ZBTB45, AEBP1, NR2C2, FOXO3, RELA, ZBTB2, RELB, MTA1, RXRA, CUX1, TBX20, HIVEP1, ALX1, DMAP1, MTA2, PATZ1, MTA3, BPTF, ESRRA, TCF7L2, EGR1, ZFHX3, SMAD4, SMAD…	158	1628	20431	6.19545	2.75794e-39	9.84979e-41	8.7793e-41	GOTERM_BP_ALL	GO:0001945~lymph vessel development	3	8.10811	0.00118943	FOXC1, SOX18, NR2F2	37	29	20431	57.123	0.781506	0.0197414	0.0183666	GOTERM_BP_ALL	GO:0009892~negative regulation of metabolic process	46	58.2278	1.12567e-16	NOTCH2, CEBPB, CBFB, MAX, NAB2, MAZ, CREM, IKZF1, RBPJ, NR2C1, BACH1, YY1, ZKSCAN3, STAT6, SMARCE1, MEF2A, TSC22D4, JUN, SMARCC1, MEF2C, DR1, JUND, POU2F1, TFE3, STAT3, HMGA1, SMARCA5, ARID5A, NFATC2, NR1H3, NFATC1, MITF, ARID1A, RUNX3, RUNX1, FOXP1, ETV6, GATAD2A, DNAJC2, ZEB2, RBL1, CREB1, TFEC, REL, IRF8, ATF3	79	3349	20431	3.55226	2.56128e-13
GOTERM_BP_ALL	GO:0030182~neuron differentiation	7	25.9259	0.00307291	RB1, SOX1, PAX7, GSX2, PAX3, PROX1, RUNX2	25	1284	20431	4.45536	0.959268	0.0429325	0.0383503	GOTERM_BP_ALL	GO:0000122~negative regulation of transcription by RNA polymerase II	64	40	3.07374e-41	ATF2, ZBTB20, OTP, HMGB1, YBX1, CTCF, PRDM1, NR3C1, HMG20A, ZHX2, ZHX3, SMARCC2, PEG3, ESX1, ZHX1, FOXP2, AR, ZEB1, ERF, ATF7, NFIX, SHOX2, ARX, GATA6, ZBTB1, ZBTB45, AEBP1, NR2C2, FOXO3, RELA, ZBTB2, MTA1, RXRA, CUX1, TBX20, HIVEP1, ALX1, DMAP1, MTA2, PATZ1, MTA3, BPTF, ESRRA, TCF7L2, EGR1, ZFHX3, SMAD4, SMAD3, PRRX1, STAT1, ZBTB16, HMGA2, KLF4, SMAD5, GATAD2B, NFKB1, DRAP1, BCL6, NFIB, NFIC, BC…	158	1002	20431	8.25933	9.13515e-38	3.15005e-39	2.8077e-39	GOTERM_BP_ALL	GO:1903706~regulation of hemopoiesis	6	16.2162	0.00133236	HMGB2, HMGB3, GATA2, ZBTB7A, ZFPM1, GABPA	37	471	20431	7.03426	0.818025	0.0218301	0.0203099	GOTERM_BP_ALL	GO:0030097~hemopoiesis	26	32.9114	4.80312e-16	NOTCH2, CEBPB, CBFB, IKZF1, RBPJ, IKZF3, YY1, NFKBIZ, STAT6, JUN, MEF2C, STAT3, HMGA1, NFATC1, MITF, FOS, RUNX3, FLI1, RUNX1, FOXP1, ETV6, MAFB, CREB1, SP1, IRF4, IRF8	79	856	20431	7.85529	1.02451e-12
GOTERM_BP_ALL	GO:0060322~head development	6	22.2222	0.00308379	RARG, SOX1, GSX2, RARA, OTX1, PROX1	25	876	20431	5.59753	0.959728	0.0429325	0.0383503	GOTERM_BP_ALL	GO:0048522~positive regulation of cellular process	126	78.75	2.97834e-36	ATF2, RAX, ZBTB20, UBP1, OTP, PRDM1, NR3C1, IKZF4, HMGN5, CREB3L2, PKNOX1, JUNB, NFRKB, HMGN3, SMARCC2, RFX2, EBF1, RFX3, EBF2, EBF3, EBF4, FOXP2, AR, ZSCAN21, ATF7, CLOCK, TSHZ3, ARX, SHOX2, ZBTB1, GATA6, FOXO3, FOXO1, NPAS2, EP400, HIVEP1, ALX4, ALX1, DMAP1, PATZ1, BPTF, ESRRA, EGR1, SMAD1, ZFHX3, SMAD4, SMAD3, ZBTB16, PBX3, HMGA2, PBX2, SMAD9, SMARCA1, SMAD5, PBX1, NFKB1, PHOX2B, PHOX2A, TFCP2…	158	6350	20431	2.56584	8.85164e-33	2.95055e-34	2.62988e-34	GOTERM_BP_ALL	GO:0030855~epithelial cell differentiation	7	18.9189	0.00179765	SMAD2, SOX17, SOX18, NOTCH4, E2F4, NR2F2, GATA2	37	748	20431	5.16755	0.899687	0.0290809	0.0270557	GOTERM_BP_ALL	GO:1903706~regulation of hemopoiesis	21	26.5823	6.51785e-16	SMARCE1, NOTCH2, CEBPB, SMARCC1, MEF2C, JUN, CBFB, TFE3, STAT3, MITF, FOS, IKZF1, ARID1A, RUNX3, IKZF3, RUNX1, FOXP1, CREB1, MAFB, NFKBIZ, ARID2	79	471	20431	11.5308	1.53677e-12
GOTERM_BP_ALL	GO:0048513~animal organ development	11	40.7407	0.0030961	RB1, RARG, SOX1, PAX7, GSX2, RARA, PAX3, OTX1, PROX1, RUNX2, HOPX	25	3374	20431	2.66439	0.960242	0.0429325	0.0383503	GOTERM_BP_ALL	GO:0048518~positive regulation of biological process	127	79.375	1.0054e-32	ATF2, RAX, ZBTB20, UBP1, OTP, PRDM1, NR3C1, IKZF4, HMGN5, CREB3L2, PKNOX1, JUNB, NFRKB, HMGN3, SMARCC2, RFX2, EBF1, RFX3, EBF2, EBF3, EBF4, FOXP2, AR, ZSCAN21, ATF7, CLOCK, TSHZ3, ARX, SHOX2, ZBTB1, GATA6, FOXO6, FOXO3, FOXO1, NPAS2, EP400, HIVEP1, ALX4, ALX1, DMAP1, PATZ1, BPTF, ESRRA, EGR1, SMAD1, ZFHX3, SMAD4, SMAD3, ZBTB16, PBX3, HMGA2, PBX2, SMAD9, SMARCA1, SMAD5, PBX1, NFKB1, PHOX2B, PHOX2A…	158	6961	20431	2.3592	2.98805e-29	9.63886e-31	8.5913e-31	GOTERM_BP_ALL	GO:0016477~cell migration	8	21.6216	0.00183167	FOXC1, EMX2, SOX17, SOX18, NR2F1, HMGB2, NR2F2, GATA2	37	1026	20431	4.30557	0.903963	0.0292609	0.0272232	GOTERM_BP_ALL	GO:0002521~leukocyte differentiation	21	26.5823	3.39621e-15	NOTCH2, MEF2C, JUN, CBFB, STAT3, HMGA1, NFATC1, MITF, FOS, IKZF1, RBPJ, IKZF3, RUNX1, FOXP1, YY1, CREB1, MAFB, IRF4, NFKBIZ, IRF8, STAT6	79	512	20431	10.6075	7.93998e-12
GOTERM_BP_ALL	GO:0051239~regulation of multicellular organismal process	11	40.7407	0.00323101	RB1, RARG, TADA2A, TSC22D1, GSX2, RARA, E2F2, PAX3, PROX1, RUNX2, HOPX	25	3393	20431	2.64947	0.965462	0.0434819	0.0388411	GOTERM_BP_ALL	GO:0010558~negative regulation of macromolecule biosynthetic process	77	48.125	7.89069e-30	ATF2, NAB1, ZBTB20, YBX2, OTP, HMGB1, YBX1, CTCF, PRDM1, NR3C1, IKZF4, HMG20A, ZHX2, ZHX3, SMARCC2, PEG3, ESX1, RFX3, ZHX1, FOXP2, RBL2, AR, ZEB1, CSDE1, ERF, ATF7, CLOCK, NFIX, CEBPD, TSHZ3, SHOX2, ARX, GATA6, ZBTB1, FOXK2, FOXK1, ZBTB45, AEBP1, NR2C2, FOXO3, RELA, ZBTB2, RELB, MTA1, RXRA, CUX1, TBX20, HIVEP1, ALX1, DMAP1, MTA2, PATZ1, MTA3, BPTF, ESRRA, TCF7L2, EGR1, ZFHX3, SMAD4, SMAD3, PRRX1,…	158	2424	20431	4.10762	2.34511e-26	7.32848e-28	6.53201e-28	GOTERM_BP_ALL	GO:2000026~regulation of multicellular organismal development	10	27.027	0.00198396	FOXC1, SOX17, NOTCH4, HMGB2, HMGB3, ADNP, GATA2, ZBTB7A, ZFPM1, GABPA	37	1671	20431	3.30454	0.920977	0.0313024	0.0291225	GOTERM_BP_ALL	GO:1902105~regulation of leukocyte differentiation	19	24.0506	3.82633e-15	SMARCE1, NOTCH2, CEBPB, SMARCC1, JUN, CBFB, TFE3, MITF, FOS, IKZF1, ARID1A, RUNX3, IKZF3, RUNX1, FOXP1, CREB1, MAFB, NFKBIZ, ARID2	79	381	20431	12.8971	8.70837e-12
GOTERM_BP_ALL	GO:0043009~chordate embryonic development	6	22.2222	0.00328625	RARG, PAX7, RARA, PAX3, RUNX2, HOPX	25	889	20431	5.51568	0.967396	0.0434819	0.0388411	GOTERM_BP_ALL	GO:0050794~regulation of cellular process	156	97.5	2.13488e-29	ATF2, NAB1, RAX, ZBTB20, UBP1, OTP, PRDM1, NR3C1, IKZF4, HMGN5, CREB3L2, PKNOX1, JUNB, NFRKB, HMGN3, PKNOX2, SMARCC2, ESX1, RFX2, EBF1, RFX3, EBF2, EBF3, RFX1, EBF4, FOXP2, AR, CARHSP1, ZSCAN21, ERF, ATF7, CLOCK, TSHZ3, ARX, SHOX2, ZBTB1, MYNN, GATA6, FOXO6, AEBP1, PDS5B, FOXO3, FOXO1, NPAS2, ZBTB2, EP400, ALX3, HIVEP1, ALX4, ALX1, DMAP1, PATZ1, ZKSCAN1, BPTF, ESRRA, EGR1, SMAD1, ZFHX3, SMAD4, SM…	158	12746	20431	1.58264	6.34485e-26	1.92268e-27	1.71372e-27	GOTERM_BP_ALL	GO:0007420~brain development	7	18.9189	0.0027329	NOTCH3, FOXC1, EMX2, NR2F1, NR2F2, CIC, GATA2	37	813	20431	4.7544	0.969725	0.0425932	0.039627	GOTERM_BP_ALL	GO:0030099~myeloid cell differentiation	18	22.7848	1.22695e-14	NOTCH2, CEBPB, MEF2C, JUN, CBFB, HMGA1, NFATC1, MITF, FOS, IKZF1, RBPJ, FLI1, RUNX1, FOXP1, CREB1, SP1, IRF4, IRF8	79	345	20431	13.4932	2.84303e-11
GOTERM_BP_ALL	GO:0035914~skeletal muscle cell differentiation	3	11.1111	0.00330296	RB1, PAX7, PAX3	25	73	20431	33.5852	0.96796	0.0434819	0.0388411	GOTERM_BP_ALL	GO:0031327~negative regulation of cellular biosynthetic process	77	48.125	3.12679e-29	ATF2, NAB1, ZBTB20, YBX2, OTP, HMGB1, YBX1, CTCF, PRDM1, NR3C1, IKZF4, HMG20A, ZHX2, ZHX3, SMARCC2, PEG3, ESX1, RFX3, ZHX1, FOXP2, RBL2, AR, ZEB1, CSDE1, ERF, ATF7, CLOCK, NFIX, CEBPD, TSHZ3, SHOX2, ARX, GATA6, ZBTB1, FOXK2, FOXK1, ZBTB45, AEBP1, NR2C2, FOXO3, RELA, ZBTB2, RELB, MTA1, RXRA, CUX1, TBX20, HIVEP1, ALX1, DMAP1, MTA2, PATZ1, MTA3, BPTF, ESRRA, TCF7L2, EGR1, ZFHX3, SMAD4, SMAD3, PRRX1,…	158	2475	20431	4.02298	9.29283e-26	2.73318e-27	2.43614e-27	GOTERM_BP_ALL	GO:0045746~negative regulation of Notch signaling pathway	3	8.10811	0.00297568	NOTCH4, GATA2, ZBTB7A	37	46	20431	36.0123	0.977821	0.0458183	0.0426275	GOTERM_BP_ALL	GO:0006351~DNA-templated transcription	21	26.5823	1.46312e-14	ATF1, MEF2A, CEBPB, DR1, JUN, POU2F1, JUND, MAZ, STAT3, SMARCA5, NFATC2, NR1H3, NFATC1, MITF, FOS, FOXP1, RXRB, CREB1, SP1, NFKBIZ, TBPL1	79	553	20431	9.82102	3.3809e-11
GOTERM_BP_ALL	GO:0060350~endochondral bone morphogenesis	3	11.1111	0.00330296	RARG, RARA, RUNX2	25	73	20431	33.5852	0.96796	0.0434819	0.0388411	GOTERM_BP_ALL	GO:0009890~negative regulation of biosynthetic process	77	48.125	8.09646e-29	ATF2, NAB1, ZBTB20, YBX2, OTP, HMGB1, YBX1, CTCF, PRDM1, NR3C1, IKZF4, HMG20A, ZHX2, ZHX3, SMARCC2, PEG3, ESX1, RFX3, ZHX1, FOXP2, RBL2, AR, ZEB1, CSDE1, ERF, ATF7, CLOCK, NFIX, CEBPD, TSHZ3, SHOX2, ARX, GATA6, ZBTB1, FOXK2, FOXK1, ZBTB45, AEBP1, NR2C2, FOXO3, RELA, ZBTB2, RELB, MTA1, RXRA, CUX1, TBX20, HIVEP1, ALX1, DMAP1, MTA2, PATZ1, MTA3, BPTF, ESRRA, TCF7L2, EGR1, ZFHX3, SMAD4, SMAD3, PRRX1,…	158	2511	20431	3.9653	2.40627e-25	6.87505e-27	6.12786e-27	GOTERM_BP_ALL	GO:0001764~neuron migration	4	10.8108	0.00319496	EMX2, NR2F1, NR2F2, GATA2	37	168	20431	13.1474	0.983256	0.0486091	0.0452239	GOTERM_BP_ALL	GO:1903131~mononuclear cell differentiation	18	22.7848	5.71696e-13	NOTCH2, MEF2C, JUN, CBFB, STAT3, HMGA1, NFATC1, FOS, IKZF1, RBPJ, IKZF3, FOXP1, YY1, MAFB, IRF4, NFKBIZ, IRF8, STAT6	79	437	20431	10.6526	1.31881e-09
GOTERM_BP_ALL	GO:0009792~embryo development ending in birth or egg hatching	6	22.2222	0.00358237	RARG, PAX7, RARA, PAX3, RUNX2, HOPX	25	907	20431	5.40622	0.976063	0.0459532	0.0410486	GOTERM_BP_ALL	GO:0050789~regulation of biological process	157	98.125	1.58124e-27	ATF2, NAB1, RAX, ZBTB20, UBP1, OTP, PRDM1, TTF1, NR3C1, IKZF4, HMGN5, CREB3L2, PKNOX1, JUNB, NFRKB, HMGN3, PKNOX2, SMARCC2, ESX1, RFX2, EBF1, RFX3, EBF2, EBF3, RFX1, EBF4, FOXP2, AR, CARHSP1, ZSCAN21, ERF, ATF7, CLOCK, TSHZ3, ARX, SHOX2, ZBTB1, MYNN, GATA6, FOXO6, AEBP1, PDS5B, FOXO3, FOXO1, NPAS2, ZBTB2, EP400, ALX3, HIVEP1, ALX4, ALX1, DMAP1, PATZ1, ZKSCAN1, BPTF, ESRRA, EGR1, SMAD1, ZFHX3, SMA…	158	13435	20431	1.5111	4.69945e-24	1.3054e-25	1.16353e-25	GOTERM_BP_ALL	GO:0045646~regulation of erythrocyte differentiation	3	8.10811	0.00350641	HMGB2, GATA2, ZFPM1	37	50	20431	33.1314	0.988769	0.0499987	0.0465168	GOTERM_BP_ALL	GO:0002682~regulation of immune system process	31	39.2405	6.60412e-13	NOTCH2, CEBPB, CBFB, IKZF1, IKZF3, NFKBIZ, STAT6, ARID2, SMARCE1, JUN, SMARCC1, MEF2C, JUND, STAT2, TFE3, STAT3, ARID5A, NFATC2, NR1H3, MITF, FOS, ARID1A, RUNX3, RUNX1, FOXP1, ELF1, MAFB, CREB1, IRF4, IRF2, IRF5	79	1777	20431	4.51166	1.52345e-09
GOTERM_BP_ALL	GO:0061035~regulation of cartilage development	3	11.1111	0.00366698	RARG, RARA, RUNX2	25	77	20431	31.8405	0.978087	0.0459532	0.0410486	GOTERM_BP_ALL	GO:0031324~negative regulation of cellular metabolic process	78	48.75	3.69283e-26	ATF2, NAB1, ZBTB20, YBX2, OTP, HMGB1, YBX1, CTCF, PRDM1, NR3C1, IKZF4, HMG20A, ZHX2, ZHX3, SMARCC2, PEG3, ESX1, RFX3, ZHX1, FOXP2, RBL2, AR, ZEB1, CSDE1, ERF, TERF2IP, ATF7, CLOCK, NFIX, CEBPD, TSHZ3, SHOX2, ARX, GATA6, ZBTB1, FOXK2, FOXK1, ZBTB45, AEBP1, NR2C2, FOXO3, RELA, ZBTB2, RELB, MTA1, RXRA, CUX1, TBX20, HIVEP1, ALX1, DMAP1, MTA2, PATZ1, MTA3, BPTF, ESRRA, TCF7L2, EGR1, ZFHX3, SMAD4, SMAD…	158	2837	20431	3.55523	1.09751e-22	2.96624e-24	2.64387e-24	GOTERM_BP_ALL	GO:1905839~negative regulation of telomeric D-loop disassembly	2	5.40541	0.00352104	TERF1, TERF2	37	2	20431	552.189	0.988978	0.0499987	0.0465168	GOTERM_BP_ALL	GO:0048523~negative regulation of cellular process	52	65.8228	1.09621e-12	NAB2, IKZF1, RBPJ, BACH1, YY1, ARID2, MEF2A, TSC22D4, SMARCC1, MEF2C, ARID5A, MITF, ARID1A, RUNX3, ETV6, RUNX1, FOXP1, DNAJC2, ELF1, ZEB2, RBL1, CREB1, IRF4, TFEC, IRF8, ATF3, NOTCH2, CEBPB, CBFB, MAX, MAZ, CREM, NR2C1, ZKSCAN3, STAT6, SMARCE1, DR1, JUN, POU2F1, JUND, STAT2, STAT3, HMGA1, SMARCA5, FOXJ2, CDC5L, NFATC2, NR1H3, NFATC1, GATAD2A, MAFB, REL	79	5474	20431	2.45675	2.52901e-09
GOTERM_BP_ALL	GO:0002067~glandular epithelial cell differentiation	3	11.1111	0.00366698	RARG, RARA, PROX1	25	77	20431	31.8405	0.978087	0.0459532	0.0410486	GOTERM_BP_ALL	GO:0065007~biological regulation	157	98.125	2.24912e-25	ATF2, NAB1, RAX, ZBTB20, UBP1, OTP, PRDM1, TTF1, NR3C1, IKZF4, HMGN5, CREB3L2, PKNOX1, JUNB, NFRKB, HMGN3, PKNOX2, SMARCC2, ESX1, RFX2, EBF1, RFX3, EBF2, EBF3, RFX1, EBF4, FOXP2, AR, CARHSP1, ZSCAN21, ERF, ATF7, CLOCK, TSHZ3, ARX, SHOX2, ZBTB1, MYNN, GATA6, FOXO6, AEBP1, PDS5B, FOXO3, FOXO1, NPAS2, ZBTB2, EP400, ALX3, HIVEP1, ALX4, ALX1, DMAP1, PATZ1, ZKSCAN1, BPTF, ESRRA, EGR1, SMAD1, ZFHX3, SMA…	158	13872	20431	1.4635	6.68437e-22	1.75904e-23	1.56787e-23	GOTERM_BP_ALL	GO:1905778~negative regulation of exonuclease activity	2	5.40541	0.00352104	TERF1, TERF2	37	2	20431	552.189	0.988978	0.0499987	0.0465168	GOTERM_BP_ALL	GO:0050794~regulation of cellular process	76	96.2025	1.7226e-12	ATF1, NAB2, YEATS4, IKZF1, RBPJ, IKZF2, BZW1, BACH1, IKZF3, YY1, YY2, NFKBIZ, ARID2, MEF2A, TSC22D4, SMARCC1, MEF2C, TFE3, TFEB, ARID5A, MITF, FOS, ARID1A, RUNX3, ETV6, RUNX1, FOXP1, DNAJC2, HIC2, ELF1, ZEB2, RBL1, CREB1, IRF4, ZFP42, TFEC, IRF2, IRF8, IRF5, ATF3, IRF9, NOTCH2, RBPJL, CEBPB, CBFB, MAX, MAZ, CREM, NRF1, NR2C1, RXRB, ZKSCAN3, STAT6, SMARCE1, DR1, JUN, POU2F1, JUND, NFYA, STAT2, STA…	79	12746	20431	1.54206	3.97409e-09
GOTERM_BP_ALL	GO:0001501~skeletal system development	5	18.5185	0.00366742	RB1, RARG, PAX7, RARA, RUNX2	25	553	20431	7.38915	0.978097	0.0459532	0.0410486	GOTERM_BP_ALL	GO:0010605~negative regulation of macromolecule metabolic process	80	50	3.81275e-25	ATF2, NAB1, ZBTB20, YBX2, OTP, HMGB1, YBX1, CTCF, PRDM1, NR3C1, TTF1, IKZF4, HMG20B, HMG20A, ZHX2, ZHX3, SMARCC2, PEG3, ESX1, RFX3, ZHX1, FOXP2, RBL2, AR, ZEB1, CSDE1, ERF, TERF2IP, ATF7, CLOCK, NFIX, CEBPD, TSHZ3, SHOX2, ARX, GATA6, ZBTB1, FOXK2, FOXK1, ZBTB45, AEBP1, NR2C2, FOXO3, RELA, ZBTB2, RELB, MTA1, RXRA, CUX1, TBX20, HIVEP1, ALX1, DMAP1, MTA2, PATZ1, MTA3, BPTF, ESRRA, TCF7L2, EGR1, ZFHX…	158	3104	20431	3.33274	1.13315e-21	2.90551e-23	2.58974e-23	GOTERM_BP_ALL	GO:1904534~negative regulation of telomeric loop disassembly	2	5.40541	0.00352104	TERF1, TERF2	37	2	20431	552.189	0.988978	0.0499987	0.0465168	GOTERM_BP_ALL	GO:0006366~transcription by RNA polymerase II	17	21.519	2.12074e-12	ATF1, CEBPB, DR1, JUN, POU2F1, JUND, MAZ, STAT3, NFATC2, NR1H3, NFATC1, FOS, FOXP1, RXRB, CREB1, SP1, NFKBIZ	79	402	20431	10.9367	4.89257e-09
GOTERM_BP_ALL	GO:0051146~striated muscle cell differentiation	4	14.8148	0.00372275	RB1, RARA, PAX3, PROX1	25	269	20431	12.1523	0.979326	0.0459982	0.0410887	GOTERM_BP_ALL	GO:0048513~animal organ development	81	50.625	1.66594e-23	ATF2, NAB1, CHD7, RAX, OTP, HMGB1, CTCF, PRDM1, NR3C1, CREB3L2, HMG20B, PKNOX1, TEAD1, JUNB, TEAD2, TEAD3, TEAD4, ZHX2, ESX1, RFX3, EBF2, ARNT, ZFX, FOXP2, AR, ZEB1, ERF, ATF7, NFIX, CEBPD, TSHZ3, SHOX2, ARX, GATA6, ZBTB1, FOXK1, PDS5B, NR2C2, FOXO3, FOXO1, RELA, RXRA, CUX1, TBX20, ALX3, ALX4, ALX1, PATZ1, MEF2D, BPTF, ESRRA, TCF7L2, EGR1, SMAD1, ZFHX3, SMAD4, SMAD3, PRRX1, STAT1, ZBTB16, PRRX2, …	158	3374	20431	3.10436	4.95119e-20	1.2378e-21	1.10327e-21	GOTERM_BP_ALL	GO:1905838~regulation of telomeric D-loop disassembly	2	5.40541	0.00352104	TERF1, TERF2	37	2	20431	552.189	0.988978	0.0499987	0.0465168	GOTERM_BP_ALL	GO:0030154~cell differentiation	45	56.962	8.60116e-12	NOTCH2, CEBPB, CBFB, NAB2, IKZF1, RBPJ, NR2C1, IKZF3, RXRB, YY1, NFKBIZ, STAT6, SMARCE1, MEF2A, TSC22D4, JUN, MEF2C, JUND, STAT3, HMGA1, FOXJ2, ARID5A, NFATC2, NR1H3, NFATC1, MITF, FOS, ARID1A, RUNX3, FLI1, RUNX1, FOXP1, NFKB2, ETV6, ZEB2, ELF1, RBL1, MAFB, CREB1, SP1, IRF4, ZFP42, TBPL1, IRF8, ATF3	79	4299	20431	2.70712	1.98428e-08
GOTERM_BP_ALL	GO:0050789~regulation of biological process	23	85.1852	0.00375947	RB1, BATF3, RARG, TSC22D1, TSHZ2, GSX2, NR1I2, PAX3, PROX1, RUNX2, HOPX, NPAS3, TADA2A, NR6A1, SOX1, PAX7, RFX5, RARA, NFE2L3, ZKSCAN2, E2F2, TFAM, OTX1	25	13435	20431	1.39907	0.980104	0.0459982	0.0410887	GOTERM_BP_ALL	GO:0009892~negative regulation of metabolic process	80	50	5.44869e-23	ATF2, NAB1, ZBTB20, YBX2, OTP, HMGB1, YBX1, CTCF, PRDM1, NR3C1, TTF1, IKZF4, HMG20B, HMG20A, ZHX2, ZHX3, SMARCC2, PEG3, ESX1, RFX3, ZHX1, FOXP2, RBL2, AR, ZEB1, CSDE1, ERF, TERF2IP, ATF7, CLOCK, NFIX, CEBPD, TSHZ3, SHOX2, ARX, GATA6, ZBTB1, FOXK2, FOXK1, ZBTB45, AEBP1, NR2C2, FOXO3, RELA, ZBTB2, RELB, MTA1, RXRA, CUX1, TBX20, HIVEP1, ALX1, DMAP1, MTA2, PATZ1, MTA3, BPTF, ESRRA, TCF7L2, EGR1, ZFHX…	158	3349	20431	3.08893	1.61935e-19	3.94963e-21	3.52038e-21	GOTERM_BP_ALL	GO:1905777~regulation of exonuclease activity	2	5.40541	0.00352104	TERF1, TERF2	37	2	20431	552.189	0.988978	0.0499987	0.0465168	GOTERM_BP_ALL	GO:0048869~cellular developmental process	45	56.962	8.74427e-12	NOTCH2, CEBPB, CBFB, NAB2, IKZF1, RBPJ, NR2C1, IKZF3, RXRB, YY1, NFKBIZ, STAT6, SMARCE1, MEF2A, TSC22D4, JUN, MEF2C, JUND, STAT3, HMGA1, FOXJ2, ARID5A, NFATC2, NR1H3, NFATC1, MITF, FOS, ARID1A, RUNX3, FLI1, RUNX1, FOXP1, NFKB2, ETV6, ZEB2, ELF1, RBL1, MAFB, CREB1, SP1, IRF4, ZFP42, TBPL1, IRF8, ATF3	79	4301	20431	2.70586	2.01729e-08
GOTERM_BP_ALL	GO:0048568~embryonic organ development	5	18.5185	0.00383603	RARG, RARA, OTX1, PROX1, RUNX2	25	560	20431	7.29679	0.981632	0.0463892	0.0414381	GOTERM_BP_ALL	GO:0007275~multicellular organism development	95	59.375	7.96847e-23	ATF2, AHCTF1, NAB1, CHD7, RAX, UBP1, OTP, HMGB1, YBX1, CTCF, PRDM1, NR3C1, CREB3L2, PKNOX1, TEAD1, JUNB, TEAD2, TEAD3, TEAD4, ZHX2, SMARCC2, TCF12, ESX1, EBF1, RFX3, EBF2, ARNT, EBF3, VEZF1, EBF4, ZDHHC17, ZFX, ARID1B, FOXP2, AR, ZEB1, ZSCAN21, ERF, ATF7, NFIX, TSHZ3, SHOX2, ARX, GATA6, ZBTB1, FOXK1, ZBTB45, PDS5B, NR2C2, FOXO3, FOXO1, RELA, RXRA, CUX1, TBX20, ALX3, ALX4, ALX1, PATZ1, MEF2D, BPTF…	158	4773	20431	2.57374	2.36823e-19	5.63864e-21	5.02583e-21	GOTERM_BP_ALL	GO:0032210~regulation of telomere maintenance via telomerase	3	8.10811	0.0039313	HMBOX1, TERF1, TERF2	37	53	20431	31.256	0.993488	0.0549034	0.0510799	GOTERM_BP_ALL	GO:0051239~regulation of multicellular organismal process	40	50.6329	9.81201e-12	NOTCH2, CEBPB, CBFB, IKZF1, RBPJ, IKZF3, RXRB, YY1, NFKBIZ, STAT6, ARID2, SMARCE1, MEF2A, JUN, SMARCC1, MEF2C, DR1, JUND, TFE3, STAT3, FOXJ2, ARID5A, NFATC2, NR1H3, NFATC1, MITF, FOS, ARID1A, RUNX3, RUNX1, FOXP1, ZEB2, ELF1, MAFB, CREB1, SP1, IRF4, REL, IRF8, IRF5	79	3393	20431	3.04887	2.26364e-08
GOTERM_BP_ALL	GO:0007275~multicellular organism development	13	48.1481	0.00398433	RB1, RARG, TSHZ2, GSX2, PAX3, PROX1, RUNX2, HOPX, NR6A1, SOX1, PAX7, RARA, OTX1	25	4773	20431	2.22588	0.984267	0.0476288	0.0425453	GOTERM_BP_ALL	GO:0045595~regulation of cell differentiation	58	36.25	8.39156e-21	CHD7, OTP, HMGB1, YBX1, PRDM1, NR3C1, HMG20B, HMG20A, JUNB, TEAD2, ZHX2, ZHX3, KLF13, SMARCC2, TCF12, RFX3, VEZF1, ARID1B, AR, ZEB1, CLOCK, CEBPD, TSHZ3, SHOX2, ZBTB1, NR2C2, FOXO3, FOXO1, RELA, MTA1, CUX1, TBX20, ALX1, MTA2, MTA3, ESRRA, TCF7L2, SMAD1, ZFHX3, SMAD4, SMAD3, STAT1, ZBTB16, HMGA2, SMAD9, UNCX, KLF4, MEIS2, SMAD5, GATAD2B, PBX1, PHOX2B, MEIS1, BCL6, MAFG, BHLHE40, MAFF, TCF4	158	1872	20431	4.0064	2.49397e-17	5.79994e-19	5.16959e-19	GOTERM_BP_ALL	GO:0060322~head development	7	18.9189	0.00395235	NOTCH3, FOXC1, EMX2, NR2F1, NR2F2, CIC, GATA2	37	876	20431	4.41247	0.993662	0.0549034	0.0510799	GOTERM_BP_ALL	GO:0048519~negative regulation of biological process	53	67.0886	1.10824e-11	NAB2, IKZF1, RBPJ, BACH1, YY1, ARID2, MEF2A, TSC22D4, SMARCC1, MEF2C, TFE3, ARID5A, MITF, ARID1A, RUNX3, ETV6, RUNX1, FOXP1, DNAJC2, ELF1, ZEB2, RBL1, CREB1, IRF4, TFEC, IRF8, ATF3, NOTCH2, CEBPB, CBFB, MAX, MAZ, CREM, NR2C1, ZKSCAN3, STAT6, SMARCE1, DR1, JUN, POU2F1, JUND, STAT2, STAT3, HMGA1, SMARCA5, FOXJ2, CDC5L, NFATC2, NR1H3, NFATC1, GATAD2A, MAFB, REL	79	6015	20431	2.27878	2.5567e-08
GOTERM_BP_ALL	GO:0048523~negative regulation of cellular process	14	51.8519	0.00405225	RB1, BATF3, RARG, TSC22D1, NR1I2, PAX3, PROX1, RUNX2, HOPX, NR6A1, SOX1, RFX5, RARA, NFE2L3	25	5474	20431	2.09013	0.985344	0.0478902	0.0427789	GOTERM_BP_ALL	GO:0032502~developmental process	108	67.5	2.05799e-20	ATF2, NAB1, RAX, UBP1, OTP, PRDM1, NR3C1, CREB3L2, PKNOX1, JUNB, SMARCC2, ESX1, RFX2, EBF1, RFX3, EBF2, EBF3, EBF4, FOXP2, AR, ZSCAN21, ERF, ATF7, CLOCK, TSHZ3, ARX, SHOX2, ZBTB1, GATA6, PDS5B, FOXO3, FOXO1, ALX3, ALX4, ALX1, PATZ1, BPTF, ESRRA, EGR1, SMAD1, ZFHX3, SMAD4, SMAD3, ZBTB16, PBX3, HMGA2, PBX2, SMAD9, SMARCA1, SMAD5, PBX1, NFKB1, PHOX2B, PHOX2A, BCL6, MAFG, BHLHE40, SP3, MAFF, TCF4, MA…	158	6591	20431	2.11887	6.11635e-17	1.39008e-18	1.239e-18	GOTERM_BP_ALL	GO:0072001~renal system development	5	13.5135	0.00454194	SMAD2, NOTCH3, FOXC1, EMX2, SOX17	37	385	20431	7.17129	0.997026	0.0624151	0.0580685	GOTERM_BP_ALL	GO:0051240~positive regulation of multicellular organismal process	30	37.9747	3.78501e-11	NOTCH2, CEBPB, CBFB, IKZF1, RBPJ, RXRB, NFKBIZ, STAT6, ARID2, SMARCE1, MEF2A, JUN, SMARCC1, MEF2C, JUND, STAT3, ARID5A, NFATC2, FOS, ARID1A, RUNX3, RUNX1, FOXP1, ZEB2, CREB1, SP1, IRF4, REL, IRF8, IRF5	79	1941	20431	3.99722	8.73201e-08
GOTERM_BP_ALL	GO:0048699~generation of neurons	7	25.9259	0.00425799	RB1, SOX1, PAX7, GSX2, PAX3, PROX1, RUNX2	25	1371	20431	4.17263	0.988178	0.0497563	0.0444458	GOTERM_BP_ALL	GO:0048856~anatomical structure development	104	65	4.81245e-20	ATF2, NAB1, RAX, UBP1, OTP, PRDM1, NR3C1, CREB3L2, PKNOX1, JUNB, SMARCC2, ESX1, RFX2, EBF1, RFX3, EBF2, EBF3, EBF4, FOXP2, AR, ZSCAN21, ERF, ATF7, TSHZ3, ARX, SHOX2, ZBTB1, GATA6, PDS5B, FOXO3, FOXO1, ALX3, ALX4, ALX1, PATZ1, BPTF, ESRRA, EGR1, SMAD1, ZFHX3, SMAD4, SMAD3, ZBTB16, PBX3, HMGA2, PBX2, SMAD9, SMARCA1, SMAD5, PBX1, NFKB1, PHOX2B, PHOX2A, BCL6, MAFG, BHLHE40, SP3, MAFF, TCF4, MAFK, AHC…	158	6191	20431	2.17223	1.43026e-16	3.17836e-18	2.83293e-18	GOTERM_BP_ALL	GO:1902895~positive regulation of miRNA transcription	3	8.10811	0.00468989	NOTCH3, NR2F1, GATA2	37	58	20431	28.5615	0.99754	0.0637625	0.0593221	GOTERM_BP_ALL	GO:2000026~regulation of multicellular organismal development	28	35.443	3.95014e-11	NOTCH2, CEBPB, CBFB, IKZF1, RBPJ, IKZF3, RXRB, YY1, NFKBIZ, ARID2, SMARCE1, JUN, SMARCC1, MEF2C, DR1, TFE3, STAT3, FOXJ2, MITF, FOS, ARID1A, RUNX3, RUNX1, FOXP1, ZEB2, MAFB, CREB1, SP1	79	1671	20431	4.33355	9.11297e-08
GOTERM_BP_ALL	GO:0061061~muscle structure development	5	18.5185	0.00461886	RB1, PAX7, RARA, PAX3, PROX1	25	590	20431	6.92576	0.991891	0.0533735	0.0476769	GOTERM_BP_ALL	GO:0050793~regulation of developmental process	70	43.75	7.35664e-20	ATF2, NAB1, CHD7, OTP, HMGB1, YBX1, PRDM1, NR3C1, HMG20B, HMG20A, TEAD1, JUNB, NFRKB, TEAD2, TEAD3, TEAD4, ZHX2, ZHX3, KLF13, SMARCC2, TCF12, RFX3, VEZF1, ARID1B, AR, ZEB1, CLOCK, CEBPD, TSHZ3, SHOX2, ARX, GATA6, ZBTB1, FOXO6, NR2C2, FOXO3, FOXO1, RELA, MTA1, RXRA, CUX1, TBX20, ALX1, MTA2, MTA3, ESRRA, TCF7L2, SMAD1, ZFHX3, SMAD4, SMAD3, PRRX1, STAT1, ZBTB16, HMGA2, SMAD9, UNCX, KLF4, MEIS2, SMAD…	158	2881	20431	3.14186	2.18639e-16	4.75303e-18	4.23646e-18	GOTERM_BP_ALL	GO:1904533~regulation of telomeric loop disassembly	2	5.40541	0.00527703	TERF1, TERF2	37	3	20431	368.126	0.998843	0.07099	0.0660462	GOTERM_BP_ALL	GO:1902107~positive regulation of leukocyte differentiation	13	16.4557	6.02224e-11	SMARCE1, NOTCH2, SMARCC1, JUN, CBFB, FOS, IKZF1, ARID1A, RUNX3, RUNX1, CREB1, NFKBIZ, ARID2	79	227	20431	14.8109	1.38933e-07
GOTERM_BP_ALL	GO:0060541~respiratory system development	4	14.8148	0.00477224	RARG, RARA, PROX1, HOPX	25	294	20431	11.1189	0.993092	0.0545399	0.0487188	GOTERM_BP_ALL	GO:0006351~DNA-templated transcription	33	20.625	2.61101e-19	ATF2, NFAT5, NFIX, CEBPD, CHD7, ZBTB1, HMGB1, NR3C1, FOXO3, TTF1, RELA, RXRA, UBTF, HMGN3, JUNB, TEAD2, TEAD4, EGR1, SMAD1, SMAD4, KLF13, TBP, SMARCC2, STAT1, RFX3, KLF4, DRAP1, AR, TFDP1, TFCP2, BCL6, IRF3, FOSB	158	553	20431	7.71652	7.75993e-16	1.65105e-17	1.47161e-17	GOTERM_BP_ALL	GO:1904356~regulation of telomere maintenance via telomere lengthening	3	8.10811	0.00534151	HMBOX1, TERF1, TERF2	37	62	20431	26.7188	0.998935	0.0710238	0.0660777	GOTERM_BP_ALL	GO:1903708~positive regulation of hemopoiesis	13	16.4557	6.02224e-11	SMARCE1, NOTCH2, SMARCC1, JUN, CBFB, FOS, IKZF1, ARID1A, RUNX3, RUNX1, CREB1, NFKBIZ, ARID2	79	227	20431	14.8109	1.38933e-07
GOTERM_BP_ALL	GO:0051960~regulation of nervous system development	5	18.5185	0.00522728	RB1, RARG, GSX2, RARA, PROX1	25	611	20431	6.68773	0.995706	0.058857	0.0525751	GOTERM_BP_ALL	GO:0048731~system development	81	50.625	2.72019e-19	ATF2, NAB1, CHD7, RAX, UBP1, OTP, HMGB1, CTCF, PRDM1, NR3C1, CREB3L2, PKNOX1, TEAD1, JUNB, TEAD2, TEAD3, ZHX2, SMARCC2, TCF12, ESX1, RFX3, VEZF1, ZDHHC17, ZFX, ARID1B, FOXP2, AR, ZEB1, ATF7, NFIX, TSHZ3, SHOX2, ARX, GATA6, ZBTB1, ZBTB45, PDS5B, NR2C2, FOXO3, FOXO1, RELA, RXRA, CUX1, TBX20, ALX3, ALX4, ALX1, PATZ1, MEF2D, BPTF, ESRRA, TCF7L2, EGR1, SMAD1, SMAD4, SMAD3, PRRX1, STAT1, ZBTB16, PRRX2,…	158	3925	20431	2.66857	8.08439e-16	1.68425e-17	1.5012e-17	GOTERM_BP_ALL	GO:0048870~cell motility	8	21.6216	0.0053907	FOXC1, EMX2, SOX17, SOX18, NR2F1, HMGB2, NR2F2, GATA2	37	1245	20431	3.5482	0.999	0.0710238	0.0660777	GOTERM_BP_ALL	GO:0050789~regulation of biological process	76	96.2025	6.88662e-11	ATF1, NAB2, YEATS4, IKZF1, RBPJ, IKZF2, BZW1, BACH1, IKZF3, YY1, YY2, NFKBIZ, ARID2, MEF2A, TSC22D4, SMARCC1, MEF2C, TFE3, TFEB, ARID5A, MITF, FOS, ARID1A, RUNX3, ETV6, RUNX1, FOXP1, DNAJC2, HIC2, ELF1, ZEB2, RBL1, CREB1, IRF4, ZFP42, TFEC, IRF2, IRF8, IRF5, ATF3, IRF9, NOTCH2, RBPJL, CEBPB, CBFB, MAX, MAZ, CREM, NRF1, NR2C1, RXRB, ZKSCAN3, STAT6, SMARCE1, DR1, JUN, POU2F1, JUND, NFYA, STAT2, STA…	79	13435	20431	1.46298	1.58874e-07
GOTERM_BP_ALL	GO:0042127~regulation of cell population proliferation	8	29.6296	0.00526317	RB1, RARG, TSC22D1, PAX7, RARA, PAX3, PROX1, RUNX2	25	1919	20431	3.40694	0.995865	0.058857	0.0525751	GOTERM_BP_ALL	GO:0009653~anatomical structure morphogenesis	61	38.125	6.76059e-17	ATF2, NAB1, CHD7, UBP1, YBX1, PRDM1, NR3C1, PKNOX1, TEAD1, JUNB, TEAD2, TEAD4, ZHX2, ESX1, RFX2, VEZF1, ZDHHC17, FOXP2, AR, ZEB1, ERF, NFIX, TSHZ3, SHOX2, ARX, GATA6, FOXO3, FOXO1, RELA, RXRA, TBX20, ALX3, ALX4, ALX1, MEF2D, TCF7L2, SMAD1, SMAD4, SMAD3, PRRX1, ZBTB16, PRRX2, PBX3, HMGA2, SMAD9, PBX2, UNCX, MEIS3, KLF4, MEIS2, SMAD5, PBX1, NFKB1, PHOX2B, PHOX2A, MEIS1, BCL6, NFIA, NFIB, NFIC, SP3	158	2508	20431	3.1451	3.29958e-13	4.1005e-15	3.65486e-15	GOTERM_BP_ALL	GO:2000630~positive regulation of miRNA metabolic process	3	8.10811	0.00603231	NOTCH3, NR2F1, GATA2	37	66	20431	25.0995	0.999562	0.0786663	0.073188	GOTERM_BP_ALL	GO:0030098~lymphocyte differentiation	15	18.9873	7.69922e-11	NOTCH2, CBFB, STAT3, HMGA1, NFATC1, IKZF1, RBPJ, IKZF3, FOXP1, YY1, MAFB, IRF4, NFKBIZ, IRF8, STAT6	79	359	20431	10.8059	1.77621e-07
GOTERM_BP_ALL	GO:0060284~regulation of cell development	6	22.2222	0.00566207	RB1, RARG, TSC22D1, GSX2, RARA, PROX1	25	1010	20431	4.85489	0.997275	0.0626442	0.0559581	GOTERM_BP_ALL	GO:0030154~cell differentiation	81	50.625	7.23467e-17	ATF2, AHCTF1, NAB1, CHD7, YBX2, OTP, HMGB1, CTCF, PRDM1, NR3C1, CREB3L2, HMG20B, PKNOX1, JUNB, TEAD2, TEAD3, TEAD4, ZHX2, ZHX3, TCF12, RFX2, RFX3, EBF2, ARNT, VEZF1, ZDHHC17, ZFX, ARID1B, FOXP2, RBL2, AR, ZEB1, ZSCAN21, ERF, ATF7, NFIX, CEBPD, TSHZ3, SHOX2, ARX, GATA6, ZBTB1, FOXK1, NR2C2, FOXO3, FOXO1, RELB, RXRA, CUX1, TBX20, ALX1, MTA2, PATZ1, MEF2D, TCF7L2, EGR1, SMAD1, SMAD4, SMAD3, PRRX1, S…	158	4299	20431	2.43641	3.29958e-13	4.25224e-15	3.79011e-15	GOTERM_BP_ALL	GO:0060214~endocardium formation	2	5.40541	0.00703002	SOX17, SOX18	37	4	20431	276.095	0.999879	0.0907512	0.0844313	GOTERM_BP_ALL	GO:0045595~regulation of cell differentiation	29	36.7089	9.2147e-11	NOTCH2, CEBPB, CBFB, IKZF1, RBPJ, IKZF3, YY1, NFKBIZ, ARID2, SMARCE1, JUN, SMARCC1, MEF2C, JUND, TFE3, STAT3, FOXJ2, NFATC2, NFATC1, MITF, FOS, ARID1A, RUNX3, RUNX1, FOXP1, GATAD2A, ZEB2, MAFB, CREB1	79	1872	20431	4.0064	2.12583e-07
GOTERM_BP_ALL	GO:0002062~chondrocyte differentiation	3	11.1111	0.00575225	RB1, RARG, RUNX2	25	97	20431	25.2755	0.99752	0.062972	0.056251	GOTERM_BP_ALL	GO:0009790~embryo development	45	28.125	7.37342e-17	ATF2, TSHZ3, SHOX2, CHD7, GATA6, YBX1, CTCF, PRDM1, RXRA, TBX20, ALX3, ALX4, ALX1, JUNB, TEAD1, TEAD2, TEAD3, BPTF, TEAD4, SMAD1, TCF7L2, SMAD4, SMAD3, PRRX1, ZBTB16, ESX1, PRRX2, PBX3, HMGA2, PBX2, ARNT, MEIS3, MEIS2, SMAD5, ZFX, PBX1, FOXP2, AR, MEIS1, ZEB1, MAFG, SP3, MAFF, ERF, ATF7	158	1353	20431	4.30078	3.29958e-13	4.25224e-15	3.79011e-15	GOTERM_BP_ALL	GO:0032206~positive regulation of telomere maintenance	3	8.10811	0.00714076	HMBOX1, TERF1, TERF2	37	72	20431	23.0079	0.999895	0.0912589	0.0849037	GOTERM_BP_ALL	GO:0060284~regulation of cell development	22	27.8481	1.13731e-10	SMARCE1, NOTCH2, CEBPB, SMARCC1, MEF2C, JUN, CBFB, TFE3, STAT3, MITF, FOS, IKZF1, ARID1A, RUNX3, IKZF3, RUNX1, FOXP1, ZEB2, CREB1, MAFB, NFKBIZ, ARID2	79	1010	20431	5.63331	2.62377e-07
GOTERM_BP_ALL	GO:0009953~dorsal/ventral pattern formation	3	11.1111	0.0058679	SOX1, PAX7, GSX2	25	98	20431	25.0176	0.997803	0.0635689	0.0567841	GOTERM_BP_ALL	GO:0048869~cellular developmental process	81	50.625	7.44e-17	ATF2, AHCTF1, NAB1, CHD7, YBX2, OTP, HMGB1, CTCF, PRDM1, NR3C1, CREB3L2, HMG20B, PKNOX1, JUNB, TEAD2, TEAD3, TEAD4, ZHX2, ZHX3, TCF12, RFX2, RFX3, EBF2, ARNT, VEZF1, ZDHHC17, ZFX, ARID1B, FOXP2, RBL2, AR, ZEB1, ZSCAN21, ERF, ATF7, NFIX, CEBPD, TSHZ3, SHOX2, ARX, GATA6, ZBTB1, FOXK1, NR2C2, FOXO3, FOXO1, RELB, RXRA, CUX1, TBX20, ALX1, MTA2, PATZ1, MEF2D, TCF7L2, EGR1, SMAD1, SMAD4, SMAD3, PRRX1, S…	158	4301	20431	2.43528	3.29958e-13	4.25224e-15	3.79011e-15	GOTERM_BP_ALL	GO:0001756~somitogenesis	3	8.10811	0.00752924	FOXC1, MEOX2, MEOX1	37	74	20431	22.386	0.999936	0.095271	0.0886363	GOTERM_BP_ALL	GO:0045637~regulation of myeloid cell differentiation	13	16.4557	1.7565e-10	NOTCH2, CEBPB, MEF2C, JUN, TFE3, STAT3, MITF, FOS, IKZF1, RUNX1, FOXP1, CREB1, MAFB	79	249	20431	13.5023	4.05224e-07
GOTERM_BP_ALL	GO:0072089~stem cell proliferation	3	11.1111	0.00598461	RARG, PAX3, RUNX2	25	99	20431	24.7648	0.998055	0.0641649	0.0573165	GOTERM_BP_ALL	GO:0009888~tissue development	55	34.375	8.99842e-17	ATF2, CHD7, OTP, YBX1, CTCF, PRDM1, NR3C1, CREB3L2, HMG20B, TEAD1, JUNB, TEAD2, RFX3, EBF2, VEZF1, FOXP2, AR, TFDP1, ZEB1, ERF, NFIX, TSHZ3, SHOX2, ARX, GATA6, FOXO1, RELA, RXRA, CUX1, TBX20, ALX4, ALX1, MEF2D, BPTF, ESRRA, TCF7L2, EGR1, SMAD1, SMAD4, SMAD3, PRRX1, STAT1, ZBTB16, PRRX2, HMGA2, SMAD9, UNCX, KLF4, SMAD5, PBX1, PHOX2B, MEIS1, NFIA, NFIB, MAFF	158	2057	20431	3.45749	3.29958e-13	5.04591e-15	4.49751e-15	GOTERM_BP_ALL	GO:0048863~stem cell differentiation	4	10.8108	0.00783002	FOXC1, SOX17, SOX18, MEOX1	37	232	20431	9.5205	0.999957	0.0973457	0.0905665	GOTERM_BP_ALL	GO:0050793~regulation of developmental process	35	44.3038	2.41466e-10	NOTCH2, CEBPB, CBFB, NAB2, IKZF1, RBPJ, IKZF3, RXRB, YY1, NFKBIZ, STAT6, ARID2, SMARCE1, JUN, SMARCC1, MEF2C, DR1, JUND, STAT2, TFE3, STAT3, FOXJ2, NFATC2, NFATC1, MITF, FOS, ARID1A, RUNX3, RUNX1, FOXP1, GATAD2A, ZEB2, MAFB, CREB1, SP1	79	2881	20431	3.14186	5.57061e-07
GOTERM_BP_ALL	GO:0045597~positive regulation of cell differentiation	6	22.2222	0.0064288	RB1, GSX2, RARA, PROX1, RUNX2, HOPX	25	1041	20431	4.71032	0.998778	0.068224	0.0609424	GOTERM_BP_ALL	GO:0009887~animal organ morphogenesis	41	25.625	3.95463e-16	ATF2, NFIX, TSHZ3, NAB1, SHOX2, CHD7, GATA6, PRDM1, NR3C1, FOXO3, FOXO1, RELA, RXRA, TBX20, ALX3, ALX4, ALX1, TEAD1, MEF2D, TEAD2, TCF7L2, ZHX2, SMAD4, SMAD3, PRRX1, PRRX2, PBX3, HMGA2, PBX2, UNCX, MEIS3, MEIS2, PBX1, FOXP2, NFKB1, AR, MEIS1, ZEB1, NFIB, NFIC, SP3	158	1151	20431	4.60618	1.31983e-12	2.17651e-14	1.93996e-14	GOTERM_BP_ALL	GO:0060284~regulation of cell development	7	18.9189	0.00784554	HMGB2, HMGB3, ADNP, GATA2, ZBTB7A, ZFPM1, GABPA	37	1010	20431	3.82705	0.999958	0.0973457	0.0905665	GOTERM_BP_ALL	GO:0001775~cell activation	20	25.3165	3.39912e-10	NOTCH2, CEBPB, MEF2C, JUN, CBFB, STAT3, HMGA1, NFATC1, IKZF1, RBPJ, IKZF3, FOXP1, NFKB2, YY1, ZEB2, MAFB, IRF4, NFKBIZ, IRF8, STAT6	79	854	20431	6.05668	7.84176e-07
GOTERM_BP_ALL	GO:0010721~negative regulation of cell development	4	14.8148	0.006738	RB1, TSC22D1, RARA, PROX1	25	333	20431	9.8167	0.999116	0.0699974	0.0625265	GOTERM_BP_ALL	GO:0048523~negative regulation of cellular process	91	56.875	5.67193e-16	ATF2, NAB1, ZBTB20, YBX2, OTP, HMGB1, YBX1, CTCF, PRDM1, NR3C1, IKZF4, HMGN5, HMG20A, ZHX2, ZHX3, KLF13, SMARCC2, PEG3, TSC22D3, ESX1, TSC22D2, RFX3, ZHX1, FOXP2, RBL2, AR, TFDP1, ZEB1, CSDE1, ERF, TERF2IP, ATF7, CLOCK, NFIX, CEBPD, TSHZ3, SHOX2, ARX, GATA6, ZBTB1, FOXK2, FOXK1, ZBTB45, AEBP1, PDS5B, NR2C2, FOXO3, FOXO1, RELA, ZBTB2, RELB, MTA1, RXRA, CUX1, TBX20, HIVEP1, ALX1, DMAP1, MTA2, PATZ1…	158	5474	20431	2.14966	1.64979e-12	3.0649e-14	2.73181e-14	GOTERM_BP_ALL	GO:1902893~regulation of miRNA transcription	3	8.10811	0.00833428	NOTCH3, NR2F1, GATA2	37	78	20431	21.238	0.999977	0.102415	0.0952833	GOTERM_BP_ALL	GO:0010467~gene expression	35	44.3038	4.34602e-10	ATF1, NOTCH2, CEBPB, MAZ, RBPJ, RXRB, YY1, NFKBIZ, STAT6, MEF2A, JUN, MEF2C, DR1, JUND, POU2F1, STAT3, HMGA1, SMARCA5, CDC5L, NFATC2, NR1H3, NFATC1, MITF, FOS, RUNX3, FOXP1, DNAJC2, KIN, MAFB, CREB1, SP1, REL, TBPL1, IRF8, IRF9	79	2944	20431	3.07463	1.00263e-06
GOTERM_BP_ALL	GO:0090596~sensory organ morphogenesis	4	14.8148	0.00679385	RARG, SOX1, OTX1, PROX1	25	334	20431	9.78731	0.999166	0.0699974	0.0625265	GOTERM_BP_ALL	GO:0048519~negative regulation of biological process	95	59.375	2.00182e-15	ATF2, NAB1, ZBTB20, UBP1, YBX2, OTP, HMGB1, YBX1, CTCF, PRDM1, NR3C1, TTF1, IKZF4, HMGN5, HMG20B, HMG20A, ZHX2, ZHX3, KLF13, SMARCC2, PEG3, TSC22D3, ESX1, TSC22D2, RFX3, ARNT, ZHX1, FOXP2, RBL2, AR, TFDP1, ZEB1, CSDE1, ERF, TERF2IP, ATF7, CLOCK, NFIX, CEBPD, TSHZ3, SHOX2, ARX, GATA6, ZBTB1, FOXK2, FOXK1, ZBTB45, AEBP1, PDS5B, NR2C2, FOXO3, FOXO1, RELA, ZBTB2, RELB, MTA1, RXRA, CUX1, TBX20, HIVEP1…	158	6015	20431	2.0423	5.93925e-12	1.06239e-13	9.46932e-14	GOTERM_BP_ALL	GO:0002064~epithelial cell development	4	10.8108	0.00849204	SOX18, NOTCH4, E2F4, GATA2	37	239	20431	9.24166	0.999982	0.10336	0.0961623	GOTERM_BP_ALL	GO:0032502~developmental process	53	67.0886	4.70861e-10	NAB2, IKZF1, RBPJ, IKZF3, YY1, NFKBIZ, ARID2, MEF2A, TSC22D4, SMARCC1, MEF2C, TFEB, ARID5A, MITF, FOS, ARID1A, RUNX3, ETV6, RUNX1, FOXP1, ELF1, ZEB2, RBL1, CREB1, IRF4, ZFP42, TBPL1, IRF8, ATF3, NOTCH2, CEBPB, CBFB, MAX, CREM, NR2C1, RXRB, STAT6, SMARCE1, JUN, POU2F1, JUND, STAT3, HMGA1, SMARCA5, FOXJ2, NFATC2, NR1H3, NFATC1, FLI1, NFKB2, GATAD2A, MAFB, SP1	79	6591	20431	2.07963	1.08628e-06
GOTERM_BP_ALL	GO:0065007~biological regulation	23	85.1852	0.00679782	RB1, BATF3, RARG, TSC22D1, TSHZ2, GSX2, NR1I2, PAX3, PROX1, RUNX2, HOPX, NPAS3, TADA2A, NR6A1, SOX1, PAX7, RFX5, RARA, NFE2L3, ZKSCAN2, E2F2, TFAM, OTX1	25	13872	20431	1.355	0.99917	0.0699974	0.0625265	GOTERM_BP_ALL	GO:0051094~positive regulation of developmental process	45	28.125	3.03682e-14	CEBPD, TSHZ3, SHOX2, CHD7, ARX, GATA6, ZBTB1, FOXO6, OTP, HMGB1, NR2C2, NR3C1, FOXO3, RELA, RXRA, CUX1, TBX20, HMG20B, ALX1, JUNB, TEAD1, TEAD3, TEAD4, SMAD1, TCF7L2, ZFHX3, SMAD4, ZHX3, SMAD3, SMARCC2, STAT1, ZBTB16, TCF12, HMGA2, RFX3, SMAD9, VEZF1, KLF4, SMAD5, ARID1B, PHOX2B, AR, ZEB1, BCL6, TCF4	158	1590	20431	3.65972	9.04086e-11	1.58341e-12	1.41132e-12	GOTERM_BP_ALL	GO:0050793~regulation of developmental process	12	32.4324	0.0086747	SMAD2, NOTCH3, FOXC1, SOX17, NOTCH4, HMGB2, HMGB3, ADNP, GATA2, ZBTB7A, ZFPM1, GABPA	37	2881	20431	2.29999	0.999985	0.104587	0.0973039	GOTERM_BP_ALL	GO:0002761~regulation of myeloid leukocyte differentiation	11	13.9241	6.24722e-10	NOTCH2, CEBPB, JUN, CREB1, MAFB, TFE3, MITF, FOS, IKZF1, RUNX1, FOXP1	79	163	20431	17.4529	1.44123e-06
GOTERM_BP_ALL	GO:0007517~muscle organ development	4	14.8148	0.00702005	RB1, PAX7, PAX3, PROX1	25	338	20431	9.67148	0.999342	0.0715769	0.0639375	GOTERM_BP_ALL	GO:0051239~regulation of multicellular organismal process	66	41.25	1.3956e-13	ATF2, CHD7, ZBTB20, YBX2, OTP, HMGB1, PRDM1, NR3C1, TEAD1, NFRKB, TEAD3, TEAD4, KLF13, SMARCC2, RFX3, EBF2, ARNT, VEZF1, ARID1B, AR, ZEB1, IRF3, CLOCK, TSHZ3, SHOX2, ARX, GATA6, ZBTB1, ZBTB45, NR2C2, FOXO3, FOXO1, NPAS2, RELA, ZBTB2, RELB, RXRA, CUX1, TBX20, ALX1, PATZ1, ESRRA, TCF7L2, EGR1, SMAD1, ZFHX3, SMAD4, SMAD3, STAT1, ZBTB16, PBX3, HMGA2, KLF4, MEIS2, PBX1, NFKB1, PHOX2B, PHOX2A, MEIS1, B…	158	3393	20431	2.51532	4.14758e-10	7.15124e-12	6.37403e-12	GOTERM_BP_ALL	GO:0001757~somite specification	2	5.40541	0.00878001	MEOX2, MEOX1	37	5	20431	220.876	0.999987	0.104868	0.0975647	GOTERM_BP_ALL	GO:0065007~biological regulation	76	96.2025	6.35039e-10	ATF1, NAB2, YEATS4, IKZF1, RBPJ, IKZF2, BZW1, BACH1, IKZF3, YY1, YY2, NFKBIZ, ARID2, MEF2A, TSC22D4, SMARCC1, MEF2C, TFE3, TFEB, ARID5A, MITF, FOS, ARID1A, RUNX3, ETV6, RUNX1, FOXP1, DNAJC2, HIC2, ELF1, ZEB2, RBL1, CREB1, IRF4, ZFP42, TFEC, IRF2, IRF8, IRF5, ATF3, IRF9, NOTCH2, RBPJL, CEBPB, CBFB, MAX, MAZ, CREM, NRF1, NR2C1, RXRB, ZKSCAN3, STAT6, SMARCE1, DR1, JUN, POU2F1, JUND, NFYA, STAT2, STA…	79	13872	20431	1.41689	1.46503e-06
GOTERM_BP_ALL	GO:0007507~heart development	5	18.5185	0.00737297	RB1, RARA, PAX3, PROX1, HOPX	25	674	20431	6.06261	0.999545	0.0744455	0.0664999	GOTERM_BP_ALL	GO:0035295~tube development	36	22.5	3.54244e-13	TSHZ3, SHOX2, CHD7, GATA6, UBP1, PRDM1, HMGB1, NR3C1, RXRA, CUX1, TBX20, ALX4, ALX1, PKNOX1, JUNB, TEAD1, TEAD2, SMAD1, TCF7L2, SMAD4, SMAD3, PRRX1, STAT1, PRRX2, HMGA2, SMAD9, VEZF1, SMAD5, PBX1, FOXP2, AR, MEIS1, ZEB1, NFIA, NFIB, SP3	158	1090	20431	4.27079	1.0529e-09	1.78443e-11	1.5905e-11	GOTERM_BP_ALL	GO:0045597~positive regulation of cell differentiation	7	18.9189	0.00904555	SMAD2, FOXC1, SOX17, NOTCH4, HMGB2, ADNP, GATA2	37	1041	20431	3.71309	0.999991	0.107039	0.0995848	GOTERM_BP_ALL	GO:0046649~lymphocyte activation	17	21.519	7.61438e-10	NOTCH2, CEBPB, MEF2C, CBFB, STAT3, HMGA1, NFATC1, IKZF1, RBPJ, IKZF3, FOXP1, YY1, MAFB, IRF4, NFKBIZ, IRF8, STAT6	79	598	20431	7.35208	1.75664e-06
GOTERM_BP_ALL	GO:0032502~developmental process	15	55.5556	0.00749014	RB1, BATF3, RARG, TSHZ2, GSX2, NR1I2, PAX3, PROX1, RUNX2, HOPX, NR6A1, SOX1, PAX7, RARA, OTX1	25	6591	20431	1.8599	0.999598	0.0747349	0.0667584	GOTERM_BP_ALL	GO:2000628~regulation of miRNA metabolic process	14	8.75	4.5907e-13	SMAD1, EGR1, SMAD4, SMAD3, GATA6, CTCF, FOXO3, KLF4, NR3C1, NFKB1, RELA, AR, NFIB, TEAD1	158	96	20431	18.8577	1.36438e-09	2.27393e-11	2.02679e-11	GOTERM_BP_ALL	GO:0009880~embryonic pattern specification	3	8.10811	0.0102801	SMAD2, MEOX2, MEOX1	37	87	20431	19.041	0.999998	0.118017	0.109798	GOTERM_BP_ALL	GO:0002573~myeloid leukocyte differentiation	11	13.9241	1.1821e-09	NOTCH2, JUN, MEF2C, CREB1, IRF4, NFATC1, MITF, FOS, RBPJ, RUNX1, FOXP1	79	174	20431	16.3496	2.72711e-06
GOTERM_BP_ALL	GO:0048562~embryonic organ morphogenesis	4	14.8148	0.00754535	RARG, OTX1, PROX1, RUNX2	25	347	20431	9.42063	0.999621	0.0747349	0.0667584	GOTERM_BP_ALL	GO:0045597~positive regulation of cell differentiation	35	21.875	5.10456e-13	CEBPD, TSHZ3, SHOX2, ZBTB1, OTP, HMGB1, NR2C2, NR3C1, FOXO3, RELA, CUX1, TBX20, HMG20B, ALX1, JUNB, SMAD1, TCF7L2, ZFHX3, SMAD4, ZHX3, SMAD3, SMARCC2, STAT1, ZBTB16, TCF12, RFX3, SMAD9, VEZF1, SMAD5, ARID1B, PHOX2B, AR, ZEB1, BCL6, TCF4	158	1041	20431	4.3476	1.51715e-09	2.48701e-11	2.21672e-11	GOTERM_BP_ALL	GO:0003151~outflow tract morphogenesis	3	8.10811	0.0102801	FOXC1, SOX17, ZFPM1	37	87	20431	19.041	0.999998	0.118017	0.109798	GOTERM_BP_ALL	GO:0002684~positive regulation of immune system process	22	27.8481	1.30383e-09	SMARCE1, NOTCH2, SMARCC1, MEF2C, JUN, JUND, CBFB, ARID5A, NFATC2, NR1H3, FOS, IKZF1, ARID1A, RUNX3, RUNX1, FOXP1, CREB1, IRF2, NFKBIZ, IRF5, STAT6, ARID2	79	1155	20431	4.9261	3.00794e-06
GOTERM_BP_ALL	GO:0048729~tissue morphogenesis	5	18.5185	0.00776014	RARG, PAX7, RARA, PAX3, PROX1	25	684	20431	5.97398	0.999697	0.0750089	0.0670031	GOTERM_BP_ALL	GO:0071824~protein-DNA complex organization	32	20	5.5374e-13	ATF2, NFAT5, CHD7, ZBTB1, CHD6, CTCF, HMGB1, NR3C1, TTF1, RELA, MTA1, HMGN5, GATAD1, EP400, HMG20B, HMG20A, DMAP1, MTA2, MTA3, HMGN3, NFRKB, BPTF, EGR1, TBP, SMARCC2, HMGA2, SMARCA1, ARID1B, GATAD2B, RBL2, BCL6, TCF4	158	863	20431	4.79481	1.64583e-09	2.65438e-11	2.3659e-11	GOTERM_BP_ALL	GO:0033044~regulation of chromosome organization	4	10.8108	0.0103427	WDHD1, HMBOX1, TERF1, TERF2	37	257	20431	8.59438	0.999998	0.118017	0.109798	GOTERM_BP_ALL	GO:0042113~B cell activation	12	15.1899	2.07251e-09	NOTCH2, YY1, MEF2C, NFKBIZ, HMGA1, IRF8, NFATC1, STAT6, IKZF1, RBPJ, IKZF3, FOXP1	79	243	20431	12.7714	4.78127e-06
GOTERM_BP_ALL	GO:0051098~regulation of binding	4	14.8148	0.00778614	RB1, PAX7, RARA, HOPX	25	351	20431	9.31328	0.999705	0.0750089	0.0670031	GOTERM_BP_ALL	GO:0006366~transcription by RNA polymerase II	23	14.375	5.64681e-13	ATF2, SMAD1, EGR1, SMAD4, KLF13, NFIX, TBP, SMARCC2, CHD7, ZBTB1, HMGB1, KLF4, NR3C1, DRAP1, AR, TFCP2, TFDP1, RXRA, BCL6, FOSB, HMGN3, JUNB, TEAD2	158	402	20431	7.39834	1.67817e-09	2.66386e-11	2.37435e-11	GOTERM_BP_ALL	GO:0060485~mesenchyme development	4	10.8108	0.0103427	SMAD2, FOXC1, NOTCH4, MEOX1	37	257	20431	8.59438	0.999998	0.118017	0.109798	GOTERM_BP_ALL	GO:0045321~leukocyte activation	18	22.7848	2.42084e-09	NOTCH2, CEBPB, MEF2C, JUN, CBFB, STAT3, HMGA1, NFATC1, IKZF1, RBPJ, IKZF3, FOXP1, YY1, MAFB, IRF4, NFKBIZ, IRF8, STAT6	79	747	20431	6.23181	5.58487e-06
GOTERM_BP_ALL	GO:0042692~muscle cell differentiation	4	14.8148	0.00784705	RB1, RARA, PAX3, PROX1	25	352	20431	9.28682	0.999723	0.0750089	0.0670031	GOTERM_BP_ALL	GO:1902893~regulation of miRNA transcription	13	8.125	7.77622e-13	SMAD1, EGR1, SMAD4, SMAD3, GATA6, CTCF, FOXO3, KLF4, NR3C1, RELA, AR, NFIB, TEAD1	158	78	20431	21.5517	2.31103e-09	3.61108e-11	3.21863e-11	GOTERM_BP_ALL	GO:0060956~endocardial cell differentiation	2	5.40541	0.010527	SOX17, SOX18	37	6	20431	184.063	0.999999	0.119057	0.110766	GOTERM_BP_ALL	GO:0090304~nucleic acid metabolic process	29	36.7089	3.2271e-09	ATF1, CEBPB, MAZ, BACH1, RXRB, YY1, NFKBIZ, STAT6, MEF2A, JUN, DR1, JUND, POU2F1, STAT3, HMGA1, SMARCA5, CDC5L, NFATC2, NR1H3, NFATC1, MITF, FOS, SSRP1, FOXP1, DNAJC2, KIN, CREB1, SP1, TBPL1	79	2186	20431	3.43092	7.44488e-06
GOTERM_BP_ALL	GO:0001843~neural tube closure	3	11.1111	0.0078615	RARG, RARA, PAX3	25	114	20431	21.5063	0.999728	0.0750089	0.0670031	GOTERM_BP_ALL	GO:0006325~chromatin organization	30	18.75	1.3162e-12	ATF2, NFAT5, CHD7, ZBTB1, CHD6, CTCF, HMGB1, NR3C1, TTF1, RELA, MTA1, HMGN5, GATAD1, EP400, HMG20B, HMG20A, DMAP1, MTA2, MTA3, HMGN3, NFRKB, BPTF, EGR1, SMARCC2, HMGA2, SMARCA1, ARID1B, GATAD2B, RBL2, BCL6	158	776	20431	4.9991	3.91166e-09	6.01805e-11	5.364e-11	GOTERM_BP_ALL	GO:0030900~forebrain development	5	13.5135	0.0106385	NOTCH3, EMX2, NR2F1, NR2F2, GATA2	37	492	20431	5.61168	0.999999	0.119264	0.110958	GOTERM_BP_ALL	GO:0048468~cell development	33	41.7722	3.27916e-09	NOTCH2, CEBPB, CBFB, IKZF1, RBPJ, IKZF3, YY1, NFKBIZ, STAT6, MEF2A, TSC22D4, JUN, MEF2C, JUND, STAT3, HMGA1, NFATC2, NFATC1, MITF, FOS, RUNX3, FLI1, RUNX1, FOXP1, ETV6, ZEB2, MAFB, CREB1, SP1, IRF4, ZFP42, TBPL1, IRF8	79	2831	20431	3.01465	7.565e-06
GOTERM_BP_ALL	GO:0060606~tube closure	3	11.1111	0.00799494	RARG, RARA, PAX3	25	115	20431	21.3193	0.999763	0.0755885	0.0675209	GOTERM_BP_ALL	GO:2000630~positive regulation of miRNA metabolic process	12	7.5	2.89205e-12	EGR1, SMAD1, AR, SMAD4, SMAD3, CTCF, FOXO3, KLF4, NR3C1, TEAD1, NFKB1, RELA	158	66	20431	23.5109	8.59508e-09	1.3023e-10	1.16076e-10	GOTERM_BP_ALL	GO:0051239~regulation of multicellular organismal process	13	35.1351	0.010755	SMAD2, FOXC1, NOTCH4, HMGB2, HMGB3, NR2F2, MEOX2, GATA2, SOX17, ADNP, ZBTB7A, ZFPM1, GABPA	37	3393	20431	2.11567	0.999999	0.119521	0.111198	GOTERM_BP_ALL	GO:0048513~animal organ development	36	45.5696	3.89991e-09	NOTCH2, CEBPB, MAX, NAB2, IKZF1, RBPJ, RXRB, YY1, NFKBIZ, STAT6, ARID2, MEF2A, JUN, SMARCC1, MEF2C, POU2F1, STAT3, HMGA1, ARID5A, TFEB, NFATC2, NFATC1, MITF, FOS, ARID1A, RUNX3, FLI1, RUNX1, FOXP1, NFKB2, ZEB2, MAFB, CREB1, SP1, ZFP42, ATF3	79	3374	20431	2.75943	8.99704e-06
GOTERM_BP_ALL	GO:0060349~bone morphogenesis	3	11.1111	0.00840137	RARG, RARA, RUNX2	25	118	20431	20.7773	0.999845	0.0787156	0.0703142	GOTERM_BP_ALL	GO:0008283~cell population proliferation	32	20	4.80621e-12	ATF2, NFIX, SHOX2, ARX, GATA6, OTP, PRDM1, HMGB1, RXRA, TBX20, MTA3, JUNB, TEAD3, EGR1, SMAD1, TCF7L2, SMAD4, SMAD3, PRRX1, STAT1, ZBTB16, PRRX2, HMGA2, UNCX, PBX1, FOXP2, PHOX2B, AR, ZEB1, BCL6, NFIA, NFIB	158	938	20431	4.41143	1.42839e-08	2.11669e-10	1.88665e-10	GOTERM_BP_ALL	GO:0007417~central nervous system development	7	18.9189	0.0110169	NOTCH3, FOXC1, EMX2, NR2F1, NR2F2, CIC, GATA2	37	1086	20431	3.55923	0.999999	0.121376	0.112923	GOTERM_BP_ALL	GO:0009059~macromolecule biosynthetic process	36	45.5696	4.43116e-09	ATF1, NOTCH2, CEBPB, MAZ, RBPJ, RXRB, YY1, NFKBIZ, STAT6, MEF2A, JUN, MEF2C, DR1, JUND, POU2F1, STAT3, HMGA1, SMARCA5, ZDHHC13, CDC5L, NFATC2, NR1H3, NFATC1, MITF, FOS, RUNX3, FOXP1, DNAJC2, KIN, MAFB, CREB1, SP1, REL, TBPL1, IRF8, IRF9	79	3390	20431	2.74641	1.02226e-05
GOTERM_BP_ALL	GO:0014020~primary neural tube formation	3	11.1111	0.00881697	RARG, RARA, PAX3	25	121	20431	20.2621	0.9999	0.0818719	0.0731336	GOTERM_BP_ALL	GO:0042127~regulation of cell population proliferation	46	28.75	4.84304e-12	ATF2, SHOX2, ARX, GATA6, OTP, CTCF, PDS5B, PRDM1, HMGB1, NR3C1, FOXO3, FOXO1, RELA, HMGN5, RXRA, TBX20, MTA3, JUNB, TEAD1, MEF2D, ESRRA, EGR1, SMAD1, TCF7L2, SMAD4, SMAD3, KLF13, PRRX1, STAT1, ZBTB16, PRRX2, HMGA2, SMARCA1, MEIS3, KLF4, MEIS2, PBX1, FOXP2, PHOX2B, AR, MEIS1, TFDP1, ZEB1, BCL6, NFIB, MAFG	158	1919	20431	3.09967	1.43934e-08	2.11669e-10	1.88665e-10	GOTERM_BP_ALL	GO:0061053~somite development	3	8.10811	0.0112035	FOXC1, MEOX2, MEOX1	37	91	20431	18.204	0.999999	0.122376	0.113854	GOTERM_BP_ALL	GO:0032774~RNA biosynthetic process	23	29.1139	7.13709e-09	ATF1, MEF2A, CEBPB, DR1, JUN, POU2F1, JUND, MAZ, STAT3, SMARCA5, NFATC2, NR1H3, CDC5L, NFATC1, MITF, FOS, FOXP1, RXRB, KIN, CREB1, SP1, NFKBIZ, TBPL1	79	1400	20431	4.24876	1.64651e-05
GOTERM_BP_ALL	GO:0022008~neurogenesis	7	25.9259	0.00895114	RB1, SOX1, PAX7, GSX2, PAX3, PROX1, RUNX2	25	1598	20431	3.5799	0.999913	0.0821267	0.0733612	GOTERM_BP_ALL	GO:0001501~skeletal system development	25	15.625	6.4981e-12	ATF2, NFIX, NAB1, SHOX2, CHD7, CREB3L2, ALX3, ALX4, ALX1, MEF2D, ESRRA, SMAD1, SMAD3, PRRX1, ZBTB16, PRRX2, HMGA2, UNCX, SMAD9, SMAD5, PBX1, ZEB1, NFIA, NFIB, SP3	158	553	20431	5.84585	1.93125e-08	2.79889e-10	2.49471e-10	GOTERM_BP_ALL	GO:0048866~stem cell fate specification	2	5.40541	0.012271	SOX17, SOX18	37	7	20431	157.768	1	0.130686	0.121585	GOTERM_BP_ALL	GO:0051094~positive regulation of developmental process	24	30.3797	1.40962e-08	SMARCE1, NOTCH2, CEBPB, SMARCC1, MEF2C, JUN, JUND, CBFB, TFE3, STAT3, NFATC2, FOS, IKZF1, ARID1A, RBPJ, RUNX3, RUNX1, RXRB, ZEB2, CREB1, SP1, NFKBIZ, STAT6, ARID2	79	1590	20431	3.9037	3.25194e-05
GOTERM_BP_ALL	GO:0007423~sensory organ development	5	18.5185	0.00900235	RARG, SOX1, RARA, OTX1, PROX1	25	714	20431	5.72297	0.999918	0.0821267	0.0733612	GOTERM_BP_ALL	GO:0043009~chordate embryonic development	31	19.375	6.6869e-12	ATF2, TSHZ3, SHOX2, CHD7, GATA6, YBX1, CTCF, PRDM1, RXRA, ALX3, ALX4, ALX1, JUNB, TEAD2, BPTF, TEAD4, TCF7L2, SMAD4, SMAD3, PRRX1, ESX1, PRRX2, ARNT, PBX1, AR, ZEB1, MAFG, SP3, MAFF, ERF, ATF7	158	889	20431	4.50913	1.98734e-08	2.83907e-10	2.53051e-10	GOTERM_BP_ALL	GO:0032074~negative regulation of nuclease activity	2	5.40541	0.012271	TERF1, TERF2	37	7	20431	157.768	1	0.130686	0.121585	GOTERM_BP_ALL	GO:0141187~nucleic acid biosynthetic process	23	29.1139	1.60796e-08	ATF1, MEF2A, CEBPB, DR1, JUN, POU2F1, JUND, MAZ, STAT3, SMARCA5, NFATC2, NR1H3, CDC5L, NFATC1, MITF, FOS, FOXP1, RXRB, KIN, CREB1, SP1, NFKBIZ, TBPL1	79	1464	20431	4.06302	3.7095e-05
GOTERM_BP_ALL	GO:0055007~cardiac muscle cell differentiation	3	11.1111	0.00909909	RARA, PAX3, PROX1	25	123	20431	19.9327	0.999926	0.0822874	0.0735048	GOTERM_BP_ALL	GO:0048568~embryonic organ development	25	15.625	8.45739e-12	SHOX2, CHD7, PRDM1, TBX20, ALX3, ALX4, ALX1, JUNB, TEAD1, TEAD2, TEAD3, BPTF, TEAD4, TCF7L2, SMAD3, PRRX1, ESX1, PRRX2, PBX3, PBX2, ARNT, PBX1, ZEB1, SP3, ERF	158	560	20431	5.77277	2.51352e-08	3.54019e-10	3.15544e-10	GOTERM_BP_ALL	GO:0003160~endocardium morphogenesis	2	5.40541	0.012271	SOX17, SOX18	37	7	20431	157.768	1	0.130686	0.121585	GOTERM_BP_ALL	GO:0030183~B cell differentiation	10	12.6582	1.63735e-08	NOTCH2, YY1, NFKBIZ, HMGA1, IRF8, NFATC1, IKZF1, RBPJ, IKZF3, FOXP1	79	169	20431	15.303	3.77729e-05
GOTERM_BP_ALL	GO:0060534~trachea cartilage development	2	7.40741	0.00936054	RARG, RARA	25	8	20431	204.31	0.999943	0.0824996	0.0736944	GOTERM_BP_ALL	GO:0009792~embryo development ending in birth or egg hatching	31	19.375	1.10098e-11	ATF2, TSHZ3, SHOX2, CHD7, GATA6, YBX1, CTCF, PRDM1, RXRA, ALX3, ALX4, ALX1, JUNB, TEAD2, BPTF, TEAD4, TCF7L2, SMAD4, SMAD3, PRRX1, ESX1, PRRX2, ARNT, PBX1, AR, ZEB1, MAFG, SP3, MAFF, ERF, ATF7	158	907	20431	4.41964	3.2721e-08	4.54459e-10	4.05068e-10	GOTERM_BP_ALL	GO:2000628~regulation of miRNA metabolic process	3	8.10811	0.0124073	NOTCH3, NR2F1, GATA2	37	96	20431	17.2559	1	0.131045	0.121919	GOTERM_BP_ALL	GO:0010628~positive regulation of gene expression	22	27.8481	2.18565e-08	MEF2A, CEBPB, MEF2C, MAZ, STAT3, ARID5A, NFATC2, NFATC1, MITF, IKZF1, RBPJ, RUNX1, FOXP1, YY1, CREB1, SP1, IRF4, REL, IRF8, IRF5, STAT6, ATF3	79	1355	20431	4.199	5.04217e-05
GOTERM_BP_ALL	GO:0071376~cellular response to corticotropin-releasing hormone stimulus	2	7.40741	0.00936054	RARG, RARA	25	8	20431	204.31	0.999943	0.0824996	0.0736944	GOTERM_BP_ALL	GO:0048880~sensory system development	23	14.375	1.51935e-11	ZHX2, SMAD3, NFIX, CHD7, RAX, PBX3, PBX2, PDS5B, PRDM1, HMGB1, MEIS3, KLF4, MEIS2, PBX1, PHOX2B, FOXP2, MEIS1, ZEB1, RXRA, NFIA, NFIB, SP3, PKNOX1	158	475	20431	6.26133	4.51551e-08	6.18562e-10	5.51336e-10	GOTERM_BP_ALL	GO:0035050~embryonic heart tube development	3	8.10811	0.012904	FOXC1, SOX17, SOX18	37	98	20431	16.9038	1	0.135175	0.125761	GOTERM_BP_ALL	GO:0042789~mRNA transcription by RNA polymerase II	7	8.86076	3.9993e-08	ATF1, RXRB, CREB1, SP1, STAT3, NFKBIZ, NR1H3	79	51	20431	35.4969	9.22597e-05
GOTERM_BP_ALL	GO:0043435~response to corticotropin-releasing hormone	2	7.40741	0.00936054	RARG, RARA	25	8	20431	204.31	0.999943	0.0824996	0.0736944	GOTERM_BP_ALL	GO:1902895~positive regulation of miRNA transcription	11	6.875	2.04482e-11	EGR1, SMAD1, AR, SMAD4, SMAD3, CTCF, FOXO3, KLF4, NR3C1, TEAD1, RELA	158	58	20431	24.5243	6.0772e-08	8.21245e-10	7.31991e-10	GOTERM_BP_ALL	GO:0001708~cell fate specification	3	8.10811	0.0131556	SOX17, SOX18, MGA	37	99	20431	16.733	1	0.135587	0.126145	GOTERM_BP_ALL	GO:0048856~anatomical structure development	48	60.7595	4.05536e-08	NOTCH2, CEBPB, CBFB, MAX, NAB2, IKZF1, RBPJ, NR2C1, IKZF3, RXRB, YY1, NFKBIZ, STAT6, ARID2, SMARCE1, MEF2A, TSC22D4, JUN, SMARCC1, MEF2C, JUND, POU2F1, STAT3, HMGA1, SMARCA5, ARID5A, TFEB, NFATC2, NFATC1, MITF, FOS, ARID1A, RUNX3, FLI1, RUNX1, FOXP1, NFKB2, ETV6, GATAD2A, ZEB2, MAFB, CREB1, SP1, IRF4, ZFP42, TBPL1, IRF8, ATF3	79	6191	20431	2.00513	9.35528e-05
GOTERM_BP_ALL	GO:0048731~system development	11	40.7407	0.00945689	RB1, RARG, SOX1, PAX7, GSX2, RARA, PAX3, OTX1, PROX1, RUNX2, HOPX	25	3925	20431	2.29035	0.999949	0.0826485	0.0738273	GOTERM_BP_ALL	GO:0007423~sensory organ development	27	16.875	3.92476e-11	NFIX, CEBPD, CHD7, RAX, PDS5B, PRDM1, HMGB1, RXRA, CUX1, PKNOX1, ZHX2, SMAD3, PRRX1, PRRX2, PBX3, PBX2, MEIS3, KLF4, MEIS2, PBX1, FOXP2, PHOX2B, MEIS1, ZEB1, NFIA, NFIB, SP3	158	714	20431	4.88988	1.16644e-07	1.55525e-09	1.38623e-09	GOTERM_BP_ALL	GO:0032204~regulation of telomere maintenance	3	8.10811	0.0131556	HMBOX1, TERF1, TERF2	37	99	20431	16.733	1	0.135587	0.126145	GOTERM_BP_ALL	GO:0016070~RNA metabolic process	23	29.1139	5.19479e-08	ATF1, MEF2A, CEBPB, DR1, JUN, POU2F1, JUND, MAZ, STAT3, SMARCA5, NFATC2, NR1H3, CDC5L, NFATC1, MITF, FOS, FOXP1, RXRB, KIN, CREB1, SP1, NFKBIZ, TBPL1	79	1563	20431	3.80567	0.000119837
GOTERM_BP_ALL	GO:0022612~gland morphogenesis	3	11.1111	0.0102676	RARG, PAX3, PROX1	25	131	20431	18.7154	0.999978	0.088986	0.0794884	GOTERM_BP_ALL	GO:0061448~connective tissue development	18	11.25	4.84745e-11	ESRRA, ATF2, SMAD1, EGR1, PRRX1, ZBTB16, PRRX2, SHOX2, HMGA2, UNCX, EBF2, SMAD9, SMAD5, ZEB1, NFIA, NFIB, CREB3L2, MEF2D	158	277	20431	8.40282	1.44066e-07	1.89561e-09	1.68959e-09	GOTERM_BP_ALL	GO:0060836~lymphatic endothelial cell differentiation	2	5.40541	0.014012	SOX18, NR2F2	37	8	20431	138.047	1	0.142122	0.132224	GOTERM_BP_ALL	GO:0045597~positive regulation of cell differentiation	19	24.0506	5.39545e-08	SMARCE1, NOTCH2, CEBPB, SMARCC1, MEF2C, JUN, JUND, CBFB, TFE3, STAT3, FOS, IKZF1, ARID1A, RUNX3, RUNX1, ZEB2, CREB1, NFKBIZ, ARID2	79	1041	20431	4.72025	0.000124465
GOTERM_BP_ALL	GO:0001841~neural tube formation	3	11.1111	0.0108756	RARG, RARA, PAX3	25	135	20431	18.1609	0.999988	0.0934765	0.0834997	GOTERM_BP_ALL	GO:0051216~cartilage development	16	10	5.21392e-11	ESRRA, ATF2, SMAD1, PRRX1, ZBTB16, PRRX2, SHOX2, HMGA2, UNCX, SMAD9, SMAD5, ZEB1, NFIA, NFIB, CREB3L2, MEF2D	158	203	20431	10.1919	1.54958e-07	2.01244e-09	1.79372e-09	GOTERM_BP_ALL	GO:0003348~cardiac endothelial cell differentiation	2	5.40541	0.014012	SOX17, SOX18	37	8	20431	138.047	1	0.142122	0.132224	GOTERM_BP_ALL	GO:0048731~system development	37	46.8354	5.70891e-08	NOTCH2, CEBPB, MAX, NAB2, IKZF1, RBPJ, RXRB, YY1, NFKBIZ, STAT6, ARID2, SMARCE1, MEF2A, TSC22D4, JUN, SMARCC1, MEF2C, POU2F1, STAT3, HMGA1, ARID5A, NFATC2, NFATC1, MITF, FOS, ARID1A, RUNX3, RUNX1, FOXP1, NFKB2, ETV6, GATAD2A, ZEB2, MAFB, CREB1, SP1, ZFP42	79	3925	20431	2.43795	0.000131696
GOTERM_BP_ALL	GO:0008285~negative regulation of cell population proliferation	5	18.5185	0.0113528	RB1, RARG, TSC22D1, RARA, PROX1	25	764	20431	5.34843	0.999993	0.0967782	0.086449	GOTERM_BP_ALL	GO:0001654~eye development	22	13.75	7.3128e-11	ZHX2, SMAD3, NFIX, CHD7, RAX, PBX3, PBX2, PDS5B, PRDM1, HMGB1, MEIS3, KLF4, MEIS2, PBX1, FOXP2, MEIS1, ZEB1, RXRA, NFIA, NFIB, SP3, PKNOX1	158	465	20431	6.1179	2.17337e-07	2.78636e-09	2.48354e-09	GOTERM_BP_ALL	GO:0009887~animal organ morphogenesis	7	18.9189	0.0143841	SMAD2, FOXC1, EMX2, SOX17, E2F4, GATA2, ZFPM1	37	1151	20431	3.35823	1	0.14423	0.134186	GOTERM_BP_ALL	GO:0009653~anatomical structure morphogenesis	29	36.7089	6.62239e-08	NOTCH2, CEBPB, NAB2, IKZF1, RBPJ, YY1, STAT6, ARID2, MEF2A, TSC22D4, JUN, SMARCC1, MEF2C, POU2F1, STAT3, HMGA1, NFATC1, ARID1A, RUNX3, FLI1, RUNX1, FOXP1, NFKB2, GATAD2A, ZEB2, MAFB, CREB1, SP1, TBPL1	79	2508	20431	2.99043	0.000152767
GOTERM_BP_ALL	GO:0002065~columnar/cuboidal epithelial cell differentiation	3	11.1111	0.0114993	RARG, RARA, PROX1	25	139	20431	17.6383	0.999994	0.0972299	0.0868525	GOTERM_BP_ALL	GO:0150063~visual system development	22	13.75	8.23376e-11	ZHX2, SMAD3, NFIX, CHD7, RAX, PBX3, PBX2, PDS5B, PRDM1, HMGB1, MEIS3, KLF4, MEIS2, PBX1, FOXP2, MEIS1, ZEB1, RXRA, NFIA, NFIB, SP3, PKNOX1	158	468	20431	6.07868	2.44707e-07	3.09756e-09	2.76091e-09	GOTERM_BP_ALL	GO:0008593~regulation of Notch signaling pathway	3	8.10811	0.0144455	NOTCH4, GATA2, ZBTB7A	37	104	20431	15.9285	1	0.14423	0.134186	GOTERM_BP_ALL	GO:0009299~mRNA transcription	7	8.86076	7.102e-08	ATF1, RXRB, CREB1, SP1, STAT3, NFKBIZ, NR1H3	79	56	20431	32.3275	0.00016383
GOTERM_BP_ALL	GO:0043010~camera-type eye development	4	14.8148	0.0125088	RARG, SOX1, RARA, PROX1	25	418	20431	7.82048	0.999998	0.104212	0.0930892	GOTERM_BP_ALL	GO:0090304~nucleic acid metabolic process	47	29.375	1.06215e-10	ATF2, NFAT5, NFIX, CEBPD, CHD7, ZBTB1, YBX1, PDS5B, HMGB1, NR3C1, FOXO3, TTF1, RELA, MTA1, RXRA, EP400, UBTF, DMAP1, HMGN3, JUNB, NFRKB, TEAD2, TEAD4, EGR1, SMAD1, TCF7L2, ZHX2, SMAD4, KLF13, TBP, SMARCC2, STAT1, HMGA2, RFX3, KLF4, DRAP1, AR, TFDP1, TFCP2, BCL6, NFIA, IRF3, NFIB, CSDE1, NFIC, FOSB, TERF2IP	158	2186	20431	2.78023	3.15671e-07	3.94588e-09	3.51704e-09	GOTERM_BP_ALL	GO:0051093~negative regulation of developmental process	7	18.9189	0.0146701	NOTCH3, FOXC1, NOTCH4, HMGB3, GATA2, ZFPM1, GABPA	37	1156	20431	3.34371	1	0.145337	0.135215	GOTERM_BP_ALL	GO:0002694~regulation of leukocyte activation	15	18.9873	9.89986e-08	SMARCE1, CEBPB, SMARCC1, MEF2C, JUND, CBFB, NFATC2, NR1H3, ARID1A, RUNX3, IKZF3, RUNX1, NFKBIZ, STAT6, ARID2	79	629	20431	6.16741	0.000228364
GOTERM_BP_ALL	GO:0048856~anatomical structure development	14	51.8519	0.0125255	RB1, BATF3, RARG, TSHZ2, GSX2, PAX3, PROX1, RUNX2, HOPX, NR6A1, SOX1, PAX7, RARA, OTX1	25	6191	20431	1.84806	0.999998	0.104212	0.0930892	GOTERM_BP_ALL	GO:0006338~chromatin remodeling	24	15	1.47264e-10	ATF2, NFAT5, EGR1, SMARCC2, CHD7, ZBTB1, CHD6, HMGA2, HMGB1, CTCF, SMARCA1, TTF1, NR3C1, ARID1B, GATAD2B, MTA1, BCL6, GATAD1, HMG20B, DMAP1, MTA2, MTA3, NFRKB, BPTF	158	588	20431	5.27796	4.37668e-07	5.40332e-09	4.81608e-09	GOTERM_BP_ALL	GO:0051101~regulation of DNA binding	3	8.10811	0.0152448	FOXC1, HMGB2, ZBTB7A	37	107	20431	15.4819	1	0.148004	0.137697	GOTERM_BP_ALL	GO:0071824~protein-DNA complex organization	17	21.519	1.31802e-07	SMARCE1, SMARCC1, DR1, HMGA1, SMARCA5, YEATS4, SSRP1, IKZF1, ARID1A, GATAD2A, YY1, DNAJC2, RBL1, IRF4, ZFP42, NFKBIZ, ARID2	79	863	20431	5.09449	0.000304021
GOTERM_BP_ALL	GO:0007420~brain development	5	18.5185	0.0140142	SOX1, GSX2, RARA, OTX1, PROX1	25	813	20431	5.02608	1	0.115673	0.103327	GOTERM_BP_ALL	GO:0007399~nervous system development	48	30	2.14952e-10	ATF2, NFIX, NAB1, CHD7, ARX, RAX, ZBTB45, OTP, PRDM1, NR2C2, NR3C1, FOXO3, CUX1, TBX20, ALX1, MEF2D, TEAD2, TEAD3, BPTF, SMAD1, TCF7L2, ZHX2, SMAD4, SMARCC2, PRRX1, ZBTB16, TCF12, PBX3, HMGA2, PBX2, UNCX, SMAD9, SMARCA1, MEIS3, MEIS2, ZDHHC17, ARID1B, PBX1, FOXP2, PHOX2B, PHOX2A, MEIS1, ZEB1, BCL6, NFIA, NFIB, TCF4, MAFK	158	2317	20431	2.67885	6.38837e-07	7.7907e-09	6.944e-09	GOTERM_BP_ALL	GO:0072091~regulation of stem cell proliferation	3	8.10811	0.0152448	SOX17, SOX18, HMGB2	37	107	20431	15.4819	1	0.148004	0.137697	GOTERM_BP_ALL	GO:0006325~chromatin organization	16	20.2532	2.02798e-07	SMARCE1, SMARCC1, HMGA1, SMARCA5, YEATS4, SSRP1, IKZF1, ARID1A, GATAD2A, YY1, DNAJC2, RBL1, IRF4, ZFP42, NFKBIZ, ARID2	79	776	20431	5.33238	0.000467746
GOTERM_BP_ALL	GO:0001838~embryonic epithelial tube formation	3	11.1111	0.0148472	RARG, RARA, PAX3	25	159	20431	15.4196	1	0.121583	0.108607	GOTERM_BP_ALL	GO:0032501~multicellular organismal process	102	63.75	9.37133e-10	ATF2, NAB1, RAX, UBP1, OTP, PRDM1, NR3C1, CREB3L2, PKNOX1, JUNB, SMARCC2, ESX1, EBF1, RFX3, EBF2, EBF3, EBF4, FOXP2, AR, ZSCAN21, ERF, ATF7, TSHZ3, ARX, SHOX2, ZBTB1, GATA6, FOXO6, PDS5B, FOXO3, FOXO1, NPAS2, ALX3, ALX4, ALX1, PATZ1, BPTF, ESRRA, EGR1, SMAD1, SMAD4, SMAD3, ZBTB16, PBX3, HMGA2, PBX2, SMAD9, SMARCA1, SMAD5, PBX1, NFKB1, PHOX2B, PHOX2A, BCL6, MAFG, BHLHE40, SP3, MAFF, TCF4, MAFK, AH…	158	8235	20431	1.60166	2.78515e-06	3.35561e-08	2.99092e-08	GOTERM_BP_ALL	GO:0048732~gland development	5	13.5135	0.0153851	SMAD2, FOXC1, NOTCH4, GATA2, USF2	37	549	20431	5.02905	1	0.148004	0.137697	GOTERM_BP_ALL	GO:1901700~response to oxygen-containing compound	25	31.6456	2.06099e-07	CEBPB, MAX, CREM, RXRB, NFKBIZ, STAT6, JUN, SMARCC1, MEF2C, JUND, STAT2, STAT3, HMGA1, ARID5A, CDC5L, NR1H3, FOS, MAFA, RUNX1, FOXP1, NFKB2, CREB1, SP1, IRF8, IRF5	79	1993	20431	3.24411	0.000475357
GOTERM_BP_ALL	GO:0035051~cardiocyte differentiation	3	11.1111	0.0150244	RARA, PAX3, PROX1	25	160	20431	15.3232	1	0.122073	0.109044	GOTERM_BP_ALL	GO:0071772~response to BMP	12	7.5	1.83038e-09	EGR1, ATF2, SMAD1, TCF7L2, SMAD4, NFIX, NFIA, GATA6, HIVEP1, SMAD9, SMAD5, PHOX2B	158	118	20431	13.1502	5.43988e-06	6.39988e-08	5.70434e-08	GOTERM_BP_ALL	GO:0003007~heart morphogenesis	4	10.8108	0.0156523	SMAD2, FOXC1, SOX17, ZFPM1	37	300	20431	7.36252	1	0.148004	0.137697	GOTERM_BP_ALL	GO:0006950~response to stress	35	44.3038	2.30553e-07	NOTCH2, CEBPB, MAX, RBPJ, BACH1, YY1, NFKBIZ, STAT6, TSC22D4, JUN, MEF2C, STAT2, STAT3, HMGA1, SMARCA5, ARID5A, TFEB, CDC5L, NFATC2, NFATC1, FOS, SSRP1, RUNX1, FOXP1, NFKB2, KIN, ZEB2, SP1, IRF4, IRF2, TFEC, REL, IRF8, IRF5, ATF3	79	3749	20431	2.41443	0.000531745
GOTERM_BP_ALL	GO:0051241~negative regulation of multicellular organismal process	6	22.2222	0.0158442	RB1, RARG, TSC22D1, RARA, E2F2, PROX1	25	1298	20431	3.77769	1	0.127736	0.114103	GOTERM_BP_ALL	GO:0071773~cellular response to BMP stimulus	12	7.5	1.83038e-09	EGR1, ATF2, SMAD1, TCF7L2, SMAD4, NFIX, NFIA, GATA6, HIVEP1, SMAD9, SMAD5, PHOX2B	158	118	20431	13.1502	5.43988e-06	6.39988e-08	5.70434e-08	GOTERM_BP_ALL	GO:0061820~telomeric D-loop disassembly	2	5.40541	0.01575	TERF1, TERF2	37	9	20431	122.709	1	0.148004	0.137697	GOTERM_BP_ALL	GO:0044249~cellular biosynthetic process	36	45.5696	2.35918e-07	ATF1, NOTCH2, CEBPB, MAZ, RBPJ, RXRB, YY1, NFKBIZ, STAT6, MEF2A, JUN, MEF2C, DR1, JUND, POU2F1, STAT3, HMGA1, SMARCA5, ZDHHC13, CDC5L, NFATC2, NR1H3, NFATC1, MITF, FOS, RUNX3, FOXP1, DNAJC2, KIN, MAFB, CREB1, SP1, REL, TBPL1, IRF8, IRF9	79	3946	20431	2.35943	0.000544115
GOTERM_BP_ALL	GO:0072175~epithelial tube formation	3	11.1111	0.0162908	RARG, RARA, PAX3	25	167	20431	14.681	1	0.130326	0.116416	GOTERM_BP_ALL	GO:0035239~tube morphogenesis	26	16.25	1.97419e-09	SHOX2, CHD7, GATA6, UBP1, PRDM1, NR3C1, RXRA, TBX20, ALX1, PKNOX1, JUNB, TEAD1, TEAD2, TCF7L2, SMAD4, SMAD3, PRRX1, PRRX2, HMGA2, VEZF1, SMAD5, PBX1, AR, MEIS1, ZEB1, NFIB	158	794	20431	4.23434	5.86729e-06	6.82245e-08	6.08098e-08	GOTERM_BP_ALL	GO:0090657~telomeric loop disassembly	2	5.40541	0.01575	TERF1, TERF2	37	9	20431	122.709	1	0.148004	0.137697	GOTERM_BP_ALL	GO:0009887~animal organ morphogenesis	19	24.0506	2.42482e-07	NOTCH2, CEBPB, SMARCC1, MEF2C, JUN, POU2F1, STAT3, NAB2, HMGA1, NFATC1, IKZF1, ARID1A, RBPJ, FLI1, YY1, MAFB, SP1, STAT6, ARID2	79	1151	20431	4.26914	0.00055925
GOTERM_BP_ALL	GO:0001654~eye development	4	14.8148	0.0166237	RARG, SOX1, RARA, PROX1	25	465	20431	7.03002	1	0.131975	0.117889	GOTERM_BP_ALL	GO:0048598~embryonic morphogenesis	24	15	2.65938e-09	SMAD1, TCF7L2, SMAD4, SMAD3, PRRX1, ZBTB16, ESX1, PRRX2, SHOX2, CHD7, GATA6, HMGA2, PBX2, YBX1, PBX1, ZEB1, SP3, TBX20, ALX3, ERF, ALX4, ALX1, TEAD1, TEAD2	158	683	20431	4.54384	7.90364e-06	9.08468e-08	8.09735e-08	GOTERM_BP_ALL	GO:0021796~cerebral cortex regionalization	2	5.40541	0.01575	EMX2, NR2F1	37	9	20431	122.709	1	0.148004	0.137697	GOTERM_BP_ALL	GO:0002376~immune system process	29	36.7089	2.72978e-07	NOTCH2, CEBPB, CBFB, IKZF1, RBPJ, IKZF3, YY1, NFKBIZ, STAT6, JUN, MEF2C, STAT2, TFE3, STAT3, HMGA1, ARID5A, TFEB, NFATC2, NFATC1, FOXP1, NFKB2, MAFB, SP1, IRF4, IRF2, REL, IRF8, IRF5, IRF9	79	2681	20431	2.79746	0.000629562
GOTERM_BP_ALL	GO:0150063~visual system development	4	14.8148	0.0169094	RARG, SOX1, RARA, PROX1	25	468	20431	6.98496	1	0.133225	0.119006	GOTERM_BP_ALL	GO:2000026~regulation of multicellular organismal development	38	23.75	3.07175e-09	ATF2, SHOX2, CHD7, GATA6, ZBTB1, OTP, PRDM1, HMGB1, NR2C2, NR3C1, FOXO3, RELA, RXRA, CUX1, TBX20, NFRKB, ESRRA, SMAD1, TCF7L2, SMAD4, SMAD3, KLF13, SMARCC2, STAT1, ZBTB16, HMGA2, RFX3, VEZF1, KLF4, MEIS2, ARID1B, MEIS1, ZEB1, BCL6, MAFG, BHLHE40, MAFF, TCF4	158	1671	20431	2.94063	9.1292e-06	1.03741e-07	9.24667e-08	GOTERM_BP_ALL	GO:0045596~negative regulation of cell differentiation	6	16.2162	0.0163067	NOTCH3, NOTCH4, HMGB3, GATA2, ZFPM1, GABPA	37	855	20431	3.87501	1	0.152117	0.141524	GOTERM_BP_ALL	GO:0050865~regulation of cell activation	15	18.9873	2.79704e-07	SMARCE1, CEBPB, SMARCC1, MEF2C, JUND, CBFB, NFATC2, NR1H3, ARID1A, RUNX3, IKZF3, RUNX1, NFKBIZ, STAT6, ARID2	79	685	20431	5.66322	0.000645068
GOTERM_BP_ALL	GO:1903706~regulation of hemopoiesis	4	14.8148	0.0171978	RB1, RARG, TSC22D1, RARA	25	471	20431	6.94047	1	0.134479	0.120126	GOTERM_BP_ALL	GO:0007420~brain development	26	16.25	3.18495e-09	ATF2, NFIX, CHD7, ARX, RAX, OTP, NR2C2, FOXO3, BPTF, SMAD1, TCF7L2, PBX3, HMGA2, PBX2, UNCX, SMAD9, SMARCA1, MEIS3, MEIS2, PBX1, FOXP2, PHOX2B, PHOX2A, MEIS1, ZEB1, NFIB	158	813	20431	4.13538	9.46564e-06	1.06356e-07	9.47971e-08	GOTERM_BP_ALL	GO:2001252~positive regulation of chromosome organization	3	8.10811	0.0171822	HMBOX1, TERF1, TERF2	37	114	20431	14.5313	1	0.159122	0.148041	GOTERM_BP_ALL	GO:0010720~positive regulation of cell development	14	17.7215	2.87725e-07	SMARCE1, NOTCH2, SMARCC1, JUN, CBFB, FOS, IKZF1, ARID1A, RUNX3, RUNX1, ZEB2, CREB1, NFKBIZ, ARID2	79	582	20431	6.22111	0.000663561
GOTERM_BP_ALL	GO:0048880~sensory system development	4	14.8148	0.0175867	RARG, SOX1, RARA, PROX1	25	475	20431	6.88202	1	0.136494	0.121926	GOTERM_BP_ALL	GO:0001701~in utero embryonic development	22	13.75	3.7096e-09	TEAD4, ATF2, TCF7L2, SMAD4, SMAD3, TSHZ3, ESX1, CHD7, GATA6, ARNT, PRDM1, YBX1, CTCF, AR, RXRA, MAFG, MAFF, SP3, ERF, ATF7, JUNB, BPTF	158	578	20431	4.92184	1.10249e-05	1.22499e-07	1.09186e-07	GOTERM_BP_ALL	GO:0048865~stem cell fate commitment	2	5.40541	0.017485	SOX17, SOX18	37	10	20431	110.438	1	0.160762	0.149566	GOTERM_BP_ALL	GO:0002696~positive regulation of leukocyte activation	12	15.1899	2.91715e-07	SMARCE1, SMARCC1, MEF2C, JUND, CBFB, NFKBIZ, NFATC2, STAT6, ARID1A, ARID2, RUNX3, RUNX1	79	394	20431	7.87676	0.000672761
GOTERM_BP_ALL	GO:0007519~skeletal muscle tissue development	3	11.1111	0.0189558	RB1, PAX7, PAX3	25	181	20431	13.5454	1	0.14603	0.130444	GOTERM_BP_ALL	GO:0070848~response to growth factor	22	13.75	5.32327e-09	ATF2, SMAD1, TCF7L2, EGR1, ZFHX3, SMAD4, SMAD3, NFIX, GATA6, SMAD9, FOXO3, KLF4, NR3C1, MEIS2, SMAD5, NFKB1, RELA, PHOX2B, ZEB1, NFIA, HIVEP1, BPTF	158	590	20431	4.82173	1.58206e-05	1.73854e-07	1.5496e-07	GOTERM_BP_ALL	GO:0035282~segmentation	3	8.10811	0.0177541	FOXC1, MEOX2, MEOX1	37	116	20431	14.2808	1	0.16207	0.150783	GOTERM_BP_ALL	GO:0034654~nucleobase-containing compound biosynthetic process	23	29.1139	3.39514e-07	ATF1, MEF2A, CEBPB, DR1, JUN, POU2F1, JUND, MAZ, STAT3, SMARCA5, NFATC2, NR1H3, CDC5L, NFATC1, MITF, FOS, FOXP1, RXRB, KIN, CREB1, SP1, NFKBIZ, TBPL1	79	1740	20431	3.41854	0.000782952
GOTERM_BP_ALL	GO:0035148~tube formation	3	11.1111	0.0191528	RARG, RARA, PAX3	25	182	20431	13.471	1	0.146463	0.130831	GOTERM_BP_ALL	GO:0032774~RNA biosynthetic process	34	21.25	5.82357e-09	ATF2, NFAT5, NFIX, CEBPD, CHD7, ZBTB1, YBX1, HMGB1, NR3C1, FOXO3, TTF1, RELA, RXRA, UBTF, HMGN3, JUNB, TEAD2, TEAD4, EGR1, SMAD1, SMAD4, KLF13, TBP, SMARCC2, STAT1, RFX3, KLF4, DRAP1, AR, TFDP1, TFCP2, BCL6, IRF3, FOSB	158	1400	20431	3.14039	1.73075e-05	1.88127e-07	1.67681e-07	GOTERM_BP_ALL	GO:0048617~embryonic foregut morphogenesis	2	5.40541	0.0192171	SMAD2, SOX17	37	11	20431	100.398	1	0.174181	0.162051	GOTERM_BP_ALL	GO:0042127~regulation of cell population proliferation	24	30.3797	4.38322e-07	NOTCH2, CEBPB, SMARCC1, MEF2C, JUN, JUND, STAT2, MAZ, STAT3, HMGA1, FOXJ2, NFATC2, NFATC1, MITF, RBPJ, RUNX3, IKZF3, RUNX1, FOXP1, CREB1, SP1, STAT6, ARID2, ATF3	79	1919	20431	3.23444	0.0010107
GOTERM_BP_ALL	GO:0016331~morphogenesis of embryonic epithelium	3	11.1111	0.019749	RARG, RARA, PAX3	25	185	20431	13.2525	1	0.14992	0.133919	GOTERM_BP_ALL	GO:0016070~RNA metabolic process	36	22.5	6.83246e-09	ATF2, NFAT5, NFIX, CEBPD, CHD7, ZBTB1, YBX1, HMGB1, NR3C1, FOXO3, TTF1, RELA, RXRA, UBTF, HMGN3, JUNB, TEAD2, TEAD4, EGR1, SMAD1, ZHX2, SMAD4, KLF13, TBP, SMARCC2, STAT1, RFX3, KLF4, DRAP1, AR, TFDP1, TFCP2, BCL6, IRF3, CSDE1, FOSB	158	1563	20431	2.97835	2.03059e-05	2.18345e-07	1.94615e-07	GOTERM_BP_ALL	GO:2000278~regulation of DNA biosynthetic process	3	8.10811	0.020733	HMBOX1, TERF1, TERF2	37	126	20431	13.1474	1	0.184934	0.172055	GOTERM_BP_ALL	GO:0071559~response to transforming growth factor beta	9	11.3924	4.49074e-07	JUN, MEF2C, CREB1, STAT3, NFKBIZ, NFATC1, FOS, RUNX3, RUNX1	79	181	20431	12.8596	0.00103548
GOTERM_BP_ALL	GO:0048853~forebrain morphogenesis	2	7.40741	0.0209432	GSX2, OTX1	25	18	20431	90.8044	1	0.157833	0.140987	GOTERM_BP_ALL	GO:0007389~pattern specification process	20	12.5	8.48044e-09	SMAD1, SMAD4, SMAD3, ZBTB16, RAX, RFX3, UNCX, PBX2, MEIS3, MEIS2, SMAD5, PBX1, MEIS1, ZEB1, BHLHE40, TBX20, ALX3, ALX4, ALX1, BPTF	158	493	20431	5.24585	2.52035e-05	2.68126e-07	2.38986e-07	GOTERM_BP_ALL	GO:0007440~foregut morphogenesis	2	5.40541	0.0209462	SMAD2, SOX17	37	12	20431	92.0315	1	0.184934	0.172055	GOTERM_BP_ALL	GO:0009719~response to endogenous stimulus	22	27.8481	4.73826e-07	NOTCH2, SMARCC1, MEF2C, JUN, MAX, STAT2, STAT3, HMGA1, ARID5A, NR1H3, CDC5L, NFATC1, FOS, ARID1A, RUNX3, RUNX1, YY1, RXRB, CREB1, SP1, NFKBIZ, STAT6	79	1625	20431	3.50132	0.00109252
GOTERM_BP_ALL	GO:0032774~RNA biosynthetic process	6	22.2222	0.0213452	RB1, PAX7, SNAPC4, RARA, TFAM, PROX1	25	1400	20431	3.50246	1	0.159705	0.14266	GOTERM_BP_ALL	GO:0060322~head development	26	16.25	1.41051e-08	ATF2, NFIX, CHD7, ARX, RAX, OTP, NR2C2, FOXO3, BPTF, SMAD1, TCF7L2, PBX3, HMGA2, PBX2, UNCX, SMAD9, SMARCA1, MEIS3, MEIS2, PBX1, FOXP2, PHOX2B, PHOX2A, MEIS1, ZEB1, NFIB	158	876	20431	3.83797	4.19194e-05	4.41266e-07	3.93308e-07	GOTERM_BP_ALL	GO:0045654~positive regulation of megakaryocyte differentiation	2	5.40541	0.0209462	HMGB2, GATA2	37	12	20431	92.0315	1	0.184934	0.172055	GOTERM_BP_ALL	GO:0006139~nucleobase-containing compound metabolic process	29	36.7089	5.07638e-07	ATF1, CEBPB, MAZ, BACH1, RXRB, YY1, NFKBIZ, STAT6, MEF2A, JUN, DR1, JUND, POU2F1, STAT3, HMGA1, SMARCA5, CDC5L, NFATC2, NR1H3, NFATC1, MITF, FOS, SSRP1, FOXP1, DNAJC2, KIN, CREB1, SP1, TBPL1	79	2762	20431	2.71542	0.00117044
GOTERM_BP_ALL	GO:0048592~eye morphogenesis	3	11.1111	0.0220015	RARG, SOX1, PROX1	25	196	20431	12.5088	1	0.161537	0.144296	GOTERM_BP_ALL	GO:0007417~central nervous system development	29	18.125	1.53629e-08	ATF2, NFIX, CHD7, ARX, RAX, OTP, NR2C2, NR3C1, FOXO3, TBX20, BPTF, SMAD1, TCF7L2, ZBTB16, PBX3, HMGA2, PBX2, UNCX, SMAD9, SMARCA1, MEIS3, MEIS2, PBX1, FOXP2, PHOX2B, PHOX2A, MEIS1, ZEB1, NFIB	158	1086	20431	3.45303	4.56574e-05	4.75609e-07	4.2392e-07	GOTERM_BP_ALL	GO:0051054~positive regulation of DNA metabolic process	4	10.8108	0.0210876	HMBOX1, WIZ, TERF1, TERF2	37	336	20431	6.57368	1	0.184934	0.172055	GOTERM_BP_ALL	GO:0050867~positive regulation of cell activation	12	15.1899	5.11741e-07	SMARCE1, SMARCC1, MEF2C, JUND, CBFB, NFKBIZ, NFATC2, STAT6, ARID1A, ARID2, RUNX3, RUNX1	79	417	20431	7.44231	0.00117989
GOTERM_BP_ALL	GO:0072148~epithelial cell fate commitment	2	7.40741	0.0220943	RARA, PROX1	25	19	20431	86.0253	1	0.161537	0.144296	GOTERM_BP_ALL	GO:0051240~positive regulation of multicellular organismal process	40	25	1.55716e-08	ATF2, SHOX2, CHD7, ARX, GATA6, ZBTB1, ZBTB20, YBX2, OTP, HMGB1, NR2C2, NR3C1, FOXO3, NPAS2, RELA, RXRA, CUX1, TBX20, ALX1, TEAD1, TEAD3, TEAD4, EGR1, SMAD1, TCF7L2, SMAD4, SMAD3, SMARCC2, STAT1, ZBTB16, HMGA2, RFX3, ARNT, EBF2, KLF4, ARID1B, PHOX2B, AR, BCL6, IRF3	158	1941	20431	2.66481	4.62778e-05	4.77102e-07	4.2525e-07	GOTERM_BP_ALL	GO:0048468~cell development	11	29.7297	0.0212857	NOTCH3, FOXC1, SOX18, NOTCH4, HMGB2, E2F4, GATA2, MEOX1, ZFP37, ZBTB7A, ZFPM1	37	2831	20431	2.14556	1	0.184934	0.172055	GOTERM_BP_ALL	GO:0051054~positive regulation of DNA metabolic process	11	13.9241	5.91589e-07	SMARCE1, ATF1, YY1, JUN, SMARCC1, SMARCA5, YEATS4, NFATC1, STAT6, ARID1A, ARID2	79	336	20431	8.46673	0.00136387
GOTERM_BP_ALL	GO:0055012~ventricular cardiac muscle cell differentiation	2	7.40741	0.0220943	RARA, PROX1	25	19	20431	86.0253	1	0.161537	0.144296	GOTERM_BP_ALL	GO:0141187~nucleic acid biosynthetic process	34	21.25	1.73271e-08	ATF2, NFAT5, NFIX, CEBPD, CHD7, ZBTB1, YBX1, HMGB1, NR3C1, FOXO3, TTF1, RELA, RXRA, UBTF, HMGN3, JUNB, TEAD2, TEAD4, EGR1, SMAD1, SMAD4, KLF13, TBP, SMARCC2, STAT1, RFX3, KLF4, DRAP1, AR, TFDP1, TFCP2, BCL6, IRF3, FOSB	158	1464	20431	3.0031	5.1495e-05	5.25472e-07	4.68363e-07	GOTERM_BP_ALL	GO:0010629~negative regulation of gene expression	7	18.9189	0.0213411	SMAD2, WDHD1, HMGB2, ADNP, GATA2, TERF2, ZFPM1	37	1257	20431	3.07504	1	0.184934	0.172055	GOTERM_BP_ALL	GO:0045582~positive regulation of T cell differentiation	8	10.1266	7.2241e-07	SMARCE1, SMARCC1, CBFB, NFKBIZ, ARID1A, ARID2, RUNX3, RUNX1	79	132	20431	15.674	0.00166521
GOTERM_BP_ALL	GO:0060538~skeletal muscle organ development	3	11.1111	0.0222113	RB1, PAX7, PAX3	25	197	20431	12.4453	1	0.161537	0.144296	GOTERM_BP_ALL	GO:0006139~nucleobase-containing compound metabolic process	49	30.625	2.20041e-08	ATF2, CHD7, HMGB1, YBX1, NR3C1, TTF1, UBTF, HMGN3, JUNB, NFRKB, TEAD2, TEAD4, ZHX2, KLF13, TBP, SMARCC2, RFX3, AR, TFDP1, IRF3, CSDE1, TERF2IP, NFAT5, NFIX, CEBPD, ZBTB1, FOXK2, FOXK1, PDS5B, FOXO3, RELA, MTA1, RXRA, EP400, DMAP1, TCF7L2, EGR1, SMAD1, SMAD4, STAT1, HMGA2, KLF4, DRAP1, TFCP2, BCL6, NFIA, NFIB, NFIC, FOSB	158	2762	20431	2.29406	6.53941e-05	6.60568e-07	5.88777e-07	GOTERM_BP_ALL	GO:0007517~muscle organ development	4	10.8108	0.0214164	FOXC1, NR2F2, MEOX2, ZFPM1	37	338	20431	6.53478	1	0.184934	0.172055	GOTERM_BP_ALL	GO:0006337~nucleosome disassembly	5	6.32911	7.29318e-07	SMARCE1, SMARCC1, SSRP1, ARID1A, ARID2	79	19	20431	68.058	0.00168112
GOTERM_BP_ALL	GO:0008283~cell population proliferation	5	18.5185	0.0225303	RB1, RARG, PAX3, PROX1, RUNX2	25	938	20431	4.35629	1	0.162719	0.145352	GOTERM_BP_ALL	GO:0010464~regulation of mesenchymal cell proliferation	8	5	4.91352e-08	ZEB1, PRRX1, NFIB, STAT1, PRRX2, SHOX2, HMGB1, FOXP2	158	45	20431	22.9885	0.000146019	1.4603e-06	1.30159e-06	GOTERM_BP_ALL	GO:0001704~formation of primary germ layer	3	8.10811	0.0216648	SMAD2, FOXC1, SOX17	37	129	20431	12.8416	1	0.185775	0.172838	GOTERM_BP_ALL	GO:0007275~multicellular organism development	39	49.3671	8.72171e-07	NOTCH2, CEBPB, MAX, NAB2, IKZF1, RBPJ, RXRB, YY1, NFKBIZ, STAT6, ARID2, SMARCE1, MEF2A, TSC22D4, JUN, SMARCC1, MEF2C, POU2F1, STAT3, HMGA1, SMARCA5, ARID5A, TFEB, NFATC2, NFATC1, MITF, FOS, ARID1A, RUNX3, RUNX1, FOXP1, NFKB2, ETV6, GATAD2A, ZEB2, MAFB, CREB1, SP1, ZFP42	79	4773	20431	2.11318	0.00201008
GOTERM_BP_ALL	GO:0030902~hindbrain development	3	11.1111	0.024356	GSX2, OTX1, PROX1	25	207	20431	11.8441	1	0.173755	0.15521	GOTERM_BP_ALL	GO:0045165~cell fate commitment	15	9.375	5.36581e-08	TEAD4, SMAD1, TCF7L2, SMAD4, NFIX, PRRX1, ARX, GATA6, EBF2, PRDM1, SMAD5, NFIA, NFIB, TBX20, TEAD3	158	289	20431	6.7116	0.000159459	1.57893e-06	1.40733e-06	GOTERM_BP_ALL	GO:0032501~multicellular organismal process	22	59.4595	0.0218046	SMAD2, NOTCH3, EMX2, FOXC1, NOTCH4, NR2F1, HMGB2, NR2F2, MEOX2, GATA2, MEOX1, TERF2, ELK3, SOX17, SOX18, E2F4, ADNP, CIC, ZFP37, ZBTB7A, ZFPM1, GABPA	37	8235	20431	1.47519	1	0.185775	0.172838	GOTERM_BP_ALL	GO:0071495~cellular response to endogenous stimulus	19	24.0506	9.52499e-07	NOTCH2, SMARCC1, MEF2C, JUN, MAX, STAT3, HMGA1, ARID5A, NR1H3, CDC5L, NFATC1, FOS, ARID1A, RUNX1, RXRB, CREB1, SP1, NFKBIZ, STAT6	79	1264	20431	3.88749	0.002195
GOTERM_BP_ALL	GO:0048384~retinoic acid receptor signaling pathway	2	7.40741	0.0243926	RARG, RARA	25	21	20431	77.8324	1	0.173755	0.15521	GOTERM_BP_ALL	GO:0071363~cellular response to growth factor stimulus	20	12.5	5.7474e-08	ATF2, SMAD1, TCF7L2, EGR1, SMAD4, SMAD3, NFIX, GATA6, SMAD9, FOXO3, KLF4, NR3C1, SMAD5, NFKB1, RELA, PHOX2B, ZEB1, NFIA, HIVEP1, BPTF	158	556	20431	4.65144	0.000170798	1.67463e-06	1.49263e-06	GOTERM_BP_ALL	GO:1902106~negative regulation of leukocyte differentiation	3	8.10811	0.0219792	HMGB3, GATA2, ZFPM1	37	130	20431	12.7428	1	0.186023	0.173068	GOTERM_BP_ALL	GO:0051251~positive regulation of lymphocyte activation	11	13.9241	9.99932e-07	SMARCE1, SMARCC1, MEF2C, CBFB, NFKBIZ, NFATC2, STAT6, ARID1A, ARID2, RUNX3, RUNX1	79	356	20431	7.99108	0.00230419
GOTERM_BP_ALL	GO:0141187~nucleic acid biosynthetic process	6	22.2222	0.0253787	RB1, PAX7, SNAPC4, RARA, TFAM, PROX1	25	1464	20431	3.34934	1	0.17925	0.160118	GOTERM_BP_ALL	GO:0072359~circulatory system development	28	17.5	6.32135e-08	ATF2, NFIX, SHOX2, CHD7, GATA6, UBP1, CTCF, PRDM1, FOXO1, RXRA, TBX20, PKNOX1, JUNB, TEAD1, MEF2D, TEAD2, EGR1, SMAD1, TCF7L2, SMAD4, SMAD3, PRRX1, ESX1, PRRX2, VEZF1, SMAD5, MEIS1, ATF7	158	1088	20431	3.32783	0.000187853	1.82399e-06	1.62575e-06	GOTERM_BP_ALL	GO:0003157~endocardium development	2	5.40541	0.0226723	SOX17, SOX18	37	13	20431	84.9522	1	0.189381	0.176192	GOTERM_BP_ALL	GO:0051249~regulation of lymphocyte activation	13	16.4557	1.06647e-06	SMARCE1, CEBPB, SMARCC1, MEF2C, CBFB, NFATC2, ARID1A, RUNX3, IKZF3, RUNX1, NFKBIZ, STAT6, ARID2	79	548	20431	6.13515	0.00245733
GOTERM_BP_ALL	GO:0060438~trachea development	2	7.40741	0.0255398	RARG, RARA	25	22	20431	74.2945	1	0.17925	0.160118	GOTERM_BP_ALL	GO:0060429~epithelium development	31	19.375	1.00231e-07	NFIX, TSHZ3, CHD7, ARX, GATA6, OTP, PRDM1, NR3C1, RELA, RXRA, CUX1, TBX20, ALX4, ALX1, TEAD1, TEAD2, SMAD1, TCF7L2, SMAD4, SMAD3, STAT1, HMGA2, RFX3, SMAD9, VEZF1, KLF4, SMAD5, PBX1, FOXP2, AR, NFIB	158	1339	20431	2.99374	0.000297843	2.8643e-06	2.55301e-06	GOTERM_BP_ALL	GO:0048340~paraxial mesoderm morphogenesis	2	5.40541	0.0226723	SMAD2, FOXC1	37	13	20431	84.9522	1	0.189381	0.176192	GOTERM_BP_ALL	GO:0048584~positive regulation of response to stimulus	27	34.1772	1.16472e-06	NOTCH2, CEBPB, MAZ, YEATS4, RBPJ, NR2C1, RXRB, YY1, NFKBIZ, STAT6, ARID2, SMARCE1, JUN, SMARCC1, MEF2C, JUND, STAT3, ARID5A, NFATC2, NR1H3, ARID1A, RUNX3, FOXP1, ZEB2, IRF2, REL, ATF3	79	2526	20431	2.76435	0.0026834
GOTERM_BP_ALL	GO:0048732~gland development	4	14.8148	0.025681	RARG, RARA, PAX3, PROX1	25	549	20431	5.95439	1	0.17925	0.160118	GOTERM_BP_ALL	GO:0061061~muscle structure development	20	12.5	1.44718e-07	TCF7L2, EGR1, ZFHX3, SMAD4, NFIX, TSHZ3, SHOX2, CHD7, GATA6, FOXK1, CTCF, PHOX2B, FOXP2, MEIS1, RXRA, MAFF, TBX20, ALX4, HMG20B, MEF2D	158	590	20431	4.38339	0.00043001	4.09621e-06	3.65103e-06	GOTERM_BP_ALL	GO:0007219~Notch signaling pathway	3	8.10811	0.0229339	NOTCH3, FOXC1, NOTCH4	37	133	20431	12.4554	1	0.190321	0.177067	GOTERM_BP_ALL	GO:0009058~biosynthetic process	37	46.8354	1.33341e-06	ATF1, NOTCH2, CEBPB, MAZ, RBPJ, RXRB, YY1, NFKBIZ, STAT6, MEF2A, JUN, MEF2C, DR1, JUND, POU2F1, STAT3, HMGA1, SMARCA5, ZDHHC13, CDC5L, NFATC2, NR1H3, NFATC1, MITF, FOS, RUNX3, FOXP1, DNAJC2, KIN, MAFB, CREB1, SP1, REL, TBPL1, IRF8, ATF3, IRF9	79	4434	20431	2.15809	0.00307146
GOTERM_BP_ALL	GO:0002009~morphogenesis of an epithelium	4	14.8148	0.0266587	RARG, RARA, PAX3, PROX1	25	557	20431	5.86887	1	0.183796	0.164179	GOTERM_BP_ALL	GO:0048736~appendage development	13	8.125	1.53481e-07	SMAD4, PRRX1, ZBTB16, PRRX2, SHOX2, CHD7, RAX, PBX2, PBX1, NFIA, ALX3, ALX4, ALX1	158	222	20431	7.57221	0.000456041	4.26304e-06	3.79973e-06	GOTERM_BP_ALL	GO:1903707~negative regulation of hemopoiesis	3	8.10811	0.0239055	HMGB3, GATA2, ZFPM1	37	136	20431	12.1806	1	0.197105	0.183379	GOTERM_BP_ALL	GO:0032986~protein-DNA complex disassembly	5	6.32911	1.36449e-06	SMARCE1, SMARCC1, SSRP1, ARID1A, ARID2	79	22	20431	58.7773	0.00314293
GOTERM_BP_ALL	GO:0003417~growth plate cartilage development	2	7.40741	0.0266857	RARG, RARA	25	23	20431	71.0643	1	0.183796	0.164179	GOTERM_BP_ALL	GO:0060173~limb development	13	8.125	1.53481e-07	SMAD4, PRRX1, ZBTB16, PRRX2, SHOX2, CHD7, RAX, PBX2, PBX1, NFIA, ALX3, ALX4, ALX1	158	222	20431	7.57221	0.000456041	4.26304e-06	3.79973e-06	GOTERM_BP_ALL	GO:0042592~homeostatic process	8	21.6216	0.0250903	SMAD2, FOXC1, ADNP, E2F4, GATA2, ZBTB7A, ZFPM1, USF2	37	1677	20431	2.63418	1	0.205548	0.191233	GOTERM_BP_ALL	GO:0009888~tissue development	24	30.3797	1.48183e-06	MEF2A, NOTCH2, CEBPB, MEF2C, JUN, ARID5A, NFATC2, NFATC1, FOS, IKZF1, ARID1A, RBPJ, RUNX3, RUNX1, FOXP1, GATAD2A, RXRB, ZEB2, CREB1, MAFB, NFKBIZ, STAT6, ARID2, ATF3	79	2057	20431	3.01745	0.00341274
GOTERM_BP_ALL	GO:0050673~epithelial cell proliferation	3	11.1111	0.0274959	RB1, PROX1, RUNX2	25	221	20431	11.0938	1	0.187242	0.167257	GOTERM_BP_ALL	GO:0060537~muscle tissue development	17	10.625	1.60503e-07	SMAD1, EGR1, SMAD4, NFIX, TSHZ3, SHOX2, CHD7, GATA6, CTCF, PHOX2B, FOXP2, MEIS1, RXRA, MAFF, TBX20, HMG20B, MEF2D	158	420	20431	5.23398	0.000476902	4.41682e-06	3.93679e-06	GOTERM_BP_ALL	GO:0016233~telomere capping	2	5.40541	0.0261157	TERF1, TERF2	37	15	20431	73.6252	1	0.212585	0.197781	GOTERM_BP_ALL	GO:0001816~cytokine production	9	11.3924	1.70325e-06	NOTCH2, NFKBIZ, REL, NFATC2, IRF8, NFATC1, RBPJ, RUNX3, IRF9	79	216	20431	10.7758	0.00392169
GOTERM_BP_ALL	GO:0060173~limb development	3	11.1111	0.0277262	RARG, RARA, RUNX2	25	222	20431	11.0438	1	0.187242	0.167257	GOTERM_BP_ALL	GO:0035107~appendage morphogenesis	12	7.5	1.77381e-07	SMAD4, PRRX1, NFIA, ZBTB16, CHD7, PRRX2, SHOX2, ALX3, PBX2, ALX4, ALX1, PBX1	158	183	20431	8.47935	0.000527037	4.79251e-06	4.27165e-06	GOTERM_BP_ALL	GO:0001822~kidney development	4	10.8108	0.0272509	SMAD2, NOTCH3, FOXC1, SOX17	37	371	20431	5.95352	1	0.220422	0.205072	GOTERM_BP_ALL	GO:0045621~positive regulation of lymphocyte differentiation	8	10.1266	1.78428e-06	SMARCE1, SMARCC1, CBFB, NFKBIZ, ARID1A, ARID2, RUNX3, RUNX1	79	151	20431	13.7017	0.00410787
GOTERM_BP_ALL	GO:0048736~appendage development	3	11.1111	0.0277262	RARG, RARA, RUNX2	25	222	20431	11.0438	1	0.187242	0.167257	GOTERM_BP_ALL	GO:0035108~limb morphogenesis	12	7.5	1.77381e-07	SMAD4, PRRX1, NFIA, ZBTB16, CHD7, PRRX2, SHOX2, ALX3, PBX2, ALX4, ALX1, PBX1	158	183	20431	8.47935	0.000527037	4.79251e-06	4.27165e-06	GOTERM_BP_ALL	GO:0021978~telencephalon regionalization	2	5.40541	0.027833	EMX2, NR2F1	37	16	20431	69.0236	1	0.223714	0.208135	GOTERM_BP_ALL	GO:0030217~T cell differentiation	9	11.3924	1.82464e-06	MAFB, IRF4, STAT3, NFKBIZ, HMGA1, STAT6, IKZF1, IKZF3, FOXP1	79	218	20431	10.677	0.0042006
GOTERM_BP_ALL	GO:0009888~tissue development	7	25.9259	0.0284101	RB1, RARG, PAX7, RARA, PAX3, PROX1, RUNX2	25	2057	20431	2.78108	1	0.190623	0.170277	GOTERM_BP_ALL	GO:0035113~embryonic appendage morphogenesis	11	6.875	1.94522e-07	SMAD4, PRRX1, ZBTB16, CHD7, PRRX2, SHOX2, ALX3, PBX2, ALX4, ALX1, PBX1	158	146	20431	9.74254	0.000577953	5.16179e-06	4.6008e-06	GOTERM_BP_ALL	GO:1902105~regulation of leukocyte differentiation	4	10.8108	0.0291714	HMGB3, GATA2, ZBTB7A, ZFPM1	37	381	20431	5.79726	1	0.233006	0.21678	GOTERM_BP_ALL	GO:0045670~regulation of osteoclast differentiation	7	8.86076	2.15239e-06	NOTCH2, CEBPB, CREB1, MAFB, TFE3, MITF, FOS	79	99	20431	18.2863	0.00495325
GOTERM_BP_ALL	GO:0048738~cardiac muscle tissue development	3	11.1111	0.0295968	RARA, PAX3, PROX1	25	230	20431	10.6597	1	0.197312	0.176253	GOTERM_BP_ALL	GO:0030326~embryonic limb morphogenesis	11	6.875	1.94522e-07	SMAD4, PRRX1, ZBTB16, CHD7, PRRX2, SHOX2, ALX3, PBX2, ALX4, ALX1, PBX1	158	146	20431	9.74254	0.000577953	5.16179e-06	4.6008e-06	GOTERM_BP_ALL	GO:0010628~positive regulation of gene expression	7	18.9189	0.0295755	SMAD2, FOXC1, SOX17, HMGB2, GATA2, TERF2, ZFPM1	37	1355	20431	2.85264	1	0.234767	0.218418	GOTERM_BP_ALL	GO:0071277~cellular response to calcium ion	7	8.86076	2.87101e-06	MEF2A, JUN, MEF2C, JUND, NFATC2, NFATC1, FOS	79	104	20431	17.4071	0.00660154
GOTERM_BP_ALL	GO:0014706~striated muscle tissue development	3	11.1111	0.0310323	RARA, PAX3, PROX1	25	236	20431	10.3886	1	0.205564	0.183624	GOTERM_BP_ALL	GO:0007517~muscle organ development	15	9.375	3.64949e-07	EGR1, ZFHX3, SMAD4, NFIX, SHOX2, CHD7, FOXK1, PHOX2B, FOXP2, RXRA, MAFF, TBX20, ALX4, HMG20B, MEF2D	158	338	20431	5.73862	0.00108404	9.59847e-06	8.5553e-06	GOTERM_BP_ALL	GO:0007507~heart development	5	13.5135	0.0299936	SMAD2, FOXC1, SOX17, SOX18, ZFPM1	37	674	20431	4.09636	1	0.236616	0.220138	GOTERM_BP_ALL	GO:0045619~regulation of lymphocyte differentiation	9	11.3924	3.29081e-06	SMARCE1, SMARCC1, CBFB, NFKBIZ, ARID1A, ARID2, IKZF3, RUNX3, RUNX1	79	236	20431	9.86264	0.00756316
GOTERM_BP_ALL	GO:0060348~bone development	3	11.1111	0.0315169	RARG, RARA, RUNX2	25	238	20431	10.3013	1	0.207453	0.185311	GOTERM_BP_ALL	GO:0048646~anatomical structure formation involved in morphogenesis	26	16.25	8.23747e-07	ATF2, NFIX, GATA6, UBP1, FOXO1, RXRA, TBX20, ALX1, PKNOX1, JUNB, TEAD2, TEAD4, SMAD1, SMAD4, SMAD3, RFX2, HMGA2, VEZF1, SMAD5, FOXP2, PHOX2A, AR, MEIS1, BCL6, NFIB, SP3	158	1085	20431	3.09868	0.00244518	2.14752e-05	1.91413e-05	GOTERM_BP_ALL	GO:0051099~positive regulation of binding	3	8.10811	0.0304408	FOXC1, HMBOX1, HMGB2	37	155	20431	10.6875	1	0.238671	0.22205	GOTERM_BP_ALL	GO:0071560~cellular response to transforming growth factor beta stimulus	8	10.1266	4.40319e-06	JUN, MEF2C, CREB1, STAT3, NFKBIZ, NFATC1, FOS, RUNX1	79	173	20431	11.9593	0.0101068
GOTERM_BP_ALL	GO:0002064~epithelial cell development	3	11.1111	0.0317603	RARG, RARA, PROX1	25	239	20431	10.2582	1	0.207741	0.185568	GOTERM_BP_ALL	GO:0043010~camera-type eye development	16	10	8.47904e-07	ZHX2, SMAD3, NFIX, CHD7, RAX, PDS5B, PRDM1, KLF4, FOXP2, MEIS1, ZEB1, RXRA, NFIA, NFIB, SP3, PKNOX1	158	418	20431	4.94967	0.0025168	2.19128e-05	1.95313e-05	GOTERM_BP_ALL	GO:0001936~regulation of endothelial cell proliferation	3	8.10811	0.0311659	HMGB2, NR2F2, GATA2	37	157	20431	10.5514	1	0.241946	0.225097	GOTERM_BP_ALL	GO:0033554~cellular response to stress	21	26.5823	4.41129e-06	CEBPB, MEF2C, JUN, MAX, HMGA1, SMARCA5, TFEB, NFATC2, CDC5L, SSRP1, FOS, BACH1, FOXP1, NFKB2, YY1, KIN, SP1, TFEC, REL, STAT6, ATF3	79	1709	20431	3.1779	0.0101253
GOTERM_BP_ALL	GO:2000647~negative regulation of stem cell proliferation	2	7.40741	0.0323959	RARG, TSC22D1	25	28	20431	58.3743	1	0.210305	0.187859	GOTERM_BP_ALL	GO:0034654~nucleobase-containing compound biosynthetic process	34	21.25	9.598e-07	ATF2, NFAT5, NFIX, CEBPD, CHD7, ZBTB1, YBX1, HMGB1, NR3C1, FOXO3, TTF1, RELA, RXRA, UBTF, HMGN3, JUNB, TEAD2, TEAD4, EGR1, SMAD1, SMAD4, KLF13, TBP, SMARCC2, STAT1, RFX3, KLF4, DRAP1, AR, TFDP1, TFCP2, BCL6, IRF3, FOSB	158	1740	20431	2.52675	0.00284846	2.45907e-05	2.19182e-05	GOTERM_BP_ALL	GO:1904936~interneuron migration	2	5.40541	0.0312587	NR2F1, NR2F2	37	18	20431	61.3544	1	0.241946	0.225097	GOTERM_BP_ALL	GO:0051052~regulation of DNA metabolic process	12	15.1899	5.12746e-06	SMARCE1, ATF1, YY1, DNAJC2, JUN, SMARCC1, SMARCA5, YEATS4, NFATC1, STAT6, ARID1A, ARID2	79	529	20431	5.86662	0.0117594
GOTERM_BP_ALL	GO:0016070~RNA metabolic process	6	22.2222	0.0325568	RB1, PAX7, SNAPC4, RARA, TFAM, PROX1	25	1563	20431	3.1372	1	0.210305	0.187859	GOTERM_BP_ALL	GO:0048705~skeletal system morphogenesis	13	8.125	1.19071e-06	ATF2, SMAD3, NFIX, PRRX1, NAB1, PRRX2, SHOX2, UNCX, ZEB1, ALX3, ALX4, ALX1, MEF2D	158	269	20431	6.24919	0.00353254	3.02461e-05	2.69589e-05	GOTERM_BP_ALL	GO:0048729~tissue morphogenesis	5	13.5135	0.0314264	SMAD2, FOXC1, SOX17, NOTCH4, ZFPM1	37	684	20431	4.03647	1	0.241946	0.225097	GOTERM_BP_ALL	GO:0045639~positive regulation of myeloid cell differentiation	7	8.86076	6.58541e-06	NOTCH2, JUN, CREB1, STAT3, FOS, IKZF1, RUNX1	79	120	20431	15.0862	0.0150778
GOTERM_BP_ALL	GO:0002089~lens morphogenesis in camera-type eye	2	7.40741	0.0335341	SOX1, PROX1	25	29	20431	56.3614	1	0.215281	0.192304	GOTERM_BP_ALL	GO:0030509~BMP signaling pathway	9	5.625	1.20972e-06	EGR1, ATF2, SMAD1, TCF7L2, SMAD4, NFIA, HIVEP1, SMAD9, SMAD5	158	102	20431	11.4097	0.00358884	3.04686e-05	2.71572e-05	GOTERM_BP_ALL	GO:0072189~ureter development	2	5.40541	0.0329672	EMX2, SOX17	37	19	20431	58.1252	1	0.252288	0.234718	GOTERM_BP_ALL	GO:0048732~gland development	12	15.1899	7.28444e-06	NOTCH2, CEBPB, JUN, SMARCC1, CREB1, MAFB, SP1, HMGA1, STAT6, IKZF1, RBPJ, RUNX1	79	549	20431	5.6529	0.0166648
GOTERM_BP_ALL	GO:0045637~regulation of myeloid cell differentiation	3	11.1111	0.0342361	RB1, RARG, RARA	25	249	20431	9.84627	1	0.218439	0.195125	GOTERM_BP_ALL	GO:0010628~positive regulation of gene expression	29	18.125	1.44341e-06	ATF2, NFAT5, ARX, ZBTB20, YBX2, YBX1, CTCF, PRDM1, HMGB1, NR3C1, RELA, HMGN5, RXRA, CREB3L2, EGR1, SMAD1, SMAD4, SMAD3, STAT1, TCF12, HMGA2, ARNT, KLF4, NFKB1, AR, IRF3, CSDE1, MAFG, BCL6B	158	1355	20431	2.76752	0.00428063	3.60489e-05	3.21311e-05	GOTERM_BP_ALL	GO:0002761~regulation of myeloid leukocyte differentiation	3	8.10811	0.0333821	GATA2, ZBTB7A, ZFPM1	37	163	20431	10.163	1	0.253943	0.236258	GOTERM_BP_ALL	GO:0032870~cellular response to hormone stimulus	12	15.1899	9.86493e-06	RXRB, SMARCC1, MEF2C, MAX, SP1, STAT3, HMGA1, ARID5A, NR1H3, STAT6, FOS, ARID1A	79	567	20431	5.47344	0.0225015
GOTERM_BP_ALL	GO:0051094~positive regulation of developmental process	6	22.2222	0.0347195	RB1, GSX2, RARA, PROX1, RUNX2, HOPX	25	1590	20431	3.08392	1	0.220172	0.196673	GOTERM_BP_ALL	GO:0009719~response to endogenous stimulus	32	20	1.94518e-06	ATF2, NFIX, GATA6, HMGB1, NR3C1, FOXO3, FOXO1, RELA, RXRA, HIVEP1, BPTF, ESRRA, EGR1, SMAD1, TCF7L2, ZFHX3, SMAD4, SMAD3, STAT1, TCF12, SMAD9, KLF4, MEIS2, SMAD5, ARID1B, USF1, NFKB1, PHOX2B, AR, ZEB1, NFIA, FOSB	158	1625	20431	2.54641	0.0057644	4.81756e-05	4.29398e-05	GOTERM_BP_ALL	GO:0007379~segment specification	2	5.40541	0.0363753	MEOX2, MEOX1	37	21	20431	52.5894	1	0.273457	0.254413	GOTERM_BP_ALL	GO:1901701~cellular response to oxygen-containing compound	18	22.7848	1.04847e-05	CEBPB, SMARCC1, MEF2C, JUN, MAX, STAT3, HMGA1, ARID5A, NR1H3, CDC5L, FOS, FOXP1, RXRB, CREB1, SP1, NFKBIZ, IRF8, STAT6	79	1350	20431	3.44827	0.0238981
GOTERM_BP_ALL	GO:0002063~chondrocyte development	2	7.40741	0.0358067	RARG, RUNX2	25	31	20431	52.7252	1	0.225321	0.201272	GOTERM_BP_ALL	GO:0048468~cell development	45	28.125	2.42177e-06	ATF2, AHCTF1, NFIX, CEBPD, SHOX2, CHD7, ARX, ZBTB1, YBX2, CTCF, PRDM1, HMGB1, NR3C1, FOXO3, RELB, TBX20, ALX1, MTA2, PKNOX1, PATZ1, JUNB, EGR1, TCF7L2, SMAD4, SMAD3, ZBTB16, RFX2, PBX3, RFX3, PBX2, VEZF1, KLF4, ZDHHC17, SMAD5, ZFX, ARID1B, PBX1, PHOX2B, AR, MEIS1, BCL6, NFIB, SP3, ZSCAN21, ATF7	158	2831	20431	2.05544	0.00717168	5.94835e-05	5.30188e-05	GOTERM_BP_ALL	GO:0032211~negative regulation of telomere maintenance via telomerase	2	5.40541	0.0363753	TERF1, TERF2	37	21	20431	52.5894	1	0.273457	0.254413	GOTERM_BP_ALL	GO:0045580~regulation of T cell differentiation	8	10.1266	1.10184e-05	SMARCE1, SMARCC1, CBFB, NFKBIZ, ARID1A, ARID2, RUNX3, RUNX1	79	199	20431	10.3968	0.0250993
GOTERM_BP_ALL	GO:0048646~anatomical structure formation involved in morphogenesis	5	18.5185	0.0359647	RARG, RARA, PAX3, PROX1, HOPX	25	1085	20431	3.76608	1	0.225321	0.201272	GOTERM_BP_ALL	GO:0048857~neural nucleus development	6	3.75	2.57188e-06	ATF2, NFIB, ARX, PHOX2B, FOXP2, PHOX2A	158	29	20431	26.7538	0.0076145	6.23339e-05	5.55594e-05	GOTERM_BP_ALL	GO:0060537~muscle tissue development	4	10.8108	0.0373348	FOXC1, NR2F2, MEOX2, ZFPM1	37	420	20431	5.25894	1	0.279028	0.259597	GOTERM_BP_ALL	GO:0008283~cell population proliferation	15	18.9873	1.10593e-05	NOTCH2, CEBPB, MEF2C, JUN, STAT3, HMGA1, NFATC1, FOS, RBPJ, ETV6, RXRB, ZEB2, NFKBIZ, STAT6, ARID2	79	938	20431	4.13572	0.0251912
GOTERM_BP_ALL	GO:0072359~circulatory system development	5	18.5185	0.036279	RB1, RARA, PAX3, PROX1, HOPX	25	1088	20431	3.7557	1	0.225929	0.201816	GOTERM_BP_ALL	GO:0051093~negative regulation of developmental process	26	16.25	2.57977e-06	ATF2, YBX1, HMGB1, FOXO3, FOXO1, RELA, HMG20A, SMAD1, TCF7L2, ZFHX3, ZHX2, SMAD4, SMAD3, KLF13, STAT1, ZBTB16, HMGA2, KLF4, MEIS2, PBX1, PHOX2B, MEIS1, ZEB1, BCL6, NFIB, TCF4	158	1156	20431	2.90836	0.00763776	6.23339e-05	5.55594e-05	GOTERM_BP_ALL	GO:0060216~definitive hemopoiesis	2	5.40541	0.038075	GATA2, ZFPM1	37	22	20431	50.199	1	0.282906	0.263204	GOTERM_BP_ALL	GO:0009725~response to hormone	15	18.9873	1.24614e-05	SMARCC1, MEF2C, MAX, STAT2, STAT3, HMGA1, ARID5A, NR1H3, FOS, ARID1A, YY1, RXRB, CREB1, SP1, STAT6	79	948	20431	4.09209	0.0283393
GOTERM_BP_ALL	GO:0003416~endochondral bone growth	2	7.40741	0.036941	RARG, RARA	25	32	20431	51.0775	1	0.228682	0.204275	GOTERM_BP_ALL	GO:0048706~embryonic skeletal system development	10	6.25	2.72627e-06	SMAD3, ZEB1, PRRX1, PRRX2, SHOX2, SP3, ALX3, ALX4, ALX1, PBX1	158	152	20431	8.50725	0.00806976	6.53426e-05	5.82411e-05	GOTERM_BP_ALL	GO:0006259~DNA metabolic process	5	13.5135	0.038539	WDHD1, HMGB2, TERF1, TERF2, ZBTB7A	37	730	20431	3.78212	1	0.284698	0.264872	GOTERM_BP_ALL	GO:0002763~positive regulation of myeloid leukocyte differentiation	6	7.59494	1.28725e-05	NOTCH2, JUN, CREB1, FOS, IKZF1, RUNX1	79	79	20431	19.642	0.0292605
GOTERM_BP_ALL	GO:0061037~negative regulation of cartilage development	2	7.40741	0.0380741	RARG, RARA	25	33	20431	49.5297	1	0.234302	0.209295	GOTERM_BP_ALL	GO:0060284~regulation of cell development	24	15	2.9126e-06	ESRRA, SMAD4, KLF13, SMARCC2, STAT1, ZBTB16, SHOX2, CHD7, ZBTB1, HMGA2, RFX3, OTP, PRDM1, HMGB1, FOXO3, MEIS2, ARID1B, RELA, MEIS1, ZEB1, BCL6, CUX1, BHLHE40, CLOCK	158	1010	20431	3.07272	0.0086189	6.925e-05	6.17238e-05	GOTERM_BP_ALL	GO:0010594~regulation of endothelial cell migration	3	8.10811	0.0411971	NR2F2, MEOX2, GATA2	37	183	20431	9.05228	1	0.302585	0.281513	GOTERM_BP_ALL	GO:0006338~chromatin remodeling	12	15.1899	1.38534e-05	SMARCE1, YY1, SMARCC1, IRF4, NFKBIZ, ZFP42, SMARCA5, YEATS4, SSRP1, ARID1A, ARID2, GATAD2A	79	588	20431	5.27796	0.0314547
GOTERM_BP_ALL	GO:0002068~glandular epithelial cell development	2	7.40741	0.0392059	RARG, RARA	25	34	20431	48.0729	1	0.238275	0.212843	GOTERM_BP_ALL	GO:0048562~embryonic organ morphogenesis	14	8.75	2.94908e-06	TCF7L2, SMAD3, PRRX1, PRRX2, SHOX2, CHD7, ZEB1, SP3, TBX20, ALX3, ALX4, ALX1, TEAD1, TEAD2	158	347	20431	5.21712	0.00872637	6.95608e-05	6.20008e-05	GOTERM_BP_ALL	GO:0048339~paraxial mesoderm development	2	5.40541	0.0414656	SMAD2, FOXC1	37	24	20431	46.0158	1	0.302817	0.281729	GOTERM_BP_ALL	GO:0035710~CD4-positive, alpha-beta T cell activation	6	7.59494	1.54459e-05	CEBPB, IRF4, STAT3, NFKBIZ, STAT6, FOXP1	79	82	20431	18.9234	0.0350066
GOTERM_BP_ALL	GO:0048468~cell development	8	29.6296	0.0394029	RB1, BATF3, RARG, SOX1, RARA, PAX3, PROX1, RUNX2	25	2831	20431	2.3094	1	0.238275	0.212843	GOTERM_BP_ALL	GO:0071495~cellular response to endogenous stimulus	27	16.875	3.94764e-06	ATF2, NFIX, GATA6, NR3C1, FOXO3, FOXO1, RELA, RXRA, HIVEP1, BPTF, ESRRA, EGR1, SMAD1, TCF7L2, SMAD4, SMAD3, SMAD9, KLF4, SMAD5, ARID1B, USF1, NFKB1, PHOX2B, AR, ZEB1, NFIA, FOSB	158	1264	20431	2.76216	0.0116639	9.23811e-05	8.2341e-05	GOTERM_BP_ALL	GO:0007369~gastrulation	3	8.10811	0.0428359	SMAD2, FOXC1, SOX17	37	187	20431	8.85865	1	0.311047	0.289386	GOTERM_BP_ALL	GO:0050673~epithelial cell proliferation	8	10.1266	2.17018e-05	NOTCH2, CEBPB, ZEB2, MEF2C, NFKBIZ, NFATC1, STAT6, RBPJ	79	221	20431	9.36182	0.0488339
GOTERM_BP_ALL	GO:0048705~skeletal system morphogenesis	3	11.1111	0.039407	RARG, RARA, RUNX2	25	269	20431	9.1142	1	0.238275	0.212843	GOTERM_BP_ALL	GO:0045664~regulation of neuron differentiation	12	7.5	3.99045e-06	ZFHX3, MEIS1, ZHX2, ZEB1, BCL6, TCF12, HMG20B, HMG20A, TCF4, FOXO3, PBX1, PHOX2B	158	251	20431	6.18216	0.0117896	9.26533e-05	8.25836e-05	GOTERM_BP_ALL	GO:0007399~nervous system development	9	24.3243	0.0451418	NOTCH3, FOXC1, EMX2, SOX17, NR2F1, ADNP, NR2F2, CIC, GATA2	37	2317	20431	2.14489	1	0.325939	0.30324	GOTERM_BP_ALL	GO:0048583~regulation of response to stimulus	34	43.038	2.41214e-05	NOTCH2, CEBPB, MAZ, YEATS4, RBPJ, NR2C1, RXRB, YY1, NFKBIZ, STAT6, ARID2, SMARCE1, MEF2A, JUN, SMARCC1, MEF2C, JUND, STAT2, STAT3, HMGA1, ARID5A, NFATC2, NR1H3, NFATC1, ARID1A, RUNX3, RUNX1, FOXP1, ZEB2, ELF1, IRF4, IRF2, REL, ATF3	79	4361	20431	2.0163	0.0541287
GOTERM_BP_ALL	GO:0071375~cellular response to peptide hormone stimulus	3	11.1111	0.040744	RB1, RARG, RARA	25	274	20431	8.94788	1	0.244935	0.218793	GOTERM_BP_ALL	GO:0001568~blood vessel development	18	11.25	4.43864e-06	TCF7L2, EGR1, PRRX1, ESX1, PRRX2, CHD7, GATA6, UBP1, VEZF1, PRDM1, SMAD5, FOXO1, MEIS1, RXRA, TBX20, PKNOX1, JUNB, TEAD2	158	606	20431	3.84089	0.013105	0.000102261	9.11469e-05	GOTERM_BP_ALL	GO:0065009~regulation of molecular function	9	24.3243	0.0455355	SMAD2, FOXC1, HMBOX1, HMGB2, NR2F2, TERF1, TERF2, ZBTB7A, ZFPM1	37	2321	20431	2.14119	1	0.326934	0.304167	GOTERM_BP_ALL	GO:0071248~cellular response to metal ion	8	10.1266	2.43497e-05	MEF2A, JUN, MEF2C, CREB1, JUND, NFATC2, NFATC1, FOS	79	225	20431	9.19539	0.0546267
GOTERM_BP_ALL	GO:0051726~regulation of cell cycle	5	18.5185	0.041988	RB1, TADA2A, RARA, E2F2, PROX1	25	1140	20431	3.58439	1	0.250963	0.224177	GOTERM_BP_ALL	GO:0043933~protein-containing complex organization	36	22.5	4.54808e-06	ATF2, NFAT5, AHCTF1, CHD7, ZBTB1, CHD6, CTCF, HMGB1, NR3C1, TTF1, RELA, IKZF4, MTA1, HMGN5, GATAD1, EP400, HMG20B, HMG20A, DMAP1, MTA2, MTA3, HMGN3, TEAD1, NFRKB, TEAD2, BPTF, EGR1, TBP, SMARCC2, HMGA2, SMARCA1, ARID1B, GATAD2B, RBL2, BCL6, TCF4	158	2048	20431	2.27303	0.013426	0.000103976	9.2676e-05	GOTERM_BP_ALL	GO:1904357~negative regulation of telomere maintenance via telomere lengthening	2	5.40541	0.0465298	TERF1, TERF2	37	27	20431	40.9029	1	0.328536	0.305657	GOTERM_BP_ALL	GO:0042110~T cell activation	10	12.6582	2.69616e-05	CEBPB, MAFB, IRF4, STAT3, NFKBIZ, HMGA1, STAT6, IKZF1, IKZF3, FOXP1	79	412	20431	6.27719	0.0603063
GOTERM_BP_ALL	GO:0098868~bone growth	2	7.40741	0.0437203	RARG, RARA	25	38	20431	43.0126	1	0.259823	0.232092	GOTERM_BP_ALL	GO:0009880~embryonic pattern specification	8	5	4.83098e-06	SMAD1, MEIS1, SMAD4, SMAD3, ZBTB16, MEIS3, MEIS2, SMAD5	158	87	20431	11.8906	0.0142551	0.000109601	9.76891e-05	GOTERM_BP_ALL	GO:0021871~forebrain regionalization	2	5.40541	0.0465298	EMX2, NR2F1	37	27	20431	40.9029	1	0.328536	0.305657	GOTERM_BP_ALL	GO:0034097~response to cytokine	16	20.2532	2.74518e-05	CEBPB, STAT2, STAT3, SMARCA5, NFATC1, FOS, FOXP1, NFKB2, YY1, CREB1, ZFP42, NFKBIZ, REL, IRF8, IRF5, STAT6	79	1158	20431	3.57334	0.0613685
GOTERM_BP_ALL	GO:0048048~embryonic eye morphogenesis	2	7.40741	0.0448457	RARG, PROX1	25	39	20431	41.9097	1	0.264997	0.236714	GOTERM_BP_ALL	GO:0048732~gland development	17	10.625	5.34402e-06	ATF2, TCF7L2, SMAD4, SMAD3, GATA6, ZBTB1, HMGA2, OTP, NR3C1, NFKB1, RELA, PBX1, AR, RXRA, NFIB, SP3, ATF7	158	549	20431	4.00414	0.015757	0.000120321	0.000107245	GOTERM_BP_ALL	GO:0023019~signal transduction involved in regulation of gene expression	2	5.40541	0.0465298	SMAD2, SOX17	37	27	20431	40.9029	1	0.328536	0.305657	GOTERM_BP_ALL	GO:0042093~T-helper cell differentiation	5	6.32911	2.83961e-05	IRF4, STAT3, NFKBIZ, STAT6, FOXP1	79	46	20431	28.1109	0.063411
GOTERM_BP_ALL	GO:0048665~neuron fate specification	2	7.40741	0.0459698	SOX1, GSX2	25	40	20431	40.862	1	0.268588	0.239921	GOTERM_BP_ALL	GO:0010467~gene expression	45	28.125	6.81747e-06	ATF2, NFAT5, NFIX, CEBPD, CHD7, GATA6, ZBTB1, YBX1, CTCF, PRDM1, AEBP1, HMGB1, NR3C1, FOXO3, TTF1, FOXO1, RELA, RXRA, UBTF, HMGN3, JUNB, TEAD2, TEAD4, EGR1, SMAD1, SMAD4, KLF13, TBP, SMARCC2, STAT1, TCF12, RFX3, KLF4, FOXP2, NFKB1, DRAP1, AR, DNAJC1, TFDP1, TFCP2, BCL6, NFIA, IRF3, NFIB, FOSB	158	2944	20431	1.97655	0.0200577	0.000152342	0.000135786	GOTERM_BP_ALL	GO:0042127~regulation of cell population proliferation	8	21.6216	0.0473512	SMAD2, NOTCH3, SOX17, SOX18, HMGB2, E2F4, NR2F2, GATA2	37	1919	20431	2.30199	1	0.331263	0.308194	GOTERM_BP_ALL	GO:0002294~CD4-positive, alpha-beta T cell differentiation involved in immune response	5	6.32911	2.83961e-05	IRF4, STAT3, NFKBIZ, STAT6, FOXP1	79	46	20431	28.1109	0.063411
GOTERM_BP_ALL	GO:0060351~cartilage development involved in endochondral bone morphogenesis	2	7.40741	0.0459698	RARG, RARA	25	40	20431	40.862	1	0.268588	0.239921	GOTERM_BP_ALL	GO:0002053~positive regulation of mesenchymal cell proliferation	6	3.75	7.81793e-06	PRRX1, STAT1, PRRX2, SHOX2, HMGB1, FOXP2	158	36	20431	21.5517	0.0229671	0.000173395	0.00015455	GOTERM_BP_ALL	GO:0051276~chromosome organization	4	10.8108	0.0475609	HMGB2, HMGB3, TERF1, TERF2	37	463	20431	4.77053	1	0.331263	0.308194	GOTERM_BP_ALL	GO:0043010~camera-type eye development	10	12.6582	3.01886e-05	NOTCH2, YY1, JUN, POU2F1, MAX, SP1, STAT3, MITF, IKZF1, ARID1A	79	418	20431	6.18709	0.0672762
GOTERM_BP_ALL	GO:0045879~negative regulation of smoothened signaling pathway	2	7.40741	0.0470927	RB1, RUNX2	25	41	20431	39.8654	1	0.273611	0.244409	GOTERM_BP_ALL	GO:0045596~negative regulation of cell differentiation	21	13.125	9.31588e-06	SMAD1, TCF7L2, ZFHX3, SMAD4, ZHX2, SMAD3, KLF13, STAT1, ZBTB16, HMGA2, YBX1, HMGB1, FOXO3, MEIS2, FOXO1, PBX1, PHOX2B, MEIS1, ZEB1, BCL6, HMG20A	158	855	20431	3.17604	0.0273072	0.000205087	0.000182798	GOTERM_BP_ALL	GO:2000738~positive regulation of stem cell differentiation	2	5.40541	0.048212	FOXC1, SOX17	37	28	20431	39.4421	1	0.331263	0.308194	GOTERM_BP_ALL	GO:1901652~response to peptide	16	20.2532	3.1244e-05	CEBPB, STAT2, STAT3, SMARCA5, NFATC1, FOS, FOXP1, NFKB2, YY1, CREB1, ZFP42, NFKBIZ, REL, IRF8, IRF5, STAT6	79	1171	20431	3.53367	0.0695446
GOTERM_BP_ALL	GO:0010467~gene expression	8	29.6296	0.0474054	RB1, PAX7, SNAPC4, RARA, MRPL28, TFAM, PROX1, RUNX2	25	2944	20431	2.22076	1	0.273898	0.244664	GOTERM_BP_ALL	GO:0030097~hemopoiesis	21	13.125	9.47637e-06	ATF2, EGR1, AHCTF1, NFIX, CEBPD, ZBTB16, CHD7, ZBTB1, HMGB1, KLF4, NR3C1, SMAD5, PBX1, RELB, MEIS1, BCL6, SP3, ATF7, PKNOX1, PATZ1, JUNB	158	856	20431	3.17233	0.027771	0.000207087	0.00018458	GOTERM_BP_ALL	GO:0032069~regulation of nuclease activity	2	5.40541	0.048212	TERF1, TERF2	37	28	20431	39.4421	1	0.331263	0.308194	GOTERM_BP_ALL	GO:0002293~alpha-beta T cell differentiation involved in immune response	5	6.32911	3.36639e-05	IRF4, STAT3, NFKBIZ, STAT6, FOXP1	79	48	20431	26.9396	0.0747247
GOTERM_BP_ALL	GO:0034654~nucleobase-containing compound biosynthetic process	6	22.2222	0.048398	RB1, PAX7, SNAPC4, RARA, TFAM, PROX1	25	1740	20431	2.81807	1	0.278088	0.248408	GOTERM_BP_ALL	GO:0001944~vasculature development	18	11.25	1.02563e-05	TCF7L2, EGR1, PRRX1, ESX1, PRRX2, CHD7, GATA6, UBP1, VEZF1, PRDM1, SMAD5, FOXO1, MEIS1, RXRA, TBX20, PKNOX1, JUNB, TEAD2	158	646	20431	3.60307	0.030022	0.000222494	0.000198313	GOTERM_BP_ALL	GO:0045648~positive regulation of erythrocyte differentiation	2	5.40541	0.048212	HMGB2, GATA2	37	28	20431	39.4421	1	0.331263	0.308194	GOTERM_BP_ALL	GO:0002285~lymphocyte activation involved in immune response	7	8.86076	3.63098e-05	NOTCH2, IRF4, STAT3, NFKBIZ, IRF8, STAT6, FOXP1	79	162	20431	11.1749	0.0803556
GOTERM_BP_ALL	GO:0048854~brain morphogenesis	2	7.40741	0.0526882	GSX2, OTX1	25	46	20431	35.5322	1	0.301075	0.268941	GOTERM_BP_ALL	GO:0001823~mesonephros development	8	5	2.13949e-05	SMAD1, SMAD4, SMAD3, TSHZ3, ZBTB16, SMAD9, SMAD5, PBX1	158	109	20431	9.49065	0.0616069	0.000460766	0.000410689	GOTERM_BP_ALL	GO:0023057~negative regulation of signaling	7	18.9189	0.051344	MNT, SOX17, NOTCH4, HMGB2, ADNP, GATA2, ZBTB7A	37	1547	20431	2.49859	1	0.350897	0.32646	GOTERM_BP_ALL	GO:0002287~alpha-beta T cell activation involved in immune response	5	6.32911	3.65504e-05	IRF4, STAT3, NFKBIZ, STAT6, FOXP1	79	49	20431	26.3898	0.080866
GOTERM_BP_ALL	GO:0032501~multicellular organismal process	15	55.5556	0.0568824	RB1, BATF3, RARG, TSHZ2, GSX2, PAX3, PROX1, RUNX2, HOPX, NPAS3, NR6A1, SOX1, PAX7, RARA, OTX1	25	8235	20431	1.4886	1	0.323266	0.288764	GOTERM_BP_ALL	GO:0032909~regulation of transforming growth factor beta2 production	4	2.5	2.42345e-05	ATF2, SMAD4, SMAD3, GATA6	158	8	20431	64.6551	0.0694933	0.000518166	0.000461851	GOTERM_BP_ALL	GO:0010648~negative regulation of cell communication	7	18.9189	0.051747	MNT, SOX17, NOTCH4, HMGB2, ADNP, GATA2, ZBTB7A	37	1550	20431	2.49376	1	0.351769	0.327272	GOTERM_BP_ALL	GO:0007399~nervous system development	23	29.1139	3.67797e-05	SMARCE1, MEF2A, NOTCH2, TSC22D4, CEBPB, SMARCC1, MEF2C, JUN, STAT3, NAB2, HMGA1, FOS, IKZF1, ARID1A, RBPJ, RUNX3, RUNX1, FOXP1, ETV6, GATAD2A, ZEB2, CREB1, MAFB	79	2317	20431	2.56723	0.081352
GOTERM_BP_ALL	GO:0021537~telencephalon development	3	11.1111	0.0586854	GSX2, RARA, PROX1	25	336	20431	7.29679	1	0.3317	0.296297	GOTERM_BP_ALL	GO:0141091~transforming growth factor beta receptor superfamily signaling pathway	10	6.25	2.50369e-05	EGR1, ATF2, SMAD1, TCF7L2, SMAD4, SMAD3, NFIA, HIVEP1, SMAD9, SMAD5	158	200	20431	6.46551	0.0717094	0.000531497	0.000473733	GOTERM_BP_ALL	GO:0030851~granulocyte differentiation	2	5.40541	0.0549123	GATA2, ZFPM1	37	32	20431	34.5118	1	0.371312	0.345453	GOTERM_BP_ALL	GO:0010243~response to organonitrogen compound	15	18.9873	4.2e-05	ATF1, SMARCC1, MEF2C, JUN, MAX, STAT2, STAT3, HMGA1, CREM, FOS, CREB1, SP1, NFKBIZ, IRF5, STAT6	79	1058	20431	3.66664	0.0923496
GOTERM_BP_ALL	GO:0035239~tube morphogenesis	4	14.8148	0.0645662	RARG, RARA, PAX3, PROX1	25	794	20431	4.11708	1	0.360872	0.322356	GOTERM_BP_ALL	GO:0048704~embryonic skeletal system morphogenesis	8	5	2.55178e-05	SMAD3, ZEB1, PRRX1, PRRX2, SHOX2, ALX3, ALX4, ALX1	158	112	20431	9.23644	0.0730352	0.000537864	0.000479408	GOTERM_BP_ALL	GO:0051094~positive regulation of developmental process	7	18.9189	0.0573105	SMAD2, FOXC1, SOX17, NOTCH4, HMGB2, ADNP, GATA2	37	1590	20431	2.43102	1	0.385489	0.358643	GOTERM_BP_ALL	GO:0048593~camera-type eye morphogenesis	7	8.86076	4.30445e-05	NOTCH2, YY1, POU2F1, SP1, STAT3, IKZF1, ARID1A	79	167	20431	10.8404	0.0945342
GOTERM_BP_ALL	GO:0032330~regulation of chondrocyte differentiation	2	7.40741	0.0648875	RARG, RUNX2	25	57	20431	28.6751	1	0.360872	0.322356	GOTERM_BP_ALL	GO:0032922~circadian regulation of gene expression	7	4.375	2.62456e-05	EGR1, ZFHX3, MTA1, BHLHE40, CLOCK, NPAS2, RELB	158	76	20431	11.9101	0.0750383	0.00054931	0.00048961	GOTERM_BP_ALL	GO:0048469~cell maturation	3	8.10811	0.0581688	SOX18, GATA2, ZBTB7A	37	222	20431	7.46202	1	0.389213	0.362108	GOTERM_BP_ALL	GO:0009790~embryo development	17	21.519	4.30685e-05	NOTCH2, CEBPB, MEF2C, POU2F1, SMARCA5, TFEB, ARID1A, RBPJ, RUNX1, FOXP1, GATAD2A, RXRB, ZEB2, MAFB, SP1, ZFP42, ARID2	79	1353	20431	3.24948	0.0945843
GOTERM_BP_ALL	GO:0002066~columnar/cuboidal epithelial cell development	2	7.40741	0.0648875	RARG, RARA	25	57	20431	28.6751	1	0.360872	0.322356	GOTERM_BP_ALL	GO:0035270~endocrine system development	9	5.625	2.68775e-05	TCF7L2, SMAD4, SMAD3, GATA6, HMGA2, RFX3, OTP, NR3C1, PBX1	158	155	20431	7.50833	0.0767737	0.0005586	0.000497891	GOTERM_BP_ALL	GO:0032205~negative regulation of telomere maintenance	2	5.40541	0.0615667	TERF1, TERF2	37	36	20431	30.6772	1	0.409803	0.381264	GOTERM_BP_ALL	GO:0002292~T cell differentiation involved in immune response	5	6.32911	4.6299e-05	IRF4, STAT3, NFKBIZ, STAT6, FOXP1	79	52	20431	24.8673	0.101307
GOTERM_BP_ALL	GO:0030850~prostate gland development	2	7.40741	0.0659891	RARG, RARA	25	58	20431	28.1807	1	0.365046	0.326084	GOTERM_BP_ALL	GO:0008284~positive regulation of cell population proliferation	24	15	2.73061e-05	ATF2, TCF7L2, EGR1, SMAD4, PRRX1, STAT1, PRRX2, SHOX2, GATA6, HMGA2, OTP, HMGB1, MEIS3, MEIS2, RELA, PBX1, FOXP2, AR, MEIS1, HMGN5, BCL6, TBX20, MTA3, MEF2D	158	1160	20431	2.67538	0.0779492	0.000563568	0.000502319	GOTERM_BP_ALL	GO:2000279~negative regulation of DNA biosynthetic process	2	5.40541	0.0648768	TERF1, TERF2	37	38	20431	29.0626	1	0.429598	0.399681	GOTERM_BP_ALL	GO:0070887~cellular response to chemical stimulus	23	29.1139	4.81332e-05	MEF2A, CEBPB, SMARCC1, MEF2C, JUN, JUND, MAX, STAT3, HMGA1, ARID5A, NFATC2, NR1H3, CDC5L, NFATC1, FOS, ARID1A, FOXP1, RXRB, CREB1, SP1, NFKBIZ, IRF8, STAT6	79	2358	20431	2.52259	0.105102
GOTERM_BP_ALL	GO:0048713~regulation of oligodendrocyte differentiation	2	7.40741	0.0670894	SOX1, GSX2	25	59	20431	27.7031	1	0.369169	0.329767	GOTERM_BP_ALL	GO:0003006~developmental process involved in reproduction	26	16.25	2.83001e-05	CHD7, GATA6, YBX2, CTCF, PRDM1, NR2C2, FOXO3, RXRA, MTA2, PATZ1, JUNB, TCF7L2, SMAD4, ZBTB16, FOXJ3, RFX2, HMGA2, SMAD9, SMAD5, ZFX, PBX1, AR, BCL6, ZSCAN21, ERF, CLOCK	158	1329	20431	2.52977	0.0806691	0.000580055	0.000517014	GOTERM_BP_ALL	GO:0051052~regulation of DNA metabolic process	4	10.8108	0.0656664	HMBOX1, WIZ, TERF1, TERF2	37	529	20431	4.17534	1	0.432586	0.402461	GOTERM_BP_ALL	GO:0051592~response to calcium ion	7	8.86076	4.91238e-05	MEF2A, JUN, MEF2C, JUND, NFATC2, NFATC1, FOS	79	171	20431	10.5868	0.107145
GOTERM_BP_ALL	GO:0051155~positive regulation of striated muscle cell differentiation	2	7.40741	0.0681884	PROX1, HOPX	25	60	20431	27.2413	1	0.372485	0.33273	GOTERM_BP_ALL	GO:0019827~stem cell population maintenance	9	5.625	2.94655e-05	TCF7L2, ZHX2, NFIX, PRRX1, NFIB, HMGA2, FOXO3, KLF4, FOXO1	158	157	20431	7.41268	0.0838477	0.000599804	0.000534616	GOTERM_BP_ALL	GO:0090049~regulation of cell migration involved in sprouting angiogenesis	2	5.40541	0.0681755	MEOX2, GATA2	37	40	20431	27.6095	1	0.446812	0.415696	GOTERM_BP_ALL	GO:0045663~positive regulation of myoblast differentiation	5	6.32911	5.3773e-05	SMARCE1, SMARCC1, MEF2C, ARID1A, ARID2	79	54	20431	23.9463	0.116671
GOTERM_BP_ALL	GO:0060429~epithelium development	5	18.5185	0.0684084	RARG, PAX7, RARA, PAX3, PROX1	25	1339	20431	3.05168	1	0.372485	0.33273	GOTERM_BP_ALL	GO:0001817~regulation of cytokine production	20	12.5	3.1576e-05	ATF2, EGR1, SMAD4, SMAD3, STAT1, GATA6, ZBTB1, ZBTB20, ARNT, ZBTB45, HMGB1, KLF4, NFKB1, RELA, ZBTB2, RELB, IRF3, BCL6, BCL6B, PATZ1	158	854	20431	3.02834	0.0895765	0.000638394	0.000569012	GOTERM_BP_ALL	GO:0001709~cell fate determination	2	5.40541	0.0698206	SOX17, GATA2	37	41	20431	26.9361	1	0.455259	0.423555	GOTERM_BP_ALL	GO:0050870~positive regulation of T cell activation	8	10.1266	6.24979e-05	SMARCE1, SMARCC1, CBFB, NFKBIZ, ARID1A, ARID2, RUNX3, RUNX1	79	261	20431	7.92706	0.134274
GOTERM_BP_ALL	GO:2000648~positive regulation of stem cell proliferation	2	7.40741	0.0725722	PAX3, RUNX2	25	64	20431	25.5388	1	0.3931	0.351144	GOTERM_BP_ALL	GO:0098727~maintenance of cell number	9	5.625	3.69298e-05	TCF7L2, ZHX2, NFIX, PRRX1, NFIB, HMGA2, FOXO3, KLF4, FOXO1	158	162	20431	7.1839	0.103948	0.00074159	0.000660993	GOTERM_BP_ALL	GO:0060563~neuroepithelial cell differentiation	2	5.40541	0.0714629	SMAD2, GATA2	37	42	20431	26.2947	1	0.463602	0.431317	GOTERM_BP_ALL	GO:0035556~intracellular signal transduction	19	24.0506	6.37496e-05	ATF1, MEF2A, NOTCH2, CEBPB, MEF2C, JUN, STAT3, HMGA1, NFATC2, CDC5L, NFATC1, FOS, ARID1A, NFKB2, RXRB, CREB1, IRF2, REL, ATF3	79	1716	20431	2.86351	0.136771
GOTERM_BP_ALL	GO:0060324~face development	2	7.40741	0.0736651	RARG, RARA	25	65	20431	25.1458	1	0.393595	0.351586	GOTERM_BP_ALL	GO:0033233~regulation of protein sumoylation	5	3.125	4.39736e-05	EGR1, ARNT, HMG20B, HMG20A, RELA	158	26	20431	24.8673	0.122512	0.000876882	0.000781582	GOTERM_BP_ALL	GO:1901532~regulation of hematopoietic progenitor cell differentiation	2	5.40541	0.0731024	FOXC1, GATA2	37	43	20431	25.6832	1	0.471843	0.438984	GOTERM_BP_ALL	GO:0044419~biological process involved in interspecies interaction between organisms	20	25.3165	6.67702e-05	NOTCH2, CEBPB, MEF2C, JUN, STAT2, ARID5A, TFEB, NR1H3, FOS, RBPJ, IKZF3, FOXP1, NFKB2, SP1, IRF4, IRF2, NFKBIZ, REL, IRF8, IRF5	79	1888	20431	2.73962	0.142766
GOTERM_BP_ALL	GO:0021575~hindbrain morphogenesis	2	7.40741	0.0736651	GSX2, PROX1	25	65	20431	25.1458	1	0.393595	0.351586	GOTERM_BP_ALL	GO:0072001~renal system development	13	8.125	4.42572e-05	SMAD1, EGR1, SMAD4, SMAD3, TSHZ3, STAT1, ZBTB16, SMAD9, PRDM1, SMAD5, PBX1, NFIA, CUX1	158	385	20431	4.36632	0.123252	0.000876882	0.000781582	GOTERM_BP_ALL	GO:0010632~regulation of epithelial cell migration	3	8.10811	0.0740995	NR2F2, MEOX2, GATA2	37	255	20431	6.49634	1	0.475875	0.442735	GOTERM_BP_ALL	GO:0001654~eye development	10	12.6582	6.8825e-05	NOTCH2, YY1, JUN, POU2F1, MAX, SP1, STAT3, MITF, IKZF1, ARID1A	79	465	20431	5.56173	0.14682
GOTERM_BP_ALL	GO:0060562~epithelial tube morphogenesis	3	11.1111	0.073799	RARG, RARA, PAX3	25	383	20431	6.40136	1	0.393595	0.351586	GOTERM_BP_ALL	GO:0030217~T cell differentiation	10	6.25	4.93298e-05	EGR1, ATF2, BCL6, CHD7, SP3, ZBTB1, HMGB1, PKNOX1, PATZ1, RELB	158	218	20431	5.93166	0.136371	0.000970914	0.000865394	GOTERM_BP_ALL	GO:0051972~regulation of telomerase activity	2	5.40541	0.0747391	HMBOX1, TERF1	37	44	20431	25.0995	1	0.477583	0.444324	GOTERM_BP_ALL	GO:0150063~visual system development	10	12.6582	7.22962e-05	NOTCH2, YY1, JUN, POU2F1, MAX, SP1, STAT3, MITF, IKZF1, ARID1A	79	468	20431	5.52607	0.153626
GOTERM_BP_ALL	GO:0045787~positive regulation of cell cycle	3	11.1111	0.0758123	RB1, RARA, PROX1	25	389	20431	6.30262	1	0.400411	0.357675	GOTERM_BP_ALL	GO:0007178~cell surface receptor protein serine/threonine kinase signaling pathway	10	6.25	5.09157e-05	EGR1, ATF2, SMAD1, TCF7L2, SMAD4, SMAD3, NFIA, HIVEP1, SMAD9, SMAD5	158	219	20431	5.90457	0.140432	0.000995536	0.00088734	GOTERM_BP_ALL	GO:0051241~negative regulation of multicellular organismal process	6	16.2162	0.0755026	FOXC1, HMGB3, NR2F2, MEOX2, GATA2, ZFPM1	37	1298	20431	2.55249	1	0.480061	0.44663	GOTERM_BP_ALL	GO:0034728~nucleosome organization	6	7.59494	7.247e-05	SMARCE1, SMARCC1, SMARCA5, SSRP1, ARID1A, ARID2	79	113	20431	13.732	0.153965
GOTERM_BP_ALL	GO:0031641~regulation of myelination	2	7.40741	0.0758471	RARG, RARA	25	67	20431	24.3952	1	0.400411	0.357675	GOTERM_BP_ALL	GO:0042659~regulation of cell fate specification	5	3.125	5.13134e-05	AR, MTA1, MTA2, MTA3, GATAD2B	158	27	20431	23.9463	0.141447	0.000996754	0.000888426	GOTERM_BP_ALL	GO:2000677~regulation of transcription regulatory region DNA binding	2	5.40541	0.0763729	FOXC1, ZBTB7A	37	45	20431	24.5417	1	0.483191	0.449542	GOTERM_BP_ALL	GO:0070848~response to growth factor	11	13.9241	8.04788e-05	NOTCH2, JUN, MEF2C, CREB1, STAT3, NFKBIZ, CDC5L, NFATC1, FOS, RUNX3, RUNX1	79	590	20431	4.82173	0.169454
GOTERM_BP_ALL	GO:0071300~cellular response to retinoic acid	2	7.40741	0.0780242	RARG, RARA	25	69	20431	23.6881	1	0.409824	0.366083	GOTERM_BP_ALL	GO:0007507~heart development	17	10.625	6.50904e-05	ATF2, SMAD1, SMAD4, SMAD3, NFIX, SHOX2, CHD7, GATA6, PRDM1, CTCF, MEIS1, RXRA, TBX20, ATF7, TEAD1, MEF2D, TEAD2	158	674	20431	3.26153	0.175893	0.00125616	0.00111964	GOTERM_BP_ALL	GO:0008283~cell population proliferation	5	13.5135	0.0814633	SMAD2, FOXC1, EMX2, MEOX2, GATA2	37	938	20431	2.94344	1	0.512857	0.477142	GOTERM_BP_ALL	GO:0048880~sensory system development	10	12.6582	8.09742e-05	NOTCH2, YY1, JUN, POU2F1, MAX, SP1, STAT3, MITF, IKZF1, ARID1A	79	475	20431	5.44464	0.170403
GOTERM_BP_ALL	GO:1904019~epithelial cell apoptotic process	2	7.40741	0.0823636	RB1, E2F2	25	73	20431	22.3901	1	0.430443	0.384502	GOTERM_BP_ALL	GO:0009299~mRNA transcription	6	3.75	6.99974e-05	ATF2, RXRA, TBP, TFCP2, IRF3, ZBTB1	158	56	20431	13.8547	0.187825	0.00134214	0.00119628	GOTERM_BP_ALL	GO:0043388~positive regulation of DNA binding	2	5.40541	0.0828803	FOXC1, HMGB2	37	49	20431	22.5383	1	0.519221	0.483062	GOTERM_BP_ALL	GO:0007423~sensory organ development	12	15.1899	8.11615e-05	NOTCH2, YY1, JUN, MAFB, POU2F1, MAX, SP1, STAT3, MITF, IKZF1, RBPJ, ARID1A	79	714	20431	4.34656	0.170761
GOTERM_BP_ALL	GO:0009059~macromolecule biosynthetic process	8	29.6296	0.0893201	RB1, PAX7, SNAPC4, RARA, MRPL28, TFAM, PROX1, RUNX2	25	3390	20431	1.92859	1	0.464464	0.414892	GOTERM_BP_ALL	GO:1903706~regulation of hemopoiesis	14	8.75	7.35249e-05	ESRRA, KLF13, SMARCC2, STAT1, ZBTB16, ZBTB1, PRDM1, HMGB1, FOXO3, MEIS2, ARID1B, MEIS1, ZEB1, BCL6	158	471	20431	3.84361	0.196296	0.00139739	0.00124552	GOTERM_BP_ALL	GO:0061061~muscle structure development	4	10.8108	0.0848392	FOXC1, NR2F2, MEOX2, ZFPM1	37	590	20431	3.74366	1	0.5289	0.492067	GOTERM_BP_ALL	GO:0022008~neurogenesis	18	22.7848	8.95299e-05	SMARCE1, MEF2A, NOTCH2, TSC22D4, CEBPB, MEF2C, JUN, STAT3, NAB2, HMGA1, IKZF1, RBPJ, RUNX3, RUNX1, FOXP1, ETV6, ZEB2, CREB1	79	1598	20431	2.91312	0.186618
GOTERM_BP_ALL	GO:0050678~regulation of epithelial cell proliferation	3	11.1111	0.0918192	RB1, PROX1, RUNX2	25	435	20431	5.63614	1	0.475084	0.424378	GOTERM_BP_ALL	GO:0001503~ossification	12	7.5	7.38193e-05	SMAD1, TCF7L2, SMAD4, NFIX, SMAD3, NAB1, ZBTB16, SHOX2, SP3, SMAD5, JUNB, MEF2D	158	344	20431	4.51082	0.196999	0.00139739	0.00124552	GOTERM_BP_ALL	GO:0048699~generation of neurons	6	16.2162	0.0905985	NOTCH3, EMX2, NR2F1, ADNP, NR2F2, GATA2	37	1371	20431	2.41658	1	0.562062	0.52292	GOTERM_BP_ALL	GO:0006952~defense response	18	22.7848	9.59313e-05	NOTCH2, CEBPB, JUN, STAT2, STAT3, HMGA1, ARID5A, TFEB, RBPJ, NFKB2, ZEB2, IRF4, IRF2, NFKBIZ, REL, IRF8, IRF5, STAT6	79	1607	20431	2.8968	0.198543
GOTERM_BP_ALL	GO:0141193~nuclear receptor-mediated signaling pathway	2	7.40741	0.0941964	RARG, RARA	25	84	20431	19.4581	1	0.484972	0.43321	GOTERM_BP_ALL	GO:0008285~negative regulation of cell population proliferation	18	11.25	8.44101e-05	ATF2, SMAD1, SMAD4, SMAD3, KLF13, STAT1, ZBTB16, GATA6, PDS5B, CTCF, KLF4, PHOX2B, AR, ZEB1, TFDP1, RXRA, BCL6, NFIB	158	764	20431	3.04657	0.221882	0.00158776	0.0014152	GOTERM_BP_ALL	GO:0001706~endoderm formation	2	5.40541	0.0925579	SMAD2, SOX17	37	55	20431	20.0796	1	0.571445	0.531649	GOTERM_BP_ALL	GO:0043367~CD4-positive, alpha-beta T cell differentiation	5	6.32911	9.86828e-05	IRF4, STAT3, NFKBIZ, STAT6, FOXP1	79	63	20431	20.5254	0.203615
GOTERM_BP_ALL	GO:0051149~positive regulation of muscle cell differentiation	2	7.40741	0.0963321	PROX1, HOPX	25	86	20431	19.0056	1	0.493524	0.44085	GOTERM_BP_ALL	GO:0030325~adrenal gland development	5	3.125	0.000102045	SMAD4, SMAD3, HMGA2, NR3C1, PBX1	158	32	20431	20.2047	0.261618	0.00190741	0.00170011	GOTERM_BP_ALL	GO:0001885~endothelial cell development	2	5.40541	0.0941612	SOX18, NOTCH4	37	56	20431	19.721	1	0.571885	0.532059	GOTERM_BP_ALL	GO:0006954~inflammatory response	11	13.9241	0.00010035	NOTCH2, CEBPB, ZEB2, JUN, STAT3, NFKBIZ, REL, HMGA1, IRF5, RBPJ, NFKB2	79	606	20431	4.69443	0.206673
GOTERM_BP_ALL	GO:0060415~muscle tissue morphogenesis	2	7.40741	0.0984629	PAX7, PROX1	25	88	20431	18.5736	1	0.500744	0.447299	GOTERM_BP_ALL	GO:0009059~macromolecule biosynthetic process	46	28.75	0.000103938	ATF2, NFAT5, NFIX, CEBPD, CHD7, GATA6, ZBTB1, YBX1, CTCF, PRDM1, AEBP1, HMGB1, NR3C1, FOXO3, TTF1, FOXO1, RELA, RXRA, UBTF, HMGN3, JUNB, TEAD2, TEAD4, EGR1, SMAD1, SMAD4, KLF13, TBP, SMARCC2, STAT1, TCF12, RFX3, KLF4, ZDHHC17, FOXP2, NFKB1, DRAP1, AR, DNAJC1, TFDP1, TFCP2, BCL6, NFIA, IRF3, NFIB, FOSB	158	3390	20431	1.75465	0.265761	0.00193065	0.00172083	GOTERM_BP_ALL	GO:0003179~heart valve morphogenesis	2	5.40541	0.0941612	SMAD2, ZFPM1	37	56	20431	19.721	1	0.571885	0.532059	GOTERM_BP_ALL	GO:0048592~eye morphogenesis	7	8.86076	0.000104496	NOTCH2, YY1, POU2F1, SP1, STAT3, IKZF1, ARID1A	79	196	20431	9.23644	0.214225
GOTERM_BP_ALL	GO:0043434~response to peptide hormone	3	11.1111	0.0987044	RB1, RARG, RARA	25	454	20431	5.40026	1	0.500744	0.447299	GOTERM_BP_ALL	GO:0035265~organ growth	8	5	0.000115401	ATF2, SMAD1, TCF7L2, AR, MEIS1, RXRA, ARX, GATA6	158	142	20431	7.28508	0.290355	0.00211762	0.00188747	GOTERM_BP_ALL	GO:0071695~anatomical structure maturation	3	8.10811	0.0944957	SOX18, GATA2, ZBTB7A	37	294	20431	5.63458	1	0.571885	0.532059	GOTERM_BP_ALL	GO:0033993~response to lipid	15	18.9873	0.000108708	CEBPB, MEF2C, STAT3, ARID5A, NR1H3, FOS, ARID1A, RUNX1, FOXP1, NFKB2, YY1, RXRB, CREB1, NFKBIZ, IRF8	79	1156	20431	3.3558	0.221825
													GOTERM_BP_ALL	GO:0060395~SMAD protein signal transduction	5	3.125	0.000115429	SMAD1, SMAD4, SMAD3, SMAD9, SMAD5	158	33	20431	19.5924	0.290414	0.00211762	0.00188747	GOTERM_BP_ALL	GO:0008406~gonad development	3	8.10811	0.0955823	FOXC1, HMGB2, NR2F2	37	296	20431	5.59651	1	0.571885	0.532059	GOTERM_BP_ALL	GO:1903039~positive regulation of leukocyte cell-cell adhesion	8	10.1266	0.0001131	SMARCE1, SMARCC1, CBFB, NFKBIZ, ARID1A, ARID2, RUNX3, RUNX1	79	287	20431	7.20893	0.229669
													GOTERM_BP_ALL	GO:0036302~atrioventricular canal development	4	2.5	0.000120318	SMAD4, NFIX, CHD7, TBX20	158	13	20431	39.7877	0.300652	0.00219377	0.00195535	GOTERM_BP_ALL	GO:0010596~negative regulation of endothelial cell migration	2	5.40541	0.0957617	NR2F2, MEOX2	37	57	20431	19.3751	1	0.571885	0.532059	GOTERM_BP_ALL	GO:0045165~cell fate commitment	8	10.1266	0.000118075	NOTCH2, MEF2C, IRF4, STAT3, STAT6, MITF, RBPJ, RUNX1	79	289	20431	7.15904	0.238462
													GOTERM_BP_ALL	GO:0043067~regulation of programmed cell death	30	18.75	0.000123362	ATF2, NFIX, GATA6, HMGB1, NR3C1, FOXO3, FOXO1, RELA, HMGN5, RXRA, TBX20, EP400, ALX3, ALX4, DMAP1, EGR1, TCF7L2, SMAD4, SMAD3, TSC22D3, ZBTB16, HMGA2, MEIS3, KLF4, ZDHHC17, SMAD5, NFKB1, AR, BCL6, IRF3	158	1820	20431	2.13149	0.306951	0.00223556	0.0019926	GOTERM_BP_ALL	GO:0010718~positive regulation of epithelial to mesenchymal transition	2	5.40541	0.0957617	SMAD2, FOXC1	37	57	20431	19.3751	1	0.571885	0.532059	GOTERM_BP_ALL	GO:0001890~placenta development	7	8.86076	0.000119961	NOTCH2, RXRB, CEBPB, SP1, TFEB, RBPJ, ARID1A	79	201	20431	9.00668	0.241769
													GOTERM_BP_ALL	GO:0001657~ureteric bud development	7	4.375	0.000129956	SMAD1, SMAD4, SMAD3, TSHZ3, SMAD9, SMAD5, PBX1	158	101	20431	8.96209	0.320403	0.00234079	0.00208639	GOTERM_BP_ALL	GO:0048546~digestive tract morphogenesis	2	5.40541	0.0957617	SMAD2, SOX17	37	57	20431	19.3751	1	0.571885	0.532059	GOTERM_BP_ALL	GO:0002237~response to molecule of bacterial origin	10	12.6582	0.00012313	CEBPB, MEF2C, NFKBIZ, ARID5A, NR1H3, IRF8, IRF5, FOS, NFKB2, FOXP1	79	502	20431	5.1518	0.247293
													GOTERM_BP_ALL	GO:0050678~regulation of epithelial cell proliferation	13	8.125	0.000140733	ATF2, TCF7L2, SMAD3, STAT1, ARX, HMGA2, HMGB1, PHOX2B, FOXP2, AR, ZEB1, NFIB, MTA3	158	435	20431	3.86444	0.341827	0.00251963	0.00224579	GOTERM_BP_ALL	GO:0072132~mesenchyme morphogenesis	2	5.40541	0.0973594	SMAD2, FOXC1	37	58	20431	19.041	1	0.578723	0.53842	GOTERM_BP_ALL	GO:0046631~alpha-beta T cell activation	6	7.59494	0.00012592	CEBPB, IRF4, STAT3, NFKBIZ, STAT6, FOXP1	79	127	20431	12.2183	0.252122
													GOTERM_BP_ALL	GO:0001822~kidney development	12	7.5	0.000143704	EGR1, SMAD1, SMAD4, SMAD3, CUX1, TSHZ3, STAT1, ZBTB16, SMAD9, PRDM1, SMAD5, PBX1	158	371	20431	4.18254	0.347614	0.00255742	0.00227948	GOTERM_BP_ALL	GO:0045137~development of primary sexual characteristics	3	8.10811	0.0983149	FOXC1, HMGB2, NR2F2	37	301	20431	5.50355	1	0.581696	0.541187	GOTERM_BP_ALL	GO:0071345~cellular response to cytokine stimulus	14	17.7215	0.000128932	CEBPB, STAT2, STAT3, SMARCA5, NFATC1, FOS, FOXP1, YY1, CREB1, ZFP42, NFKBIZ, IRF8, IRF5, STAT6	79	1028	20431	3.52207	0.257302
													GOTERM_BP_ALL	GO:1903131~mononuclear cell differentiation	13	8.125	0.000146861	ATF2, EGR1, NFIX, CHD7, ZBTB1, HMGB1, NR3C1, PBX1, RELB, BCL6, SP3, PKNOX1, PATZ1	158	437	20431	3.84675	0.353707	0.00258716	0.00230598	GOTERM_BP_ALL	GO:0009968~negative regulation of signal transduction	6	16.2162	0.099736	MNT, SOX17, NOTCH4, HMGB2, GATA2, ZBTB7A	37	1412	20431	2.34641	1	0.587385	0.54648	GOTERM_BP_ALL	GO:0009617~response to bacterium	14	17.7215	0.000128932	NOTCH2, CEBPB, MEF2C, ARID5A, TFEB, NR1H3, FOS, RBPJ, IKZF3, FOXP1, NFKB2, NFKBIZ, IRF8, IRF5	79	1028	20431	3.52207	0.257302
													GOTERM_BP_ALL	GO:0007548~sex differentiation	12	7.5	0.000147116	TCF7L2, AR, SMAD4, CHD7, GATA6, HMGA2, SMAD9, FOXO3, PATZ1, SMAD5, ZFX, PBX1	158	372	20431	4.17129	0.354198	0.00258716	0.00230598														GOTERM_BP_ALL	GO:0002520~immune system development	7	8.86076	0.000130079	YY1, MAFB, NFKBIZ, STAT6, IKZF1, NFKB2, FOXP1	79	204	20431	8.87422	0.259265
													GOTERM_BP_ALL	GO:0045580~regulation of T cell differentiation	9	5.625	0.000155953	ZEB1, SMARCC2, BCL6, ZBTB16, ZBTB1, HMGB1, PRDM1, FOXO3, ARID1B	158	199	20431	5.8482	0.37094	0.00272643	0.00243012														GOTERM_BP_ALL	GO:0030316~osteoclast differentiation	5	6.32911	0.000132984	CREB1, NFATC1, MITF, FOS, FOXP1	79	68	20431	19.0162	0.264213
													GOTERM_BP_ALL	GO:0072163~mesonephric epithelium development	7	4.375	0.000160922	SMAD1, SMAD4, SMAD3, TSHZ3, SMAD9, SMAD5, PBX1	158	105	20431	8.62068	0.380164	0.00278059	0.00247839														GOTERM_BP_ALL	GO:1903037~regulation of leukocyte cell-cell adhesion	9	11.3924	0.000137915	SMARCE1, CEBPB, SMARCC1, CBFB, NFKBIZ, ARID1A, ARID2, RUNX3, RUNX1	79	398	20431	5.8482	0.272536
													GOTERM_BP_ALL	GO:0072164~mesonephric tubule development	7	4.375	0.000160922	SMAD1, SMAD4, SMAD3, TSHZ3, SMAD9, SMAD5, PBX1	158	105	20431	8.62068	0.380164	0.00278059	0.00247839														GOTERM_BP_ALL	GO:0060429~epithelium development	16	20.2532	0.000142293	NOTCH2, CEBPB, MEF2C, JUN, NFATC1, ARID1A, RBPJ, RUNX3, RUNX1, FOXP1, GATAD2A, ZEB2, CREB1, MAFB, NFKBIZ, STAT6	79	1339	20431	3.09031	0.279849
													GOTERM_BP_ALL	GO:0002521~leukocyte differentiation	14	8.75	0.000168412	ATF2, EGR1, NFIX, CHD7, ZBTB1, HMGB1, NR3C1, PBX1, RELB, BCL6, SP3, PKNOX1, PATZ1, JUNB	158	512	20431	3.53582	0.393811	0.00289319	0.00257875														GOTERM_BP_ALL	GO:0050863~regulation of T cell activation	9	11.3924	0.000145197	SMARCE1, CEBPB, SMARCC1, CBFB, NFKBIZ, ARID1A, ARID2, RUNX3, RUNX1	79	401	20431	5.80444	0.284657
													GOTERM_BP_ALL	GO:0060485~mesenchyme development	10	6.25	0.000172078	SMAD4, RXRA, SMAD3, STAT1, TBX20, HMGA2, ALX1, TEAD1, PHOX2B, TEAD2	158	257	20431	5.03152	0.40038	0.00293917	0.00261974														GOTERM_BP_ALL	GO:1901698~response to nitrogen compound	15	18.9873	0.000169557	ATF1, SMARCC1, MEF2C, JUN, MAX, STAT2, STAT3, HMGA1, CREM, FOS, CREB1, SP1, NFKBIZ, IRF5, STAT6	79	1206	20431	3.21667	0.323755
													GOTERM_BP_ALL	GO:0110024~positive regulation of cardiac muscle myoblast proliferation	3	1.875	0.00017514	ATF2, GATA6, MEIS2	158	3	20431	129.31	0.405813	0.00295748	0.00263606														GOTERM_BP_ALL	GO:0010038~response to metal ion	9	11.3924	0.000177578	ATF1, MEF2A, JUN, MEF2C, CREB1, JUND, NFATC2, NFATC1, FOS	79	413	20431	5.63579	0.336156
													GOTERM_BP_ALL	GO:0110022~regulation of cardiac muscle myoblast proliferation	3	1.875	0.00017514	ATF2, GATA6, MEIS2	158	3	20431	129.31	0.405813	0.00295748	0.00263606														GOTERM_BP_ALL	GO:0042221~response to chemical	34	43.038	0.000191018	ATF1, CEBPB, MAX, CREM, RXRB, YY1, NFKBIZ, STAT6, MEF2A, JUN, SMARCC1, MEF2C, JUND, STAT2, STAT3, HMGA1, SMARCA5, ARID5A, CDC5L, NFATC2, NR1H3, NFATC1, FOS, ARID1A, MAFA, RUNX1, FOXP1, NFKB2, CREB1, SP1, ZFP42, REL, IRF8, IRF5	79	4817	20431	1.82543	0.356427
													GOTERM_BP_ALL	GO:0042981~regulation of apoptotic process	29	18.125	0.000189296	ATF2, NFIX, GATA6, HMGB1, NR3C1, FOXO3, FOXO1, RELA, HMGN5, RXRA, TBX20, EP400, ALX3, ALX4, DMAP1, EGR1, TCF7L2, SMAD4, SMAD3, TSC22D3, ZBTB16, HMGA2, MEIS3, KLF4, SMAD5, NFKB1, AR, BCL6, IRF3	158	1772	20431	2.11625	0.430297	0.00317845	0.00283302														GOTERM_BP_ALL	GO:0043933~protein-containing complex organization	20	25.3165	0.000196403	SMARCE1, ATF1, SMARCC1, DR1, MAX, HMGA1, SMARCA5, YEATS4, MITF, SSRP1, IKZF1, ARID1A, GATAD2A, YY1, DNAJC2, RBL1, IRF4, ZFP42, NFKBIZ, ARID2	79	2048	20431	2.52559	0.364375
													GOTERM_BP_ALL	GO:0030902~hindbrain development	9	5.625	0.000204284	ATF2, SMAD1, NFIX, NFIB, SMAD9, NR2C2, PHOX2B, FOXP2, PHOX2A	158	207	20431	5.62218	0.455122	0.00341085	0.00304016														GOTERM_BP_ALL	GO:0001819~positive regulation of cytokine production	10	12.6582	0.000198299	CEBPB, CREB1, IRF4, STAT3, REL, ARID5A, IRF8, IRF5, RUNX1, FOXP1	79	535	20431	4.83402	0.36715
													GOTERM_BP_ALL	GO:0022008~neurogenesis	27	16.875	0.000210228	NFIX, NAB1, ARX, OTP, PRDM1, NR3C1, CUX1, TBX20, TEAD3, TCF7L2, ZHX2, SMAD4, PRRX1, PBX3, HMGA2, PBX2, UNCX, SMARCA1, ZDHHC17, ARID1B, PBX1, FOXP2, PHOX2B, PHOX2A, BCL6, NFIA, NFIB	158	1598	20431	2.18484	0.464666	0.0034905	0.00311115														GOTERM_BP_ALL	GO:0060537~muscle tissue development	9	11.3924	0.000199068	RXRB, MEF2A, MEF2C, FOS, RBPJ, ARID1A, ARID2, ATF3, FOXP1	79	420	20431	5.54186	0.368271
													GOTERM_BP_ALL	GO:0040007~growth	15	9.375	0.000218466	ATF2, SMAD1, TCF7L2, SMAD4, SMAD3, NFIX, ARX, GATA6, HMGA2, FOXO3, ZFX, FOXP2, AR, MEIS1, RXRA	158	598	20431	3.24357	0.477616	0.00360712	0.00321509														GOTERM_BP_ALL	GO:0043378~positive regulation of CD8-positive, alpha-beta T cell differentiation	3	3.79747	0.000213701	CBFB, RUNX3, RUNX1	79	6	20431	129.31	0.389246
													GOTERM_BP_ALL	GO:0035914~skeletal muscle cell differentiation	6	3.75	0.000247847	EGR1, NFIX, MAFF, HMG20B, MEF2D, PHOX2B	158	73	20431	10.6282	0.521306	0.00406963	0.00362733														GOTERM_BP_ALL	GO:0045739~positive regulation of DNA repair	6	7.59494	0.000219317	SMARCE1, YY1, SMARCC1, YEATS4, ARID1A, ARID2	79	143	20431	10.8512	0.397109
													GOTERM_BP_ALL	GO:0035556~intracellular signal transduction	28	17.5	0.000268461	ATF2, NFAT5, NFIX, NR2C2, NR3C1, FOXO3, RELA, RELB, RXRA, TEAD1, TEAD2, TEAD3, ESRRA, TEAD4, SMAD1, SMAD4, SMAD3, HMGA2, ZFP91, SMAD9, SMAD5, NFKB1, AR, BCL6, IRF3, TERF2IP, ATF7, CLOCK	158	1716	20431	2.10996	0.549759	0.00438387	0.00390743														GOTERM_BP_ALL	GO:0048646~anatomical structure formation involved in morphogenesis	14	17.7215	0.000219506	MEF2A, NOTCH2, MEF2C, JUN, POU2F1, NFATC1, ARID1A, RBPJ, NFKB2, GATAD2A, ZEB2, MAFB, SP1, TBPL1	79	1085	20431	3.33704	0.397373
													GOTERM_BP_ALL	GO:0022414~reproductive process	32	20	0.000275028	CHD7, GATA6, YBX2, CTCF, PRDM1, NR2C2, NR3C1, FOXO3, RXRA, MTA2, PATZ1, JUNB, TEAD4, EGR1, SMAD1, TCF7L2, SMAD4, ZBTB16, FOXJ3, RFX2, HMGA2, SMAD9, SMAD5, ZFX, PBX1, AR, BCL6, SP3, ZSCAN21, ERF, FOSB, CLOCK	158	2100	20431	1.97044	0.558464	0.00446658	0.00398115														GOTERM_BP_ALL	GO:2000819~regulation of nucleotide-excision repair	4	5.06329	0.000222771	SMARCE1, SMARCC1, ARID1A, ARID2	79	31	20431	33.3704	0.401896
													GOTERM_BP_ALL	GO:0043502~regulation of muscle adaptation	7	4.375	0.000276862	SMAD4, SMAD3, FOXO3, KLF4, NR3C1, TEAD1, FOXO1	158	116	20431	7.8032	0.560865	0.00447192	0.00398591														GOTERM_BP_ALL	GO:1902893~regulation of miRNA transcription	5	6.32911	0.000226301	NOTCH2, YY1, JUN, STAT3, FOS	79	78	20431	16.5782	0.406747
													GOTERM_BP_ALL	GO:0001892~embryonic placenta development	7	4.375	0.000317738	ESX1, SP3, ERF, ARNT, PRDM1, JUNB, BPTF	158	119	20431	7.60648	0.611114	0.00510442	0.00454967														GOTERM_BP_ALL	GO:0007507~heart development	11	13.9241	0.000237856	NOTCH2, RXRB, MEF2A, JUN, MEF2C, HMGA1, NFATC1, RBPJ, ARID1A, ARID2, FOXP1	79	674	20431	4.22081	0.422356
													GOTERM_BP_ALL	GO:0010453~regulation of cell fate commitment	5	3.125	0.00035861	AR, MTA1, MTA2, MTA3, GATAD2B	158	44	20431	14.6943	0.65561	0.00573005	0.0051073														GOTERM_BP_ALL	GO:0048738~cardiac muscle tissue development	7	8.86076	0.000249161	RXRB, MEF2A, MEF2C, RBPJ, ARID1A, ARID2, FOXP1	79	230	20431	7.87105	0.437231
													GOTERM_BP_ALL	GO:0048514~blood vessel morphogenesis	13	8.125	0.000373043	PRRX1, PRRX2, CHD7, UBP1, VEZF1, PRDM1, SMAD5, MEIS1, RXRA, TBX20, PKNOX1, JUNB, TEAD2	158	484	20431	3.47321	0.670075	0.00592879	0.00528444														GOTERM_BP_ALL	GO:0050678~regulation of epithelial cell proliferation	9	11.3924	0.000252378	NOTCH2, JUN, MEF2C, SP1, STAT3, NFATC1, RBPJ, RUNX3, FOXP1	79	435	20431	5.35076	0.441393
													GOTERM_BP_ALL	GO:0006282~regulation of DNA repair	9	5.625	0.000390989	SMARCC2, EP400, HMGA2, TERF2IP, DMAP1, HMGB1, ARID1B, NFRKB, NPAS2	158	228	20431	5.10435	0.687217	0.00618095	0.00550919														GOTERM_BP_ALL	GO:0051707~response to other organism	18	22.7848	0.000255694	NOTCH2, CEBPB, MEF2C, STAT2, ARID5A, TFEB, NR1H3, FOS, RBPJ, IKZF3, FOXP1, NFKB2, IRF4, IRF2, NFKBIZ, REL, IRF8, IRF5	79	1743	20431	2.67078	0.445651
													GOTERM_BP_ALL	GO:0035329~hippo signaling	4	2.5	0.000394073	TEAD4, TEAD1, TEAD2, TEAD3	158	19	20431	27.2232	0.690072	0.00619674	0.00552328														GOTERM_BP_ALL	GO:0043207~response to external biotic stimulus	18	22.7848	0.000262728	NOTCH2, CEBPB, MEF2C, STAT2, ARID5A, TFEB, NR1H3, FOS, RBPJ, IKZF3, FOXP1, NFKB2, IRF4, IRF2, NFKBIZ, REL, IRF8, IRF5	79	1747	20431	2.66466	0.454577
													GOTERM_BP_ALL	GO:0048738~cardiac muscle tissue development	9	5.625	0.000414449	SMAD1, MEIS1, SMAD4, RXRA, CHD7, SHOX2, TBX20, GATA6, CTCF	158	230	20431	5.05996	0.70829	0.00648285	0.00577828														GOTERM_BP_ALL	GO:0071363~cellular response to growth factor stimulus	10	12.6582	0.00026365	NOTCH2, JUN, MEF2C, CREB1, STAT3, NFKBIZ, CDC5L, NFATC1, FOS, RUNX1	79	556	20431	4.65144	0.455736
													GOTERM_BP_ALL	GO:0001649~osteoblast differentiation	7	4.375	0.000431567	SMAD1, SMAD4, SMAD3, SHOX2, SMAD5, JUNB, MEF2D	158	126	20431	7.1839	0.722766	0.00671528	0.00598545														GOTERM_BP_ALL	GO:0048568~embryonic organ development	10	12.6582	0.00027793	NOTCH2, CEBPB, MEF2C, MAFB, SP1, TFEB, RBPJ, ARID1A, ARID2, RUNX1	79	560	20431	4.61822	0.473379
													GOTERM_BP_ALL	GO:0060541~respiratory system development	10	6.25	0.000462366	CUX1, TSHZ3, NFIB, CHD7, SP3, GATA6, HMGA2, HMGB1, PHOX2B, FOXP2	158	294	20431	4.3983	0.747026	0.00715704	0.0063792														GOTERM_BP_ALL	GO:0120161~regulation of cold-induced thermogenesis	6	7.59494	0.000282246	CEBPB, IRF4, TFE3, NR1H3, STAT6, RBPJ	79	151	20431	10.2763	0.478597
													GOTERM_BP_ALL	GO:0030098~lymphocyte differentiation	11	6.875	0.000472286	EGR1, ATF2, BCL6, CHD7, SP3, ZBTB1, HMGB1, PKNOX1, PATZ1, PBX1, RELB	158	359	20431	3.96215	0.754379	0.00727272	0.00648231														GOTERM_BP_ALL	GO:0014706~striated muscle tissue development	7	8.86076	0.000286074	RXRB, MEF2A, MEF2C, RBPJ, ARID1A, ARID2, FOXP1	79	236	20431	7.67094	0.483183
													GOTERM_BP_ALL	GO:0051726~regulation of cell cycle	21	13.125	0.000476672	ATF2, AHCTF1, SMARCC2, TSC22D2, ESX1, HMGA2, FOXK1, HMGB1, KLF4, MEIS2, ARID1B, PBX1, RBL2, TFDP1, TBX20, EP400, DMAP1, MTA3, CLOCK, JUNB, NFRKB	158	1140	20431	2.38203	0.757561	0.00730241	0.00650878														GOTERM_BP_ALL	GO:0090596~sensory organ morphogenesis	8	10.1266	0.000286458	NOTCH2, YY1, MAFB, POU2F1, SP1, STAT3, IKZF1, ARID1A	79	334	20431	6.1945	0.483641
													GOTERM_BP_ALL	GO:0045619~regulation of lymphocyte differentiation	9	5.625	0.000491602	ZEB1, SMARCC2, BCL6, ZBTB16, ZBTB1, HMGB1, PRDM1, FOXO3, ARID1B	158	236	20431	4.93132	0.768089	0.00745429	0.00664415														GOTERM_BP_ALL	GO:0032501~multicellular organismal process	48	60.7595	0.000287799	ATF1, NOTCH2, CEBPB, CBFB, MAX, NAB2, IKZF1, RBPJ, IKZF3, RXRB, YY1, NFKBIZ, STAT6, ARID2, SMARCE1, MEF2A, TSC22D4, JUN, SMARCC1, MEF2C, JUND, POU2F1, STAT3, HMGA1, SMARCA5, ARID5A, TFEB, NFATC2, NFATC1, MITF, FOS, ARID1A, RUNX3, FLI1, RUNX1, FOXP1, NFKB2, ETV6, GATAD2A, ZEB2, MAFB, CREB1, SP1, IRF4, ZFP42, REL, IRF8, IRF9	79	8235	20431	1.50744	0.485237
													GOTERM_BP_ALL	GO:0014706~striated muscle tissue development	9	5.625	0.000491602	SMAD1, MEIS1, SMAD4, RXRA, CHD7, SHOX2, TBX20, GATA6, CTCF	158	236	20431	4.93132	0.768089	0.00745429	0.00664415														GOTERM_BP_ALL	GO:0002683~negative regulation of immune system process	10	12.6582	0.000308424	CEBPB, ELF1, MAFB, CBFB, IRF4, STAT2, NR1H3, STAT6, RUNX3, RUNX1	79	568	20431	4.55317	0.509163
													GOTERM_BP_ALL	GO:0071559~response to transforming growth factor beta	8	5	0.000509382	SMAD1, ZFHX3, SMAD4, SMAD3, ZEB1, SMAD9, NR3C1, SMAD5	158	181	20431	5.71536	0.780031	0.00764893	0.00681764														GOTERM_BP_ALL	GO:0043434~response to peptide hormone	9	11.3924	0.000336193	SMARCC1, CREB1, MAX, SP1, STAT2, STAT3, HMGA1, STAT6, FOS	79	454	20431	5.12683	0.539632
													GOTERM_BP_ALL	GO:0001678~intracellular glucose homeostasis	7	4.375	0.000509585	TCF7L2, SMAD4, SMAD3, FOXK2, ZBTB20, FOXK1, FOXO3	158	130	20431	6.96285	0.780164	0.00764893	0.00681764														GOTERM_BP_ALL	GO:0022409~positive regulation of cell-cell adhesion	8	10.1266	0.000336322	SMARCE1, SMARCC1, CBFB, NFKBIZ, ARID1A, ARID2, RUNX3, RUNX1	79	343	20431	6.03196	0.539769
													GOTERM_BP_ALL	GO:0060348~bone development	9	5.625	0.000519304	ATF2, SMAD1, NFIX, NAB1, ZBTB16, SHOX2, SMAD9, SMAD5, MEF2D	158	238	20431	4.88988	0.786426	0.00775563	0.00691274														GOTERM_BP_ALL	GO:0002366~leukocyte activation involved in immune response	7	8.86076	0.000341833	NOTCH2, IRF4, STAT3, NFKBIZ, IRF8, STAT6, FOXP1	79	244	20431	7.41943	0.545585
													GOTERM_BP_ALL	GO:0003007~heart morphogenesis	10	6.25	0.000534753	ATF2, SMAD4, RXRA, SMAD3, CHD7, SHOX2, TBX20, GATA6, TEAD1, TEAD2	158	300	20431	4.31034	0.796015	0.00794643	0.0070828														GOTERM_BP_ALL	GO:0009607~response to biotic stimulus	18	22.7848	0.0003452	NOTCH2, CEBPB, MEF2C, STAT2, ARID5A, TFEB, NR1H3, FOS, RBPJ, IKZF3, FOXP1, NFKB2, IRF4, IRF2, NFKBIZ, REL, IRF8, IRF5	79	1788	20431	2.60356	0.549102
													GOTERM_BP_ALL	GO:0048609~multicellular organismal reproductive process	24	15	0.000618877	SMAD1, EGR1, SMAD4, ZBTB16, FOXJ3, RFX2, HMGA2, YBX2, PRDM1, CTCF, FOXO3, NR2C2, NR3C1, SMAD5, ZFX, AR, RXRA, BCL6, ZSCAN21, SP3, MTA2, PATZ1, CLOCK, JUNB	158	1434	20431	2.16419	0.841162	0.00915076	0.00815625														GOTERM_BP_ALL	GO:0051726~regulation of cell cycle	14	17.7215	0.000354295	SMARCE1, SMARCC1, DR1, JUN, JUND, STAT3, SMARCA5, CDC5L, YEATS4, ARID1A, RUNX3, YY1, RBL1, ARID2	79	1140	20431	3.17604	0.558468
													GOTERM_BP_ALL	GO:0042789~mRNA transcription by RNA polymerase II	5	3.125	0.000633208	ATF2, RXRA, TBP, TFCP2, ZBTB1	158	51	20431	12.6775	0.847789	0.00927042	0.0082629														GOTERM_BP_ALL	GO:0035051~cardiocyte differentiation	6	7.59494	0.000368484	RXRB, MEF2A, MEF2C, RBPJ, ARID1A, FOXP1	79	160	20431	9.69826	0.572692
													GOTERM_BP_ALL	GO:0014897~striated muscle hypertrophy	5	3.125	0.000633208	SMAD1, AR, MEIS1, SMAD4, GATA6	158	51	20431	12.6775	0.847789	0.00927042	0.0082629														GOTERM_BP_ALL	GO:0002263~cell activation involved in immune response	7	8.86076	0.000372734	NOTCH2, IRF4, STAT3, NFKBIZ, IRF8, STAT6, FOXP1	79	248	20431	7.29977	0.576862
													GOTERM_BP_ALL	GO:0048589~developmental growth	14	8.75	0.000681453	ATF2, SMAD1, TCF7L2, SMAD4, SMAD3, NFIX, ARX, GATA6, HMGA2, FOXO3, ZFX, AR, MEIS1, RXRA	158	593	20431	3.05285	0.868134	0.00992783	0.00884887														GOTERM_BP_ALL	GO:0016447~somatic recombination of immunoglobulin gene segments	4	5.06329	0.00037879	YY1, NFKBIZ, STAT6, FOXP1	79	37	20431	27.9589	0.582735
													GOTERM_BP_ALL	GO:0002065~columnar/cuboidal epithelial cell differentiation	7	4.375	0.000724644	RXRA, NFIB, GATA6, RFX3, OTP, PRDM1, KLF4	158	139	20431	6.51202	0.88403	0.0105056	0.00936382														GOTERM_BP_ALL	GO:0001817~regulation of cytokine production	12	15.1899	0.000384009	YY1, CEBPB, ELF1, CREB1, IRF4, STAT3, REL, ARID5A, IRF8, IRF5, RUNX1, FOXP1	79	854	20431	3.63401	0.587731
													GOTERM_BP_ALL	GO:0014896~muscle hypertrophy	5	3.125	0.0007332	SMAD1, AR, MEIS1, SMAD4, GATA6	158	53	20431	12.1991	0.886944	0.010578	0.00942839														GOTERM_BP_ALL	GO:0045596~negative regulation of cell differentiation	12	15.1899	0.000387826	YY1, SMARCC1, MAFB, CBFB, STAT3, FOXJ2, NFATC2, NFATC1, RBPJ, RUNX3, RUNX1, FOXP1	79	855	20431	3.62976	0.591346
													GOTERM_BP_ALL	GO:0000165~MAPK cascade	8	5	0.000745298	ATF2, SMAD1, AR, SMAD4, SMAD3, ATF7, NR2C2, NFKB1	158	193	20431	5.36001	0.890939	0.0107006	0.00953765														GOTERM_BP_ALL	GO:0045661~regulation of myoblast differentiation	5	6.32911	0.000391594	SMARCE1, SMARCC1, MEF2C, ARID1A, ARID2	79	90	20431	14.3678	0.594885
													GOTERM_BP_ALL	GO:0045665~negative regulation of neuron differentiation	6	3.75	0.000796021	MEIS1, ZHX2, HMG20A, FOXO3, PBX1, PHOX2B	158	94	20431	8.25384	0.906212	0.0113739	0.0101378														GOTERM_BP_ALL	GO:0070316~regulation of G0 to G1 transition	4	5.06329	0.000443091	SMARCE1, SMARCC1, ARID1A, ARID2	79	39	20431	26.5252	0.640283
													GOTERM_BP_ALL	GO:0048699~generation of neurons	23	14.375	0.000815268	SMAD4, ZHX2, NFIX, PRRX1, ARX, PBX3, UNCX, PBX2, OTP, PRDM1, SMARCA1, ARID1B, ZDHHC17, PBX1, PHOX2B, FOXP2, PHOX2A, NFIA, BCL6, CUX1, NFIB, TBX20, TEAD3	158	1371	20431	2.16932	0.91143	0.011557	0.010301														GOTERM_BP_ALL	GO:0016043~cellular component organization	38	48.1013	0.000445281	ATF1, MAX, YEATS4, NRF1, IKZF1, YY1, NFKBIZ, ZKSCAN3, ARID2, SMARCE1, MEF2A, TSC22D4, JUN, SMARCC1, MEF2C, DR1, TFE3, STAT3, HMGA1, SMARCA5, FOXJ2, TFEB, MITF, SSRP1, ARID1A, RUNX3, FOXP1, NFKB2, ETV6, GATAD2A, DNAJC2, ZEB2, RBL1, MAFB, CREB1, IRF4, ZFP42, TBPL1	79	5936	20431	1.65559	0.642097
													GOTERM_BP_ALL	GO:0051052~regulation of DNA metabolic process	13	8.125	0.000816614	SMARCC2, HMGA2, HMGB1, TTF1, KLF4, ARID1B, NPAS2, TFDP1, BCL6, EP400, TERF2IP, DMAP1, NFRKB	158	529	20431	3.17775	0.911784	0.011557	0.010301														GOTERM_BP_ALL	GO:0006259~DNA metabolic process	11	13.9241	0.000447439	YY1, DNAJC2, KIN, NFKBIZ, HMGA1, SMARCA5, CDC5L, STAT6, SSRP1, BACH1, FOXP1	79	730	20431	3.89702	0.643874
													GOTERM_BP_ALL	GO:0048729~tissue morphogenesis	15	9.375	0.000829571	SMAD1, SMAD4, SMAD3, SHOX2, CHD7, HMGA2, KLF4, NR3C1, PBX1, AR, RXRA, TBX20, ALX1, TEAD1, TEAD2	158	684	20431	2.83575	0.915119	0.0116848	0.0104148														GOTERM_BP_ALL	GO:0051147~regulation of muscle cell differentiation	6	7.59494	0.00046068	NOTCH2, YY1, MEF2C, NFATC2, NFATC1, FOXP1	79	168	20431	9.23644	0.654594
													GOTERM_BP_ALL	GO:0061351~neural precursor cell proliferation	7	4.375	0.000839431	NFIX, NFIA, NFIB, ARX, HMGA2, OTP, TEAD3	158	143	20431	6.32987	0.917573	0.0117126	0.0104397														GOTERM_BP_ALL	GO:0071396~cellular response to lipid	11	13.9241	0.000466975	RXRB, CEBPB, MEF2C, CREB1, NFKBIZ, ARID5A, NR1H3, IRF8, FOS, ARID1A, FOXP1	79	734	20431	3.87578	0.659576
													GOTERM_BP_ALL	GO:0045739~positive regulation of DNA repair	7	4.375	0.000839431	SMARCC2, EP400, DMAP1, HMGB1, ARID1B, NFRKB, NPAS2	158	143	20431	6.32987	0.917573	0.0117126	0.0104397														GOTERM_BP_ALL	GO:0002335~mature B cell differentiation	4	5.06329	0.000477705	NOTCH2, NFKBIZ, IRF8, NFATC1	79	40	20431	25.862	0.667903
													GOTERM_BP_ALL	GO:0030182~neuron differentiation	22	13.75	0.000848977	SMAD4, ZHX2, NFIX, PRRX1, ARX, PBX3, UNCX, PBX2, OTP, PRDM1, SMARCA1, ARID1B, ZDHHC17, PBX1, PHOX2B, FOXP2, PHOX2A, NFIA, BCL6, CUX1, NFIB, TBX20	158	1284	20431	2.21559	0.91988	0.0117905	0.0105091														GOTERM_BP_ALL	GO:0046632~alpha-beta T cell differentiation	5	6.32911	0.000480915	IRF4, STAT3, NFKBIZ, STAT6, FOXP1	79	95	20431	13.6116	0.670354
													GOTERM_BP_ALL	GO:0051090~regulation of DNA-binding transcription factor activity	11	6.875	0.000892593	ATF2, TCF7L2, AR, NFIX, BHLHE40, TERF2IP, KLF4, HMGN3, CLOCK, RELA, PBX1	158	390	20431	3.64721	0.929629	0.0123385	0.0109976														GOTERM_BP_ALL	GO:2000628~regulation of miRNA metabolic process	5	6.32911	0.000500381	NOTCH2, YY1, JUN, STAT3, FOS	79	96	20431	13.4698	0.684838
													GOTERM_BP_ALL	GO:0002062~chondrocyte differentiation	6	3.75	0.000917536	ATF2, NFIB, CREB3L2, SHOX2, HMGA2, MEF2D	158	97	20431	7.99856	0.934661	0.0126246	0.0112526														GOTERM_BP_ALL	GO:2001187~positive regulation of CD8-positive, alpha-beta T cell activation	3	3.79747	0.000509081	CBFB, RUNX3, RUNX1	79	9	20431	86.2068	0.691104
													GOTERM_BP_ALL	GO:0001890~placenta development	8	5	0.000944659	RXRA, ESX1, SP3, ERF, ARNT, PRDM1, JUNB, BPTF	158	201	20431	5.14667	0.939726	0.0129379	0.0115318														GOTERM_BP_ALL	GO:0043376~regulation of CD8-positive, alpha-beta T cell differentiation	3	3.79747	0.000509081	CBFB, RUNX3, RUNX1	79	9	20431	86.2068	0.691104
													GOTERM_BP_ALL	GO:0032350~regulation of hormone metabolic process	5	3.125	0.000965824	EGR1, TCF7L2, ARNT, NR3C1, NFKB1	158	57	20431	11.343	0.943404	0.013107	0.0116825														GOTERM_BP_ALL	GO:2000781~positive regulation of double-strand break repair	5	6.32911	0.000520402	SMARCE1, SMARCC1, YEATS4, ARID1A, ARID2	79	97	20431	13.3309	0.699071
													GOTERM_BP_ALL	GO:0010718~positive regulation of epithelial to mesenchymal transition	5	3.125	0.000965824	TCF7L2, SMAD4, SMAD3, TBX20, ALX1	158	57	20431	11.343	0.943404	0.013107	0.0116825														GOTERM_BP_ALL	GO:0032496~response to lipopolysaccharide	9	11.3924	0.000520875	CEBPB, MEF2C, NFKBIZ, ARID5A, NR1H3, IRF8, FOS, NFKB2, FOXP1	79	485	20431	4.79914	0.699399
													GOTERM_BP_ALL	GO:0001708~cell fate specification	6	3.75	0.00100588	TEAD4, SMAD4, NFIX, NFIA, NFIB, TBX20	158	99	20431	7.83698	0.949761	0.013527	0.0120569														GOTERM_BP_ALL	GO:0043009~chordate embryonic development	12	15.1899	0.000538032	NOTCH2, RXRB, CEBPB, ZEB2, MEF2C, SP1, ZFP42, TFEB, RBPJ, ARID1A, RUNX1, GATAD2A	79	889	20431	3.49094	0.711071
													GOTERM_BP_ALL	GO:0072089~stem cell proliferation	6	3.75	0.00100588	PRRX1, NFIB, PRRX2, SHOX2, HMGA2, PBX1	158	99	20431	7.83698	0.949761	0.013527	0.0120569														GOTERM_BP_ALL	GO:0097028~dendritic cell differentiation	4	5.06329	0.000552031	NOTCH2, IRF4, IRF8, RBPJ	79	42	20431	24.6305	0.720258
													GOTERM_BP_ALL	GO:0043576~regulation of respiratory gaseous exchange	4	2.5	0.00113713	TSHZ3, PBX3, PHOX2B, PHOX2A	158	27	20431	19.1571	0.966003	0.0152233	0.0135688														GOTERM_BP_ALL	GO:0002286~T cell activation involved in immune response	5	6.32911	0.000629144	IRF4, STAT3, NFKBIZ, STAT6, FOXP1	79	102	20431	12.6775	0.765873
													GOTERM_BP_ALL	GO:0003360~brainstem development	3	1.875	0.0012014	ATF2, SMAD4, PHOX2B	158	7	20431	55.4186	0.97192	0.0160115	0.0142713														GOTERM_BP_ALL	GO:0071375~cellular response to peptide hormone stimulus	7	8.86076	0.000630641	SMARCC1, MAX, SP1, STAT3, HMGA1, STAT6, FOS	79	274	20431	6.60709	0.766681
													GOTERM_BP_ALL	GO:0038061~non-canonical NF-kappaB signal transduction	4	2.5	0.00126645	ZFP91, NFKB1, RELA, RELB	158	28	20431	18.4729	0.976862	0.0168031	0.0149769														GOTERM_BP_ALL	GO:0009792~embryo development ending in birth or egg hatching	12	15.1899	0.000635581	NOTCH2, RXRB, CEBPB, ZEB2, MEF2C, SP1, ZFP42, TFEB, RBPJ, ARID1A, RUNX1, GATAD2A	79	907	20431	3.42166	0.769327
													GOTERM_BP_ALL	GO:0042110~T cell activation	11	6.875	0.00134759	EGR1, ATF2, SMAD3, BCL6, CHD7, SP3, ZBTB1, HMGB1, PKNOX1, PATZ1, RELB	158	412	20431	3.45245	0.981825	0.0178001	0.0158656														GOTERM_BP_ALL	GO:0043170~macromolecule metabolic process	39	49.3671	0.000689559	ATF1, NOTCH2, CEBPB, CBFB, MAZ, RBPJ, BACH1, RXRB, YY1, NFKBIZ, STAT6, MEF2A, JUN, MEF2C, DR1, JUND, POU2F1, STAT3, HMGA1, SMARCA5, ZDHHC13, CDC5L, NFATC2, NR1H3, NFATC1, MITF, FOS, SSRP1, RUNX3, FOXP1, DNAJC2, KIN, MAFB, CREB1, SP1, REL, TBPL1, IRF8, IRF9	79	6295	20431	1.60225	0.796352
													GOTERM_BP_ALL	GO:0021953~central nervous system neuron differentiation	8	5	0.0013577	NFIX, NFIB, ARX, TBX20, OTP, PHOX2B, FOXP2, PHOX2A	158	214	20431	4.83402	0.982364	0.0178543	0.0159139														GOTERM_BP_ALL	GO:0009267~cellular response to starvation	6	7.59494	0.000730876	JUN, MAX, SP1, TFEB, FOS, ATF3	79	186	20431	8.34259	0.814879
													GOTERM_BP_ALL	GO:1902894~negative regulation of miRNA transcription	4	2.5	0.00140466	SMAD3, NFIB, GATA6, RELA	158	29	20431	17.8359	0.984665	0.0183905	0.0163918														GOTERM_BP_ALL	GO:0016444~somatic cell DNA recombination	4	5.06329	0.000769107	YY1, NFKBIZ, STAT6, FOXP1	79	47	20431	22.0102	0.830519
													GOTERM_BP_ALL	GO:0072091~regulation of stem cell proliferation	6	3.75	0.00142354	PRRX1, NFIB, PRRX2, SHOX2, HMGA2, PBX1	158	107	20431	7.25104	0.985502	0.0185402	0.0165253														GOTERM_BP_ALL	GO:0002562~somatic diversification of immune receptors via germline recombination within a single locus	4	5.06329	0.000769107	YY1, NFKBIZ, STAT6, FOXP1	79	47	20431	22.0102	0.830519
													GOTERM_BP_ALL	GO:0030099~myeloid cell differentiation	10	6.25	0.00142857	MEIS1, NFIX, BCL6, SP3, HMGB1, PKNOX1, NR3C1, SMAD5, JUNB, RELB	158	345	20431	3.74812	0.985718	0.0185402	0.0165253														GOTERM_BP_ALL	GO:0035295~tube development	13	16.4557	0.000833866	NOTCH2, MEF2C, JUN, HMGA1, NFATC1, ARID1A, RBPJ, FOXP1, GATAD2A, ZEB2, CREB1, SP1, ARID2	79	1090	20431	3.08446	0.854056
													GOTERM_BP_ALL	GO:2000648~positive regulation of stem cell proliferation	5	3.125	0.00149031	PRRX1, PRRX2, SHOX2, HMGA2, PBX1	158	64	20431	10.1024	0.988115	0.0192574	0.0171645														GOTERM_BP_ALL	GO:0044237~cellular metabolic process	39	49.3671	0.000851923	ATF1, NOTCH2, CEBPB, MAZ, CREM, RBPJ, RXRB, YY1, NFKBIZ, ZKSCAN3, STAT6, MEF2A, JUN, MEF2C, DR1, JUND, POU2F1, STAT3, HMGA1, SMARCA5, TFEB, ZDHHC13, CDC5L, NFATC2, NR1H3, NFATC1, MITF, FOS, RUNX3, FOXP1, DNAJC2, KIN, MAFB, CREB1, SP1, REL, TBPL1, IRF8, IRF9	79	6358	20431	1.58638	0.860016
													GOTERM_BP_ALL	GO:0006259~DNA metabolic process	15	9.375	0.00153747	TCF7L2, NFIX, ZBTB1, HMGA2, PDS5B, HMGB1, MTA1, NFIA, BCL6, NFIB, NFIC, EP400, TERF2IP, DMAP1, NFRKB	158	730	20431	2.65706	0.989672	0.0197808	0.017631														GOTERM_BP_ALL	GO:0016445~somatic diversification of immunoglobulins	4	5.06329	0.00086911	YY1, NFKBIZ, STAT6, FOXP1	79	49	20431	21.1119	0.865462
													GOTERM_BP_ALL	GO:0046885~regulation of hormone biosynthetic process	4	2.5	0.00155199	EGR1, ARNT, NR3C1, NFKB1	158	30	20431	17.2414	0.990109	0.0198815	0.0177208														GOTERM_BP_ALL	GO:0022407~regulation of cell-cell adhesion	9	11.3924	0.000916796	SMARCE1, CEBPB, SMARCC1, CBFB, NFKBIZ, ARID1A, ARID2, RUNX3, RUNX1	79	529	20431	4.39997	0.879489
													GOTERM_BP_ALL	GO:0141124~intracellular signaling cassette	16	10	0.00157052	ATF2, SMAD1, NFAT5, SMAD4, SMAD3, NFIX, ZFP91, SMAD9, NR2C2, SMAD5, NFKB1, RELA, RELB, AR, BCL6, ATF7	158	815	20431	2.5386	0.99064	0.0200326	0.0178554														GOTERM_BP_ALL	GO:0009605~response to external stimulus	20	25.3165	0.000932222	NOTCH2, CEBPB, MEF2C, JUN, STAT2, ARID5A, TFEB, NR1H3, FOS, RBPJ, IKZF3, FOXP1, NFKB2, CREB1, IRF4, IRF2, NFKBIZ, REL, IRF8, IRF5	79	2318	20431	2.23141	0.883707
													GOTERM_BP_ALL	GO:0044838~cell quiescence	3	1.875	0.00159379	NFIX, NFIA, NFIB	158	8	20431	48.4913	0.991266	0.0202425	0.0180425														GOTERM_BP_ALL	GO:0045785~positive regulation of cell adhesion	9	11.3924	0.000973987	SMARCE1, SMARCC1, CBFB, TFE3, NFKBIZ, ARID1A, ARID2, RUNX3, RUNX1	79	534	20431	4.35877	0.894399
													GOTERM_BP_ALL	GO:1903039~positive regulation of leukocyte cell-cell adhesion	9	5.625	0.00173165	NFAT5, SMARCC2, BCL6, ZBTB16, ZBTB1, HMGB1, FOXO3, ARID1B, RELA	158	287	20431	4.05502	0.994206	0.0218624	0.0194864														GOTERM_BP_ALL	GO:0071840~cellular component organization or biogenesis	38	48.1013	0.00101468	ATF1, MAX, YEATS4, NRF1, IKZF1, YY1, NFKBIZ, ZKSCAN3, ARID2, SMARCE1, MEF2A, TSC22D4, JUN, SMARCC1, MEF2C, DR1, TFE3, STAT3, HMGA1, SMARCA5, FOXJ2, TFEB, MITF, SSRP1, ARID1A, RUNX3, FOXP1, NFKB2, ETV6, GATAD2A, DNAJC2, ZEB2, RBL1, MAFB, CREB1, IRF4, ZFP42, TBPL1	79	6175	20431	1.59151	0.903869
													GOTERM_BP_ALL	GO:0009628~response to abiotic stimulus	22	13.75	0.00173604	ATF2, NFAT5, EGR1, SMAD4, SMAD3, TSC22D3, TSC22D2, GATA6, ZBTB1, ARNT, FOXO3, MEIS2, USF1, FOXO1, NFKB1, RELA, FOXP2, RELB, MTA1, BHLHE40, FOSB, CLOCK	158	1360	20431	2.09178	0.994281	0.0218624	0.0194864														GOTERM_BP_ALL	GO:0014070~response to organic cyclic compound	13	16.4557	0.0010154	ATF1, MEF2C, STAT3, HMGA1, CREM, NR1H3, CDC5L, FOS, ARID1A, FOXP1, CREB1, SP1, NFKBIZ	79	1115	20431	3.0153	0.904031
													GOTERM_BP_ALL	GO:0072073~kidney epithelium development	7	4.375	0.00174837	SMAD1, SMAD4, SMAD3, TSHZ3, SMAD9, SMAD5, PBX1	158	165	20431	5.48588	0.994487	0.0219247	0.0195419														GOTERM_BP_ALL	GO:0043502~regulation of muscle adaptation	5	6.32911	0.00101822	YY1, MEF2A, MEF2C, NFATC1, FOXP1	79	116	20431	11.1474	0.904654
													GOTERM_BP_ALL	GO:0006109~regulation of carbohydrate metabolic process	8	5	0.00184566	TCF7L2, FOXK2, ZBTB20, FOXK1, HMGB1, NR3C1, NFKB1, FOXO1	158	226	20431	4.57735	0.995874	0.0230475	0.0205427														GOTERM_BP_ALL	GO:0141124~intracellular signaling cassette	11	13.9241	0.00104432	ATF1, MEF2A, JUN, MEF2C, CREB1, STAT3, REL, NFATC2, NFATC1, FOS, NFKB2	79	815	20431	3.49058	0.91023
													GOTERM_BP_ALL	GO:2000629~negative regulation of miRNA metabolic process	4	2.5	0.00187485	SMAD3, NFIB, GATA6, RELA	158	32	20431	16.1638	0.996217	0.023314	0.0207802														GOTERM_BP_ALL	GO:0055007~cardiac muscle cell differentiation	5	6.32911	0.00126532	RXRB, MEF2A, MEF2C, ARID1A, FOXP1	79	123	20431	10.513	0.946117
													GOTERM_BP_ALL	GO:0070887~cellular response to chemical stimulus	32	20	0.00190044	ATF2, GATA6, ZBTB20, HMGB1, NR2C2, NR3C1, FOXO3, FOXO1, RELA, RELB, RXRA, JUNB, TEAD1, TEAD2, ESRRA, EGR1, SMAD1, SMAD4, SMAD3, STAT1, ARNT, SMAD9, KLF4, SMAD5, ARID1B, USF1, NFKB1, PHOX2B, AR, ZEB1, IRF3, FOSB	158	2358	20431	1.75484	0.996495	0.0235337	0.0209761														GOTERM_BP_ALL	GO:0002295~T-helper cell lineage commitment	3	3.79747	0.001271	IRF4, STAT3, STAT6	79	14	20431	55.4186	0.94682
													GOTERM_BP_ALL	GO:0051147~regulation of muscle cell differentiation	7	4.375	0.00191777	SMAD1, SMAD4, ZEB1, TSHZ3, SHOX2, YBX1, NR3C1	158	168	20431	5.38792	0.996671	0.0236498	0.0210795														GOTERM_BP_ALL	GO:0072539~T-helper 17 cell differentiation	3	3.79747	0.001271	IRF4, STAT3, NFKBIZ	79	14	20431	55.4186	0.94682
													GOTERM_BP_ALL	GO:2000794~regulation of epithelial cell proliferation involved in lung morphogenesis	3	1.875	0.00203883	NFIB, HMGA2, FOXP2	158	9	20431	43.1034	0.997679	0.0248336	0.0221346														GOTERM_BP_ALL	GO:0002009~morphogenesis of an epithelium	9	11.3924	0.00127515	NOTCH2, ZEB2, MEF2C, NFATC1, RBPJ, ARID1A, RUNX3, RUNX1, GATAD2A	79	557	20431	4.17878	0.947327
													GOTERM_BP_ALL	GO:0033234~negative regulation of protein sumoylation	3	1.875	0.00203883	HMG20B, HMG20A, RELA	158	9	20431	43.1034	0.997679	0.0248336	0.0221346														GOTERM_BP_ALL	GO:0046638~positive regulation of alpha-beta T cell differentiation	4	5.06329	0.00128281	CBFB, NFKBIZ, RUNX3, RUNX1	79	56	20431	18.4729	0.948251
													GOTERM_BP_ALL	GO:0021780~glial cell fate specification	3	1.875	0.00203883	NFIX, NFIA, NFIB	158	9	20431	43.1034	0.997679	0.0248336	0.0221346														GOTERM_BP_ALL	GO:0080134~regulation of response to stress	15	18.9873	0.00132108	SMARCE1, CEBPB, SMARCC1, MEF2C, STAT2, STAT3, NR1H3, YEATS4, ARID1A, FOXP1, YY1, IRF4, IRF2, NFKBIZ, ARID2	79	1481	20431	2.61938	0.952629
													GOTERM_BP_ALL	GO:0010463~mesenchymal cell proliferation	4	2.5	0.00205079	PRRX1, STAT1, PRRX2, SHOX2	158	33	20431	15.674	0.99776	0.0248774	0.0221737														GOTERM_BP_ALL	GO:0071417~cellular response to organonitrogen compound	9	11.3924	0.00133439	JUN, SMARCC1, MEF2C, MAX, SP1, STAT3, HMGA1, STAT6, FOS	79	561	20431	4.14899	0.954064
													GOTERM_BP_ALL	GO:0045666~positive regulation of neuron differentiation	6	3.75	0.00219034	ZEB1, BCL6, TCF12, HMG20B, TCF4, PHOX2B	158	118	20431	6.57509	0.998522	0.0264622	0.0235863														GOTERM_BP_ALL	GO:1902895~positive regulation of miRNA transcription	4	5.06329	0.00142015	NOTCH2, JUN, STAT3, FOS	79	58	20431	17.8359	0.962319
													GOTERM_BP_ALL	GO:0071560~cellular response to transforming growth factor beta stimulus	7	4.375	0.00222666	SMAD1, SMAD4, SMAD3, ZEB1, SMAD9, NR3C1, SMAD5	158	173	20431	5.2322	0.998673	0.026792	0.0238803														GOTERM_BP_ALL	GO:0030155~regulation of cell adhesion	11	13.9241	0.00143177	SMARCE1, CEBPB, SMARCC1, CBFB, TFE3, NFKBIZ, RBPJ, ARID1A, ARID2, RUNX3, RUNX1	79	850	20431	3.34685	0.963317
													GOTERM_BP_ALL	GO:0071634~regulation of transforming growth factor beta production	4	2.5	0.00223667	ATF2, SMAD4, SMAD3, GATA6	158	34	20431	15.213	0.998712	0.026804	0.0238909														GOTERM_BP_ALL	GO:0043370~regulation of CD4-positive, alpha-beta T cell differentiation	4	5.06329	0.00149214	CBFB, NFKBIZ, RUNX3, RUNX1	79	59	20431	17.5336	0.968093
													GOTERM_BP_ALL	GO:0014070~response to organic cyclic compound	19	11.875	0.00233024	ESRRA, ATF2, SMAD1, EGR1, STAT1, GATA6, SMAD9, HMGB1, FOXO3, KLF4, NR3C1, SMAD5, FOXO1, NFKB1, RELA, AR, RXRA, IRF3, FOSB	158	1115	20431	2.20349	0.999025	0.0278132	0.0247904														GOTERM_BP_ALL	GO:0002200~somatic diversification of immune receptors	4	5.06329	0.00156638	YY1, NFKBIZ, STAT6, FOXP1	79	60	20431	17.2414	0.973123
													GOTERM_BP_ALL	GO:0003002~regionalization	11	6.875	0.00236948	SMAD4, SMAD3, ZBTB16, BHLHE40, TBX20, PBX2, RFX3, ALX4, ALX1, PBX1, BPTF	158	445	20431	3.19643	0.999133	0.0281683	0.025107														GOTERM_BP_ALL	GO:0098542~defense response to other organism	13	16.4557	0.00157829	NOTCH2, CEBPB, STAT2, ARID5A, TFEB, RBPJ, NFKB2, IRF4, IRF2, NFKBIZ, REL, IRF8, IRF5	79	1174	20431	2.86377	0.973852
													GOTERM_BP_ALL	GO:0060350~endochondral bone morphogenesis	5	3.125	0.00242042	ATF2, NFIX, NAB1, SHOX2, MEF2D	158	73	20431	8.85686	0.999255	0.0285768	0.025471														GOTERM_BP_ALL	GO:0001701~in utero embryonic development	9	11.3924	0.00161118	NOTCH2, RXRB, CEBPB, SP1, ZFP42, TFEB, RBPJ, RUNX1, GATAD2A	79	578	20431	4.02696	0.975766
													GOTERM_BP_ALL	GO:0035116~embryonic hindlimb morphogenesis	4	2.5	0.00243268	ZBTB16, CHD7, ALX3, ALX4	158	35	20431	14.7783	0.999282	0.0285768	0.025471														GOTERM_BP_ALL	GO:0002312~B cell activation involved in immune response	4	5.06329	0.00180288	NOTCH2, NFKBIZ, IRF8, STAT6	79	63	20431	16.4203	0.984439
													GOTERM_BP_ALL	GO:0061036~positive regulation of cartilage development	4	2.5	0.00243268	SMAD1, SMAD3, ZBTB16, RELA	158	35	20431	14.7783	0.999282	0.0285768	0.025471														GOTERM_BP_ALL	GO:0006282~regulation of DNA repair	6	7.59494	0.00180496	SMARCE1, YY1, SMARCC1, YEATS4, ARID1A, ARID2	79	228	20431	6.8058	0.984514
													GOTERM_BP_ALL	GO:1901700~response to oxygen-containing compound	28	17.5	0.0025505	NFAT5, GATA6, ZBTB20, HMGB1, NR2C2, NR3C1, FOXO3, FOXO1, RELA, RXRA, DMAP1, JUNB, TEAD1, TEAD2, EGR1, TCF7L2, SMAD4, SMAD3, STAT1, TCF12, KLF4, ARID1B, USF1, NFKB1, PHOX2B, AR, IRF3, FOSB	158	1993	20431	1.8167	0.999494	0.0298428	0.0265995														GOTERM_BP_ALL	GO:0061061~muscle structure development	9	11.3924	0.00183268	RXRB, MEF2A, MEF2C, NFATC2, FOS, RBPJ, ARID1A, ATF3, FOXP1	79	590	20431	3.94505	0.985475
													GOTERM_BP_ALL	GO:0009952~anterior/posterior pattern specification	8	5	0.00259671	SMAD4, SMAD3, ZBTB16, BHLHE40, ALX4, ALX1, PBX1, BPTF	158	240	20431	4.31034	0.999559	0.0302644	0.0269752														GOTERM_BP_ALL	GO:0043373~CD4-positive, alpha-beta T cell lineage commitment	3	3.79747	0.00188547	IRF4, STAT3, STAT6	79	17	20431	45.6389	0.987143
													GOTERM_BP_ALL	GO:0040029~epigenetic regulation of gene expression	9	5.625	0.0026284	EGR1, ATF2, MTA1, BCL6, HMGA2, HMGB1, CTCF, MTA2, NR3C1	158	307	20431	3.79085	0.999599	0.0305141	0.0271978														GOTERM_BP_ALL	GO:0042594~response to starvation	6	7.59494	0.001911	JUN, MAX, SP1, TFEB, FOS, ATF3	79	231	20431	6.71741	0.98788
													GOTERM_BP_ALL	GO:0009725~response to hormone	17	10.625	0.00264121	ESRRA, EGR1, SMAD3, STAT1, TCF12, GATA6, HMGB1, FOXO3, NR3C1, ARID1B, USF1, FOXO1, NFKB1, RELA, AR, RXRA, FOSB	158	948	20431	2.31885	0.999614	0.0305435	0.027224														GOTERM_BP_ALL	GO:0001503~ossification	7	8.86076	0.00202446	MEF2C, JUND, CBFB, SP1, NAB2, RUNX3, RUNX1	79	344	20431	5.26262	0.990676
													GOTERM_BP_ALL	GO:0007519~skeletal muscle tissue development	7	4.375	0.00279123	EGR1, NFIX, MAFF, HMG20B, MEF2D, PHOX2B, FOXP2	158	181	20431	5.00094	0.999753	0.032064	0.0285792														GOTERM_BP_ALL	GO:2000630~positive regulation of miRNA metabolic process	4	5.06329	0.00206055	NOTCH2, JUN, STAT3, FOS	79	66	20431	15.674	0.991422
													GOTERM_BP_ALL	GO:1902105~regulation of leukocyte differentiation	10	6.25	0.00279427	ESRRA, ZEB1, SMARCC2, BCL6, ZBTB16, ZBTB1, HMGB1, PRDM1, FOXO3, ARID1B	158	381	20431	3.39397	0.999755	0.032064	0.0285792														GOTERM_BP_ALL	GO:0072538~T-helper 17 type immune response	3	3.79747	0.00211592	IRF4, STAT3, NFKBIZ	79	18	20431	43.1034	0.992453
													GOTERM_BP_ALL	GO:0060562~epithelial tube morphogenesis	10	6.25	0.002893	AR, SMAD4, SMAD3, TBX20, HMGA2, ALX1, NR3C1, TEAD1, PBX1, TEAD2	158	383	20431	3.37624	0.999818	0.0330692	0.0294752														GOTERM_BP_ALL	GO:0003170~heart valve development	4	5.06329	0.0022444	NOTCH2, MEF2C, NFATC1, RBPJ	79	68	20431	15.213	0.994393
													GOTERM_BP_ALL	GO:0044249~cellular biosynthetic process	46	28.75	0.00292174	ATF2, NFAT5, NFIX, CEBPD, CHD7, GATA6, ZBTB1, YBX1, CTCF, PRDM1, AEBP1, HMGB1, NR3C1, FOXO3, TTF1, FOXO1, RELA, RXRA, UBTF, HMGN3, JUNB, TEAD2, TEAD4, EGR1, SMAD1, SMAD4, KLF13, TBP, SMARCC2, STAT1, TCF12, RFX3, KLF4, ZDHHC17, FOXP2, NFKB1, DRAP1, AR, DNAJC1, TFDP1, TFCP2, BCL6, NFIA, IRF3, NFIB, FOSB	158	3946	20431	1.50742	0.999833	0.0332119	0.0296024														GOTERM_BP_ALL	GO:0055012~ventricular cardiac muscle cell differentiation	3	3.79747	0.00235901	RXRB, MEF2A, MEF2C	79	19	20431	40.8348	0.995698
													GOTERM_BP_ALL	GO:0002067~glandular epithelial cell differentiation	5	3.125	0.00293901	RXRA, NFIB, GATA6, RFX3, KLF4	158	77	20431	8.39676	0.999841	0.0332119	0.0296024														GOTERM_BP_ALL	GO:0002363~alpha-beta T cell lineage commitment	3	3.79747	0.00235901	IRF4, STAT3, STAT6	79	19	20431	40.8348	0.995698
													GOTERM_BP_ALL	GO:0061035~regulation of cartilage development	5	3.125	0.00293901	SMAD1, SMAD3, ZBTB16, SHOX2, RELA	158	77	20431	8.39676	0.999841	0.0332119	0.0296024														GOTERM_BP_ALL	GO:2000779~regulation of double-strand break repair	5	6.32911	0.00236987	SMARCE1, SMARCC1, YEATS4, ARID1A, ARID2	79	146	20431	8.85686	0.995805
													GOTERM_BP_ALL	GO:0048608~reproductive structure development	10	6.25	0.00299448	TCF7L2, AR, SMAD4, RXRA, CHD7, GATA6, HMGA2, FOXO3, PATZ1, ZFX	158	385	20431	3.3587	0.999865	0.0337105	0.0300468														GOTERM_BP_ALL	GO:0050679~positive regulation of epithelial cell proliferation	6	7.59494	0.00242397	NOTCH2, JUN, SP1, STAT3, RBPJ, FOXP1	79	244	20431	6.35951	0.996298
													GOTERM_BP_ALL	GO:0007498~mesoderm development	6	3.75	0.00301241	SMAD1, SMAD4, SMAD3, HMGA2, TEAD1, TEAD2	158	127	20431	6.10914	0.999872	0.0337845	0.0301128														GOTERM_BP_ALL	GO:0008285~negative regulation of cell population proliferation	10	12.6582	0.00248085	CEBPB, JUN, MEF2C, STAT3, HMGA1, NFATC1, RBPJ, ARID2, RUNX3, RUNX1	79	764	20431	3.38508	0.996754
													GOTERM_BP_ALL	GO:0021846~cell proliferation in forebrain	4	2.5	0.00308325	NFIX, NFIB, ARX, HMGA2	158	38	20431	13.6116	0.999897	0.034449	0.030705														GOTERM_BP_ALL	GO:0051148~negative regulation of muscle cell differentiation	4	5.06329	0.00253876	YY1, NFATC2, NFATC1, FOXP1	79	71	20431	14.5702	0.997161
													GOTERM_BP_ALL	GO:0007623~circadian rhythm	7	4.375	0.00310258	EGR1, ZFHX3, MTA1, BHLHE40, CLOCK, NPAS2, RELB	158	185	20431	4.89282	0.999902	0.034535	0.0307817														GOTERM_BP_ALL	GO:2001185~regulation of CD8-positive, alpha-beta T cell activation	3	3.79747	0.00261465	CBFB, RUNX3, RUNX1	79	20	20431	38.793	0.997618
													GOTERM_BP_ALL	GO:0045637~regulation of myeloid cell differentiation	8	5	0.00318292	ESRRA, MEIS1, KLF13, STAT1, ZBTB16, HMGB1, FOXO3, MEIS2	158	249	20431	4.15454	0.999923	0.0352972	0.031461														GOTERM_BP_ALL	GO:0032984~protein-containing complex disassembly	5	6.32911	0.0026767	SMARCE1, SMARCC1, SSRP1, ARID1A, ARID2	79	151	20431	8.56358	0.997937
													GOTERM_BP_ALL	GO:0061458~reproductive system development	10	6.25	0.00331588	TCF7L2, AR, SMAD4, RXRA, CHD7, GATA6, HMGA2, FOXO3, PATZ1, ZFX	158	391	20431	3.30716	0.999948	0.0364266	0.0324677														GOTERM_BP_ALL	GO:0072359~circulatory system development	12	15.1899	0.00272835	NOTCH2, RXRB, MEF2A, JUN, MEF2C, HMGA1, NFATC1, RBPJ, ARID1A, ARID2, GATAD2A, FOXP1	79	1088	20431	2.85243	0.998169
													GOTERM_BP_ALL	GO:0048545~response to steroid hormone	9	5.625	0.00331962	ESRRA, AR, RXRA, FOSB, HMGB1, FOXO3, NR3C1, RELA, FOXO1	158	319	20431	3.64825	0.999949	0.0364266	0.0324677														GOTERM_BP_ALL	GO:0031669~cellular response to nutrient levels	6	7.59494	0.00278561	JUN, MAX, SP1, TFEB, FOS, ATF3	79	252	20431	6.15763	0.998396
													GOTERM_BP_ALL	GO:0014888~striated muscle adaptation	4	2.5	0.00332154	SMAD1, AR, SMAD4, GATA6	158	39	20431	13.2626	0.999949	0.0364266	0.0324677														GOTERM_BP_ALL	GO:0071216~cellular response to biotic stimulus	7	8.86076	0.00287008	NOTCH2, CEBPB, MEF2C, NFKBIZ, ARID5A, NR1H3, IRF8	79	369	20431	4.90608	0.998681
													GOTERM_BP_ALL	GO:0006974~DNA damage response	15	9.375	0.00338155	ATF2, NFAT5, ZBTB1, HMGA2, PDS5B, HMGB1, FOXO3, FOXO1, NPAS2, MTA1, BCL6, EP400, DMAP1, CLOCK, NFRKB	158	796	20431	2.43675	0.999958	0.0368292	0.0328266														GOTERM_BP_ALL	GO:0016071~mRNA metabolic process	9	11.3924	0.0030282	ATF1, RXRB, KIN, CREB1, SP1, STAT3, NFKBIZ, NR1H3, CDC5L	79	640	20431	3.63685	0.999085
													GOTERM_BP_ALL	GO:0045765~regulation of angiogenesis	9	5.625	0.00338304	ATF2, SMAD1, STAT1, GATA6, HMGA2, TCF4, HMGB1, KLF4, RELA	158	320	20431	3.63685	0.999958	0.0368292	0.0328266														GOTERM_BP_ALL	GO:0033044~regulation of chromosome organization	6	7.59494	0.00303061	SMARCE1, YY1, SMARCC1, SMARCA5, ARID1A, ARID2	79	257	20431	6.03783	0.99909
													GOTERM_BP_ALL	GO:0010906~regulation of glucose metabolic process	6	3.75	0.00344128	TCF7L2, FOXK2, FOXK1, HMGB1, NR3C1, FOXO1	158	131	20431	5.9226	0.999964	0.0373266	0.0332699														GOTERM_BP_ALL	GO:2000144~positive regulation of DNA-templated transcription initiation	4	5.06329	0.00308034	JUN, CREB1, MITF, IKZF1	79	76	20431	13.6116	0.999189
													GOTERM_BP_ALL	GO:0045582~positive regulation of T cell differentiation	6	3.75	0.00355501	SMARCC2, BCL6, ZBTB16, ZBTB1, FOXO3, ARID1B	158	132	20431	5.87773	0.999975	0.03842	0.0342445														GOTERM_BP_ALL	GO:0060216~definitive hemopoiesis	3	3.79747	0.0031632	CBFB, SP1, RUNX1	79	22	20431	35.2664	0.999331
													GOTERM_BP_ALL	GO:0048665~neuron fate specification	4	2.5	0.0035708	SMAD4, NFIX, NFIA, NFIB	158	40	20431	12.931	0.999976	0.0384508	0.034272														GOTERM_BP_ALL	GO:0043369~CD4-positive or CD8-positive, alpha-beta T cell lineage commitment	3	3.79747	0.0031632	IRF4, STAT3, STAT6	79	22	20431	35.2664	0.999331
													GOTERM_BP_ALL	GO:1901701~cellular response to oxygen-containing compound	21	13.125	0.00359849	EGR1, SMAD4, SMAD3, STAT1, ZBTB20, HMGB1, FOXO3, NR2C2, KLF4, NR3C1, ARID1B, USF1, FOXO1, NFKB1, RELA, PHOX2B, AR, RXRA, IRF3, TEAD1, TEAD2	158	1350	20431	2.01149	0.999978	0.038609	0.034413														GOTERM_BP_ALL	GO:0030522~intracellular receptor signaling pathway	5	6.32911	0.00322263	RXRB, STAT3, IRF2, HMGA1, ARID1A	79	159	20431	8.13271	0.999417
													GOTERM_BP_ALL	GO:0010629~negative regulation of gene expression	20	12.5	0.00365602	ZHX2, SMAD3, GATA6, HMGA2, ZBTB20, YBX2, PRDM1, YBX1, HMGB1, CTCF, KLF4, SMAD5, NFKB1, RELB, RBL2, MTA1, RXRA, BCL6, CSDE1, TCF4	158	1257	20431	2.05744	0.999981	0.0390852	0.0348374														GOTERM_BP_ALL	GO:0006352~DNA-templated transcription initiation	5	6.32911	0.00322263	DR1, MAZ, NFKBIZ, SMARCA5, TBPL1	79	159	20431	8.13271	0.999417
													GOTERM_BP_ALL	GO:1903037~regulation of leukocyte cell-cell adhesion	10	6.25	0.0037246	NFAT5, SMARCC2, BCL6, ZBTB16, ZBTB1, HMGB1, FOXO3, KLF4, ARID1B, RELA	158	398	20431	3.249	0.999985	0.0396757	0.0353637														GOTERM_BP_ALL	GO:0030182~neuron differentiation	13	16.4557	0.00331583	MEF2A, TSC22D4, CEBPB, MEF2C, JUN, STAT3, IKZF1, RBPJ, RUNX3, RUNX1, FOXP1, ZEB2, CREB1	79	1284	20431	2.61843	0.99953
													GOTERM_BP_ALL	GO:0080135~regulation of cellular response to stress	12	7.5	0.00376132	SMARCC2, PRRX1, EP400, HMGA2, TERF2IP, DMAP1, HMGB1, KLF4, ARID1B, NFRKB, FOXO1, NPAS2	158	554	20431	2.80094	0.999986	0.0399237	0.0355848														GOTERM_BP_ALL	GO:0046637~regulation of alpha-beta T cell differentiation	4	5.06329	0.00343678	CBFB, NFKBIZ, RUNX3, RUNX1	79	79	20431	13.0947	0.999645
													GOTERM_BP_ALL	GO:0007610~behavior	15	9.375	0.00381811	EGR1, NFIX, CHD7, PBX3, FOXO6, NR3C1, MEIS2, ZFX, NPAS2, FOXP2, AR, MEIS1, MTA1, MAFG, FOSB	158	807	20431	2.40353	0.999988	0.0403822	0.0359935														GOTERM_BP_ALL	GO:0046635~positive regulation of alpha-beta T cell activation	4	5.06329	0.00343678	CBFB, NFKBIZ, RUNX3, RUNX1	79	79	20431	13.0947	0.999645
													GOTERM_BP_ALL	GO:1901342~regulation of vasculature development	9	5.625	0.00385376	ATF2, SMAD1, STAT1, GATA6, HMGA2, TCF4, HMGB1, KLF4, RELA	158	327	20431	3.55899	0.99999	0.0406148	0.0362008														GOTERM_BP_ALL	GO:0060562~epithelial tube morphogenesis	7	8.86076	0.00344654	NOTCH2, ZEB2, MEF2C, NFATC1, RBPJ, ARID1A, GATAD2A	79	383	20431	4.72674	0.999653
													GOTERM_BP_ALL	GO:0009791~post-embryonic development	6	3.75	0.00390408	TCF7L2, ALX4, PRDM1, KLF4, ZFX, FOXP2	158	135	20431	5.74712	0.999991	0.0409997	0.0365438														GOTERM_BP_ALL	GO:1901699~cellular response to nitrogen compound	9	11.3924	0.00361623	JUN, SMARCC1, MEF2C, MAX, SP1, STAT3, HMGA1, STAT6, FOS	79	659	20431	3.53199	0.999765
													GOTERM_BP_ALL	GO:0030324~lung development	8	5	0.00404203	CUX1, TSHZ3, NFIB, SP3, GATA6, HMGA2, HMGB1, FOXP2	158	260	20431	3.97877	0.999994	0.042299	0.0377019														GOTERM_BP_ALL	GO:0051241~negative regulation of multicellular organismal process	13	16.4557	0.00361989	CEBPB, MEF2C, CBFB, TFE3, FOXJ2, NR1H3, RBPJ, RUNX3, RUNX1, FOXP1, YY1, MAFB, REL	79	1298	20431	2.59019	0.999767
													GOTERM_BP_ALL	GO:0007167~enzyme-linked receptor protein signaling pathway	13	8.125	0.00411804	ATF2, SMAD1, TCF7L2, EGR1, SMAD4, SMAD3, SMAD9, SMAD5, FOXO1, RELA, AR, NFIA, HIVEP1	158	643	20431	2.61436	0.999995	0.0429432	0.0382761														GOTERM_BP_ALL	GO:0051146~striated muscle cell differentiation	6	7.59494	0.00368175	RXRB, MEF2A, MEF2C, NFATC2, ARID1A, FOXP1	79	269	20431	5.76848	0.999798
													GOTERM_BP_ALL	GO:0060538~skeletal muscle organ development	7	4.375	0.00420675	EGR1, NFIX, MAFF, HMG20B, MEF2D, PHOX2B, FOXP2	158	197	20431	4.59478	0.999996	0.0437149	0.0389639														GOTERM_BP_ALL	GO:0003177~pulmonary valve development	3	3.79747	0.00376079	NOTCH2, NFATC1, RBPJ	79	24	20431	32.3275	0.999832
													GOTERM_BP_ALL	GO:0030323~respiratory tube development	8	5	0.00429387	CUX1, TSHZ3, NFIB, SP3, GATA6, HMGA2, HMGB1, FOXP2	158	263	20431	3.93339	0.999997	0.0444648	0.0396323														GOTERM_BP_ALL	GO:0010611~regulation of cardiac muscle hypertrophy	4	5.06329	0.00394987	YY1, MEF2A, MEF2C, FOXP1	79	83	20431	12.4636	0.999892
													GOTERM_BP_ALL	GO:0071396~cellular response to lipid	14	8.75	0.00443525	ESRRA, STAT1, HMGB1, FOXO3, NR2C2, KLF4, NR3C1, FOXO1, NFKB1, RELA, AR, IRF3, TEAD1, TEAD2	158	734	20431	2.46641	0.999998	0.0457693	0.040795														GOTERM_BP_ALL	GO:0043011~myeloid dendritic cell differentiation	3	3.79747	0.00407774	NOTCH2, IRF4, RBPJ	79	25	20431	31.0344	0.999919
													GOTERM_BP_ALL	GO:0032870~cellular response to hormone stimulus	12	7.5	0.00447078	ESRRA, AR, RXRA, GATA6, FOSB, FOXO3, NR3C1, ARID1B, NFKB1, RELA, USF1, FOXO1	158	567	20431	2.73672	0.999998	0.0459763	0.0409795														GOTERM_BP_ALL	GO:2000514~regulation of CD4-positive, alpha-beta T cell activation	4	5.06329	0.00422295	CBFB, NFKBIZ, RUNX3, RUNX1	79	85	20431	12.1704	0.999942
													GOTERM_BP_ALL	GO:0051054~positive regulation of DNA metabolic process	9	5.625	0.00453171	SMARCC2, EP400, TERF2IP, DMAP1, HMGB1, KLF4, ARID1B, NFRKB, NPAS2	158	336	20431	3.46366	0.999999	0.0464423	0.0413949														GOTERM_BP_ALL	GO:0009987~cellular process	73	92.4051	0.00430719	ATF1, NAB2, YEATS4, IKZF1, RBPJ, BACH1, IKZF3, YY1, NFKBIZ, ARID2, MEF2A, TSC22D4, SMARCC1, MEF2C, TFE3, TFEB, ARID5A, ZDHHC13, MITF, FOS, ARID1A, RUNX3, ETV6, RUNX1, FOXP1, DNAJC2, KIN, ELF1, ZEB2, RBL1, CREB1, IRF4, ZFP42, TFEC, IRF2, TBPL1, IRF8, IRF5, ATF3, IRF9, NOTCH2, CEBPB, CBFB, MAX, MAZ, CREM, NRF1, NR2C1, RXRB, ZKSCAN3, STAT6, SMARCE1, DR1, JUN, POU2F1, JUND, STAT2, STAT3, HMGA1, SMARC…	79	16531	20431	1.14205	0.999953
													GOTERM_BP_ALL	GO:0002682~regulation of immune system process	25	15.625	0.00467426	GATA6, ZBTB1, ZBTB20, ZBTB45, PRDM1, HMGB1, FOXO3, RELA, ZBTB2, PATZ1, ESRRA, SMAD3, KLF13, SMARCC2, STAT1, TSC22D3, ZBTB16, MEIS2, ARID1B, NFKB1, MEIS1, ZEB1, BCL6, IRF3, BCL6B	158	1777	20431	1.81922	0.999999	0.0477385	0.0425502														GOTERM_BP_ALL	GO:0051093~negative regulation of developmental process	12	15.1899	0.00432729	YY1, SMARCC1, MAFB, CBFB, STAT3, FOXJ2, NFATC2, NFATC1, RBPJ, RUNX3, RUNX1, FOXP1	79	1156	20431	2.68464	0.999955
													GOTERM_BP_ALL	GO:0060415~muscle tissue morphogenesis	5	3.125	0.00474588	SMAD4, RXRA, CHD7, SHOX2, TBX20	158	88	20431	7.34717	0.999999	0.0483039	0.0430542														GOTERM_BP_ALL	GO:2000045~regulation of G1/S transition of mitotic cell cycle	5	6.32911	0.00435269	SMARCE1, SMARCC1, RBL1, ARID1A, ARID2	79	173	20431	7.47457	0.999957
													GOTERM_BP_ALL	GO:0030900~forebrain development	11	6.875	0.00481504	TCF7L2, NFIX, ZEB1, NFIB, CHD7, ARX, RAX, HMGA2, UNCX, OTP, FOXP2	158	492	20431	2.89108	0.999999	0.0488406	0.0435326														GOTERM_BP_ALL	GO:0055021~regulation of cardiac muscle tissue growth	4	5.06329	0.00436369	YY1, MEF2C, RBPJ, FOXP1	79	86	20431	12.0288	0.999958
													GOTERM_BP_ALL	GO:0048663~neuron fate commitment	5	3.125	0.00494	SMAD4, NFIX, PRRX1, NFIA, NFIB	158	89	20431	7.26461	1	0.0499377	0.0445104														GOTERM_BP_ALL	GO:0014743~regulation of muscle hypertrophy	4	5.06329	0.00436369	YY1, MEF2A, MEF2C, FOXP1	79	86	20431	12.0288	0.999958
													GOTERM_BP_ALL	GO:0043500~muscle adaptation	4	2.5	0.0049871	SMAD1, AR, SMAD4, GATA6	158	45	20431	11.4942	1	0.0500732	0.0446312														GOTERM_BP_ALL	GO:0043371~negative regulation of CD4-positive, alpha-beta T cell differentiation	3	3.79747	0.00440667	CBFB, RUNX3, RUNX1	79	26	20431	29.8408	0.999962
													GOTERM_BP_ALL	GO:1990776~response to angiotensin	4	2.5	0.0049871	SMAD3, ARID1B, NFKB1, RELA	158	45	20431	11.4942	1	0.0500732	0.0446312														GOTERM_BP_ALL	GO:0008284~positive regulation of cell population proliferation	12	15.1899	0.00444077	NOTCH2, JUN, SMARCC1, MEF2C, SP1, STAT3, MAZ, FOXJ2, NFATC2, RBPJ, ATF3, FOXP1	79	1160	20431	2.67538	0.999965
													GOTERM_BP_ALL	GO:0002087~regulation of respiratory gaseous exchange by nervous system process	3	1.875	0.00502536	TSHZ3, PBX3, PHOX2B	158	14	20431	27.7093	1	0.0501187	0.0446718														GOTERM_BP_ALL	GO:0001889~liver development	5	6.32911	0.00444239	NOTCH2, CEBPB, JUN, SP1, RUNX1	79	174	20431	7.43162	0.999965
													GOTERM_BP_ALL	GO:0014745~negative regulation of muscle adaptation	3	1.875	0.00502536	SMAD3, KLF4, FOXO1	158	14	20431	27.7093	1	0.0501187	0.0446718														GOTERM_BP_ALL	GO:0014074~response to purine-containing compound	5	6.32911	0.00444239	ATF1, CREB1, HMGA1, CREM, FOS	79	174	20431	7.43162	0.999965
													GOTERM_BP_ALL	GO:0042593~glucose homeostasis	8	5	0.00504761	TCF7L2, SMAD4, SMAD3, FOXK2, ZBTB20, FOXK1, FOXO3, FOXO1	158	271	20431	3.81727	1	0.0501722	0.0447194														GOTERM_BP_ALL	GO:0048598~embryonic morphogenesis	9	11.3924	0.00448192	NOTCH2, ZEB2, MEF2C, MAFB, POU2F1, SP1, RBPJ, ARID1A, GATAD2A	79	683	20431	3.40788	0.999968
													GOTERM_BP_ALL	GO:0022409~positive regulation of cell-cell adhesion	9	5.625	0.00511971	NFAT5, SMARCC2, BCL6, ZBTB16, ZBTB1, HMGB1, FOXO3, ARID1B, RELA	158	343	20431	3.39298	1	0.0504974	0.0450093														GOTERM_BP_ALL	GO:0006955~immune response	16	20.2532	0.00451844	NOTCH2, MEF2C, STAT2, TFE3, STAT3, ARID5A, TFEB, RBPJ, FOXP1, NFKB2, IRF4, NFKBIZ, REL, IRF8, IRF5, STAT6	79	1878	20431	2.20337	0.999971
													GOTERM_BP_ALL	GO:2000736~regulation of stem cell differentiation	5	3.125	0.00513939	MTA1, MTA2, MTA3, GATAD2B, TEAD2	158	90	20431	7.1839	1	0.0504974	0.0450093														GOTERM_BP_ALL	GO:0048729~tissue morphogenesis	9	11.3924	0.00452118	NOTCH2, ZEB2, MEF2C, NFATC1, RBPJ, ARID1A, RUNX3, RUNX1, GATAD2A	79	684	20431	3.4029	0.999971
													GOTERM_BP_ALL	GO:0010001~glial cell differentiation	8	5	0.00514829	TCF7L2, NFIX, NFIA, NFIB, NAB1, HMGA2, NR3C1, PHOX2B	158	272	20431	3.80324	1	0.0504974	0.0450093														GOTERM_BP_ALL	GO:0043068~positive regulation of programmed cell death	9	11.3924	0.00468089	NOTCH2, JUN, MEF2C, CREB1, IRF8, IRF5, RUNX3, ATF3, FOXP1	79	688	20431	3.38311	0.99998
													GOTERM_BP_ALL	GO:0033500~carbohydrate homeostasis	8	5	0.00514829	TCF7L2, SMAD4, SMAD3, FOXK2, ZBTB20, FOXK1, FOXO3, FOXO1	158	272	20431	3.80324	1	0.0504974	0.0450093														GOTERM_BP_ALL	GO:0061008~hepaticobiliary system development	5	6.32911	0.00471896	NOTCH2, CEBPB, JUN, SP1, RUNX1	79	177	20431	7.30566	0.999982
													GOTERM_BP_ALL	GO:0003205~cardiac chamber development	7	4.375	0.00520259	SMAD4, RXRA, CHD7, SHOX2, TBX20, GATA6, PRDM1	158	206	20431	4.39403	1	0.0508622	0.0453344														GOTERM_BP_ALL	GO:0048638~regulation of developmental growth	7	8.86076	0.00474084	YY1, MEF2C, CREB1, STAT3, IKZF1, RBPJ, FOXP1	79	409	20431	4.42626	0.999983
													GOTERM_BP_ALL	GO:0010720~positive regulation of cell development	12	7.5	0.00541781	SMARCC2, BCL6, CUX1, ZBTB16, SHOX2, ZBTB1, RFX3, OTP, HMGB1, FOXO3, ARID1B, RELA	158	582	20431	2.66619	1	0.052764	0.0470296														GOTERM_BP_ALL	GO:2000142~regulation of DNA-templated transcription initiation	4	5.06329	0.00480288	JUN, CREB1, MITF, IKZF1	79	89	20431	11.6234	0.999985
													GOTERM_BP_ALL	GO:2000779~regulation of double-strand break repair	6	3.75	0.00543263	SMARCC2, EP400, HMGA2, TERF2IP, DMAP1, ARID1B	158	146	20431	5.31411	1	0.052764	0.0470296														GOTERM_BP_ALL	GO:0001501~skeletal system development	8	10.1266	0.00516136	MEF2C, SP1, NAB2, ARID5A, NFATC2, RUNX3, RUNX1, FOXP1	79	553	20431	3.74134	0.999993
													GOTERM_BP_ALL	GO:0043583~ear development	8	5	0.00545963	NFIX, ZEB1, CEBPD, PRRX1, CUX1, CHD7, PRRX2, PHOX2B	158	275	20431	3.76175	1	0.0528535	0.0471093														GOTERM_BP_ALL	GO:0080135~regulation of cellular response to stress	8	10.1266	0.00521164	SMARCE1, YY1, SMARCC1, STAT3, NR1H3, YEATS4, ARID1A, ARID2	79	554	20431	3.73459	0.999994
													GOTERM_BP_ALL	GO:0043065~positive regulation of apoptotic process	13	8.125	0.00554911	ATF2, TCF7L2, EGR1, SMAD4, ZBTB16, GATA6, HMGB1, FOXO3, NR3C1, FOXO1, RXRA, BCL6, TBX20	158	668	20431	2.51651	1	0.0532486	0.0474615														GOTERM_BP_ALL	GO:0060541~respiratory system development	6	7.59494	0.00535191	CREB1, POU2F1, SP1, HMGA1, RBPJ, FOXP1	79	294	20431	5.27796	0.999996
													GOTERM_BP_ALL	GO:0021536~diencephalon development	5	3.125	0.0055542	TCF7L2, ARX, RAX, HMGA2, OTP	158	92	20431	7.02772	1	0.0532486	0.0474615														GOTERM_BP_ALL	GO:0060420~regulation of heart growth	4	5.06329	0.0054287	YY1, MEF2C, RBPJ, FOXP1	79	93	20431	11.1235	0.999996
													GOTERM_BP_ALL	GO:0007492~endoderm development	5	3.125	0.0055542	SMAD4, SMAD3, GATA6, HMGA2, BPTF	158	92	20431	7.02772	1	0.0532486	0.0474615														GOTERM_BP_ALL	GO:0048699~generation of neurons	13	16.4557	0.00559396	MEF2A, TSC22D4, CEBPB, MEF2C, JUN, STAT3, IKZF1, RBPJ, RUNX3, RUNX1, FOXP1, ZEB2, CREB1	79	1371	20431	2.45227	0.999998
													GOTERM_BP_ALL	GO:0048565~digestive tract development	6	3.75	0.00591346	TCF7L2, SMAD3, SHOX2, GATA6, ALX4, PRDM1	158	149	20431	5.20712	1	0.0565106	0.050369														GOTERM_BP_ALL	GO:0002274~myeloid leukocyte activation	5	6.32911	0.00572417	NOTCH2, JUN, IRF4, RBPJ, FOXP1	79	187	20431	6.91498	0.999998
													GOTERM_BP_ALL	GO:0035136~forelimb morphogenesis	4	2.5	0.00597772	ZBTB16, SHOX2, ALX3, ALX4	158	48	20431	10.7758	1	0.0568839	0.0507017														GOTERM_BP_ALL	GO:0003007~heart morphogenesis	6	7.59494	0.00582139	NOTCH2, JUN, MEF2C, NFATC1, RBPJ, ARID2	79	300	20431	5.17241	0.999999
													GOTERM_BP_ALL	GO:0042475~odontogenesis of dentin-containing tooth	5	3.125	0.0059908	ATF2, TCF7L2, NFIC, GATA6, FOXO1	158	94	20431	6.8782	1	0.0568839	0.0507017														GOTERM_BP_ALL	GO:1905562~regulation of vascular endothelial cell proliferation	3	3.79747	0.00584027	MEF2C, SP1, STAT3	79	30	20431	25.862	0.999999
													GOTERM_BP_ALL	GO:0045621~positive regulation of lymphocyte differentiation	6	3.75	0.00624893	SMARCC2, BCL6, ZBTB16, ZBTB1, FOXO3, ARID1B	158	151	20431	5.13815	1	0.0591459	0.0527179														GOTERM_BP_ALL	GO:0002360~T cell lineage commitment	3	3.79747	0.00584027	IRF4, STAT3, STAT6	79	30	20431	25.862	0.999999
													GOTERM_BP_ALL	GO:0035137~hindlimb morphogenesis	4	2.5	0.00633214	ZBTB16, CHD7, ALX3, ALX4	158	49	20431	10.5559	1	0.0595542	0.0530818														GOTERM_BP_ALL	GO:0030071~regulation of mitotic metaphase/anaphase transition	4	5.06329	0.00592875	SMARCE1, SMARCC1, ARID1A, ARID2	79	96	20431	10.7758	0.999999
													GOTERM_BP_ALL	GO:0003300~cardiac muscle hypertrophy	4	2.5	0.00633214	SMAD1, MEIS1, SMAD4, GATA6	158	49	20431	10.5559	1	0.0595542	0.0530818														GOTERM_BP_ALL	GO:0050896~response to stimulus	51	64.557	0.00595228	ATF1, RBPJ, BACH1, IKZF3, YY1, NFKBIZ, MEF2A, TSC22D4, SMARCC1, MEF2C, TFE3, TFEB, ARID5A, MITF, FOS, ARID1A, RUNX3, RUNX1, FOXP1, KIN, ZEB2, CREB1, IRF4, ZFP42, TFEC, IRF2, IRF8, IRF5, ATF3, NOTCH2, CEBPB, MAX, CREM, NRF1, RXRB, STAT6, JUN, JUND, STAT2, STAT3, HMGA1, SMARCA5, CDC5L, NFATC2, NR1H3, NFATC1, SSRP1, MAFA, NFKB2, SP1, REL	79	10076	20431	1.30901	0.999999
													GOTERM_BP_ALL	GO:0003012~muscle system process	8	5	0.00647858	SMAD1, AR, MEIS1, SMAD4, TSHZ3, TBX20, GATA6, SMAD5	158	284	20431	3.64254	1	0.0607392	0.054138														GOTERM_BP_ALL	GO:0002062~chondrocyte differentiation	4	5.06329	0.00610136	MEF2C, ARID5A, RUNX3, RUNX1	79	97	20431	10.6648	0.999999
													GOTERM_BP_ALL	GO:0046649~lymphocyte activation	12	7.5	0.00659631	EGR1, ATF2, SMAD3, BCL6, CHD7, SP3, ZBTB1, HMGB1, PKNOX1, PATZ1, PBX1, RELB	158	598	20431	2.59485	1	0.0612848	0.0546243														GOTERM_BP_ALL	GO:0010647~positive regulation of cell communication	17	21.519	0.00618969	NOTCH2, MEF2C, JUN, JUND, MAZ, STAT3, NR1H3, RBPJ, NR2C1, RUNX3, RUNX1, FOXP1, RXRB, ZEB2, CREB1, REL, ATF3	79	2136	20431	2.05831	0.999999
													GOTERM_BP_ALL	GO:0045444~fat cell differentiation	6	3.75	0.0065973	ATF2, TCF7L2, CEBPD, HMGA2, EBF2, KLF4	158	153	20431	5.07099	1	0.0612848	0.0546243														GOTERM_BP_ALL	GO:0023056~positive regulation of signaling	17	21.519	0.00621734	NOTCH2, MEF2C, JUN, JUND, MAZ, STAT3, NR1H3, RBPJ, NR2C1, RUNX3, RUNX1, FOXP1, RXRB, ZEB2, CREB1, REL, ATF3	79	2137	20431	2.05734	0.999999
													GOTERM_BP_ALL	GO:0009743~response to carbohydrate	7	4.375	0.00659864	EGR1, TCF7L2, SMAD4, SMAD3, ZBTB20, FOXO3, NFKB1	158	216	20431	4.19061	1	0.0612848	0.0546243														GOTERM_BP_ALL	GO:0002313~mature B cell differentiation involved in immune response	3	3.79747	0.00622768	NOTCH2, NFKBIZ, IRF8	79	31	20431	25.0278	0.999999
													GOTERM_BP_ALL	GO:0048644~muscle organ morphogenesis	5	3.125	0.00668762	SMAD4, RXRA, CHD7, SHOX2, TBX20	158	97	20431	6.66547	1	0.0619177	0.0551885														GOTERM_BP_ALL	GO:0046639~negative regulation of alpha-beta T cell differentiation	3	3.79747	0.00622768	CBFB, RUNX3, RUNX1	79	31	20431	25.0278	0.999999
													GOTERM_BP_ALL	GO:0071407~cellular response to organic cyclic compound	12	7.5	0.00675677	ESRRA, EGR1, SMAD1, AR, STAT1, SMAD9, FOXO3, KLF4, NR3C1, SMAD5, NFKB1, FOXO1	158	600	20431	2.5862	1	0.0623637	0.055586														GOTERM_BP_ALL	GO:0031667~response to nutrient levels	8	10.1266	0.00635543	ZEB2, JUN, MAX, SP1, NFKBIZ, TFEB, FOS, ATF3	79	575	20431	3.59819	1
													GOTERM_BP_ALL	GO:0043068~positive regulation of programmed cell death	13	8.125	0.00695853	ATF2, TCF7L2, EGR1, SMAD4, ZBTB16, GATA6, HMGB1, FOXO3, NR3C1, FOXO1, RXRA, BCL6, TBX20	158	688	20431	2.44336	1	0.0640271	0.0570686														GOTERM_BP_ALL	GO:1902099~regulation of metaphase/anaphase transition of cell cycle	4	5.06329	0.00645554	SMARCE1, SMARCC1, ARID1A, ARID2	79	99	20431	10.4493	1
													GOTERM_BP_ALL	GO:0007276~gamete generation	19	11.875	0.00706515	SMAD1, SMAD4, ZBTB16, FOXJ3, RFX2, HMGA2, YBX2, PRDM1, CTCF, FOXO3, NR2C2, SMAD5, ZFX, AR, BCL6, ZSCAN21, MTA2, PATZ1, CLOCK	158	1241	20431	1.97977	1	0.0648075	0.0577641														GOTERM_BP_ALL	GO:0009967~positive regulation of signal transduction	15	18.9873	0.00652292	NOTCH2, MEF2C, JUN, JUND, MAZ, STAT3, NR1H3, RBPJ, NR2C1, RUNX3, FOXP1, RXRB, ZEB2, REL, ATF3	79	1765	20431	2.19791	1
													GOTERM_BP_ALL	GO:0003206~cardiac chamber morphogenesis	6	3.75	0.00714924	SMAD4, RXRA, CHD7, SHOX2, TBX20, GATA6	158	156	20431	4.97347	1	0.0653771	0.0582718														GOTERM_BP_ALL	GO:0050776~regulation of immune response	11	13.9241	0.0065256	MEF2C, ELF1, IRF4, STAT2, NFKBIZ, IRF2, ARID5A, NFATC2, NR1H3, STAT6, FOXP1	79	1051	20431	2.70678	1
													GOTERM_BP_ALL	GO:0050673~epithelial cell proliferation	7	4.375	0.00734024	TCF7L2, AR, ZEB1, HMGB1, MTA3, PHOX2B, FOXP2	158	221	20431	4.0958	1	0.0669177	0.0596451														GOTERM_BP_ALL	GO:0051716~cellular response to stimulus	40	50.6329	0.00656857	ATF1, NOTCH2, CEBPB, MAX, RBPJ, BACH1, RXRB, YY1, NFKBIZ, STAT6, MEF2A, JUN, SMARCC1, MEF2C, JUND, STAT2, STAT3, HMGA1, SMARCA5, ARID5A, TFEB, CDC5L, NFATC2, NR1H3, NFATC1, MITF, FOS, SSRP1, ARID1A, FOXP1, NFKB2, KIN, CREB1, SP1, IRF2, TFEC, REL, IRF8, IRF5, ATF3	79	7293	20431	1.41846	1
													GOTERM_BP_ALL	GO:0044065~regulation of respiratory system process	3	1.875	0.00739793	TSHZ3, PBX3, PHOX2B	158	17	20431	22.8194	1	0.0670324	0.0597473														GOTERM_BP_ALL	GO:0042981~regulation of apoptotic process	15	18.9873	0.00674947	NOTCH2, CEBPB, MEF2C, JUN, MAZ, YEATS4, MITF, RUNX3, IKZF3, FOXP1, ZEB2, CREB1, IRF8, IRF5, ATF3	79	1772	20431	2.18922	1
													GOTERM_BP_ALL	GO:0010458~exit from mitosis	3	1.875	0.00739793	NFIX, NFIA, NFIB	158	17	20431	22.8194	1	0.0670324	0.0597473														GOTERM_BP_ALL	GO:0007179~transforming growth factor beta receptor signaling pathway	4	5.06329	0.00700941	JUN, CREB1, STAT3, FOS	79	102	20431	10.142	1
													GOTERM_BP_ALL	GO:0046661~male sex differentiation	7	4.375	0.00747539	AR, SMAD4, GATA6, HMGA2, SMAD9, PATZ1, SMAD5	158	222	20431	4.07735	1	0.0675285	0.0601894														GOTERM_BP_ALL	GO:0001773~myeloid dendritic cell activation	3	3.79747	0.00703668	NOTCH2, IRF4, RBPJ	79	33	20431	23.5109	1
													GOTERM_BP_ALL	GO:0030522~intracellular receptor signaling pathway	6	3.75	0.00775019	ESRRA, AR, RXRA, IRF3, NR3C1, RELA	158	159	20431	4.87963	1	0.0695878	0.0620249														GOTERM_BP_ALL	GO:0141091~transforming growth factor beta receptor superfamily signaling pathway	5	6.32911	0.00723228	NOTCH2, JUN, CREB1, STAT3, FOS	79	200	20431	6.46551	1
													GOTERM_BP_ALL	GO:0006352~DNA-templated transcription initiation	6	3.75	0.00775019	EGR1, ATF2, TBP, UBTF, TTF1, NR3C1	158	159	20431	4.87963	1	0.0695878	0.0620249														GOTERM_BP_ALL	GO:0051216~cartilage development	5	6.32911	0.00761413	MEF2C, ARID5A, NFATC2, RUNX3, RUNX1	79	203	20431	6.36996	1
													GOTERM_BP_ALL	GO:0055017~cardiac muscle tissue growth	4	2.5	0.00787373	SMAD1, MEIS1, RXRA, GATA6	158	53	20431	9.75925	1	0.0704841	0.0628238														GOTERM_BP_ALL	GO:0030855~epithelial cell differentiation	9	11.3924	0.00763844	NOTCH2, CEBPB, JUN, MEF2C, CREB1, MAFB, NFKBIZ, RBPJ, FOXP1	79	748	20431	3.11174	1
													GOTERM_BP_ALL	GO:0035051~cardiocyte differentiation	6	3.75	0.00790609	MEIS1, SMAD4, RXRA, SHOX2, GATA6, CTCF	158	160	20431	4.84913	1	0.0705613	0.0628926														GOTERM_BP_ALL	GO:0002695~negative regulation of leukocyte activation	5	6.32911	0.00774431	CEBPB, CBFB, NR1H3, RUNX3, RUNX1	79	204	20431	6.33873	1
													GOTERM_BP_ALL	GO:0007179~transforming growth factor beta receptor signaling pathway	5	3.125	0.00796466	SMAD1, SMAD4, SMAD3, SMAD9, SMAD5	158	102	20431	6.33873	1	0.0708711	0.0631688														GOTERM_BP_ALL	GO:1902806~regulation of cell cycle G1/S phase transition	5	6.32911	0.00787595	SMARCE1, SMARCC1, RBL1, ARID1A, ARID2	79	205	20431	6.30781	1
													GOTERM_BP_ALL	GO:2000288~positive regulation of myoblast proliferation	3	1.875	0.00828095	ATF2, GATA6, MEIS2	158	18	20431	21.5517	1	0.072487	0.064609														GOTERM_BP_ALL	GO:0003205~cardiac chamber development	5	6.32911	0.00800905	NOTCH2, MEF2C, NFATC1, RBPJ, ARID1A	79	206	20431	6.27719	1
													GOTERM_BP_ALL	GO:0038066~p38MAPK cascade	3	1.875	0.00828095	ATF2, ATF7, NR2C2	158	18	20431	21.5517	1	0.072487	0.064609														GOTERM_BP_ALL	GO:0043067~regulation of programmed cell death	15	18.9873	0.00847972	NOTCH2, CEBPB, MEF2C, JUN, MAZ, YEATS4, MITF, RUNX3, IKZF3, FOXP1, ZEB2, CREB1, IRF8, IRF5, ATF3	79	1820	20431	2.13149	1
													GOTERM_BP_ALL	GO:0021781~glial cell fate commitment	3	1.875	0.00828095	NFIX, NFIA, NFIB	158	18	20431	21.5517	1	0.072487	0.064609														GOTERM_BP_ALL	GO:0071222~cellular response to lipopolysaccharide	6	7.59494	0.0087187	CEBPB, MEF2C, NFKBIZ, ARID5A, NR1H3, IRF8	79	331	20431	4.68798	1
													GOTERM_BP_ALL	GO:0021772~olfactory bulb development	4	2.5	0.00829059	NFIX, CHD7, ARX, UNCX	158	54	20431	9.57853	1	0.072487	0.064609														GOTERM_BP_ALL	GO:0033045~regulation of sister chromatid segregation	4	5.06329	0.0090554	SMARCE1, SMARCC1, ARID1A, ARID2	79	112	20431	9.23644	1
													GOTERM_BP_ALL	GO:0045663~positive regulation of myoblast differentiation	4	2.5	0.00829059	ZFHX3, SMARCC2, NR2C2, ARID1B	158	54	20431	9.57853	1	0.072487	0.064609														GOTERM_BP_ALL	GO:0043368~positive T cell selection	3	3.79747	0.00925437	IRF4, STAT3, STAT6	79	38	20431	20.4174	1
													GOTERM_BP_ALL	GO:1902107~positive regulation of leukocyte differentiation	7	4.375	0.00831698	SMARCC2, BCL6, ZBTB16, ZBTB1, HMGB1, FOXO3, ARID1B	158	227	20431	3.98754	1	0.072487	0.064609														GOTERM_BP_ALL	GO:0051150~regulation of smooth muscle cell differentiation	3	3.79747	0.00925437	NOTCH2, NFATC2, NFATC1	79	38	20431	20.4174	1
													GOTERM_BP_ALL	GO:1903708~positive regulation of hemopoiesis	7	4.375	0.00831698	SMARCC2, BCL6, ZBTB16, ZBTB1, HMGB1, FOXO3, ARID1B	158	227	20431	3.98754	1	0.072487	0.064609														GOTERM_BP_ALL	GO:0071219~cellular response to molecule of bacterial origin	6	7.59494	0.00971876	CEBPB, MEF2C, NFKBIZ, ARID5A, NR1H3, IRF8	79	340	20431	4.56389	1
													GOTERM_BP_ALL	GO:0040008~regulation of growth	13	8.125	0.00836696	TCF7L2, SMAD4, SMAD3, ARX, CHD7, GATA6, HMGA2, FOXK1, NR3C1, AR, BCL6, TBX20, TEAD1	158	705	20431	2.38444	1	0.0726559	0.0647596														GOTERM_BP_ALL	GO:0060487~lung epithelial cell differentiation	3	3.79747	0.00973065	CREB1, RBPJ, FOXP1	79	39	20431	19.8939	1
													GOTERM_BP_ALL	GO:0045785~positive regulation of cell adhesion	11	6.875	0.00838526	NFAT5, ZFHX3, SMAD3, SMARCC2, BCL6, ZBTB16, ZBTB1, HMGB1, FOXO3, ARID1B, RELA	158	534	20431	2.66369	1	0.0726559	0.0647596														GOTERM_BP_ALL	GO:0060479~lung cell differentiation	3	3.79747	0.00973065	CREB1, RBPJ, FOXP1	79	39	20431	19.8939	1
													GOTERM_BP_ALL	GO:0043434~response to peptide hormone	10	6.25	0.00859296	EGR1, RXRA, SMAD3, STAT1, TCF12, ARID1B, NFKB1, RELA, USF1, FOXO1	158	454	20431	2.84824	1	0.0742392	0.0661708														GOTERM_BP_ALL	GO:2000515~negative regulation of CD4-positive, alpha-beta T cell activation	3	3.79747	0.00973065	CBFB, RUNX3, RUNX1	79	39	20431	19.8939	1
													GOTERM_BP_ALL	GO:0060021~roof of mouth development	5	3.125	0.00880274	SMAD4, PRRX1, CHD7, ALX4, ALX1	158	105	20431	6.15763	1	0.0757919	0.0675548														GOTERM_BP_ALL	GO:0007178~cell surface receptor protein serine/threonine kinase signaling pathway	5	6.32911	0.00987579	NOTCH2, JUN, CREB1, STAT3, FOS	79	219	20431	5.90457	1
													GOTERM_BP_ALL	GO:0045667~regulation of osteoblast differentiation	6	3.75	0.00882369	ESRRA, SMAD1, SMAD3, ZHX3, CEBPD, SMAD5	158	164	20431	4.73086	1	0.0757919	0.0675548														GOTERM_BP_ALL	GO:0048871~multicellular organismal-level homeostasis	9	11.3924	0.0102077	ATF1, ZEB2, MEF2C, CREB1, SP1, STAT3, NFKBIZ, HMGA1, IKZF1	79	787	20431	2.95754	1
													GOTERM_BP_ALL	GO:0055123~digestive system development	6	3.75	0.00897768	TCF7L2, SMAD3, SHOX2, GATA6, ALX4, PRDM1	158	165	20431	4.70219	1	0.0768924	0.0685357														GOTERM_BP_ALL	GO:0012501~programmed cell death	11	13.9241	0.0102405	NOTCH2, MEF2A, CEBPB, JUN, MEF2C, MAX, NFKBIZ, HMGA1, MITF, ETV6, GATAD2A	79	1124	20431	2.53098	1
													GOTERM_BP_ALL	GO:0010717~regulation of epithelial to mesenchymal transition	5	3.125	0.00909441	TCF7L2, SMAD4, SMAD3, TBX20, ALX1	158	106	20431	6.09953	1	0.0776683	0.0692273														GOTERM_BP_ALL	GO:0008219~cell death	11	13.9241	0.0103007	NOTCH2, MEF2A, CEBPB, JUN, MEF2C, MAX, NFKBIZ, HMGA1, MITF, ETV6, GATAD2A	79	1125	20431	2.52873	1
													GOTERM_BP_ALL	GO:0060428~lung epithelium development	4	2.5	0.00916267	NFIB, GATA6, HMGA2, FOXP2	158	56	20431	9.23644	1	0.0780271	0.069547														GOTERM_BP_ALL	GO:0048562~embryonic organ morphogenesis	6	7.59494	0.0105494	NOTCH2, MEF2C, MAFB, SP1, RBPJ, ARID1A	79	347	20431	4.47182	1
													GOTERM_BP_ALL	GO:0021988~olfactory lobe development	4	2.5	0.00961805	NFIX, CHD7, ARX, UNCX	158	57	20431	9.07439	1	0.0814383	0.0725875														GOTERM_BP_ALL	GO:0050866~negative regulation of cell activation	5	6.32911	0.010663	CEBPB, CBFB, NR1H3, RUNX3, RUNX1	79	224	20431	5.77277	1
													GOTERM_BP_ALL	GO:0032330~regulation of chondrocyte differentiation	4	2.5	0.00961805	SMAD3, ZBTB16, SHOX2, RELA	158	57	20431	9.07439	1	0.0814383	0.0725875														GOTERM_BP_ALL	GO:1901654~response to ketone	6	7.59494	0.0106719	CREB1, SP1, NR1H3, CDC5L, FOS, FOXP1	79	348	20431	4.45897	1
													GOTERM_BP_ALL	GO:0045913~positive regulation of carbohydrate metabolic process	5	3.125	0.00969649	TCF7L2, ZBTB20, HMGB1, NFKB1, FOXO1	158	108	20431	5.98658	1	0.0818692	0.0729716														GOTERM_BP_ALL	GO:0001892~embryonic placenta development	4	5.06329	0.0106746	CEBPB, SP1, TFEB, RBPJ	79	119	20431	8.69312	1
													GOTERM_BP_ALL	GO:0080134~regulation of response to stress	21	13.125	0.00977145	SMAD3, SMARCC2, PRRX1, STAT1, GATA6, HMGA2, ARNT, HMGB1, KLF4, ARID1B, FOXO1, NFKB1, RELA, NPAS2, IRF3, BCL6, EP400, TERF2IP, DMAP1, CLOCK, NFRKB	158	1481	20431	1.83357	1	0.0822685	0.0733274														GOTERM_BP_ALL	GO:0032609~type II interferon production	3	3.79747	0.0107153	NFKBIZ, IRF8, RUNX3	79	41	20431	18.9234	1
													GOTERM_BP_ALL	GO:0060419~heart growth	4	2.5	0.0100864	SMAD1, MEIS1, RXRA, GATA6	158	58	20431	8.91794	1	0.0846803	0.0754772														GOTERM_BP_ALL	GO:0045672~positive regulation of osteoclast differentiation	3	3.79747	0.0107153	NOTCH2, CREB1, FOS	79	41	20431	18.9234	1
													GOTERM_BP_ALL	GO:0050680~negative regulation of epithelial cell proliferation	6	3.75	0.0101755	ATF2, AR, ZEB1, NFIB, STAT1, PHOX2B	158	170	20431	4.56389	1	0.0851879	0.0759296														GOTERM_BP_ALL	GO:0035239~tube morphogenesis	9	11.3924	0.01073	NOTCH2, ZEB2, JUN, MEF2C, NFATC1, RBPJ, ARID1A, ARID2, GATAD2A	79	794	20431	2.93146	1
													GOTERM_BP_ALL	GO:0098586~cellular response to virus	4	2.5	0.0105679	ATF2, SMAD3, IRF3, NFKB1	158	59	20431	8.76679	1	0.0879766	0.0784152														GOTERM_BP_ALL	GO:0002252~immune effector process	8	10.1266	0.0107472	NOTCH2, CEBPB, IRF4, STAT3, NFKBIZ, IRF8, STAT6, FOXP1	79	636	20431	3.25308	1
													GOTERM_BP_ALL	GO:0032731~positive regulation of interleukin-1 beta production	4	2.5	0.0105679	EGR1, SMAD3, HMGB1, RELA	158	59	20431	8.76679	1	0.0879766	0.0784152														GOTERM_BP_ALL	GO:0006974~DNA damage response	9	11.3924	0.0108828	YY1, KIN, HMGA1, SMARCA5, NFATC2, CDC5L, SSRP1, BACH1, FOXP1	79	796	20431	2.9241	1
													GOTERM_BP_ALL	GO:0009749~response to glucose	6	3.75	0.0109121	EGR1, TCF7L2, SMAD4, SMAD3, ZBTB20, FOXO3	158	173	20431	4.48474	1	0.0905184	0.0806808														GOTERM_BP_ALL	GO:0042692~muscle cell differentiation	6	7.59494	0.0111717	RXRB, MEF2A, MEF2C, NFATC2, ARID1A, FOXP1	79	352	20431	4.4083	1
													GOTERM_BP_ALL	GO:0007565~female pregnancy	7	4.375	0.0109341	TEAD4, AR, RXRA, SP3, FOSB, PRDM1, JUNB	158	241	20431	3.7559	1	0.0905184	0.0806808														GOTERM_BP_ALL	GO:1905314~semi-lunar valve development	3	3.79747	0.0112234	NOTCH2, NFATC1, RBPJ	79	42	20431	18.4729	1
													GOTERM_BP_ALL	GO:0002009~morphogenesis of an epithelium	11	6.875	0.011058	AR, SMAD4, SMAD3, TBX20, HMGA2, ALX1, KLF4, NR3C1, TEAD1, PBX1, TEAD2	158	557	20431	2.5537	1	0.09129	0.0813685														GOTERM_BP_ALL	GO:0060674~placenta blood vessel development	3	3.79747	0.0112234	NOTCH2, RBPJ, ARID1A	79	42	20431	18.4729	1
													GOTERM_BP_ALL	GO:0001889~liver development	6	3.75	0.0111672	ATF2, SMAD3, SP3, GATA6, ATF7, RELA	158	174	20431	4.45897	1	0.0919358	0.0819441														GOTERM_BP_ALL	GO:0007167~enzyme-linked receptor protein signaling pathway	8	10.1266	0.011365	NOTCH2, JUN, SMARCC1, CREB1, STAT3, HMGA1, STAT6, FOS	79	643	20431	3.21767	1
													GOTERM_BP_ALL	GO:0048839~inner ear development	7	4.375	0.0113479	ZEB1, CEBPD, PRRX1, CUX1, CHD7, PRRX2, PHOX2B	158	243	20431	3.72498	1	0.0931659	0.0830405														GOTERM_BP_ALL	GO:0001944~vasculature development	8	10.1266	0.0116375	NOTCH2, JUN, MEF2C, NFATC1, RBPJ, ARID1A, ARID2, GATAD2A	79	646	20431	3.20273	1
													GOTERM_BP_ALL	GO:0033554~cellular response to stress	23	14.375	0.0115278	ATF2, TCF7L2, NFAT5, GATA6, ZBTB1, HMGA2, ARNT, PDS5B, HMGB1, FOXO3, KLF4, FOXO1, NFKB1, RELA, NPAS2, RELB, MTA1, BCL6, CREB3L2, EP400, DMAP1, CLOCK, NFRKB	158	1709	20431	1.74028	1	0.0943821	0.0841246														GOTERM_BP_ALL	GO:0006275~regulation of DNA replication	4	5.06329	0.0116703	ATF1, YY1, JUN, SMARCA5	79	123	20431	8.41041	1
													GOTERM_BP_ALL	GO:0016525~negative regulation of angiogenesis	5	3.125	0.0116563	ATF2, STAT1, TCF4, KLF4, RELA	158	114	20431	5.6715	1	0.0951719	0.0848285														GOTERM_BP_ALL	GO:0046634~regulation of alpha-beta T cell activation	4	5.06329	0.0124511	CBFB, NFKBIZ, RUNX3, RUNX1	79	126	20431	8.21017	1
													GOTERM_BP_ALL	GO:0061008~hepaticobiliary system development	6	3.75	0.0119622	ATF2, SMAD3, SP3, GATA6, ATF7, RELA	158	177	20431	4.38339	1	0.0974022	0.0868164														GOTERM_BP_ALL	GO:0046620~regulation of organ growth	4	5.06329	0.0124511	YY1, MEF2C, RBPJ, FOXP1	79	126	20431	8.21017	1
													GOTERM_BP_ALL	GO:2000181~negative regulation of blood vessel morphogenesis	5	3.125	0.012362	ATF2, STAT1, TCF4, KLF4, RELA	158	116	20431	5.57371	1	0.100382	0.0894727														GOTERM_BP_ALL	GO:0050853~B cell receptor signaling pathway	3	3.79747	0.0128103	MEF2C, NFKBIZ, NFATC2	79	45	20431	17.2414	1
													GOTERM_BP_ALL	GO:0050863~regulation of T cell activation	9	5.625	0.0124997	ZEB1, SMARCC2, BCL6, ZBTB16, ZBTB1, HMGB1, PRDM1, FOXO3, ARID1B	158	401	20431	2.90222	1	0.100993	0.0900166														GOTERM_BP_ALL	GO:0032526~response to retinoic acid	4	5.06329	0.0132613	RXRB, MEF2C, CREB1, RUNX1	79	129	20431	8.01923	1
													GOTERM_BP_ALL	GO:0009746~response to hexose	6	3.75	0.0125051	EGR1, TCF7L2, SMAD4, SMAD3, ZBTB20, FOXO3	158	179	20431	4.33442	1	0.100993	0.0900166														GOTERM_BP_ALL	GO:0002250~adaptive immune response	8	10.1266	0.0132726	MEF2C, IRF4, STAT3, TFE3, NFKBIZ, TFEB, STAT6, NFKB2	79	663	20431	3.12061	1
													GOTERM_BP_ALL	GO:1901343~negative regulation of vasculature development	5	3.125	0.0127249	ATF2, STAT1, TCF4, KLF4, RELA	158	117	20431	5.52607	1	0.102432	0.0912995														GOTERM_BP_ALL	GO:1902106~negative regulation of leukocyte differentiation	4	5.06329	0.0135379	MAFB, CBFB, RUNX3, RUNX1	79	130	20431	7.95755	1
													GOTERM_BP_ALL	GO:0030856~regulation of epithelial cell differentiation	6	3.75	0.0127523	ZEB1, STAT1, MAFG, MAFF, RFX3, VEZF1	158	180	20431	4.31034	1	0.102432	0.0912995														GOTERM_BP_ALL	GO:0006281~DNA repair	7	8.86076	0.0136395	YY1, KIN, HMGA1, SMARCA5, CDC5L, SSRP1, BACH1	79	513	20431	3.52893	1
													GOTERM_BP_ALL	GO:0030855~epithelial cell differentiation	13	8.125	0.0129349	SMAD4, SMAD3, ARX, GATA6, RFX3, VEZF1, OTP, PRDM1, KLF4, AR, RXRA, CUX1, NFIB	158	748	20431	2.24737	1	0.103619	0.0923575														GOTERM_BP_ALL	GO:0043065~positive regulation of apoptotic process	8	10.1266	0.0137837	NOTCH2, JUN, MEF2C, CREB1, IRF8, IRF5, RUNX3, ATF3	79	668	20431	3.09725	1
													GOTERM_BP_ALL	GO:0030178~negative regulation of Wnt signaling pathway	6	3.75	0.0130787	EGR1, TCF7L2, SMAD4, HMGA2, FOXO3, FOXO1	158	181	20431	4.28652	1	0.104335	0.0929959														GOTERM_BP_ALL	GO:0048534~hematopoietic or lymphoid organ development	4	5.06329	0.0143874	MAFB, NFKBIZ, IKZF1, NFKB2	79	133	20431	7.77805	1
													GOTERM_BP_ALL	GO:0060349~bone morphogenesis	5	3.125	0.0130946	ATF2, NFIX, NAB1, SHOX2, MEF2D	158	118	20431	5.47924	1	0.104335	0.0929959														GOTERM_BP_ALL	GO:0048066~developmental pigmentation	3	3.79747	0.014489	ZEB2, MEF2C, MITF	79	48	20431	16.1638	1
													GOTERM_BP_ALL	GO:0046622~positive regulation of organ growth	4	2.5	0.0131731	ARX, TBX20, GATA6, NR3C1	158	64	20431	8.08188	1	0.10468	0.0933033														GOTERM_BP_ALL	GO:0120163~negative regulation of cold-induced thermogenesis	3	3.79747	0.014489	TFE3, NR1H3, RBPJ	79	48	20431	16.1638	1
													GOTERM_BP_ALL	GO:0032332~positive regulation of chondrocyte differentiation	3	1.875	0.0133542	SMAD3, ZBTB16, RELA	158	23	20431	16.8665	1	0.104997	0.0935854														GOTERM_BP_ALL	GO:0014855~striated muscle cell proliferation	3	3.79747	0.014489	RXRB, FOS, ARID2	79	48	20431	16.1638	1
													GOTERM_BP_ALL	GO:0003299~muscle hypertrophy in response to stress	3	1.875	0.0133542	SMAD1, SMAD4, GATA6	158	23	20431	16.8665	1	0.104997	0.0935854														GOTERM_BP_ALL	GO:0045740~positive regulation of DNA replication	3	3.79747	0.014489	ATF1, JUN, SMARCA5	79	48	20431	16.1638	1
													GOTERM_BP_ALL	GO:0014887~cardiac muscle adaptation	3	1.875	0.0133542	SMAD1, SMAD4, GATA6	158	23	20431	16.8665	1	0.104997	0.0935854														GOTERM_BP_ALL	GO:1903707~negative regulation of hemopoiesis	4	5.06329	0.0152667	MAFB, CBFB, RUNX3, RUNX1	79	136	20431	7.60648	1
													GOTERM_BP_ALL	GO:0014898~cardiac muscle hypertrophy in response to stress	3	1.875	0.0133542	SMAD1, SMAD4, GATA6	158	23	20431	16.8665	1	0.104997	0.0935854														GOTERM_BP_ALL	GO:0032868~response to insulin	5	6.32911	0.015822	SMARCC1, MAX, SP1, HMGA1, FOS	79	252	20431	5.13135	1
													GOTERM_BP_ALL	GO:0021510~spinal cord development	5	3.125	0.013471	NFIX, TBX20, PBX3, UNCX, PHOX2A	158	119	20431	5.4332	1	0.105635	0.0941546														GOTERM_BP_ALL	GO:0051983~regulation of chromosome segregation	4	5.06329	0.0158694	SMARCE1, SMARCC1, ARID1A, ARID2	79	138	20431	7.49624	1
													GOTERM_BP_ALL	GO:0010817~regulation of hormone levels	12	7.5	0.0140027	EGR1, TCF7L2, SMAD4, CHD7, HMGA2, ARNT, RFX3, NR3C1, HMGN3, CLOCK, NFKB1, FOXO1	158	666	20431	2.32991	1	0.109331	0.0974484														GOTERM_BP_ALL	GO:0046636~negative regulation of alpha-beta T cell activation	3	3.79747	0.0162572	CBFB, RUNX3, RUNX1	79	51	20431	15.213	1
													GOTERM_BP_ALL	GO:0051384~response to glucocorticoid	6	3.75	0.0140158	RXRA, FOSB, HMGB1, FOXO3, NR3C1, FOXO1	158	184	20431	4.21663	1	0.109331	0.0974484														GOTERM_BP_ALL	GO:0006310~DNA recombination	5	6.32911	0.0164532	YY1, KIN, NFKBIZ, STAT6, FOXP1	79	255	20431	5.07099	1
													GOTERM_BP_ALL	GO:0048762~mesenchymal cell differentiation	6	3.75	0.01422	SMAD4, STAT1, TBX20, HMGA2, ALX1, PHOX2B	158	185	20431	4.19384	1	0.110245	0.0982636														GOTERM_BP_ALL	GO:0050868~negative regulation of T cell activation	4	5.06329	0.0167984	CEBPB, CBFB, RUNX3, RUNX1	79	141	20431	7.33674	1
													GOTERM_BP_ALL	GO:0090287~regulation of cellular response to growth factor stimulus	8	5	0.0142343	TCF7L2, SMAD4, SMAD3, ZEB1, TBX20, GATA6, TCF4, ZDHHC17	158	331	20431	3.12532	1	0.110245	0.0982636														GOTERM_BP_ALL	GO:0048771~tissue remodeling	4	5.06329	0.0167984	NOTCH2, MEF2C, MITF, RBPJ	79	141	20431	7.33674	1
													GOTERM_BP_ALL	GO:0071322~cellular response to carbohydrate stimulus	5	3.125	0.0142443	SMAD4, SMAD3, ZBTB20, FOXO3, NFKB1	158	121	20431	5.34339	1	0.110245	0.0982636														GOTERM_BP_ALL	GO:0060043~regulation of cardiac muscle cell proliferation	3	3.79747	0.0168661	MEF2C, RBPJ, FOXP1	79	52	20431	14.9204	1
													GOTERM_BP_ALL	GO:2000291~regulation of myoblast proliferation	3	1.875	0.0144955	ATF2, GATA6, MEIS2	158	24	20431	16.1638	1	0.111368	0.0992647														GOTERM_BP_ALL	GO:1902459~positive regulation of stem cell population maintenance	3	3.79747	0.0168661	SMARCE1, SMARCC1, ARID1A	79	52	20431	14.9204	1
													GOTERM_BP_ALL	GO:0048339~paraxial mesoderm development	3	1.875	0.0144955	SMAD3, TEAD1, TEAD2	158	24	20431	16.1638	1	0.111368	0.0992647														GOTERM_BP_ALL	GO:0032479~regulation of type I interferon production	4	5.06329	0.0171147	YY1, REL, IRF8, IRF5	79	142	20431	7.28508	1
													GOTERM_BP_ALL	GO:0062012~regulation of small molecule metabolic process	9	5.625	0.0145019	EGR1, TCF7L2, FOXK2, ZBTB20, FOXK1, HMGB1, NR3C1, NFKB1, FOXO1	158	412	20431	2.82474	1	0.111368	0.0992647														GOTERM_BP_ALL	GO:0031347~regulation of defense response	9	11.3924	0.0173204	CEBPB, MEF2C, IRF4, STAT2, STAT3, NFKBIZ, IRF2, NR1H3, FOXP1	79	866	20431	2.68774	1
													GOTERM_BP_ALL	GO:0001775~cell activation	14	8.75	0.0147002	ATF2, EGR1, SMAD4, SMAD3, CHD7, ZBTB1, HMGB1, PBX1, RELB, BCL6, SP3, TCF4, PKNOX1, PATZ1	158	854	20431	2.11984	1	0.1126	0.100363														GOTERM_BP_ALL	GO:0030324~lung development	5	6.32911	0.0175399	CREB1, SP1, HMGA1, RBPJ, FOXP1	79	260	20431	4.97347	1
													GOTERM_BP_ALL	GO:0090596~sensory organ morphogenesis	8	5	0.0148884	MEIS1, ZHX2, ZEB1, PRRX1, CHD7, PRRX2, SP3, PRDM1	158	334	20431	3.09725	1	0.113749	0.101386														GOTERM_BP_ALL	GO:0040008~regulation of growth	8	10.1266	0.0180149	YY1, DNAJC2, MEF2C, CREB1, STAT3, IKZF1, RBPJ, FOXP1	79	705	20431	2.9347	1
													GOTERM_BP_ALL	GO:0055007~cardiac muscle cell differentiation	5	3.125	0.0150453	MEIS1, RXRA, SHOX2, GATA6, CTCF	158	123	20431	5.25651	1	0.114653	0.102192														GOTERM_BP_ALL	GO:0030323~respiratory tube development	5	6.32911	0.018213	CREB1, SP1, HMGA1, RBPJ, FOXP1	79	263	20431	4.91673	1
													GOTERM_BP_ALL	GO:0042063~gliogenesis	8	5	0.0153362	TCF7L2, NFIX, NFIA, NFIB, NAB1, HMGA2, NR3C1, PHOX2B	158	336	20431	3.07881	1	0.116395	0.103745														GOTERM_BP_ALL	GO:0045581~negative regulation of T cell differentiation	3	3.79747	0.0187503	CBFB, RUNX3, RUNX1	79	55	20431	14.1066	1
													GOTERM_BP_ALL	GO:0009058~biosynthetic process	47	29.375	0.0153523	ATF2, NFAT5, NFIX, CEBPD, CHD7, GATA6, ZBTB1, YBX1, CTCF, PRDM1, AEBP1, HMGB1, NR3C1, FOXO3, TTF1, FOXO1, RELA, RXRA, UBTF, HMGN3, JUNB, TEAD2, TEAD4, EGR1, SMAD1, SMAD4, KLF13, TBP, SMARCC2, STAT1, TCF12, RFX3, KLF4, ZDHHC17, PBX1, FOXP2, NFKB1, DRAP1, AR, DNAJC1, TFDP1, TFCP2, BCL6, NFIA, IRF3, NFIB, FOSB	158	4434	20431	1.37068	1	0.116395	0.103745														GOTERM_BP_ALL	GO:0045058~T cell selection	3	3.79747	0.0187503	IRF4, STAT3, STAT6	79	55	20431	14.1066	1
													GOTERM_BP_ALL	GO:0009755~hormone-mediated signaling pathway	5	3.125	0.0154562	ESRRA, AR, RXRA, NR3C1, RELA	158	124	20431	5.21412	1	0.116885	0.104182														GOTERM_BP_ALL	GO:0060428~lung epithelium development	3	3.79747	0.0193973	CREB1, RBPJ, FOXP1	79	56	20431	13.8547	1
													GOTERM_BP_ALL	GO:0003170~heart valve development	4	2.5	0.0154979	SMAD4, SHOX2, TBX20, PRDM1	158	68	20431	7.60648	1	0.116903	0.104198														GOTERM_BP_ALL	GO:0003179~heart valve morphogenesis	3	3.79747	0.0193973	NOTCH2, MEF2C, NFATC1	79	56	20431	13.8547	1
													GOTERM_BP_ALL	GO:0048511~rhythmic process	8	5	0.0155637	EGR1, ZFHX3, MTA1, BHLHE40, FOXO3, CLOCK, NPAS2, RELB	158	337	20431	3.06968	1	0.117102	0.104375														GOTERM_BP_ALL	GO:0002702~positive regulation of production of molecular mediator of immune response	4	5.06329	0.0201117	ARID5A, IRF5, STAT6, FOXP1	79	151	20431	6.85087	1
													GOTERM_BP_ALL	GO:0050870~positive regulation of T cell activation	7	4.375	0.0156592	SMARCC2, BCL6, ZBTB16, ZBTB1, HMGB1, FOXO3, ARID1B	158	261	20431	3.46809	1	0.117363	0.104608														GOTERM_BP_ALL	GO:0002460~adaptive immune response based on somatic recombination of immune receptors built from immunoglobulin superfamily domains	6	7.59494	0.0203032	MEF2C, IRF4, STAT3, NFKBIZ, STAT6, NFKB2	79	410	20431	3.78469	1
													GOTERM_BP_ALL	GO:1903672~positive regulation of sprouting angiogenesis	3	1.875	0.0156773	SMAD1, HMGB1, KLF4	158	25	20431	15.5172	1	0.117363	0.104608														GOTERM_BP_ALL	GO:0007259~cell surface receptor signaling pathway via JAK-STAT	3	3.79747	0.020719	STAT2, STAT3, STAT6	79	58	20431	13.3769	1
													GOTERM_BP_ALL	GO:0034284~response to monosaccharide	6	3.75	0.015817	EGR1, TCF7L2, SMAD4, SMAD3, ZBTB20, FOXO3	158	190	20431	4.08348	1	0.118111	0.105275														GOTERM_BP_ALL	GO:0007166~cell surface receptor signaling pathway	15	18.9873	0.0209311	NOTCH2, SMARCC1, MEF2C, JUN, STAT2, STAT3, HMGA1, NFATC2, MITF, FOS, RBPJ, CREB1, NFKBIZ, IRF5, STAT6	79	2034	20431	1.90723	1
													GOTERM_BP_ALL	GO:0046620~regulation of organ growth	5	3.125	0.0162992	TCF7L2, ARX, TBX20, GATA6, NR3C1	158	126	20431	5.13135	1	0.121407	0.108212														GOTERM_BP_ALL	GO:0010629~negative regulation of gene expression	11	13.9241	0.0209385	NOTCH2, YY1, MEF2C, CREB1, RBL1, POU2F1, MAX, STAT3, REL, SMARCA5, FOXP1	79	1257	20431	2.26318	1
													GOTERM_BP_ALL	GO:0033993~response to lipid	17	10.625	0.01641	ESRRA, STAT1, GATA6, HMGB1, FOXO3, NR2C2, KLF4, NR3C1, FOXO1, NFKB1, RELA, AR, RXRA, IRF3, FOSB, TEAD1, TEAD2	158	1156	20431	1.90162	1	0.121926	0.108675														GOTERM_BP_ALL	GO:0006915~apoptotic process	10	12.6582	0.0211445	NOTCH2, MEF2A, CEBPB, JUN, MEF2C, MAX, NFKBIZ, HMGA1, MITF, ETV6	79	1076	20431	2.40353	1
													GOTERM_BP_ALL	GO:0030111~regulation of Wnt signaling pathway	8	5	0.0167372	EGR1, TCF7L2, SMAD4, SMAD3, HMGA2, FOXO3, NFKB1, FOXO1	158	342	20431	3.0248	1	0.124047	0.110566														GOTERM_BP_ALL	GO:0098773~skin epidermis development	4	5.06329	0.021171	NFKBIZ, RBPJ, RUNX3, RUNX1	79	154	20431	6.71741	1
													GOTERM_BP_ALL	GO:2000773~negative regulation of cellular senescence	3	1.875	0.0168991	BCL6, HMGA2, YBX1	158	26	20431	14.9204	1	0.124625	0.111081														GOTERM_BP_ALL	GO:0070169~positive regulation of biomineral tissue development	3	3.79747	0.0213936	RXRB, CEBPB, MEF2C	79	59	20431	13.1502	1
													GOTERM_BP_ALL	GO:0001829~trophectodermal cell differentiation	3	1.875	0.0168991	TEAD4, SP3, JUNB	158	26	20431	14.9204	1	0.124625	0.111081														GOTERM_BP_ALL	GO:0061448~connective tissue development	5	6.32911	0.0215664	MEF2C, ARID5A, NFATC2, RUNX3, RUNX1	79	277	20431	4.66824	1
													GOTERM_BP_ALL	GO:0060828~regulation of canonical Wnt signaling pathway	7	4.375	0.0170333	EGR1, TCF7L2, SMAD4, SMAD3, FOXO3, NFKB1, FOXO1	158	266	20431	3.4029	1	0.125304	0.111686														GOTERM_BP_ALL	GO:0050864~regulation of B cell activation	4	5.06329	0.021894	MEF2C, NFATC2, STAT6, IKZF3	79	156	20431	6.63129	1
													GOTERM_BP_ALL	GO:0032732~positive regulation of interleukin-1 production	4	2.5	0.0173835	EGR1, SMAD3, HMGB1, RELA	158	71	20431	7.28508	1	0.127251	0.113421														GOTERM_BP_ALL	GO:0003206~cardiac chamber morphogenesis	4	5.06329	0.021894	NOTCH2, MEF2C, NFATC1, RBPJ	79	156	20431	6.63129	1
													GOTERM_BP_ALL	GO:0060135~maternal process involved in female pregnancy	4	2.5	0.0173835	AR, RXRA, PRDM1, JUNB	158	71	20431	7.28508	1	0.127251	0.113421														GOTERM_BP_ALL	GO:0097696~cell surface receptor signaling pathway via STAT	3	3.79747	0.0220773	STAT2, STAT3, STAT6	79	60	20431	12.931	1
													GOTERM_BP_ALL	GO:0032526~response to retinoic acid	5	3.125	0.0176169	RXRA, GATA6, KLF4, TEAD1, TEAD2	158	129	20431	5.01202	1	0.128642	0.114661														GOTERM_BP_ALL	GO:0042742~defense response to bacterium	6	7.59494	0.0222588	NOTCH2, CEBPB, NFKBIZ, TFEB, IRF8, RBPJ	79	420	20431	3.69458	1
													GOTERM_BP_ALL	GO:0042592~homeostatic process	22	13.75	0.0179124	SMAD1, TCF7L2, NFAT5, EGR1, SMAD4, SMAD3, NFIX, CHD6, FOXK2, ZBTB20, FOXK1, HMGB1, FOXO3, SMAD5, ZFX, USF1, FOXO1, BCL6, NFIB, MAFG, SP3, PKNOX1	158	1677	20431	1.69638	1	0.130326	0.116162														GOTERM_BP_ALL	GO:0001936~regulation of endothelial cell proliferation	4	5.06329	0.0222605	JUN, MEF2C, SP1, STAT3	79	157	20431	6.58905	1
													GOTERM_BP_ALL	GO:0032648~regulation of interferon-beta production	4	2.5	0.0180393	IRF3, ZBTB20, HMGB1, RELB	158	72	20431	7.1839	1	0.130326	0.116162														GOTERM_BP_ALL	GO:0050778~positive regulation of immune response	8	10.1266	0.022797	MEF2C, NFKBIZ, IRF2, ARID5A, NFATC2, NR1H3, STAT6, FOXP1	79	740	20431	2.79589	1
													GOTERM_BP_ALL	GO:0003279~cardiac septum development	5	3.125	0.0180704	SMAD4, CHD7, TBX20, GATA6, PRDM1	158	130	20431	4.97347	1	0.130326	0.116162														GOTERM_BP_ALL	GO:0090257~regulation of muscle system process	5	6.32911	0.0228499	YY1, MEF2A, MEF2C, NFATC1, FOXP1	79	282	20431	4.58547	1
													GOTERM_BP_ALL	GO:0042752~regulation of circadian rhythm	5	3.125	0.0180704	ZFHX3, MTA1, BHLHE40, CLOCK, NPAS2	158	130	20431	4.97347	1	0.130326	0.116162														GOTERM_BP_ALL	GO:1903038~negative regulation of leukocyte cell-cell adhesion	4	5.06329	0.0233802	CEBPB, CBFB, RUNX3, RUNX1	79	160	20431	6.46551	1
													GOTERM_BP_ALL	GO:0003148~outflow tract septum morphogenesis	3	1.875	0.01816	SMAD4, TBX20, GATA6	158	27	20431	14.3678	1	0.130326	0.116162														GOTERM_BP_ALL	GO:0048812~neuron projection morphogenesis	7	8.86076	0.0234281	MEF2A, TSC22D4, ZEB2, MEF2C, CREB1, RUNX3, FOXP1	79	580	20431	3.12128	1
													GOTERM_BP_ALL	GO:0097150~neuronal stem cell population maintenance	3	1.875	0.01816	PRRX1, FOXO3, FOXO1	158	27	20431	14.3678	1	0.130326	0.116162														GOTERM_BP_ALL	GO:0032655~regulation of interleukin-12 production	3	3.79747	0.0241821	REL, IRF8, FOXP1	79	63	20431	12.3153	1
													GOTERM_BP_ALL	GO:0022403~cell cycle phase	3	1.875	0.01816	NFIX, NFIA, NFIB	158	27	20431	14.3678	1	0.130326	0.116162														GOTERM_BP_ALL	GO:0120039~plasma membrane bounded cell projection morphogenesis	7	8.86076	0.0244877	MEF2A, TSC22D4, ZEB2, MEF2C, CREB1, RUNX3, FOXP1	79	586	20431	3.08932	1
													GOTERM_BP_ALL	GO:0044703~multi-organism reproductive process	7	4.375	0.0181983	TEAD4, AR, RXRA, SP3, FOSB, PRDM1, JUNB	158	270	20431	3.35248	1	0.130326	0.116162														GOTERM_BP_ALL	GO:0045620~negative regulation of lymphocyte differentiation	3	3.79747	0.0249013	CBFB, RUNX3, RUNX1	79	64	20431	12.1228	1
													GOTERM_BP_ALL	GO:0051098~regulation of binding	8	5	0.0190054	TCF7L2, SMAD4, SMAD3, NFIB, HMGA2, EBF2, YBX2, HMGB1	158	351	20431	2.94724	1	0.135779	0.121023														GOTERM_BP_ALL	GO:0033002~muscle cell proliferation	3	3.79747	0.0249013	RXRB, FOS, ARID2	79	64	20431	12.1228	1
													GOTERM_BP_ALL	GO:0043170~macromolecule metabolic process	62	38.75	0.0191127	ATF2, CHD7, HMGB1, YBX1, CTCF, PRDM1, NR3C1, TTF1, UBTF, HMG20B, HMGN3, JUNB, NFRKB, TEAD2, TEAD4, ZHX2, KLF13, TBP, SMARCC2, TCF12, RFX3, ZFP91, ZDHHC17, FOXP2, AR, DNAJC1, TFDP1, IRF3, CSDE1, TERF2IP, CLOCK, NFAT5, NFIX, CEBPD, GATA6, ZBTB1, AEBP1, PDS5B, FOXO3, FOXO1, RELA, MTA1, RXRA, EP400, DMAP1, TCF7L2, EGR1, SMAD1, SMAD4, STAT1, HMGA2, SMAD9, KLF4, SMAD5, NFKB1, DRAP1, TFCP2, BCL6, NFIA, …	158	6295	20431	1.27359	1	0.136218	0.121414														GOTERM_BP_ALL	GO:0045667~regulation of osteoblast differentiation	4	5.06329	0.0249201	CEBPB, MEF2C, JUND, NFATC1	79	164	20431	6.30781	1
													GOTERM_BP_ALL	GO:0001666~response to hypoxia	8	5	0.0192701	EGR1, ATF2, SMAD4, SMAD3, GATA6, ARNT, FOXO3, USF1	158	352	20431	2.93887	1	0.1364	0.121576														GOTERM_BP_ALL	GO:0070663~regulation of leukocyte proliferation	5	6.32911	0.0258354	CEBPB, MEF2C, NFATC2, STAT6, IKZF3	79	293	20431	4.41331	1
													GOTERM_BP_ALL	GO:0003143~embryonic heart tube morphogenesis	4	2.5	0.0193917	SMAD3, TBX20, TEAD1, TEAD2	158	74	20431	6.98974	1	0.1364	0.121576														GOTERM_BP_ALL	GO:0048858~cell projection morphogenesis	7	8.86076	0.0261369	MEF2A, TSC22D4, ZEB2, MEF2C, CREB1, RUNX3, FOXP1	79	595	20431	3.04259	1
													GOTERM_BP_ALL	GO:0055008~cardiac muscle tissue morphogenesis	4	2.5	0.0193917	SMAD4, RXRA, CHD7, TBX20	158	74	20431	6.98974	1	0.1364	0.121576														GOTERM_BP_ALL	GO:0045899~positive regulation of RNA polymerase II transcription preinitiation complex assembly	2	2.53165	0.0264238	CREB1, IKZF1	79	7	20431	73.8915	1
													GOTERM_BP_ALL	GO:0032727~positive regulation of interferon-alpha production	3	1.875	0.0194595	IRF3, STAT1, HMGB1	158	28	20431	13.8547	1	0.1364	0.121576														GOTERM_BP_ALL	GO:0040007~growth	7	8.86076	0.0267027	NOTCH2, RXRB, TSC22D4, ZEB2, NFKBIZ, HMGA1, ARID2	79	598	20431	3.02733	1
													GOTERM_BP_ALL	GO:0045475~locomotor rhythm	3	1.875	0.0194595	EGR1, MTA1, NPAS2	158	28	20431	13.8547	1	0.1364	0.121576														GOTERM_BP_ALL	GO:0071407~cellular response to organic cyclic compound	7	8.86076	0.0270845	MEF2C, CREB1, SP1, STAT3, CDC5L, ARID1A, FOXP1	79	600	20431	3.01724	1
													GOTERM_BP_ALL	GO:0060039~pericardium development	3	1.875	0.0194595	RXRA, SMAD3, TBX20	158	28	20431	13.8547	1	0.1364	0.121576														GOTERM_BP_ALL	GO:0001947~heart looping	3	3.79747	0.0271108	NOTCH2, MEF2C, RBPJ	79	67	20431	11.58	1
													GOTERM_BP_ALL	GO:1905962~glutamatergic neuron differentiation	3	1.875	0.0194595	ZHX2, NFIX, PRDM1	158	28	20431	13.8547	1	0.1364	0.121576														GOTERM_BP_ALL	GO:0003002~regionalization	6	7.59494	0.0276741	NOTCH2, YY1, ZEB2, MEF2C, MAFB, RBPJ	79	445	20431	3.48701	1
													GOTERM_BP_ALL	GO:0046883~regulation of hormone secretion	8	5	0.0195374	TCF7L2, SMAD4, CHD7, HMGA2, RFX3, HMGN3, CLOCK, FOXO1	158	353	20431	2.93054	1	0.136624	0.121775														GOTERM_BP_ALL	GO:0001568~blood vessel development	7	8.86076	0.0282516	NOTCH2, JUN, MEF2C, RBPJ, ARID1A, ARID2, GATAD2A	79	606	20431	2.98736	1
													GOTERM_BP_ALL	GO:0044706~multi-multicellular organism process	7	4.375	0.0197211	TEAD4, AR, RXRA, SP3, FOSB, PRDM1, JUNB	158	275	20431	3.29153	1	0.137585	0.122632														GOTERM_BP_ALL	GO:0071300~cellular response to retinoic acid	3	3.79747	0.0286262	RXRB, MEF2C, CREB1	79	69	20431	11.2444	1
													GOTERM_BP_ALL	GO:0002520~immune system development	6	3.75	0.0208172	SMAD3, BCL6, ZBTB1, HMGB1, NFKB1, PBX1	158	204	20431	3.80324	1	0.144892	0.129145														GOTERM_BP_ALL	GO:0008152~metabolic process	43	54.4304	0.0289718	ATF1, NOTCH2, CEBPB, CBFB, MAZ, CREM, RBPJ, BACH1, RXRB, YY1, NFKBIZ, ZKSCAN3, STAT6, MEF2A, JUN, MEF2C, DR1, JUND, POU2F1, STAT3, HMGA1, SMARCA5, TFEB, ZDHHC13, CDC5L, NFATC2, NR1H3, NFATC1, MITF, FOS, SSRP1, RUNX3, FOXP1, DNAJC2, KIN, MAFB, CREB1, SP1, REL, TBPL1, IRF8, ATF3, IRF9	79	8695	20431	1.27897	1
													GOTERM_BP_ALL	GO:0042476~odontogenesis	5	3.125	0.0208905	ATF2, TCF7L2, NFIC, GATA6, FOXO1	158	136	20431	4.75405	1	0.145062	0.129296														GOTERM_BP_ALL	GO:0051250~negative regulation of lymphocyte activation	4	5.06329	0.0298613	CEBPB, CBFB, RUNX3, RUNX1	79	176	20431	5.87773	1
													GOTERM_BP_ALL	GO:0022407~regulation of cell-cell adhesion	10	6.25	0.0212903	NFAT5, SMARCC2, BCL6, ZBTB16, ZBTB1, HMGB1, FOXO3, KLF4, ARID1B, RELA	158	529	20431	2.44443	1	0.147494	0.131464														GOTERM_BP_ALL	GO:0009611~response to wounding	6	7.59494	0.0300564	NOTCH2, JUN, MAX, NFKBIZ, HMGA1, NFATC1	79	455	20431	3.41038	1
													GOTERM_BP_ALL	GO:0045931~positive regulation of mitotic cell cycle	5	3.125	0.021396	TFDP1, HMGB1, MEIS2, MTA3, PBX1	158	137	20431	4.71935	1	0.147882	0.13181														GOTERM_BP_ALL	GO:0120127~response to zinc ion starvation	2	2.53165	0.0301419	SP1, FOS	79	8	20431	64.6551	1
													GOTERM_BP_ALL	GO:0090276~regulation of peptide hormone secretion	7	4.375	0.0216597	TCF7L2, CHD7, HMGA2, RFX3, HMGN3, CLOCK, FOXO1	158	281	20431	3.22125	1	0.149357	0.133124														GOTERM_BP_ALL	GO:1905064~negative regulation of vascular associated smooth muscle cell differentiation	2	2.53165	0.0301419	NFATC2, NFATC1	79	8	20431	64.6551	1
													GOTERM_BP_ALL	GO:0090257~regulation of muscle system process	7	4.375	0.0219949	SMAD4, SMAD3, FOXO3, KLF4, NR3C1, TEAD1, FOXO1	158	282	20431	3.20983	1	0.151317	0.134872														GOTERM_BP_ALL	GO:0072574~hepatocyte proliferation	2	2.53165	0.0301419	NOTCH2, CEBPB	79	8	20431	64.6551	1
													GOTERM_BP_ALL	GO:0009895~negative regulation of catabolic process	8	5	0.0220608	SMAD4, SMAD3, CSDE1, FOXK2, FOXK1, YBX2, YBX1, RELA	158	362	20431	2.85768	1	0.15142	0.134963														GOTERM_BP_ALL	GO:0034224~cellular response to zinc ion starvation	2	2.53165	0.0301419	SP1, FOS	79	8	20431	64.6551	1
													GOTERM_BP_ALL	GO:2000036~regulation of stem cell population maintenance	4	2.5	0.0222605	TEAD4, HMGA2, TEAD1, TEAD3	158	78	20431	6.63129	1	0.152438	0.135871														GOTERM_BP_ALL	GO:0060397~growth hormone receptor signaling pathway via JAK-STAT	2	2.53165	0.0301419	STAT3, STAT6	79	8	20431	64.6551	1
													GOTERM_BP_ALL	GO:0007346~regulation of mitotic cell cycle	10	6.25	0.0224582	RBL2, ATF2, TFDP1, SMARCC2, HMGB1, KLF4, MEIS2, ARID1B, MTA3, PBX1	158	534	20431	2.42154	1	0.153439	0.136763														GOTERM_BP_ALL	GO:0072575~epithelial cell proliferation involved in liver morphogenesis	2	2.53165	0.0301419	NOTCH2, CEBPB	79	8	20431	64.6551	1
													GOTERM_BP_ALL	GO:0007283~spermatogenesis	13	8.125	0.0226259	SMAD4, ZBTB16, FOXJ3, RFX2, HMGA2, YBX2, NR2C2, ZFX, AR, BCL6, ZSCAN21, PATZ1, CLOCK	158	810	20431	2.07535	1	0.15423	0.137468														GOTERM_BP_ALL	GO:0045600~positive regulation of fat cell differentiation	3	3.79747	0.0309616	CEBPB, CREB1, TFE3	79	72	20431	10.7758	1
													GOTERM_BP_ALL	GO:0046637~regulation of alpha-beta T cell differentiation	4	2.5	0.0230119	BCL6, ZBTB16, HMGB1, PRDM1	158	79	20431	6.54735	1	0.155789	0.138858														GOTERM_BP_ALL	GO:0030856~regulation of epithelial cell differentiation	4	5.06329	0.0316153	CEBPB, ZEB2, FOXJ2, FOXP1	79	180	20431	5.74712	1
													GOTERM_BP_ALL	GO:0048844~artery morphogenesis	4	2.5	0.0230119	PRRX1, CHD7, PRRX2, PRDM1	158	79	20431	6.54735	1	0.155789	0.138858														GOTERM_BP_ALL	GO:0061371~determination of heart left/right asymmetry	3	3.79747	0.0317564	NOTCH2, MEF2C, RBPJ	79	73	20431	10.6282	1
													GOTERM_BP_ALL	GO:0045669~positive regulation of osteoblast differentiation	4	2.5	0.0230119	SMAD1, ZHX3, CEBPD, SMAD5	158	79	20431	6.54735	1	0.155789	0.138858														GOTERM_BP_ALL	GO:0035914~skeletal muscle cell differentiation	3	3.79747	0.0317564	MEF2C, FOS, ATF3	79	73	20431	10.6282	1
													GOTERM_BP_ALL	GO:0002791~regulation of peptide secretion	7	4.375	0.0233708	TCF7L2, CHD7, HMGA2, RFX3, HMGN3, CLOCK, FOXO1	158	286	20431	3.16493	1	0.157501	0.140383														GOTERM_BP_ALL	GO:0007519~skeletal muscle tissue development	4	5.06329	0.0320621	MEF2C, FOS, ATF3, FOXP1	79	181	20431	5.71536	1
													GOTERM_BP_ALL	GO:0090087~regulation of peptide transport	7	4.375	0.0233708	TCF7L2, CHD7, HMGA2, RFX3, HMGN3, CLOCK, FOXO1	158	286	20431	3.16493	1	0.157501	0.140383														GOTERM_BP_ALL	GO:0022603~regulation of anatomical structure morphogenesis	9	11.3924	0.0324292	ZEB2, MEF2C, SP1, STAT2, STAT3, FOXJ2, RBPJ, RUNX1, FOXP1	79	976	20431	2.38482	1
													GOTERM_BP_ALL	GO:2000819~regulation of nucleotide-excision repair	3	1.875	0.0235828	SMARCC2, HMGB1, ARID1B	158	31	20431	12.5139	1	0.15857	0.141337														GOTERM_BP_ALL	GO:0030888~regulation of B cell proliferation	3	3.79747	0.0325592	MEF2C, NFATC2, IKZF3	79	74	20431	10.4846	1
													GOTERM_BP_ALL	GO:0031960~response to corticosteroid	6	3.75	0.0237659	RXRA, FOSB, HMGB1, FOXO3, NR3C1, FOXO1	158	211	20431	3.67707	1	0.158798	0.14154														GOTERM_BP_ALL	GO:0003143~embryonic heart tube morphogenesis	3	3.79747	0.0325592	NOTCH2, MEF2C, RBPJ	79	74	20431	10.4846	1
													GOTERM_BP_ALL	GO:0035019~somatic stem cell population maintenance	4	2.5	0.023777	TCF7L2, ZHX2, HMGA2, KLF4	158	80	20431	6.46551	1	0.158798	0.14154														GOTERM_BP_ALL	GO:0072540~T-helper 17 cell lineage commitment	2	2.53165	0.033846	IRF4, STAT3	79	9	20431	57.4712	1
													GOTERM_BP_ALL	GO:0060260~regulation of transcription initiation by RNA polymerase II	4	2.5	0.023777	TBP, HMGB1, NFKB1, FOXO1	158	80	20431	6.46551	1	0.158798	0.14154														GOTERM_BP_ALL	GO:0048762~mesenchymal cell differentiation	4	5.06329	0.0338824	ZEB2, MEF2C, NFATC1, RBPJ	79	185	20431	5.59179	1
													GOTERM_BP_ALL	GO:0032479~regulation of type I interferon production	5	3.125	0.0240266	IRF3, STAT1, ZBTB20, HMGB1, RELB	158	142	20431	4.55317	1	0.160106	0.142705														GOTERM_BP_ALL	GO:0009966~regulation of signal transduction	20	25.3165	0.0345946	NOTCH2, MEF2C, JUN, JUND, STAT2, MAZ, STAT3, HMGA1, NR1H3, RBPJ, NR2C1, RUNX3, RUNX1, FOXP1, RXRB, ZEB2, ELF1, IRF4, REL, ATF3	79	3251	20431	1.59102	1
													GOTERM_BP_ALL	GO:0033143~regulation of intracellular steroid hormone receptor signaling pathway	4	2.5	0.0245558	AR, HMGA2, NR3C1, CLOCK	158	81	20431	6.38569	1	0.163266	0.145522														GOTERM_BP_ALL	GO:1901987~regulation of cell cycle phase transition	6	7.59494	0.0346641	SMARCE1, SMARCC1, RBL1, CDC5L, ARID1A, ARID2	79	473	20431	3.2806	1
													GOTERM_BP_ALL	GO:0044772~mitotic cell cycle phase transition	5	3.125	0.0251218	NFIX, NFIA, NFIB, MTA3, PBX1	158	144	20431	4.48993	1	0.166656	0.148544														GOTERM_BP_ALL	GO:0065004~protein-DNA complex assembly	4	5.06329	0.0352823	DR1, NFKBIZ, SMARCA5, SSRP1	79	188	20431	5.50256	1
													GOTERM_BP_ALL	GO:0060041~retina development in camera-type eye	6	3.75	0.0254048	ZHX2, NFIX, NFIA, NFIB, CHD7, PRDM1	158	215	20431	3.60865	1	0.168101	0.149831														GOTERM_BP_ALL	GO:0006959~humoral immune response	5	6.32911	0.0358102	NOTCH2, MEF2C, TFE3, TFEB, RBPJ	79	325	20431	3.97877	1
													GOTERM_BP_ALL	GO:0070482~response to oxygen levels	9	5.625	0.0254527	EGR1, ATF2, SMAD4, SMAD3, GATA6, ARNT, FOXO3, USF1, FOXO1	158	458	20431	2.54103	1	0.168101	0.149831														GOTERM_BP_ALL	GO:2000036~regulation of stem cell population maintenance	3	3.79747	0.0358492	SMARCE1, SMARCC1, ARID1A	79	78	20431	9.94693	1
													GOTERM_BP_ALL	GO:0006950~response to stress	40	25	0.0255434	ATF2, NFAT5, NFIX, GATA6, ZBTB1, FOXK2, FOXK1, PDS5B, PRDM1, HMGB1, NR3C1, FOXO3, FOXO1, NPAS2, RELA, RELB, MTA1, CREB3L2, EP400, DMAP1, NFRKB, EGR1, SMAD1, TCF7L2, SMAD4, SMAD3, STAT1, TSC22D3, TSC22D2, HMGA2, ARNT, KLF4, ARID1B, USF1, NFKB1, BCL6, NFIA, IRF3, NFIB, CLOCK	158	3749	20431	1.37968	1	0.168326	0.150032														GOTERM_BP_ALL	GO:0002377~immunoglobulin production	4	5.06329	0.0362321	YY1, NFKBIZ, STAT6, FOXP1	79	190	20431	5.44464	1
													GOTERM_BP_ALL	GO:0001763~morphogenesis of a branching structure	6	3.75	0.025987	AR, SMAD4, TBX20, HMGA2, PRDM1, PBX1	158	216	20431	3.59195	1	0.17087	0.1523														GOTERM_BP_ALL	GO:0030336~negative regulation of cell migration	5	6.32911	0.0364982	ZEB2, MEF2C, STAT3, MITF, ARID2	79	327	20431	3.95444	1
													GOTERM_BP_ALL	GO:0010611~regulation of cardiac muscle hypertrophy	4	2.5	0.0261543	SMAD4, SMAD3, NR3C1, FOXO1	158	83	20431	6.23181	1	0.171591	0.152942														GOTERM_BP_ALL	GO:0045669~positive regulation of osteoblast differentiation	3	3.79747	0.0366911	CEBPB, MEF2C, JUND	79	79	20431	9.82102	1
													GOTERM_BP_ALL	GO:0090090~negative regulation of canonical Wnt signaling pathway	5	3.125	0.0262606	EGR1, TCF7L2, SMAD4, FOXO3, FOXO1	158	146	20431	4.42843	1	0.171909	0.153225														GOTERM_BP_ALL	GO:0045898~regulation of RNA polymerase II transcription preinitiation complex assembly	2	2.53165	0.0375362	CREB1, IKZF1	79	10	20431	51.7241	1
													GOTERM_BP_ALL	GO:0021533~cell differentiation in hindbrain	3	1.875	0.0265125	NFIX, PHOX2B, FOXP2	158	33	20431	11.7555	1	0.172418	0.15368														GOTERM_BP_ALL	GO:0033152~immunoglobulin V(D)J recombination	2	2.53165	0.0375362	YY1, FOXP1	79	10	20431	51.7241	1
													GOTERM_BP_ALL	GO:1904385~cellular response to angiotensin	3	1.875	0.0265125	ARID1B, NFKB1, RELA	158	33	20431	11.7555	1	0.172418	0.15368														GOTERM_BP_ALL	GO:1904568~cellular response to wortmannin	2	2.53165	0.0375362	SP1, CDC5L	79	10	20431	51.7241	1
													GOTERM_BP_ALL	GO:0032647~regulation of interferon-alpha production	3	1.875	0.0265125	IRF3, STAT1, HMGB1	158	33	20431	11.7555	1	0.172418	0.15368														GOTERM_BP_ALL	GO:0140928~inhibition of non-skeletal tissue mineralization	2	2.53165	0.0375362	ATF1, CREB1	79	10	20431	51.7241	1
													GOTERM_BP_ALL	GO:0030278~regulation of ossification	5	3.125	0.026832	ESRRA, RXRA, SMAD3, ZBTB16, PBX1	158	147	20431	4.3983	1	0.173522	0.154663														GOTERM_BP_ALL	GO:1904567~response to wortmannin	2	2.53165	0.0375362	SP1, CDC5L	79	10	20431	51.7241	1
													GOTERM_BP_ALL	GO:0043066~negative regulation of apoptotic process	16	10	0.0268748	TCF7L2, SMAD3, NFIX, TSC22D3, GATA6, HMGA2, MEIS3, KLF4, NR3C1, SMAD5, FOXO1, NFKB1, RELA, AR, HMGN5, BCL6	158	1126	20431	1.83744	1	0.173522	0.154663														GOTERM_BP_ALL	GO:1904705~regulation of vascular associated smooth muscle cell proliferation	3	3.79747	0.0375406	JUN, MEF2C, FOXJ2	79	80	20431	9.69826	1
													GOTERM_BP_ALL	GO:0048232~male gamete generation	13	8.125	0.0268966	SMAD4, ZBTB16, FOXJ3, RFX2, HMGA2, YBX2, NR2C2, ZFX, AR, BCL6, ZSCAN21, PATZ1, CLOCK	158	831	20431	2.0229	1	0.173522	0.154663														GOTERM_BP_ALL	GO:0060538~skeletal muscle organ development	4	5.06329	0.0396596	MEF2C, FOS, ATF3, FOXP1	79	197	20431	5.25117	1
													GOTERM_BP_ALL	GO:0003208~cardiac ventricle morphogenesis	4	2.5	0.0269741	SMAD4, RXRA, CHD7, TBX20	158	84	20431	6.15763	1	0.173522	0.154663														GOTERM_BP_ALL	GO:0030900~forebrain development	6	7.59494	0.0399818	ZEB2, CREB1, IKZF1, RBPJ, ARID1A, FOXP1	79	492	20431	3.15391	1
													GOTERM_BP_ALL	GO:0141193~nuclear receptor-mediated signaling pathway	4	2.5	0.0269741	ESRRA, AR, RXRA, NR3C1	158	84	20431	6.15763	1	0.173522	0.154663														GOTERM_BP_ALL	GO:0048511~rhythmic process	5	6.32911	0.040053	CREB1, NFYA, SP1, CREM, NFKB2	79	337	20431	3.8371	1
													GOTERM_BP_ALL	GO:0008406~gonad development	7	4.375	0.0270608	AR, SMAD4, GATA6, HMGA2, FOXO3, PATZ1, ZFX	158	296	20431	3.05801	1	0.173703	0.154825														GOTERM_BP_ALL	GO:0002699~positive regulation of immune effector process	5	6.32911	0.040053	NFKBIZ, ARID5A, IRF5, STAT6, FOXP1	79	337	20431	3.8371	1
													GOTERM_BP_ALL	GO:0031663~lipopolysaccharide-mediated signaling pathway	3	1.875	0.0280297	IRF3, STAT1, NR2C2	158	34	20431	11.4097	1	0.179535	0.160023														GOTERM_BP_ALL	GO:0007389~pattern specification process	6	7.59494	0.0402747	NOTCH2, YY1, ZEB2, MEF2C, MAFB, RBPJ	79	493	20431	3.14751	1
													GOTERM_BP_ALL	GO:0048639~positive regulation of developmental growth	6	3.75	0.0282612	CHD7, ARX, TBX20, GATA6, HMGA2, NR3C1	158	221	20431	3.51068	1	0.180629	0.160998														GOTERM_BP_ALL	GO:0022411~cellular component disassembly	5	6.32911	0.040419	SMARCE1, SMARCC1, SSRP1, ARID1A, ARID2	79	338	20431	3.82574	1
													GOTERM_BP_ALL	GO:0014743~regulation of muscle hypertrophy	4	2.5	0.0286545	SMAD4, SMAD3, NR3C1, FOXO1	158	86	20431	6.01442	1	0.182358	0.162539														GOTERM_BP_ALL	GO:0007517~muscle organ development	5	6.32911	0.040419	MEF2C, FOS, RBPJ, ATF3, FOXP1	79	338	20431	3.82574	1
													GOTERM_BP_ALL	GO:0060411~cardiac septum morphogenesis	4	2.5	0.0286545	SMAD4, CHD7, TBX20, GATA6	158	86	20431	6.01442	1	0.182358	0.162539														GOTERM_BP_ALL	GO:0061564~axon development	6	7.59494	0.0408646	ZEB2, JUN, MEF2C, CREB1, RUNX3, FOXP1	79	495	20431	3.13479	1
													GOTERM_BP_ALL	GO:0045137~development of primary sexual characteristics	7	4.375	0.029043	AR, SMAD4, GATA6, HMGA2, FOXO3, PATZ1, ZFX	158	301	20431	3.00721	1	0.184436	0.164391														GOTERM_BP_ALL	GO:0141193~nuclear receptor-mediated signaling pathway	3	3.79747	0.0410133	RXRB, HMGA1, ARID1A	79	84	20431	9.23644	1
													GOTERM_BP_ALL	GO:0003151~outflow tract morphogenesis	4	2.5	0.0295152	ATF2, SMAD4, TBX20, GATA6	158	87	20431	5.94529	1	0.185867	0.165667														GOTERM_BP_ALL	GO:0043588~skin development	5	6.32911	0.0411568	MAFB, NFKBIZ, RBPJ, RUNX3, RUNX1	79	340	20431	3.80324	1
													GOTERM_BP_ALL	GO:0071417~cellular response to organonitrogen compound	10	6.25	0.029571	EGR1, ATF2, RXRA, FOXO3, KLF4, ARID1B, NFKB1, RELA, USF1, FOXO1	158	561	20431	2.30499	1	0.185867	0.165667														GOTERM_BP_ALL	GO:0003139~secondary heart field specification	2	2.53165	0.0412124	MEF2C, RBPJ	79	11	20431	47.0219	1
													GOTERM_BP_ALL	GO:0045321~leukocyte activation	12	7.5	0.0295764	EGR1, ATF2, SMAD3, BCL6, CHD7, SP3, ZBTB1, HMGB1, PKNOX1, PATZ1, PBX1, RELB	158	747	20431	2.07727	1	0.185867	0.165667														GOTERM_BP_ALL	GO:0072102~glomerulus morphogenesis	2	2.53165	0.0412124	NOTCH2, MEF2C	79	11	20431	47.0219	1
													GOTERM_BP_ALL	GO:0060038~cardiac muscle cell proliferation	3	1.875	0.0295811	SMAD1, RXRA, GATA6	158	35	20431	11.0837	1	0.185867	0.165667														GOTERM_BP_ALL	GO:0002467~germinal center formation	2	2.53165	0.0412124	MEF2C, NFKB2	79	11	20431	47.0219	1
													GOTERM_BP_ALL	GO:0071354~cellular response to interleukin-6	3	1.875	0.0295811	SMAD4, NFKB1, RELA	158	35	20431	11.0837	1	0.185867	0.165667														GOTERM_BP_ALL	GO:0072576~liver morphogenesis	2	2.53165	0.0412124	NOTCH2, CEBPB	79	11	20431	47.0219	1
													GOTERM_BP_ALL	GO:1901987~regulation of cell cycle phase transition	9	5.625	0.0300225	RBL2, ATF2, TFDP1, SMARCC2, KLF4, CLOCK, ARID1B, MTA3, PBX1	158	473	20431	2.46045	1	0.188242	0.167784														GOTERM_BP_ALL	GO:0031175~neuron projection development	8	10.1266	0.0413884	MEF2A, TSC22D4, ZEB2, JUN, MEF2C, CREB1, RUNX3, FOXP1	79	841	20431	2.46012	1
													GOTERM_BP_ALL	GO:0001880~Mullerian duct regression	2	1.25	0.0303873	SMAD9, SMAD5	158	4	20431	64.6551	1	0.189729	0.169109														GOTERM_BP_ALL	GO:2000146~negative regulation of cell motility	5	6.32911	0.0419023	ZEB2, MEF2C, STAT3, MITF, ARID2	79	342	20431	3.781	1
													GOTERM_BP_ALL	GO:0060486~club cell differentiation	2	1.25	0.0303873	NFIB, GATA6	158	4	20431	64.6551	1	0.189729	0.169109														GOTERM_BP_ALL	GO:0048660~regulation of smooth muscle cell proliferation	4	5.06329	0.0422055	JUN, MEF2C, FOXJ2, FOXP1	79	202	20431	5.12119	1
													GOTERM_BP_ALL	GO:0036293~response to decreased oxygen levels	8	5	0.0309703	EGR1, ATF2, SMAD4, SMAD3, GATA6, ARNT, FOXO3, USF1	158	389	20431	2.65933	1	0.192964	0.171993														GOTERM_BP_ALL	GO:1901655~cellular response to ketone	4	5.06329	0.0422055	CREB1, SP1, CDC5L, FOS	79	202	20431	5.12119	1
													GOTERM_BP_ALL	GO:0014009~glial cell proliferation	3	1.875	0.0311659	NFIX, NFIA, NFIB	158	36	20431	10.7758	1	0.193776	0.172717														GOTERM_BP_ALL	GO:0048666~neuron development	9	11.3924	0.0424459	MEF2A, TSC22D4, ZEB2, JUN, MEF2C, CREB1, RUNX3, RUNX1, FOXP1	79	1030	20431	2.25979	1
													GOTERM_BP_ALL	GO:2000142~regulation of DNA-templated transcription initiation	4	2.5	0.0312771	TBP, HMGB1, NFKB1, FOXO1	158	89	20431	5.81169	1	0.194062	0.172971														GOTERM_BP_ALL	GO:0060411~cardiac septum morphogenesis	3	3.79747	0.0427935	NOTCH2, NFATC1, RBPJ	79	86	20431	9.02164	1
													GOTERM_BP_ALL	GO:0022037~metencephalon development	5	3.125	0.0317271	ATF2, NFIX, NR2C2, FOXP2, PHOX2A	158	155	20431	4.17129	1	0.196444	0.175094														GOTERM_BP_ALL	GO:0003151~outflow tract morphogenesis	3	3.79747	0.0436944	JUN, MEF2C, RBPJ	79	87	20431	8.91794	1
													GOTERM_BP_ALL	GO:0045661~regulation of myoblast differentiation	4	2.5	0.0321784	ZFHX3, SMARCC2, NR2C2, ARID1B	158	90	20431	5.74712	1	0.198412	0.176848														GOTERM_BP_ALL	GO:0032729~positive regulation of type II interferon production	3	3.79747	0.0446023	ARID5A, IRF8, RUNX1	79	88	20431	8.8166	1
													GOTERM_BP_ALL	GO:0032481~positive regulation of type I interferon production	4	2.5	0.0321784	IRF3, STAT1, ZBTB20, HMGB1	158	90	20431	5.74712	1	0.198412	0.176848														GOTERM_BP_ALL	GO:0044057~regulation of system process	7	8.86076	0.0446473	YY1, MEF2A, MEF2C, NR1H3, NFATC1, RUNX1, FOXP1	79	677	20431	2.67406	1
													GOTERM_BP_ALL	GO:0035115~embryonic forelimb morphogenesis	3	1.875	0.0327836	SHOX2, ALX3, ALX4	158	37	20431	10.4846	1	0.201089	0.179234														GOTERM_BP_ALL	GO:0003128~heart field specification	2	2.53165	0.0448747	MEF2C, RBPJ	79	12	20431	43.1034	1
													GOTERM_BP_ALL	GO:0010614~negative regulation of cardiac muscle hypertrophy	3	1.875	0.0327836	SMAD4, SMAD3, FOXO1	158	37	20431	10.4846	1	0.201089	0.179234														GOTERM_BP_ALL	GO:0002318~myeloid progenitor cell differentiation	2	2.53165	0.0448747	SP1, RUNX1	79	12	20431	43.1034	1
													GOTERM_BP_ALL	GO:0043069~negative regulation of programmed cell death	16	10	0.0328352	TCF7L2, SMAD3, NFIX, TSC22D3, GATA6, HMGA2, MEIS3, KLF4, NR3C1, SMAD5, FOXO1, NFKB1, RELA, AR, HMGN5, BCL6	158	1156	20431	1.78976	1	0.201089	0.179234														GOTERM_BP_ALL	GO:0071374~cellular response to parathyroid hormone stimulus	2	2.53165	0.0448747	MEF2C, FOS	79	12	20431	43.1034	1
													GOTERM_BP_ALL	GO:0042594~response to starvation	6	3.75	0.0328833	ATF2, TCF7L2, FOXK2, FOXK1, FOXO3, FOXO1	158	231	20431	3.3587	1	0.201089	0.179234														GOTERM_BP_ALL	GO:0040014~regulation of multicellular organism growth	3	3.79747	0.0464391	CREB1, STAT3, IKZF1	79	90	20431	8.62068	1
													GOTERM_BP_ALL	GO:0003231~cardiac ventricle development	5	3.125	0.0330233	SMAD4, RXRA, CHD7, TBX20, PRDM1	158	157	20431	4.11816	1	0.20153	0.179628														GOTERM_BP_ALL	GO:0030334~regulation of cell migration	9	11.3924	0.0477174	ZEB2, JUN, MEF2C, SP1, STAT3, MAZ, MITF, ARID2, FOXP1	79	1055	20431	2.20624	1
													GOTERM_BP_ALL	GO:0010243~response to organonitrogen compound	15	9.375	0.0335601	ATF2, EGR1, SMAD3, STAT1, TCF12, GATA6, FOXO3, KLF4, ARID1B, USF1, FOXO1, NFKB1, RELA, RXRA, FOSB	158	1058	20431	1.83332	1	0.204387	0.182174														GOTERM_BP_ALL	GO:1901990~regulation of mitotic cell cycle phase transition	5	6.32911	0.0477379	SMARCE1, SMARCC1, RBL1, ARID1A, ARID2	79	357	20431	3.62213	1
													GOTERM_BP_ALL	GO:0002244~hematopoietic progenitor cell differentiation	5	3.125	0.0337961	ATF2, CEBPD, SP3, ATF7, HMGB1	158	158	20431	4.09209	1	0.205403	0.183079														GOTERM_BP_ALL	GO:0021536~diencephalon development	3	3.79747	0.0483034	ZEB2, CREB1, RBPJ	79	92	20431	8.43327	1
													GOTERM_BP_ALL	GO:0001958~endochondral ossification	3	1.875	0.0344337	NFIX, NAB1, MEF2D	158	38	20431	10.2087	1	0.207745	0.185167														GOTERM_BP_ALL	GO:0030854~positive regulation of granulocyte differentiation	2	2.53165	0.0485233	IKZF1, RUNX1	79	13	20431	39.7877	1
													GOTERM_BP_ALL	GO:1904994~regulation of leukocyte adhesion to vascular endothelial cell	3	1.875	0.0344337	NFAT5, KLF4, RELA	158	38	20431	10.2087	1	0.207745	0.185167														GOTERM_BP_ALL	GO:0045911~positive regulation of DNA recombination	3	3.79747	0.0501947	YEATS4, STAT6, ARID2	79	94	20431	8.25384	1
													GOTERM_BP_ALL	GO:0036075~replacement ossification	3	1.875	0.0344337	NFIX, NAB1, MEF2D	158	38	20431	10.2087	1	0.207745	0.185167														GOTERM_BP_ALL	GO:0002700~regulation of production of molecular mediator of immune response	4	5.06329	0.0503239	ARID5A, IRF5, STAT6, FOXP1	79	217	20431	4.76719	1
													GOTERM_BP_ALL	GO:0044770~cell cycle phase transition	5	3.125	0.0344611	NFIX, NFIA, NFIB, MTA3, PBX1	158	159	20431	4.06636	1	0.207745	0.185167														GOTERM_BP_ALL	GO:0009410~response to xenobiotic stimulus	6	7.59494	0.0510228	JUN, MEF2C, CREB1, NFKBIZ, NFATC2, FOS	79	527	20431	2.94444	1
													GOTERM_BP_ALL	GO:0051091~positive regulation of DNA-binding transcription factor activity	6	3.75	0.0352882	ATF2, AR, TERF2IP, HMGN3, CLOCK, RELA	158	235	20431	3.30154	1	0.212301	0.189228														GOTERM_BP_ALL	GO:0060396~growth hormone receptor signaling pathway	2	2.53165	0.0521581	STAT3, STAT6	79	14	20431	36.9458	1
													GOTERM_BP_ALL	GO:0014741~negative regulation of muscle hypertrophy	3	1.875	0.0361154	SMAD4, SMAD3, FOXO1	158	39	20431	9.94693	1	0.216838	0.193272														GOTERM_BP_ALL	GO:1905063~regulation of vascular associated smooth muscle cell differentiation	2	2.53165	0.0521581	NFATC2, NFATC1	79	14	20431	36.9458	1
													GOTERM_BP_ALL	GO:0044057~regulation of system process	11	6.875	0.0364964	SMAD4, SMAD3, TSHZ3, SHOX2, PBX3, FOXO3, KLF4, NR3C1, TEAD1, PHOX2B, FOXO1	158	677	20431	2.10105	1	0.218386	0.194652														GOTERM_BP_ALL	GO:0022408~negative regulation of cell-cell adhesion	4	5.06329	0.0526087	CEBPB, CBFB, RUNX3, RUNX1	79	221	20431	4.68091	1
													GOTERM_BP_ALL	GO:0071383~cellular response to steroid hormone stimulus	5	3.125	0.0365201	ESRRA, AR, FOXO3, NR3C1, FOXO1	158	162	20431	3.99105	1	0.218386	0.194652														GOTERM_BP_ALL	GO:0048639~positive regulation of developmental growth	4	5.06329	0.0526087	MEF2C, CREB1, IKZF1, RBPJ	79	221	20431	4.68091	1
													GOTERM_BP_ALL	GO:0046632~alpha-beta T cell differentiation	4	2.5	0.0368869	ATF2, BCL6, HMGB1, RELB	158	95	20431	5.44464	1	0.220136	0.196212														GOTERM_BP_ALL	GO:0061515~myeloid cell development	3	3.79747	0.0530811	CEBPB, FLI1, FOXP1	79	97	20431	7.99856	1
													GOTERM_BP_ALL	GO:0021550~medulla oblongata development	2	1.25	0.0378397	ATF2, PHOX2B	158	5	20431	51.7241	1	0.225092	0.200629														GOTERM_BP_ALL	GO:0042592~homeostatic process	12	15.1899	0.0531532	ATF1, TSC22D4, ZEB2, MEF2C, CREB1, SP1, STAT3, NFKBIZ, HMGA1, NR1H3, IKZF1, ARID2	79	1677	20431	1.85059	1
													GOTERM_BP_ALL	GO:0032651~regulation of interleukin-1 beta production	4	2.5	0.0378688	EGR1, SMAD3, HMGB1, RELA	158	96	20431	5.38792	1	0.225092	0.200629														GOTERM_BP_ALL	GO:0051128~regulation of cellular component organization	17	21.519	0.0537572	SMARCE1, ATF1, SMARCC1, MEF2C, STAT2, SMARCA5, NFATC2, NR1H3, SSRP1, IKZF1, ARID1A, FOXP1, YY1, DNAJC2, ZEB2, CREB1, ARID2	79	2748	20431	1.59991	1
													GOTERM_BP_ALL	GO:2000781~positive regulation of double-strand break repair	4	2.5	0.0388639	SMARCC2, EP400, DMAP1, ARID1B	158	97	20431	5.33238	1	0.230546	0.20549														GOTERM_BP_ALL	GO:0048667~cell morphogenesis involved in neuron differentiation	6	7.59494	0.0537755	MEF2A, ZEB2, MEF2C, CREB1, RUNX3, FOXP1	79	535	20431	2.90041	1
													GOTERM_BP_ALL	GO:0048638~regulation of developmental growth	8	5	0.0389506	TCF7L2, AR, CHD7, ARX, TBX20, GATA6, HMGA2, NR3C1	158	409	20431	2.52929	1	0.2306	0.205538														GOTERM_BP_ALL	GO:0022414~reproductive process	14	17.7215	0.0539847	CEBPB, SMARCC1, STAT3, HMGA1, FOXJ2, CREM, FOS, ARID1A, ETV6, YY1, RXRB, SP1, ZFP42, TBPL1	79	2100	20431	1.72414	1
													GOTERM_BP_ALL	GO:0007281~germ cell development	10	6.25	0.0391824	ZBTB16, ZSCAN21, RFX2, YBX2, CTCF, PRDM1, FOXO3, MTA2, SMAD5, ZFX	158	591	20431	2.18799	1	0.231511	0.20635														GOTERM_BP_ALL	GO:0035050~embryonic heart tube development	3	3.79747	0.0540562	NOTCH2, MEF2C, RBPJ	79	98	20431	7.91695	1
													GOTERM_BP_ALL	GO:0001709~cell fate determination	3	1.875	0.0395717	PRRX1, GATA6, EBF2	158	41	20431	9.46172	1	0.232885	0.207575														GOTERM_BP_ALL	GO:0007417~central nervous system development	9	11.3924	0.0548325	ZEB2, CREB1, MAFB, STAT3, IKZF1, RBPJ, ARID1A, RUNX1, FOXP1	79	1086	20431	2.14326	1
													GOTERM_BP_ALL	GO:0070741~response to interleukin-6	3	1.875	0.0395717	SMAD4, NFKB1, RELA	158	41	20431	9.46172	1	0.232885	0.207575														GOTERM_BP_ALL	GO:0072089~stem cell proliferation	3	3.79747	0.0550376	NFATC1, RBPJ, ETV6	79	99	20431	7.83698	1
													GOTERM_BP_ALL	GO:0035050~embryonic heart tube development	4	2.5	0.0398723	SMAD3, TBX20, TEAD1, TEAD2	158	98	20431	5.27796	1	0.234191	0.208739														GOTERM_BP_ALL	GO:0040013~negative regulation of locomotion	5	6.32911	0.0553087	ZEB2, MEF2C, STAT3, MITF, ARID2	79	375	20431	3.44827	1
													GOTERM_BP_ALL	GO:0048593~camera-type eye morphogenesis	5	3.125	0.0401138	MEIS1, ZHX2, ZEB1, SP3, PRDM1	158	167	20431	3.87156	1	0.234682	0.209176														GOTERM_BP_ALL	GO:0019221~cytokine-mediated signaling pathway	5	6.32911	0.0557474	STAT2, STAT3, NFKBIZ, IRF5, STAT6	79	376	20431	3.4391	1
													GOTERM_BP_ALL	GO:0035264~multicellular organism growth	5	3.125	0.0401138	TCF7L2, AR, NFIX, HMGA2, ZFX	158	167	20431	3.87156	1	0.234682	0.209176														GOTERM_BP_ALL	GO:0061052~negative regulation of cell growth involved in cardiac muscle cell development	2	2.53165	0.0557792	YY1, FOXP1	79	15	20431	34.4827	1
													GOTERM_BP_ALL	GO:0050679~positive regulation of epithelial cell proliferation	6	3.75	0.0403458	TCF7L2, AR, HMGA2, HMGB1, MTA3, FOXP2	158	244	20431	3.17976	1	0.235575	0.209972														GOTERM_BP_ALL	GO:0048872~homeostasis of number of cells	5	6.32911	0.0566305	MEF2C, SP1, NFKBIZ, HMGA1, IKZF1	79	378	20431	3.4209	1
													GOTERM_BP_ALL	GO:0019953~sexual reproduction	19	11.875	0.0414167	SMAD1, SMAD4, ZBTB16, FOXJ3, RFX2, HMGA2, YBX2, PRDM1, CTCF, FOXO3, NR2C2, SMAD5, ZFX, AR, BCL6, ZSCAN21, MTA2, PATZ1, CLOCK	158	1508	20431	1.62924	1	0.241354	0.215123														GOTERM_BP_ALL	GO:0050871~positive regulation of B cell activation	3	3.79747	0.0570194	MEF2C, NFATC2, STAT6	79	101	20431	7.68179	1
													GOTERM_BP_ALL	GO:0051241~negative regulation of multicellular organismal process	17	10.625	0.0416913	ATF2, TCF7L2, SMAD4, SMAD3, STAT1, GATA6, HMGA2, HMGB1, KLF4, FOXO1, NFKB1, RELA, RELB, BCL6, NFIB, TCF4, PATZ1	158	1298	20431	1.69358	1	0.242479	0.216126														GOTERM_BP_ALL	GO:0120162~positive regulation of cold-induced thermogenesis	3	3.79747	0.0570194	CEBPB, IRF4, STAT6	79	101	20431	7.68179	1
													GOTERM_BP_ALL	GO:0045927~positive regulation of growth	7	4.375	0.041909	CHD7, ARX, TBX20, GATA6, HMGA2, NR3C1, TEAD1	158	329	20431	2.75128	1	0.243269	0.21683														GOTERM_BP_ALL	GO:0008544~epidermis development	5	6.32911	0.0593251	MAFB, NFKBIZ, RBPJ, RUNX3, RUNX1	79	384	20431	3.36745	1
													GOTERM_BP_ALL	GO:0048754~branching morphogenesis of an epithelial tube	5	3.125	0.0423836	AR, SMAD4, TBX20, HMGA2, PBX1	158	170	20431	3.80324	1	0.245544	0.218858														GOTERM_BP_ALL	GO:0071107~response to parathyroid hormone	2	2.53165	0.0593866	MEF2C, FOS	79	16	20431	32.3275	1
													GOTERM_BP_ALL	GO:0062197~cellular response to chemical stress	7	4.375	0.0429459	ATF2, ARNT, FOXO3, KLF4, RELA, FOXO1, RELB	158	331	20431	2.73466	1	0.248317	0.22133														GOTERM_BP_ALL	GO:0032688~negative regulation of interferon-beta production	2	2.53165	0.0593866	YY1, REL	79	16	20431	32.3275	1
													GOTERM_BP_ALL	GO:0048512~circadian behavior	3	1.875	0.043148	EGR1, MTA1, NPAS2	158	43	20431	9.02164	1	0.249002	0.22194														GOTERM_BP_ALL	GO:0080171~lytic vacuole organization	3	3.79747	0.0600383	TFE3, TFEB, ZKSCAN3	79	104	20431	7.4602	1
													GOTERM_BP_ALL	GO:0006970~response to osmotic stress	4	2.5	0.0440375	ATF2, TSC22D3, TSC22D2, RELB	158	102	20431	5.07099	1	0.253643	0.226076														GOTERM_BP_ALL	GO:0007040~lysosome organization	3	3.79747	0.0600383	TFE3, TFEB, ZKSCAN3	79	104	20431	7.4602	1
													GOTERM_BP_ALL	GO:2000045~regulation of G1/S transition of mitotic cell cycle	5	3.125	0.0446795	RBL2, TFDP1, SMARCC2, KLF4, ARID1B	158	173	20431	3.73729	1	0.256842	0.228928														GOTERM_BP_ALL	GO:2000145~regulation of cell motility	9	11.3924	0.0626026	ZEB2, JUN, MEF2C, SP1, STAT3, MAZ, MITF, ARID2, FOXP1	79	1117	20431	2.08378	1
													GOTERM_BP_ALL	GO:1901698~response to nitrogen compound	16	10	0.0448479	ATF2, EGR1, SMAD3, STAT1, TCF12, GATA6, FOXO3, KLF4, ARID1B, USF1, FOXO1, NFKB1, RELA, RXRA, IRF3, FOSB	158	1206	20431	1.71556	1	0.257131	0.229186														GOTERM_BP_ALL	GO:0071378~cellular response to growth hormone stimulus	2	2.53165	0.0629804	STAT3, STAT6	79	17	20431	30.4259	1
													GOTERM_BP_ALL	GO:0010564~regulation of cell cycle process	12	7.5	0.0449027	RBL2, ATF2, AHCTF1, TFDP1, SMARCC2, TBX20, HMGA2, KLF4, CLOCK, ARID1B, MTA3, PBX1	158	800	20431	1.93965	1	0.257131	0.229186														GOTERM_BP_ALL	GO:0045063~T-helper 1 cell differentiation	2	2.53165	0.0629804	NFKBIZ, STAT6	79	17	20431	30.4259	1
													GOTERM_BP_ALL	GO:0002051~osteoblast fate commitment	2	1.25	0.0452351	SMAD1, SMAD5	158	6	20431	43.1034	1	0.257545	0.229555														GOTERM_BP_ALL	GO:0043923~positive regulation by host of viral transcription	2	2.53165	0.0629804	JUN, SP1	79	17	20431	30.4259	1
													GOTERM_BP_ALL	GO:2000074~regulation of type B pancreatic cell development	2	1.25	0.0452351	RFX3, CLOCK	158	6	20431	43.1034	1	0.257545	0.229555														GOTERM_BP_ALL	GO:0051591~response to cAMP	3	3.79747	0.0631113	HMGA1, CREM, FOS	79	107	20431	7.25104	1
													GOTERM_BP_ALL	GO:0002158~osteoclast proliferation	2	1.25	0.0452351	NFIX, JUNB	158	6	20431	43.1034	1	0.257545	0.229555														GOTERM_BP_ALL	GO:0001938~positive regulation of endothelial cell proliferation	3	3.79747	0.0641474	JUN, SP1, STAT3	79	108	20431	7.1839	1
													GOTERM_BP_ALL	GO:0002573~myeloid leukocyte differentiation	5	3.125	0.0454683	NFIX, SP3, NR3C1, JUNB, RELB	158	174	20431	3.71581	1	0.258378	0.230297														GOTERM_BP_ALL	GO:0090100~positive regulation of transmembrane receptor protein serine/threonine kinase signaling pathway	3	3.79747	0.0641474	NOTCH2, ZEB2, RBPJ	79	108	20431	7.1839	1
													GOTERM_BP_ALL	GO:0034599~cellular response to oxidative stress	6	3.75	0.0458712	ATF2, ARNT, FOXO3, KLF4, RELA, FOXO1	158	253	20431	3.06664	1	0.26017	0.231895														GOTERM_BP_ALL	GO:0007565~female pregnancy	4	5.06329	0.0647675	RXRB, SP1, FOS, ARID1A	79	241	20431	4.29245	1
													GOTERM_BP_ALL	GO:0071333~cellular response to glucose stimulus	4	2.5	0.0461985	SMAD4, SMAD3, ZBTB20, FOXO3	158	104	20431	4.97347	1	0.26103	0.232661														GOTERM_BP_ALL	GO:0051153~regulation of striated muscle cell differentiation	3	3.79747	0.0651892	YY1, MEF2C, FOXP1	79	109	20431	7.11799	1
													GOTERM_BP_ALL	GO:0043525~positive regulation of neuron apoptotic process	4	2.5	0.0461985	EGR1, ATF2, FOXO3, NR3C1	158	104	20431	4.97347	1	0.26103	0.232661														GOTERM_BP_ALL	GO:0001942~hair follicle development	3	3.79747	0.0662368	RBPJ, RUNX3, RUNX1	79	110	20431	7.05328	1
													GOTERM_BP_ALL	GO:0045880~positive regulation of smoothened signaling pathway	3	1.875	0.0468399	PRRX1, PRRX2, SHOX2	158	45	20431	8.62068	1	0.263313	0.234696														GOTERM_BP_ALL	GO:0070167~regulation of biomineral tissue development	3	3.79747	0.0662368	RXRB, CEBPB, MEF2C	79	110	20431	7.05328	1
													GOTERM_BP_ALL	GO:0010661~positive regulation of muscle cell apoptotic process	3	1.875	0.0468399	SMAD4, GATA6, FOXO1	158	45	20431	8.62068	1	0.263313	0.234696														GOTERM_BP_ALL	GO:0043473~pigmentation	3	3.79747	0.0662368	ZEB2, MEF2C, MITF	79	110	20431	7.05328	1
													GOTERM_BP_ALL	GO:0048584~positive regulation of response to stimulus	28	17.5	0.0468683	NFAT5, SHOX2, GATA6, ZBTB1, HMGB1, NR3C1, FOXO3, NPAS2, RELA, RXRA, TBX20, EP400, DMAP1, NFRKB, ESRRA, TCF7L2, SMAD4, SMAD3, SMARCC2, PRRX1, PRRX2, MEIS3, ARID1B, NFKB1, AR, IRF3, TERF2IP, CLOCK	158	2526	20431	1.43337	1	0.263313	0.234696														GOTERM_BP_ALL	GO:0033598~mammary gland epithelial cell proliferation	2	2.53165	0.0665607	CEBPB, STAT6	79	18	20431	28.7356	1
													GOTERM_BP_ALL	GO:1903320~regulation of protein modification by small protein conjugation or removal	6	3.75	0.0473188	EGR1, MTA1, ARNT, HMG20B, HMG20A, RELA	158	255	20431	3.04259	1	0.265342	0.236505														GOTERM_BP_ALL	GO:0033173~calcineurin-NFAT signaling cascade	2	2.53165	0.0665607	NFATC2, NFATC1	79	18	20431	28.7356	1
													GOTERM_BP_ALL	GO:0007622~rhythmic behavior	3	1.875	0.0487279	EGR1, MTA1, NPAS2	158	46	20431	8.43327	1	0.27069	0.241271														GOTERM_BP_ALL	GO:0032633~interleukin-4 production	2	2.53165	0.0665607	NOTCH2, RBPJ	79	18	20431	28.7356	1
													GOTERM_BP_ALL	GO:0042093~T-helper cell differentiation	3	1.875	0.0487279	BCL6, HMGB1, RELB	158	46	20431	8.43327	1	0.27069	0.241271														GOTERM_BP_ALL	GO:0060914~heart formation	2	2.53165	0.0665607	MEF2C, RBPJ	79	18	20431	28.7356	1
													GOTERM_BP_ALL	GO:0002294~CD4-positive, alpha-beta T cell differentiation involved in immune response	3	1.875	0.0487279	BCL6, HMGB1, RELB	158	46	20431	8.43327	1	0.27069	0.241271														GOTERM_BP_ALL	GO:0030224~monocyte differentiation	2	2.53165	0.0665607	JUN, MEF2C	79	18	20431	28.7356	1
													GOTERM_BP_ALL	GO:0001893~maternal placenta development	3	1.875	0.0487279	RXRA, PRDM1, JUNB	158	46	20431	8.43327	1	0.27069	0.241271														GOTERM_BP_ALL	GO:0002544~chronic inflammatory response	2	2.53165	0.0665607	CEBPB, NFKBIZ	79	18	20431	28.7356	1
													GOTERM_BP_ALL	GO:0021983~pituitary gland development	3	1.875	0.0487279	TCF7L2, HMGA2, OTP	158	46	20431	8.43327	1	0.27069	0.241271														GOTERM_BP_ALL	GO:2000318~positive regulation of T-helper 17 type immune response	2	2.53165	0.0665607	NFKBIZ, ARID5A	79	18	20431	28.7356	1
													GOTERM_BP_ALL	GO:0071331~cellular response to hexose stimulus	4	2.5	0.0495366	SMAD4, SMAD3, ZBTB20, FOXO3	158	107	20431	4.83402	1	0.274158	0.244362														GOTERM_BP_ALL	GO:0051151~negative regulation of smooth muscle cell differentiation	2	2.53165	0.0665607	NFATC2, NFATC1	79	18	20431	28.7356	1
													GOTERM_BP_ALL	GO:0051591~response to cAMP	4	2.5	0.0495366	STAT1, GATA6, FOSB, RELA	158	107	20431	4.83402	1	0.274158	0.244362														GOTERM_BP_ALL	GO:0001894~tissue homeostasis	4	5.06329	0.0679937	ATF1, ZEB2, CREB1, NFKBIZ	79	246	20431	4.20521	1
													GOTERM_BP_ALL	GO:0044848~biological phase	3	1.875	0.0506431	NFIX, NFIA, NFIB	158	47	20431	8.25384	1	0.279242	0.248893														GOTERM_BP_ALL	GO:0060249~anatomical structure homeostasis	4	5.06329	0.0679937	ATF1, ZEB2, CREB1, NFKBIZ	79	246	20431	4.20521	1
													GOTERM_BP_ALL	GO:1903670~regulation of sprouting angiogenesis	3	1.875	0.0506431	SMAD1, HMGB1, KLF4	158	47	20431	8.25384	1	0.279242	0.248893														GOTERM_BP_ALL	GO:0050727~regulation of inflammatory response	5	6.32911	0.0687951	CEBPB, STAT3, NFKBIZ, NR1H3, FOXP1	79	404	20431	3.20075	1
													GOTERM_BP_ALL	GO:1901873~regulation of post-translational protein modification	6	3.75	0.0507409	EGR1, MTA1, ARNT, HMG20B, HMG20A, RELA	158	260	20431	2.98408	1	0.279263	0.248912														GOTERM_BP_ALL	GO:0002831~regulation of response to biotic stimulus	6	7.59494	0.0696316	IRF4, STAT2, NFKBIZ, IRF2, NR1H3, FOXP1	79	577	20431	2.68929	1
													GOTERM_BP_ALL	GO:0071326~cellular response to monosaccharide stimulus	4	2.5	0.0518259	SMAD4, SMAD3, ZBTB20, FOXO3	158	109	20431	4.74533	1	0.283635	0.252809														GOTERM_BP_ALL	GO:0010092~specification of animal organ identity	2	2.53165	0.0701274	MEF2C, RBPJ	79	19	20431	27.2232	1
													GOTERM_BP_ALL	GO:0051153~regulation of striated muscle cell differentiation	4	2.5	0.0518259	SMAD4, SHOX2, YBX1, NR3C1	158	109	20431	4.74533	1	0.283635	0.252809														GOTERM_BP_ALL	GO:0045655~regulation of monocyte differentiation	2	2.53165	0.0701274	JUN, FOXP1	79	19	20431	27.2232	1
													GOTERM_BP_ALL	GO:0045638~negative regulation of myeloid cell differentiation	4	2.5	0.0518259	MEIS1, KLF13, ZBTB16, MEIS2	158	109	20431	4.74533	1	0.283635	0.252809														GOTERM_BP_ALL	GO:0022405~hair cycle process	3	3.79747	0.070483	RBPJ, RUNX3, RUNX1	79	114	20431	6.8058	1
													GOTERM_BP_ALL	GO:0002262~myeloid cell homeostasis	5	3.125	0.0520613	BCL6, SP3, HMGB1, PKNOX1, SMAD5	158	182	20431	3.55248	1	0.283635	0.252809														GOTERM_BP_ALL	GO:0001843~neural tube closure	3	3.79747	0.070483	ZEB2, ARID1A, GATAD2A	79	114	20431	6.8058	1
													GOTERM_BP_ALL	GO:1901654~response to ketone	7	4.375	0.0524121	AR, FOSB, FOXO3, KLF4, NR3C1, RELA, FOXO1	158	348	20431	2.60107	1	0.283635	0.252809														GOTERM_BP_ALL	GO:0022404~molting cycle process	3	3.79747	0.070483	RBPJ, RUNX3, RUNX1	79	114	20431	6.8058	1
													GOTERM_BP_ALL	GO:1903243~negative regulation of cardiac muscle hypertrophy in response to stress	2	1.25	0.0525741	SMAD3, FOXO1	158	7	20431	36.9458	1	0.283635	0.252809														GOTERM_BP_ALL	GO:0046879~hormone secretion	3	3.79747	0.0715583	CREB1, HMGA1, MAFA	79	115	20431	6.74662	1
													GOTERM_BP_ALL	GO:0060501~positive regulation of epithelial cell proliferation involved in lung morphogenesis	2	1.25	0.0525741	HMGA2, FOXP2	158	7	20431	36.9458	1	0.283635	0.252809														GOTERM_BP_ALL	GO:0060606~tube closure	3	3.79747	0.0715583	ZEB2, ARID1A, GATAD2A	79	115	20431	6.74662	1
													GOTERM_BP_ALL	GO:0051136~regulation of NK T cell differentiation	2	1.25	0.0525741	ZBTB16, PRDM1	158	7	20431	36.9458	1	0.283635	0.252809														GOTERM_BP_ALL	GO:0035282~segmentation	3	3.79747	0.0726389	ZEB2, MAFB, RBPJ	79	116	20431	6.68845	1
													GOTERM_BP_ALL	GO:0014855~striated muscle cell proliferation	3	1.875	0.0525851	SMAD1, RXRA, GATA6	158	48	20431	8.08188	1	0.283635	0.252809														GOTERM_BP_ALL	GO:0033151~V(D)J recombination	2	2.53165	0.0736808	YY1, FOXP1	79	20	20431	25.862	1
													GOTERM_BP_ALL	GO:0002293~alpha-beta T cell differentiation involved in immune response	3	1.875	0.0525851	BCL6, HMGB1, RELB	158	48	20431	8.08188	1	0.283635	0.252809														GOTERM_BP_ALL	GO:0003184~pulmonary valve morphogenesis	2	2.53165	0.0736808	NOTCH2, NFATC1	79	20	20431	25.862	1
													GOTERM_BP_ALL	GO:0055023~positive regulation of cardiac muscle tissue growth	3	1.875	0.0525851	TBX20, GATA6, NR3C1	158	48	20431	8.08188	1	0.283635	0.252809														GOTERM_BP_ALL	GO:0002822~regulation of adaptive immune response based on somatic recombination of immune receptors built from immunoglobulin superfamily domains	4	5.06329	0.0739826	MEF2C, NFKBIZ, ARID5A, STAT6	79	255	20431	4.05679	1
													GOTERM_BP_ALL	GO:0071345~cellular response to cytokine stimulus	14	8.75	0.053593	NFAT5, EGR1, SMAD4, STAT1, RFX2, MYNN, YBX1, HMGB1, FOXO3, KLF4, NFKB1, RELA, IRF3, UBTF	158	1028	20431	1.76103	1	0.288548	0.257188														GOTERM_BP_ALL	GO:0010632~regulation of epithelial cell migration	4	5.06329	0.0739826	JUN, MEF2C, SP1, FOXP1	79	255	20431	4.05679	1
													GOTERM_BP_ALL	GO:0022412~cellular process involved in reproduction in multicellular organism	10	6.25	0.0537251	ZBTB16, ZSCAN21, RFX2, YBX2, CTCF, PRDM1, FOXO3, MTA2, SMAD5, ZFX	158	628	20431	2.05908	1	0.288736	0.257356														GOTERM_BP_ALL	GO:0040012~regulation of locomotion	9	11.3924	0.0750702	ZEB2, JUN, MEF2C, SP1, STAT3, MAZ, MITF, ARID2, FOXP1	79	1162	20431	2.00308	1
													GOTERM_BP_ALL	GO:0030901~midbrain development	3	1.875	0.0545533	SMAD1, SMAD9, PHOX2A	158	49	20431	7.91695	1	0.291605	0.259913														GOTERM_BP_ALL	GO:0060485~mesenchyme development	4	5.06329	0.0753446	ZEB2, MEF2C, NFATC1, RBPJ	79	257	20431	4.02522	1
													GOTERM_BP_ALL	GO:0002287~alpha-beta T cell activation involved in immune response	3	1.875	0.0545533	BCL6, HMGB1, RELB	158	49	20431	7.91695	1	0.291605	0.259913														GOTERM_BP_ALL	GO:0048589~developmental growth	6	7.59494	0.0762894	NOTCH2, RXRB, TSC22D4, ZEB2, HMGA1, ARID2	79	593	20431	2.61673	1
													GOTERM_BP_ALL	GO:2000772~regulation of cellular senescence	3	1.875	0.0545533	BCL6, HMGA2, YBX1	158	49	20431	7.91695	1	0.291605	0.259913														GOTERM_BP_ALL	GO:1905564~positive regulation of vascular endothelial cell proliferation	2	2.53165	0.0772207	SP1, STAT3	79	21	20431	24.6305	1
													GOTERM_BP_ALL	GO:0001819~positive regulation of cytokine production	9	5.625	0.0548545	EGR1, ATF2, SMAD3, IRF3, STAT1, ARNT, ZBTB20, HMGB1, RELA	158	535	20431	2.17531	1	0.292689	0.260879														GOTERM_BP_ALL	GO:0002440~production of molecular mediator of immune response	4	5.06329	0.0774087	YY1, NFKBIZ, STAT6, FOXP1	79	260	20431	3.97877	1
													GOTERM_BP_ALL	GO:0060070~canonical Wnt signaling pathway	4	2.5	0.0553544	TCF7L2, FOXO3, KLF4, FOXO1	158	112	20431	4.61822	1	0.294827	0.262784														GOTERM_BP_ALL	GO:0048661~positive regulation of smooth muscle cell proliferation	3	3.79747	0.0781208	JUN, FOXJ2, FOXP1	79	121	20431	6.41207	1
													GOTERM_BP_ALL	GO:0007369~gastrulation	5	3.125	0.0564519	SMAD1, SMAD4, SMAD3, GATA6, HMGA2	158	187	20431	3.45749	1	0.300104	0.267488														GOTERM_BP_ALL	GO:0014020~primary neural tube formation	3	3.79747	0.0781208	ZEB2, ARID1A, GATAD2A	79	121	20431	6.41207	1
													GOTERM_BP_ALL	GO:0045646~regulation of erythrocyte differentiation	3	1.875	0.0565472	KLF13, STAT1, FOXO3	158	50	20431	7.75861	1	0.300104	0.267488														GOTERM_BP_ALL	GO:0050670~regulation of lymphocyte proliferation	4	5.06329	0.0801994	CEBPB, MEF2C, NFATC2, IKZF3	79	264	20431	3.91849	1
													GOTERM_BP_ALL	GO:0051251~positive regulation of lymphocyte activation	7	4.375	0.057275	SMARCC2, BCL6, ZBTB16, ZBTB1, HMGB1, FOXO3, ARID1B	158	356	20431	2.54261	1	0.303425	0.270448														GOTERM_BP_ALL	GO:0097720~calcineurin-mediated signaling	2	2.53165	0.0807472	NFATC2, NFATC1	79	22	20431	23.5109	1
													GOTERM_BP_ALL	GO:1901990~regulation of mitotic cell cycle phase transition	7	4.375	0.0579014	RBL2, TFDP1, SMARCC2, KLF4, ARID1B, MTA3, PBX1	158	357	20431	2.53549	1	0.306197	0.272919														GOTERM_BP_ALL	GO:0009755~hormone-mediated signaling pathway	3	3.79747	0.081471	RXRB, NR1H3, ARID1A	79	124	20431	6.25694	1
													GOTERM_BP_ALL	GO:0045766~positive regulation of angiogenesis	5	3.125	0.0583413	SMAD1, GATA6, HMGA2, HMGB1, KLF4	158	189	20431	3.4209	1	0.30743	0.274018														GOTERM_BP_ALL	GO:0009914~hormone transport	3	3.79747	0.081471	CREB1, HMGA1, MAFA	79	124	20431	6.25694	1
													GOTERM_BP_ALL	GO:0045814~negative regulation of gene expression, epigenetic	5	3.125	0.0583413	MTA1, BCL6, HMGA2, HMGB1, CTCF	158	189	20431	3.4209	1	0.30743	0.274018														GOTERM_BP_ALL	GO:0007409~axonogenesis	5	6.32911	0.0827467	ZEB2, MEF2C, CREB1, RUNX3, FOXP1	79	431	20431	3.00023	1
													GOTERM_BP_ALL	GO:0060421~positive regulation of heart growth	3	1.875	0.0585664	TBX20, GATA6, NR3C1	158	51	20431	7.60648	1	0.308069	0.274588														GOTERM_BP_ALL	GO:0001649~osteoblast differentiation	3	3.79747	0.0837289	MEF2C, JUND, CBFB	79	126	20431	6.15763	1
													GOTERM_BP_ALL	GO:0010616~negative regulation of cardiac muscle adaptation	2	1.25	0.059857	SMAD3, FOXO1	158	8	20431	32.3275	1	0.312425	0.27847														GOTERM_BP_ALL	GO:0032944~regulation of mononuclear cell proliferation	4	5.06329	0.0837491	CEBPB, MEF2C, NFATC2, IKZF3	79	269	20431	3.84565	1
													GOTERM_BP_ALL	GO:0014031~mesenchymal cell development	2	1.25	0.059857	TBX20, ALX1	158	8	20431	32.3275	1	0.312425	0.27847														GOTERM_BP_ALL	GO:0097398~cellular response to interleukin-17	2	2.53165	0.0842604	STAT3, NFKBIZ	79	23	20431	22.4887	1
													GOTERM_BP_ALL	GO:0060510~type II pneumocyte differentiation	2	1.25	0.059857	NFIB, GATA6	158	8	20431	32.3275	1	0.312425	0.27847														GOTERM_BP_ALL	GO:0044703~multi-organism reproductive process	4	5.06329	0.0844672	RXRB, SP1, FOS, ARID1A	79	270	20431	3.83141	1
													GOTERM_BP_ALL	GO:0006361~transcription initiation at RNA polymerase I promoter	2	1.25	0.059857	UBTF, TTF1	158	8	20431	32.3275	1	0.312425	0.27847														GOTERM_BP_ALL	GO:0010564~regulation of cell cycle process	7	8.86076	0.0850101	SMARCE1, SMARCC1, RBL1, SMARCA5, CDC5L, ARID1A, ARID2	79	800	20431	2.26293	1
													GOTERM_BP_ALL	GO:0090092~regulation of transmembrane receptor protein serine/threonine kinase signaling pathway	6	3.75	0.0599199	TCF7L2, SMAD4, SMAD3, ZEB1, TBX20, GATA6	158	273	20431	2.84198	1	0.312425	0.27847														GOTERM_BP_ALL	GO:0002819~regulation of adaptive immune response	4	5.06329	0.0851878	MEF2C, NFKBIZ, ARID5A, STAT6	79	271	20431	3.81727	1
													GOTERM_BP_ALL	GO:0008584~male gonad development	5	3.125	0.0604251	AR, SMAD4, GATA6, HMGA2, PATZ1	158	191	20431	3.38508	1	0.313602	0.279519														GOTERM_BP_ALL	GO:0010001~glial cell differentiation	4	5.06329	0.0859112	NOTCH2, ZEB2, STAT3, NAB2	79	272	20431	3.80324	1
													GOTERM_BP_ALL	GO:1902459~positive regulation of stem cell population maintenance	3	1.875	0.0606102	TEAD4, TEAD1, TEAD3	158	52	20431	7.4602	1	0.313602	0.279519														GOTERM_BP_ALL	GO:0030218~erythrocyte differentiation	3	3.79747	0.0871516	SP1, HMGA1, IKZF1	79	129	20431	6.01442	1
													GOTERM_BP_ALL	GO:0032728~positive regulation of interferon-beta production	3	1.875	0.0606102	IRF3, ZBTB20, HMGB1	158	52	20431	7.4602	1	0.313602	0.279519														GOTERM_BP_ALL	GO:0035994~response to muscle stretch	2	2.53165	0.0877604	JUN, FOS	79	24	20431	21.5517	1
													GOTERM_BP_ALL	GO:0002292~T cell differentiation involved in immune response	3	1.875	0.0606102	BCL6, HMGB1, RELB	158	52	20431	7.4602	1	0.313602	0.279519														GOTERM_BP_ALL	GO:0030318~melanocyte differentiation	2	2.53165	0.0877604	MEF2C, MITF	79	24	20431	21.5517	1
													GOTERM_BP_ALL	GO:0071375~cellular response to peptide hormone stimulus	6	3.75	0.0606733	RXRA, ARID1B, NFKB1, RELA, USF1, FOXO1	158	274	20431	2.83161	1	0.313602	0.279519														GOTERM_BP_ALL	GO:0033762~response to glucagon	2	2.53165	0.0877604	CREB1, HMGA1	79	24	20431	21.5517	1
													GOTERM_BP_ALL	GO:1904018~positive regulation of vasculature development	5	3.125	0.0609285	SMAD1, GATA6, HMGA2, HMGB1, KLF4	158	192	20431	3.36745	1	0.313829	0.279722														GOTERM_BP_ALL	GO:0007610~behavior	7	8.86076	0.0877724	JUN, MEF2C, CREB1, STAT3, FOS, RUNX1, FOXP1	79	807	20431	2.2433	1
													GOTERM_BP_ALL	GO:0046546~development of primary male sexual characteristics	5	3.125	0.0609285	AR, SMAD4, GATA6, HMGA2, PATZ1	158	192	20431	3.36745	1	0.313829	0.279722														GOTERM_BP_ALL	GO:0044706~multi-multicellular organism process	4	5.06329	0.088097	RXRB, SP1, FOS, ARID1A	79	275	20431	3.76175	1
													GOTERM_BP_ALL	GO:0051249~regulation of lymphocyte activation	9	5.625	0.0613548	ZEB1, SMARCC2, BCL6, ZBTB16, ZBTB1, HMGB1, PRDM1, FOXO3, ARID1B	158	548	20431	2.12371	1	0.315478	0.281192														GOTERM_BP_ALL	GO:0042303~molting cycle	3	3.79747	0.0883018	RBPJ, RUNX3, RUNX1	79	130	20431	5.96816	1
													GOTERM_BP_ALL	GO:0032652~regulation of interleukin-1 production	4	2.5	0.061483	EGR1, SMAD3, HMGB1, RELA	158	117	20431	4.42086	1	0.315592	0.281293														GOTERM_BP_ALL	GO:0042633~hair cycle	3	3.79747	0.0883018	RBPJ, RUNX3, RUNX1	79	130	20431	5.96816	1
													GOTERM_BP_ALL	GO:0034097~response to cytokine	15	9.375	0.0624042	NFAT5, EGR1, SMAD4, STAT1, RFX2, MYNN, YBX1, HMGB1, FOXO3, KLF4, NFKB1, RELA, RELB, IRF3, UBTF	158	1158	20431	1.675	1	0.319768	0.285015														GOTERM_BP_ALL	GO:0003279~cardiac septum development	3	3.79747	0.0883018	NOTCH2, NFATC1, RBPJ	79	130	20431	5.96816	1
													GOTERM_BP_ALL	GO:0033209~tumor necrosis factor-mediated signaling pathway	3	1.875	0.0626783	STAT1, FOXO3, RELA	158	53	20431	7.31944	1	0.320069	0.285283														GOTERM_BP_ALL	GO:0032649~regulation of type II interferon production	3	3.79747	0.0894566	ARID5A, IRF8, RUNX1	79	131	20431	5.9226	1
													GOTERM_BP_ALL	GO:0048806~genitalia development	3	1.875	0.0626783	TCF7L2, AR, CHD7	158	53	20431	7.31944	1	0.320069	0.285283														GOTERM_BP_ALL	GO:0022612~gland morphogenesis	3	3.79747	0.0894566	NOTCH2, CEBPB, STAT6	79	131	20431	5.9226	1
													GOTERM_BP_ALL	GO:0030155~regulation of cell adhesion	12	7.5	0.0637178	NFAT5, ZFHX3, SMAD3, SMARCC2, BCL6, ZBTB16, ZBTB1, HMGB1, FOXO3, KLF4, ARID1B, RELA	158	850	20431	1.82555	1	0.324819	0.289517														GOTERM_BP_ALL	GO:0007165~signal transduction	27	34.1772	0.0899328	ATF1, NOTCH2, CEBPB, RBPJ, RXRB, NFKBIZ, STAT6, MEF2A, JUN, SMARCC1, MEF2C, STAT2, STAT3, HMGA1, CDC5L, NFATC2, NR1H3, NFATC1, MITF, FOS, ARID1A, NFKB2, CREB1, IRF2, REL, IRF5, ATF3	79	5307	20431	1.31576	1
													GOTERM_BP_ALL	GO:0001525~angiogenesis	7	4.375	0.0643918	MEIS1, RXRA, TBX20, UBP1, VEZF1, PKNOX1, SMAD5	158	367	20431	2.46641	1	0.327692	0.292079														GOTERM_BP_ALL	GO:0007420~brain development	7	8.86076	0.0901795	ZEB2, CREB1, MAFB, IKZF1, RBPJ, ARID1A, FOXP1	79	813	20431	2.22674	1
													GOTERM_BP_ALL	GO:0048592~eye morphogenesis	5	3.125	0.0647773	MEIS1, ZHX2, ZEB1, SP3, PRDM1	158	196	20431	3.29873	1	0.329091	0.293325														GOTERM_BP_ALL	GO:0023051~regulation of signaling	21	26.5823	0.0908371	NOTCH2, MEF2C, JUN, JUND, STAT2, MAZ, STAT3, HMGA1, NR1H3, RBPJ, NR2C1, RUNX3, RUNX1, FOXP1, RXRB, ZEB2, ELF1, CREB1, IRF4, REL, ATF3	79	3880	20431	1.39975	1
													GOTERM_BP_ALL	GO:0060840~artery development	4	2.5	0.065306	PRRX1, CHD7, PRRX2, PRDM1	158	120	20431	4.31034	1	0.33121	0.295214														GOTERM_BP_ALL	GO:0010646~regulation of cell communication	21	26.5823	0.0908371	NOTCH2, MEF2C, JUN, JUND, STAT2, MAZ, STAT3, HMGA1, NR1H3, RBPJ, NR2C1, RUNX3, RUNX1, FOXP1, RXRB, ZEB2, ELF1, CREB1, IRF4, REL, ATF3	79	3880	20431	1.39975	1
													GOTERM_BP_ALL	GO:0051247~positive regulation of protein metabolic process	17	10.625	0.0659641	ATF2, TCF7L2, EGR1, SMAD3, STAT1, HMGA2, ARNT, ZFP91, YBX1, HMGB1, KLF4, FOXO1, RELA, MTA1, RXRA, CSDE1, TEAD1	158	1382	20431	1.59065	1	0.333978	0.297681														GOTERM_BP_ALL	GO:0030852~regulation of granulocyte differentiation	2	2.53165	0.0912472	IKZF1, RUNX1	79	25	20431	20.6896	1
													GOTERM_BP_ALL	GO:0030518~nuclear receptor-mediated steroid hormone signaling pathway	3	1.875	0.0668852	ESRRA, AR, NR3C1	158	55	20431	7.05328	1	0.336332	0.299779														GOTERM_BP_ALL	GO:0001841~neural tube formation	3	3.79747	0.0941205	ZEB2, ARID1A, GATAD2A	79	135	20431	5.74712	1
													GOTERM_BP_ALL	GO:0048701~embryonic cranial skeleton morphogenesis	3	1.875	0.0668852	SMAD3, PRRX1, PRRX2	158	55	20431	7.05328	1	0.336332	0.299779														GOTERM_BP_ALL	GO:0032753~positive regulation of interleukin-4 production	2	2.53165	0.0947208	CEBPB, IRF4	79	26	20431	19.8939	1
													GOTERM_BP_ALL	GO:1901534~positive regulation of hematopoietic progenitor cell differentiation	2	1.25	0.0670842	ZBTB1, HMGB1	158	9	20431	28.7356	1	0.336332	0.299779														GOTERM_BP_ALL	GO:0042088~T-helper 1 type immune response	2	2.53165	0.0947208	NFKBIZ, STAT6	79	26	20431	19.8939	1
													GOTERM_BP_ALL	GO:0003163~sinoatrial node development	2	1.25	0.0670842	SHOX2, GATA6	158	9	20431	28.7356	1	0.336332	0.299779														GOTERM_BP_ALL	GO:0097396~response to interleukin-17	2	2.53165	0.0947208	STAT3, NFKBIZ	79	26	20431	19.8939	1
													GOTERM_BP_ALL	GO:0048752~semicircular canal morphogenesis	2	1.25	0.0670842	ZEB1, CHD7	158	9	20431	28.7356	1	0.336332	0.299779														GOTERM_BP_ALL	GO:2000773~negative regulation of cellular senescence	2	2.53165	0.0947208	RBL1, ZKSCAN3	79	26	20431	19.8939	1
													GOTERM_BP_ALL	GO:1901652~response to peptide	15	9.375	0.067108	NFAT5, EGR1, SMAD4, STAT1, RFX2, MYNN, YBX1, HMGB1, FOXO3, KLF4, NFKB1, RELA, RELB, IRF3, UBTF	158	1171	20431	1.65641	1	0.336332	0.299779														GOTERM_BP_ALL	GO:0140546~defense response to symbiont	8	10.1266	0.0964114	STAT2, IRF2, REL, TFEB, ARID5A, IRF8, IRF5, NFKB2	79	1026	20431	2.01653	1
													GOTERM_BP_ALL	GO:0008015~blood circulation	8	5	0.0674516	AR, SMAD3, STAT1, CHD7, TBX20, GATA6, NR3C1, SMAD5	158	464	20431	2.22948	1	0.337485	0.300807														GOTERM_BP_ALL	GO:0045087~innate immune response	7	8.86076	0.0971961	STAT2, REL, TFEB, ARID5A, IRF8, IRF5, NFKB2	79	830	20431	2.18113	1
													GOTERM_BP_ALL	GO:0048477~oogenesis	4	2.5	0.0679141	ZSCAN21, YBX2, FOXO3, ZFX	158	122	20431	4.23968	1	0.339228	0.302361														GOTERM_BP_ALL	GO:0045190~isotype switching	2	2.53165	0.0981813	NFKBIZ, STAT6	79	27	20431	19.1571	1
													GOTERM_BP_ALL	GO:1901699~cellular response to nitrogen compound	10	6.25	0.0683362	EGR1, ATF2, RXRA, FOXO3, KLF4, ARID1B, NFKB1, RELA, USF1, FOXO1	158	659	20431	1.96222	1	0.340764	0.303729														GOTERM_BP_ALL	GO:0006359~regulation of transcription by RNA polymerase III	2	2.53165	0.0981813	NAB2, SMARCA5	79	27	20431	19.1571	1
													GOTERM_BP_ALL	GO:0007626~locomotory behavior	6	3.75	0.0684991	EGR1, MEIS1, MTA1, CHD7, PBX3, NPAS2	158	284	20431	2.7319	1	0.341004	0.303943														GOTERM_BP_ALL	GO:0002204~somatic recombination of immunoglobulin genes involved in immune response	2	2.53165	0.0981813	NFKBIZ, STAT6	79	27	20431	19.1571	1
													GOTERM_BP_ALL	GO:0007254~JNK cascade	3	1.875	0.0690231	ATF2, SMAD3, NFKB1	158	56	20431	6.92733	1	0.343038	0.305756														GOTERM_BP_ALL	GO:0000902~cell morphogenesis	7	8.86076	0.0993147	MEF2A, TSC22D4, ZEB2, MEF2C, CREB1, RUNX3, FOXP1	79	835	20431	2.16807	1
													GOTERM_BP_ALL	GO:1901655~cellular response to ketone	5	3.125	0.0705426	AR, FOXO3, KLF4, NR3C1, FOXO1	158	202	20431	3.20075	1	0.348971	0.311045														GOTERM_BP_ALL	GO:0031349~positive regulation of defense response	5	6.32911	0.0997605	CEBPB, MEF2C, NFKBIZ, IRF2, NR1H3	79	461	20431	2.80499	1
													GOTERM_BP_ALL	GO:0048660~regulation of smooth muscle cell proliferation	5	3.125	0.0705426	EGR1, TCF7L2, STAT1, KLF4, MEF2D	158	202	20431	3.20075	1	0.348971	0.311045
													GOTERM_BP_ALL	GO:0042472~inner ear morphogenesis	4	2.5	0.0705692	ZEB1, PRRX1, CHD7, PRRX2	158	124	20431	4.17129	1	0.348971	0.311045
													GOTERM_BP_ALL	GO:0007249~canonical NF-kappaB signal transduction	3	1.875	0.0711833	NFKB1, RELA, RELB	158	57	20431	6.8058	1	0.349104	0.311163
													GOTERM_BP_ALL	GO:0010596~negative regulation of endothelial cell migration	3	1.875	0.0711833	HMGB1, KLF4, PATZ1	158	57	20431	6.8058	1	0.349104	0.311163
													GOTERM_BP_ALL	GO:0048546~digestive tract morphogenesis	3	1.875	0.0711833	TCF7L2, SMAD3, SHOX2	158	57	20431	6.8058	1	0.349104	0.311163
													GOTERM_BP_ALL	GO:1901861~regulation of muscle tissue development	3	1.875	0.0711833	TCF7L2, SMAD3, SHOX2	158	57	20431	6.8058	1	0.349104	0.311163
													GOTERM_BP_ALL	GO:0055010~ventricular cardiac muscle tissue morphogenesis	3	1.875	0.0711833	SMAD4, RXRA, CHD7	158	57	20431	6.8058	1	0.349104	0.311163
													GOTERM_BP_ALL	GO:0009314~response to radiation	8	5	0.0717937	EGR1, MTA1, BHLHE40, ZBTB1, MEIS2, CLOCK, RELA, USF1	158	471	20431	2.19635	1	0.351517	0.313314
													GOTERM_BP_ALL	GO:0048872~homeostasis of number of cells	7	4.375	0.0720078	NFIX, BCL6, SP3, HMGB1, PKNOX1, SMAD5, ZFX	158	378	20431	2.39463	1	0.351985	0.313731
													GOTERM_BP_ALL	GO:0061138~morphogenesis of a branching epithelium	5	3.125	0.0726953	AR, SMAD4, TBX20, HMGA2, PBX1	158	204	20431	3.16937	1	0.354763	0.316207
													GOTERM_BP_ALL	GO:0046634~regulation of alpha-beta T cell activation	4	2.5	0.0732707	BCL6, ZBTB16, HMGB1, PRDM1	158	126	20431	4.10508	1	0.355593	0.316947
													GOTERM_BP_ALL	GO:0043401~steroid hormone receptor signaling pathway	3	1.875	0.0733653	ESRRA, AR, NR3C1	158	58	20431	6.68845	1	0.355593	0.316947
													GOTERM_BP_ALL	GO:0045815~transcription initiation-coupled chromatin remodeling	3	1.875	0.0733653	EGR1, ATF2, NR3C1	158	58	20431	6.68845	1	0.355593	0.316947
													GOTERM_BP_ALL	GO:0072132~mesenchyme morphogenesis	3	1.875	0.0733653	SMAD4, SMAD3, TBX20	158	58	20431	6.68845	1	0.355593	0.316947
													GOTERM_BP_ALL	GO:0022603~regulation of anatomical structure morphogenesis	13	8.125	0.0734637	ATF2, SMAD1, STAT1, SHOX2, GATA6, HMGA2, HMGB1, KLF4, RELA, AR, RXRA, CUX1, TCF4	158	976	20431	1.72237	1	0.355593	0.316947
													GOTERM_BP_ALL	GO:1902806~regulation of cell cycle G1/S phase transition	5	3.125	0.0737947	RBL2, TFDP1, SMARCC2, KLF4, ARID1B	158	205	20431	3.15391	1	0.356526	0.317778
													GOTERM_BP_ALL	GO:0060136~embryonic process involved in female pregnancy	2	1.25	0.0742563	SP3, JUNB	158	10	20431	25.862	1	0.356526	0.317778
													GOTERM_BP_ALL	GO:0003357~noradrenergic neuron differentiation	2	1.25	0.0742563	PHOX2B, PHOX2A	158	10	20431	25.862	1	0.356526	0.317778
													GOTERM_BP_ALL	GO:0051775~response to redox state	2	1.25	0.0742563	CLOCK, NPAS2	158	10	20431	25.862	1	0.356526	0.317778
													GOTERM_BP_ALL	GO:0071316~cellular response to nicotine	2	1.25	0.0742563	NFKB1, RELA	158	10	20431	25.862	1	0.356526	0.317778
													GOTERM_BP_ALL	GO:0043255~regulation of carbohydrate biosynthetic process	4	2.5	0.0746385	TCF7L2, NR3C1, NFKB1, FOXO1	158	127	20431	4.07276	1	0.357207	0.318386
													GOTERM_BP_ALL	GO:0046631~alpha-beta T cell activation	4	2.5	0.0746385	ATF2, BCL6, HMGB1, RELB	158	127	20431	4.07276	1	0.357207	0.318386
													GOTERM_BP_ALL	GO:0060612~adipose tissue development	3	1.875	0.0755688	ATF2, HMGA2, EBF2	158	59	20431	6.57509	1	0.361078	0.321835
													GOTERM_BP_ALL	GO:0031667~response to nutrient levels	9	5.625	0.0763512	ATF2, TCF7L2, ZEB1, FOXK2, FOXK1, FOXO3, RELA, USF1, FOXO1	158	575	20431	2.02398	1	0.363746	0.324214
													GOTERM_BP_ALL	GO:0008544~epidermis development	7	4.375	0.076372	TFDP1, CUX1, GATA6, ALX4, YBX1, KLF4, RELA	158	384	20431	2.35722	1	0.363746	0.324214
													GOTERM_BP_ALL	GO:0001704~formation of primary germ layer	4	2.5	0.0774083	SMAD1, SMAD3, GATA6, HMGA2	158	129	20431	4.00962	1	0.366918	0.327041
													GOTERM_BP_ALL	GO:0030218~erythrocyte differentiation	4	2.5	0.0774083	BCL6, SP3, PKNOX1, SMAD5	158	129	20431	4.00962	1	0.366918	0.327041
													GOTERM_BP_ALL	GO:0006367~transcription initiation at RNA polymerase II promoter	4	2.5	0.0774083	EGR1, ATF2, TBP, NR3C1	158	129	20431	4.00962	1	0.366918	0.327041
													GOTERM_BP_ALL	GO:0060443~mammary gland morphogenesis	3	1.875	0.0777931	AR, NR3C1, NFKB1	158	60	20431	6.46551	1	0.366986	0.327102
													GOTERM_BP_ALL	GO:0001825~blastocyst formation	3	1.875	0.0777931	TEAD4, SP3, JUNB	158	60	20431	6.46551	1	0.366986	0.327102
													GOTERM_BP_ALL	GO:0045599~negative regulation of fat cell differentiation	3	1.875	0.0777931	TCF7L2, SMAD3, FOXO1	158	60	20431	6.46551	1	0.366986	0.327102
													GOTERM_BP_ALL	GO:0019098~reproductive behavior	3	1.875	0.080038	AR, NR3C1, ZFX	158	61	20431	6.35951	1	0.376978	0.336007
													GOTERM_BP_ALL	GO:0022612~gland morphogenesis	4	2.5	0.0802227	AR, NFIB, NR3C1, NFKB1	158	131	20431	3.9484	1	0.37725	0.33625
													GOTERM_BP_ALL	GO:0072111~cell proliferation involved in kidney development	2	1.25	0.0813736	EGR1, STAT1	158	11	20431	23.5109	1	0.379658	0.338396
													GOTERM_BP_ALL	GO:0002357~defense response to tumor cell	2	1.25	0.0813736	KLF4, RELA	158	11	20431	23.5109	1	0.379658	0.338396
													GOTERM_BP_ALL	GO:0070934~CRD-mediated mRNA stabilization	2	1.25	0.0813736	CSDE1, YBX1	158	11	20431	23.5109	1	0.379658	0.338396
													GOTERM_BP_ALL	GO:0042118~endothelial cell activation	2	1.25	0.0813736	SMAD4, TCF4	158	11	20431	23.5109	1	0.379658	0.338396
													GOTERM_BP_ALL	GO:1903242~regulation of cardiac muscle hypertrophy in response to stress	2	1.25	0.0813736	SMAD3, FOXO1	158	11	20431	23.5109	1	0.379658	0.338396
													GOTERM_BP_ALL	GO:0141137~positive regulation of gene expression, epigenetic	3	1.875	0.0823029	EGR1, ATF2, NR3C1	158	62	20431	6.25694	1	0.383392	0.341725
													GOTERM_BP_ALL	GO:0002696~positive regulation of leukocyte activation	7	4.375	0.0839734	SMARCC2, BCL6, ZBTB16, ZBTB1, HMGB1, FOXO3, ARID1B	158	394	20431	2.29739	1	0.390363	0.347938
													GOTERM_BP_ALL	GO:0007049~cell cycle	17	10.625	0.0842737	ATF2, AHCTF1, NFIX, FOXJ3, GATA6, HMGA2, PDS5B, CTCF, NR2C2, PBX1, RBL2, TFDP1, NFIA, NFIB, ZSCAN21, HMG20B, MTA3	158	1432	20431	1.53511	1	0.390363	0.347938
													GOTERM_BP_ALL	GO:0048599~oocyte development	3	1.875	0.0845874	YBX2, FOXO3, ZFX	158	63	20431	6.15763	1	0.390363	0.347938
													GOTERM_BP_ALL	GO:0043367~CD4-positive, alpha-beta T cell differentiation	3	1.875	0.0845874	BCL6, HMGB1, RELB	158	63	20431	6.15763	1	0.390363	0.347938
													GOTERM_BP_ALL	GO:0048255~mRNA stabilization	3	1.875	0.0845874	CSDE1, YBX2, YBX1	158	63	20431	6.15763	1	0.390363	0.347938
													GOTERM_BP_ALL	GO:0032655~regulation of interleukin-12 production	3	1.875	0.0845874	HMGB1, NFKB1, RELA	158	63	20431	6.15763	1	0.390363	0.347938
													GOTERM_BP_ALL	GO:2000177~regulation of neural precursor cell proliferation	4	2.5	0.0857095	OTP, SMARCA1, FOXO3, FOXO1	158	135	20431	3.83141	1	0.394317	0.351462
													GOTERM_BP_ALL	GO:0051092~positive regulation of NF-kappaB transcription factor activity	4	2.5	0.0857095	AR, TERF2IP, CLOCK, RELA	158	135	20431	3.83141	1	0.394317	0.351462
													GOTERM_BP_ALL	GO:0033002~muscle cell proliferation	3	1.875	0.086891	SMAD1, RXRA, GATA6	158	64	20431	6.06141	1	0.397905	0.35466
													GOTERM_BP_ALL	GO:1990090~cellular response to nerve growth factor stimulus	3	1.875	0.086891	FOXO3, NFKB1, BPTF	158	64	20431	6.06141	1	0.397905	0.35466
													GOTERM_BP_ALL	GO:0060711~labyrinthine layer development	3	1.875	0.086891	ESX1, ERF, JUNB	158	64	20431	6.06141	1	0.397905	0.35466
													GOTERM_BP_ALL	GO:0010612~regulation of cardiac muscle adaptation	2	1.25	0.0884364	SMAD3, FOXO1	158	12	20431	21.5517	1	0.401272	0.357661
													GOTERM_BP_ALL	GO:2000322~regulation of glucocorticoid receptor signaling pathway	2	1.25	0.0884364	NR3C1, CLOCK	158	12	20431	21.5517	1	0.401272	0.357661
													GOTERM_BP_ALL	GO:0002318~myeloid progenitor cell differentiation	2	1.25	0.0884364	SP3, HMGB1	158	12	20431	21.5517	1	0.401272	0.357661
													GOTERM_BP_ALL	GO:0072075~metanephric mesenchyme development	2	1.25	0.0884364	SMAD4, STAT1	158	12	20431	21.5517	1	0.401272	0.357661
													GOTERM_BP_ALL	GO:0060872~semicircular canal development	2	1.25	0.0884364	ZEB1, CHD7	158	12	20431	21.5517	1	0.401272	0.357661
													GOTERM_BP_ALL	GO:1900152~negative regulation of nuclear-transcribed mRNA catabolic process, deadenylation-dependent decay	2	1.25	0.0884364	CSDE1, YBX1	158	12	20431	21.5517	1	0.401272	0.357661
													GOTERM_BP_ALL	GO:0003013~circulatory system process	8	5	0.0893505	AR, SMAD3, STAT1, CHD7, TBX20, GATA6, NR3C1, SMAD5	158	497	20431	2.08145	1	0.404802	0.360807
													GOTERM_BP_ALL	GO:0021545~cranial nerve development	3	1.875	0.0915543	CHD7, PHOX2B, PHOX2A	158	66	20431	5.87773	1	0.412272	0.367466
													GOTERM_BP_ALL	GO:0060688~regulation of morphogenesis of a branching structure	3	1.875	0.0915543	AR, RXRA, SHOX2	158	66	20431	5.87773	1	0.412272	0.367466
													GOTERM_BP_ALL	GO:1990089~response to nerve growth factor	3	1.875	0.0915543	FOXO3, NFKB1, BPTF	158	66	20431	5.87773	1	0.412272	0.367466
													GOTERM_BP_ALL	GO:1903053~regulation of extracellular matrix organization	3	1.875	0.0915543	SMAD4, SMAD3, AEBP1	158	66	20431	5.87773	1	0.412272	0.367466
													GOTERM_BP_ALL	GO:0050727~regulation of inflammatory response	7	4.375	0.0919812	SMAD3, IRF3, BCL6, ARNT, CLOCK, NFKB1, RELA	158	404	20431	2.24052	1	0.413567	0.368621
													GOTERM_BP_ALL	GO:0051053~negative regulation of DNA metabolic process	4	2.5	0.0931232	BCL6, HMGA2, TERF2IP, TTF1	158	140	20431	3.69458	1	0.41807	0.372634
													GOTERM_BP_ALL	GO:0010907~positive regulation of glucose metabolic process	3	1.875	0.093913	TCF7L2, HMGB1, FOXO1	158	67	20431	5.79001	1	0.418455	0.372977
													GOTERM_BP_ALL	GO:0045682~regulation of epidermis development	3	1.875	0.093913	NAB1, MAFG, MAFF	158	67	20431	5.79001	1	0.418455	0.372977
													GOTERM_BP_ALL	GO:0045778~positive regulation of ossification	3	1.875	0.093913	RXRA, SMAD3, ZBTB16	158	67	20431	5.79001	1	0.418455	0.372977
													GOTERM_BP_ALL	GO:0071548~response to dexamethasone	3	1.875	0.093913	FOXO3, NR3C1, FOXO1	158	67	20431	5.79001	1	0.418455	0.372977
													GOTERM_BP_ALL	GO:0009994~oocyte differentiation	3	1.875	0.093913	YBX2, FOXO3, ZFX	158	67	20431	5.79001	1	0.418455	0.372977
													GOTERM_BP_ALL	GO:0006006~glucose metabolic process	4	2.5	0.0961881	TCF7L2, FOXK2, FOXK1, USF1	158	142	20431	3.64254	1	0.427122	0.380702
													GOTERM_BP_ALL	GO:0034101~erythrocyte homeostasis	4	2.5	0.0961881	BCL6, SP3, PKNOX1, SMAD5	158	142	20431	3.64254	1	0.427122	0.380702
													GOTERM_BP_ALL	GO:0007405~neuroblast proliferation	3	1.875	0.0962892	NFIX, OTP, TEAD3	158	68	20431	5.70486	1	0.427122	0.380702
													GOTERM_BP_ALL	GO:0006111~regulation of gluconeogenesis	3	1.875	0.0986825	TCF7L2, NR3C1, FOXO1	158	69	20431	5.62218	1	0.435787	0.388425
													GOTERM_BP_ALL	GO:0002931~response to ischemia	3	1.875	0.0986825	EGR1, ARID1B, RELA	158	69	20431	5.62218	1	0.435787	0.388425
													GOTERM_BP_ALL	GO:0071300~cellular response to retinoic acid	3	1.875	0.0986825	KLF4, TEAD1, TEAD2	158	69	20431	5.62218	1	0.435787	0.388425
													GOTERM_BP_ALL	GO:0051960~regulation of nervous system development	9	5.625	0.0995116	TCF7L2, RXRA, CUX1, CHD7, BHLHE40, SHOX2, HMGA2, OTP, RELA	158	611	20431	1.90473	1	0.438712	0.391032
													GOTERM_BP_ALL	GO:0007166~cell surface receptor signaling pathway	22	13.75	0.0996401	ATF2, SMAD1, TCF7L2, EGR1, SMAD4, SMAD3, PRRX1, STAT1, PRRX2, SHOX2, SMAD9, FOXO3, NR2C2, KLF4, SMAD5, FOXO1, NFKB1, RELA, AR, NFIA, IRF3, HIVEP1	158	2034	20431	1.39863	1	0.438712	0.391032
[truncated: 2 more columns]

## Sheet: Sheet2_Figure 4B_pathways
CM_Category	Term	Count	%	PValue	Genes	List Total	Pop Hits	Pop Total	Fold Enrichment	Bonferroni	Benjamini	FDR	CF_Category	Term	Count	%	PValue	Genes	List Total	Pop Hits	Pop Total	Fold Enrichment	Bonferroni	Benjamini	FDR	EC_Category	Term	Count	%	PValue	Genes	List Total	Pop Hits	Pop Total	Fold Enrichment	Bonferroni	Benjamini	FDR	IM_Category	Term	Count	%	PValue	Genes	List Total	Pop Hits	Pop Total	Fold Enrichment	Bonferroni
KEGG_PATHWAY	mmu04261:Adrenergic signaling in cardiomyocytes	19	7.53968	1.55762e-12	POPDC2, RYR2, CAMK2A, ATP2A1, CACNA1C, ADCY8, ADRA1B, AGT, CACNG6, CACNB2, PLN, TNNT2, MYL2, KCNQ1, TNNI3, CACNA1S, SCN5A, MYH6, MYH7	129	156	9718	9.17521	3.70719e-10	3.70715e-10	3.48908e-10	KEGG_PATHWAY	mmu04510:Focal adhesion	28	3.7889	8.44204e-10	TNXB, ITGB5, LAMC3, LAMA4, ITGA2B, RASGRF1, TNC, LAMC2, THBS2, THBS4, EGFR, THBS3, MAPK9, ERBB2, FYN, ITGAV, PDGFRB, LAMB2, EMP1, LAMB1, PRKCA, PARVA, PGF, COL1A1, COL1A2, COL4A5, COL6A3, MET	330	202	9718	4.08197	2.40598e-07	2.40598e-07	2.17805e-07	KEGG_PATHWAY	mmu04510:Focal adhesion	16	4.74777	4.39014e-07	FLT1, VWF, CAV1, FLT4, ITGA1, PDGFB, VEGFC, PIK3R3, EMP2, MYLK, COL4A2, COL4A1, PDGFD, AKT3, ITGA8, FLNA	150	202	9718	5.13162	0.000100529	0.000100534	9.1754e-05	KEGG_PATHWAY	mmu04620:Toll-like receptor signaling pathway	9	4.6875	2.33171e-05	IKBKB, CXCL10, CD40, IL1B, CCL4, PIK3CD, LY96, TLR7, TLR2	112	104	9718	7.50876	0.00609053
KEGG_PATHWAY	mmu05414:Dilated cardiomyopathy	15	5.95238	5.88001e-11	MYBPC3, RYR2, ATP2A1, CACNA1C, ADCY8, AGT, CACNG6, CACNB2, PLN, TNNT2, MYL2, TNNI3, CACNA1S, MYH6, MYH7	129	103	9718	10.9709	1.39944e-08	6.99722e-09	6.58561e-09	KEGG_PATHWAY	mmu04512:ECM-receptor interaction	18	2.43572	5.5255e-09	TNXB, ITGB5, LAMB2, LAMC3, LAMA4, ITGA2B, TNC, LAMB1, LAMC2, THBS2, THBS4, THBS3, COL1A1, COL1A2, DAG1, COL6A3, COL4A5, ITGAV	330	89	9718	5.95587	1.57477e-06	7.87384e-07	7.12789e-07	KEGG_PATHWAY	mmu05224:Breast cancer	13	3.85757	2.4575e-06	NOTCH3, NOTCH1, FZD4, FLT4, NOTCH4, FZD6, PIK3R3, DLL4, HEY1, KIT, AKT3, HES1, PGR	150	147	9718	5.72943	0.00056261	0.000238189	0.000217387	KEGG_PATHWAY	mmu04061:Viral protein interaction with cytokine and cytokine receptor	8	4.16667	0.000101381	CXCL10, CCL12, TNFSF14, CCL4, LTA, PPBP, CCR2, PF4	112	95	9718	7.30677	0.0262134
KEGG_PATHWAY	mmu05410:Hypertrophic cardiomyopathy	14	5.55556	5.22646e-10	MYBPC3, RYR2, ATP2A1, CACNA1C, AGT, PRKAG3, CACNG6, CACNB2, TNNT2, MYL2, TNNI3, CACNA1S, MYH6, MYH7	129	100	9718	10.5467	1.2439e-07	4.14633e-08	3.90242e-08	KEGG_PATHWAY	mmu05200:Pathways in cancer	46	6.22463	2.31307e-08	LAMC3, LAMA4, HHIP, ITGA2B, LPAR1, MGST1, LAMC2, PTGS2, GLI1, PLD1, FGF2, FOXO1, EGFR, GLI3, GLI2, WNT6, MAPK9, GNG4, MYC, ERBB2, GNG8, ITGAV, IL12A, FGF21, FZD1, PDGFRB, CDKN2B, TCF7L1, TGFB2, SMAD3, LAMB2, IFNGR1, TGFB3, MMP2, LAMB1, PRKCA, WNT9A, ESR1, PGF, TGFBR2, BMP4, AR, IL6, SMO, COL4A5, MET	330	548	9718	2.47195	6.59223e-06	1.77957e-06	1.61098e-06	KEGG_PATHWAY	mmu04151:PI3K-Akt signaling pathway	20	5.93472	3.12038e-06	FLT1, VWF, NOS3, PKN3, FLT4, ITGA1, PDGFB, VEGFC, PIK3R3, OSMR, GNG11, COL4A2, COL4A1, KITL, PDGFD, KIT, AKT3, GNB4, ITGA8, TEK	150	367	9718	3.53061	0.000714314	0.000238189	0.000217387	KEGG_PATHWAY	mmu04060:Cytokine-cytokine receptor interaction	13	6.77083	0.000127572	CCL12, CD40, TNFSF14, EBI3, PPBP, CXCL10, BMP2, IL1B, CCL4, LTA, IL12RB1, CCR2, PF4	112	294	9718	3.83667	0.0328735
KEGG_PATHWAY	mmu04820:Cytoskeleton in muscle cells	19	7.53968	1.21151e-09	MYBPC3, DSP, MYH7B, NEBL, FHL2, NEB, ANK2, LMOD2, CSRP3, TNNT2, MYL2, ANKRD1, CAPN3, TNNI3, DSG2, MYOZ2, MYH6, DSC2, MYH7	129	232	9718	6.16954	2.8834e-07	7.2085e-08	6.78447e-08	KEGG_PATHWAY	mmu04151:PI3K-Akt signaling pathway	36	4.87145	2.49764e-08	TNXB, ITGB5, LAMC3, LAMA4, ITGA2B, LPAR1, TNC, LAMC2, THBS2, EFNA5, EFNA4, FGF2, THBS4, EGFR, THBS3, GHR, NTF5, GNG4, MYC, CREB3L1, ERBB2, GNG8, ITGAV, FGF21, PDGFRB, LAMB2, LAMB1, PRKCA, PGF, EREG, COL1A1, IL6, COL1A2, COL4A5, COL6A3, MET	330	367	9718	2.88868	7.11826e-06	1.77957e-06	1.61098e-06	KEGG_PATHWAY	mmu04514:Cell adhesion molecules	13	3.85757	1.86712e-05	NRXN1, ICAM2, PTPRM, F11R, SELP, CLDN5, CDH5, OCLN, ITGA8, PECAM1, NCAM1, ESAM, JAM2	150	179	9718	4.70518	0.00426661	0.00106892	0.000975568	KEGG_PATHWAY	mmu04064:NF-kappa B signaling pathway	8	4.16667	0.000201733	IKBKB, CD40, TNFSF14, PLAU, IL1B, CCL4, LTA, LY96	112	106	9718	6.54852	0.0514867
KEGG_PATHWAY	mmu04260:Cardiac muscle contraction	12	4.7619	2.05336e-08	CACNG6, CACNB2, RYR2, MYL2, TNNT2, CASQ2, ATP2A1, TNNI3, CACNA1C, CACNA1S, MYH6, MYH7	129	89	9718	10.1573	4.88698e-06	9.77399e-07	9.19905e-07	KEGG_PATHWAY	mmu04820:Cytoskeleton in muscle cells	27	3.65359	7.26195e-08	FBN2, ITGB5, COL11A1, ELN, SDC2, ITGA2B, FBLN1, THBS2, NID1, NID2, THBS4, THBS3, TMEM43, DAG1, ITGAV, PDLIM7, BGN, COL1A1, VCAN, COL1A2, COL5A1, COL5A3, COL5A2, COL4A5, COL6A3, VIM, FBN1	330	232	9718	3.42719	2.06964e-05	4.13931e-06	3.74717e-06	KEGG_PATHWAY	mmu04015:Rap1 signaling pathway	14	4.1543	2.37947e-05	FLT1, FLT4, ADCY4, PDGFB, VEGFC, ARAP3, PIK3R3, CNR1, KITL, PDGFD, KIT, AKT3, PRKD1, TEK	150	214	9718	4.23838	0.00543423	0.0010898	0.000994619	KEGG_PATHWAY	mmu04668:TNF signaling pathway	8	4.16667	0.000390156	IKBKB, CXCL10, CCL12, CREB3L4, IL1B, LTA, PIK3CD, CREB5	112	118	9718	5.88257	0.0971878
KEGG_PATHWAY	mmu04020:Calcium signaling pathway	18	7.14286	3.34331e-08	RYR2, PDE1C, CAMK2A, ATP2A1, CACNA1C, FGF1, ADCY8, ADRA1B, GRM1, MYLK3, VEGFA, FGF6, PLN, ERBB3, PPIF, CASQ2, CACNA1S, CASQ1	129	254	9718	5.33858	7.95705e-06	1.32618e-06	1.24817e-06	KEGG_PATHWAY	mmu04350:TGF-beta signaling pathway	18	2.43572	1.47354e-07	CDKN2B, TGFB2, LEFTY1, SMAD3, AMHR2, TGFB3, FST, LTBP1, TGFBR2, RGMA, SKI, BMP4, BAMBI, MYC, FMOD, NBL1, FBN1, BMPR1A	330	110	9718	4.81884	4.19949e-05	6.9993e-06	6.33621e-06	KEGG_PATHWAY	mmu05200:Pathways in cancer	23	6.82493	2.94451e-05	NOTCH3, NOTCH1, EPAS1, FZD4, FLT4, NOTCH4, FZD6, ADCY4, PDGFB, VEGFC, PIK3R3, GNG11, ETS1, DLL4, HEY1, COL4A2, MECOM, COL4A1, KITL, KIT, AKT3, GNB4, HES1	150	548	9718	2.71915	0.00672035	0.00112382	0.00102567	KEGG_PATHWAY	mmu05417:Lipid and atherosclerosis	10	5.20833	0.000822883	IKBKB, CD40, CCL12, IL1B, PIK3CD, NLRP3, LY96, CALML4, TLR2, NFE2L2	112	217	9718	3.99852	0.19401
KEGG_PATHWAY	mmu05412:Arrhythmogenic right ventricular cardiomyopathy	10	3.96825	1.75958e-06	DSP, CACNG6, CACNB2, RYR2, CDH2, ATP2A1, DSG2, CACNA1C, CACNA1S, DSC2	129	86	9718	8.75969	0.000418692	5.98257e-05	5.63065e-05	KEGG_PATHWAY	mmu05146:Amoebiasis	17	2.30041	6.22908e-07	TGFB2, LAMB2, TGFB3, IL1R1, LAMC3, LAMA4, LAMB1, CXCL1, LAMC2, PRKCA, COL1A1, GNA14, IL6, COL1A2, SERPINB6C, COL4A5, IL12A	330	108	9718	4.63541	0.000177513	2.53613e-05	2.29586e-05	KEGG_PATHWAY	mmu04014:Ras signaling pathway	14	4.1543	6.58864e-05	FLT1, FLT4, PDGFB, VEGFC, PIK3R3, GNG11, ETS1, KITL, PDGFD, KIT, AKT3, GNB4, TEK, RIN1	150	236	9718	3.84328	0.0149752	0.00215543	0.00196718	KEGG_PATHWAY	mmu05132:Salmonella infection	10	5.20833	0.00232532	IKBKB, ACTR2, RAB5C, RIPK2, IL1B, PIK3CD, NLRP3, LY96, ARF6, TLR2	112	252	9718	3.44317	0.456619
KEGG_PATHWAY	mmu04921:Oxytocin signaling pathway	11	4.36508	3.22658e-05	CACNG6, CACNB2, KCNJ5, RYR2, CAMK2A, CACNA1C, CACNA1S, ADCY8, MYLK3, PRKAG3, KCNJ3	129	153	9718	5.41612	0.00764998	0.000959908	0.000903443	KEGG_PATHWAY	mmu05205:Proteoglycans in cancer	22	2.977	5.33939e-06	FZD1, TGFB2, ITGB5, SDC2, MMP2, TWIST2, TWIST1, PRKCA, WNT9A, FGF2, ESR1, EGFR, COL1A1, WNT6, COL1A2, SMO, CTTN, MYC, ERBB2, GPC3, ITGAV, MET	330	204	9718	3.17582	0.00152057	0.000190216	0.000172195	KEGG_PATHWAY	mmu04926:Relaxin signaling pathway	9	2.67062	0.000849385	COL4A2, COL4A1, NOS3, AKT3, GNB4, ADCY4, VEGFC, PIK3R3, GNG11	150	130	9718	4.48523	0.176829	0.0243137	0.0221902	KEGG_PATHWAY	mmu05164:Influenza A	8	4.16667	0.00360919	IKBKB, CXCL10, CCL12, RSAD2, IL1B, PIK3CD, NLRP3, TLR7	112	173	9718	4.01239	0.61222
KEGG_PATHWAY	mmu04022:cGMP-PKG signaling pathway	11	4.36508	8.71578e-05	NPPB, PLN, PPIF, ATP2A1, CACNA1C, CACNA1S, ADCY8, ADRA1B, MYH6, MYLK3, MYH7	129	172	9718	4.81783	0.0205308	0.00230484	0.00216926	KEGG_PATHWAY	mmu04390:Hippo signaling pathway	19	2.57104	6.19352e-06	FZD1, TCF7L1, TGFB2, SMAD3, TGFB3, WWC1, WNT9A, GLI2, TGFBR2, BMP4, WNT6, DLG1, PARD6B, FRMD6, MYC, PARD3, DLG5, BMPR1A, TEAD3	330	158	9718	3.54127	0.0017636	0.000196128	0.000177547	KEGG_PATHWAY	mmu04371:Apelin signaling pathway	9	2.67062	0.00131168	NOTCH3, NOS3, AKT3, APLNR, GNB4, ADCY4, GNG11, KLF2, MYLK	150	139	9718	4.19482	0.259606	0.033375	0.0304602	KEGG_PATHWAY	mmu05144:Malaria	5	2.60417	0.00399943	CD40, CCL12, IL1B, HGF, TLR2	112	57	9718	7.61122	0.650045
KEGG_PATHWAY	mmu04911:Insulin secretion	8	3.1746	0.000132249	RYR2, ABCC8, CAMK2A, KCNN2, CACNA1C, CACNA1S, ADCY8, GCK	129	86	9718	7.00775	0.0309871	0.00314752	0.00296237	KEGG_PATHWAY	mmu05165:Human papillomavirus infection	30	4.05954	1.1823e-05	TNXB, ITGB5, LAMC3, LAMA4, ITGA2B, TNC, LAMC2, THBS2, PTGS2, THBS4, FOXO1, EGFR, THBS3, WNT6, PARD6B, CREB3L1, ITGAV, FZD1, PDGFRB, TCF7L1, LAMB2, LAMB1, WNT9A, COL1A1, DLG1, COL1A2, IRF1, PARD3, COL4A5, COL6A3	330	359	9718	2.46088	0.00336391	0.000336956	0.000305034	KEGG_PATHWAY	mmu05418:Fluid shear stress and atherosclerosis	9	2.67062	0.00195529	CDH5, NOS3, CAV1, AKT3, PECAM1, PDGFB, PIK3R3, KLF2, ASS1	150	148	9718	3.93973	0.361224	0.0403437	0.0368203	KEGG_PATHWAY	mmu04142:Lysosome	7	3.64583	0.00442354	CTSA, GALC, PLA2G15, ASAH1, CTSG, TPP1, TCIRG1	112	135	9718	4.49907	0.686996
KEGG_PATHWAY	mmu04270:Vascular smooth muscle contraction	9	3.57143	0.000612489	PLA2G2F, NPPB, CACNA1C, PLA2G5, CACNA1S, ADCY8, ADRA1B, AGT, MYLK3	129	144	9718	4.70833	0.135684	0.013252	0.0124725	KEGG_PATHWAY	mmu04933:AGE-RAGE signaling pathway in diabetic complications	14	1.89445	3.36532e-05	EGR1, TGFB2, SMAD3, TGFB3, MMP2, PRKCA, F3, FOXO1, TGFBR2, COL1A1, MAPK9, IL6, COL1A2, COL4A5	330	101	9718	4.08197	0.00954546	0.000871923	0.00078932	KEGG_PATHWAY	mmu04010:MAPK signaling pathway	13	3.85757	0.002132	FLT1, FLT4, PDGFB, VEGFC, HSPB1, DUSP7, MECOM, KITL, PDGFD, KIT, AKT3, FLNA, TEK	150	299	9718	2.81681	0.386607	0.0403437	0.0368203	KEGG_PATHWAY	mmu05135:Yersinia infection	7	3.64583	0.00458556	IKBKB, ACTR2, CCL12, IL1B, PIK3CD, NLRP3, ARF6	112	136	9718	4.46599	0.700062
KEGG_PATHWAY	mmu04024:cAMP signaling pathway	11	4.36508	0.0007323	POPDC2, MAPK10, RYR2, PLN, CAMK2A, ATP2A1, TNNI3, CACNA1C, CACNA1S, ADCY8, HCN2	129	224	9718	3.6994	0.159998	0.014524	0.0136696	KEGG_PATHWAY	mmu04340:Hedgehog signaling pathway	10	1.35318	0.000128978	EVC, SMO, HHIP, BOC, GAS1, LRP2, GLI1, GLI3, CDON, GLI2	330	58	9718	5.07732	0.0360936	0.00306323	0.00277303	KEGG_PATHWAY	mmu04670:Leukocyte transendothelial migration	8	2.37389	0.00231629	CDH5, CLDN5, OCLN, PECAM1, PIK3R3, ESAM, F11R, JAM2	150	119	9718	4.35541	0.412011	0.0403437	0.0368203	KEGG_PATHWAY	mmu04910:Insulin signaling pathway	7	3.64583	0.00527774	IKBKB, HK3, MKNK1, PDE3B, PIK3CD, CALML4, PHKA2	112	140	9718	4.33839	0.750034
KEGG_PATHWAY	mmu04723:Retrograde endocannabinoid signaling	9	3.57143	0.000912261	MAPK10, KCNJ5, NDUFB7, NDUFA10, CACNA1C, CACNA1S, ADCY8, GRM1, KCNJ3	129	153	9718	4.43137	0.195245	0.0167014	0.015719	KEGG_PATHWAY	mmu04010:MAPK signaling pathway	24	3.24763	0.000201591	PDGFRB, TGFB2, TGFB3, IL1R1, RASGRF1, CACNA1A, PRKCA, IL1RAP, EFNA5, EFNA4, DUSP9, FGF2, EGFR, PGF, CACNA1G, EREG, TGFBR2, NTF5, MAPK9, DUSP10, MYC, ERBB2, MET, FGF21	330	299	9718	2.36376	0.0558397	0.00441951	0.00400082	KEGG_PATHWAY	mmu04512:ECM-receptor interaction	7	2.07715	0.00240006	VWF, COL4A2, COL4A1, ITGA1, ITGA8, NPNT, FREM1	150	89	9718	5.09558	0.423208	0.0403437	0.0368203	KEGG_PATHWAY	mmu05321:Inflammatory bowel disease	5	2.60417	0.00540768	MAF, IL1B, STAT4, IL12RB1, TLR2	112	62	9718	6.99741	0.758445
KEGG_PATHWAY	mmu04929:GnRH secretion	6	2.38095	0.00139864	KCNJ5, KCNN2, CACNA1C, CACNA1S, HCN2, KCNJ3	129	63	9718	7.1746	0.283308	0.0237769	0.0223782	KEGG_PATHWAY	mmu05217:Basal cell carcinoma	10	1.35318	0.000247089	FZD1, BMP4, WNT6, TCF7L1, SMO, HHIP, WNT9A, GLI1, GLI3, GLI2	330	63	9718	4.67436	0.068006	0.00503002	0.00455349	KEGG_PATHWAY	mmu04330:Notch signaling pathway	6	1.78042	0.00272517	DLL4, NOTCH3, NOTCH1, HEY1, NOTCH4, HES1	150	63	9718	6.17016	0.464693	0.0403437	0.0368203	KEGG_PATHWAY	mmu04014:Ras signaling pathway	9	4.6875	0.00554109	IKBKB, RAB5C, RASA4, HGF, PIK3CD, CALML4, RGL1, ARF6, PLD2	112	236	9718	3.30894	0.766787
KEGG_PATHWAY	mmu04976:Bile secretion	7	2.77778	0.00212006	AQP8, ABCB4, SLC22A1, KCNN2, SLC5A1, ADCY8, NR0B2	129	101	9718	5.22112	0.39656	0.0327805	0.0308522	KEGG_PATHWAY	mmu04974:Protein digestion and absorption	13	1.75913	0.000279622	KCNK5, COL11A1, ELN, COL12A1, SLC1A5, DPP4, COL1A1, COL1A2, COL5A1, COL5A3, COL5A2, COL6A3, COL4A5	330	108	9718	3.54473	0.0766099	0.0052152	0.00472112	KEGG_PATHWAY	mmu04913:Ovarian steroidogenesis	6	1.78042	0.00292023	LHCGR, CYP2J6, CYP2J9, ADCY4, CYP1B1, BMP6	150	64	9718	6.07375	0.488144	0.0403437	0.0368203	KEGG_PATHWAY	mmu04925:Aldosterone synthesis and secretion	6	3.125	0.00640564	CREB3L4, ATP1A3, CALML4, CAMK1, DAGLB, CREB5	112	103	9718	5.05444	0.81431
KEGG_PATHWAY	mmu05415:Diabetic cardiomyopathy	10	3.96825	0.00224167	MAPK10, RYR2, NDUFB7, PLN, CAMK2A, NDUFA10, PPIF, ATP2A1, TNNI3, AGT	129	217	9718	3.47158	0.413813	0.0327805	0.0308522	KEGG_PATHWAY	mmu04936:Alcoholic liver disease	15	2.02977	0.000292783	SREBF1, TCF7L1, CXCL1, FOXO1, ACACA, C2, C3, MAPK9, IL6, FASN, IL12A, LBP, CYP2E1, SCD1, LPIN3	330	141	9718	3.13282	0.0800678	0.0052152	0.00472112	KEGG_PATHWAY	mmu04390:Hippo signaling pathway	9	2.67062	0.00293907	SOX2, YAP1, WWTR1, FZD4, FZD6, SNAI2, BMP6, NKD1, TEAD2	150	158	9718	3.69038	0.490354	0.0403437	0.0368203	KEGG_PATHWAY	mmu04062:Chemokine signaling pathway	8	4.16667	0.00653258	IKBKB, CXCL10, CCL12, CCL4, PIK3CD, PPBP, CCR2, PF4	112	193	9718	3.5966	0.820423
KEGG_PATHWAY	mmu04925:Aldosterone synthesis and secretion	7	2.77778	0.00234146	KCNJ5, CAMK2A, CACNA1C, CACNA1S, ADCY8, AGT, KCNK3	129	103	9718	5.11974	0.427603	0.0327805	0.0308522	KEGG_PATHWAY	mmu05226:Gastric cancer	15	2.02977	0.000551856	FZD1, CDKN2B, TCF7L1, TGFB2, SMAD3, TGFB3, WNT9A, FGF2, EGFR, TGFBR2, WNT6, MYC, ERBB2, MET, FGF21	330	150	9718	2.94485	0.145571	0.00925171	0.00837523	KEGG_PATHWAY	mmu01522:Endocrine resistance	7	2.07715	0.00299495	DLL4, NOTCH3, NOTCH1, NOTCH4, AKT3, ADCY4, PIK3R3	150	93	9718	4.87642	0.496853	0.0403437	0.0368203	KEGG_PATHWAY	mmu05163:Human cytomegalovirus infection	9	4.6875	0.00850461	IKBKB, CCL12, CDKN2A, CREB3L4, IL1B, CCL4, PIK3CD, CALML4, CREB5	112	254	9718	3.07445	0.8933
KEGG_PATHWAY	mmu04713:Circadian entrainment	6	2.38095	0.00978409	KCNJ5, RYR2, CAMK2A, CACNA1C, ADCY8, KCNJ3	129	99	9718	4.56566	0.90368	0.129367	0.121758	KEGG_PATHWAY	mmu05144:Malaria	9	1.21786	0.000615612	TGFB2, IL6, TGFB3, SDC2, IL12A, THBS2, MET, THBS4, THBS3	330	57	9718	4.64976	0.160965	0.00974719	0.00882377	KEGG_PATHWAY	mmu05165:Human papillomavirus infection	14	4.1543	0.00344382	NOTCH3, NOTCH1, VWF, FZD4, NOTCH4, FZD6, ITGA1, PIK3R3, HEY1, COL4A2, COL4A1, AKT3, ITGA8, HES1	150	359	9718	2.5265	0.546153	0.043813	0.0399866	KEGG_PATHWAY	mmu04625:C-type lectin receptor signaling pathway	6	3.125	0.00905724	IKBKB, IL1B, PIK3CD, NLRP3, CALML4, CLEC4E	112	112	9718	4.64828	0.907801
KEGG_PATHWAY	mmu01100:Metabolic pathways	33	13.0952	0.0122017	PFKFB2, NDUFB7, ACAA2, PDE1C, NDUFA10, MPI, ADK, PLA2G5, SDSL, ADCY8, LCLAT1, DHTKD1, INPP5A, ALDH1B1, ASPDH, PIP5K1B, PTGDS, RIMKLA, PLA2G2F, IDH2, ACSL6, SIRT5, GCK, SIRT3, GNMT, INPP4B, ALDH5A1, EHHADH, RGN, ALDOB, GSTM7, ACOT4, ACOT3	129	1642	9718	1.51401	0.946168	0.152843	0.143852	KEGG_PATHWAY	mmu04310:Wnt signaling pathway	16	2.16509	0.000866846	FZD1, TCF7L1, TLE2, SMAD3, RYK, SERPINF1, PRKCA, WNT9A, MAPK9, WNT6, SFRP2, BAMBI, FRZB, MYC, ROR2, GPC4	330	175	9718	2.69243	0.218983	0.0130027	0.0117709	KEGG_PATHWAY	mmu04933:AGE-RAGE signaling pathway in diabetic complications	7	2.07715	0.00450727	COL4A2, COL4A1, NOS3, AKT3, VEGFC, PIK3R3, PLCD3	150	101	9718	4.49017	0.644595	0.0543245	0.04958	KEGG_PATHWAY	mmu04623:Cytosolic DNA-sensing pathway	5	2.60417	0.0142581	IKBKB, CXCL10, IL1B, CCL4, NLRP3	112	82	9718	5.29072	0.976775
KEGG_PATHWAY	mmu04927:Cortisol synthesis and secretion	5	1.98413	0.0148327	CACNA1C, CACNA1S, ADCY8, AGT, KCNK3	129	72	9718	5.23148	0.971465	0.17651	0.166127	KEGG_PATHWAY	mmu05222:Small cell lung cancer	11	1.4885	0.00125135	CDKN2B, LAMC3, LAMB2, LAMA4, MYC, ITGA2B, COL4A5, LAMB1, ITGAV, LAMC2, PTGS2	330	94	9718	3.4461	0.300127	0.0178317	0.0161424	KEGG_PATHWAY	mmu04360:Axon guidance	9	2.67062	0.0066524	EPHA5, EFNB1, NRP1, TRPC6, ABLIM3, SEMA3G, PIK3R3, UNC5D, SEMA3F	150	181	9718	3.22144	0.783137	0.07617	0.0695176	KEGG_PATHWAY	mmu05152:Tuberculosis	7	3.64583	0.0169695	RAB5C, RIPK2, IL1B, CALML4, TCIRG1, CLEC4E, TLR2	112	180	9718	3.37431	0.988714
KEGG_PATHWAY	mmu04814:Motor proteins	8	3.1746	0.0156284	MYH7B, MYL2, TNNT2, MYO5C, TNNI3, KIF21A, MYH6, MYH7	129	198	9718	3.04377	0.976457	0.177122	0.166703	KEGG_PATHWAY	mmu04360:Axon guidance	15	2.02977	0.00333942	SEMA3C, RYK, NTN4, PRKCA, EFNA5, EFNA4, RGMA, PARD6B, SMO, PARD3, BOC, FYN, SLIT2, MET, EPHB3	330	181	9718	2.44048	0.614544	0.0453207	0.0410272	KEGG_PATHWAY	mmu04072:Phospholipase D signaling pathway	8	2.37389	0.00792902	DGKG, KITL, PDGFD, AKT3, KIT, PDGFB, ADCY4, PIK3R3	150	149	9718	3.47848	0.838457	0.086464	0.0789126	KEGG_PATHWAY	mmu04657:IL-17 signaling pathway	5	2.60417	0.0216495	IKBKB, CXCL10, CCL12, MMP13, IL1B	112	93	9718	4.66494	0.996767
KEGG_PATHWAY	mmu04725:Cholinergic synapse	6	2.38095	0.0166153	KCNQ1, CAMK2A, CACNA1C, CACNA1S, ADCY8, KCNJ3	129	113	9718	4	0.981457	0.179748	0.169174	KEGG_PATHWAY	mmu05133:Pertussis	9	1.21786	0.00437126	C3, MAPK9, IL6, C1RA, IRF1, SERPING1, IL12A, CXCL5, C2	330	77	9718	3.44203	0.713077	0.0566277	0.051263	KEGG_PATHWAY	mmu04611:Platelet activation	7	2.07715	0.0123875	VWF, NOS3, AKT3, ADCY4, PIK3R3, PRKG1, MYLK	150	125	9718	3.62805	0.942413	0.128942	0.117681	KEGG_PATHWAY	mmu04666:Fc gamma R-mediated phagocytosis	5	2.60417	0.0224182	ACTR2, INPP5D, PIK3CD, ARF6, PLD2	112	94	9718	4.61531	0.997369
KEGG_PATHWAY	mmu04972:Pancreatic secretion	6	2.38095	0.0177968	PLA2G2F, RYR2, KCNQ1, ATP2A1, PLA2G5, ADCY8	129	115	9718	3.93043	0.986071	0.184158	0.173325	KEGG_PATHWAY	mmu04068:FoxO signaling pathway	12	1.62382	0.00510662	MAPK9, TGFB2, IL6, CDKN2B, SMAD3, TGFB3, CCNG2, SETD7, IRS3, EGFR, FOXO1, TGFBR2	330	132	9718	2.67713	0.767558	0.0625041	0.0565827	KEGG_PATHWAY	mmu04520:Adherens junction	6	1.78042	0.0134032	CDH5, PTPRB, SNAI2, ARHGAP29, PTPRM, RASIP1	150	92	9718	4.22522	0.954502	0.13345	0.121795	KEGG_PATHWAY	mmu05166:Human T-cell leukemia virus 1 infection	8	4.16667	0.0228738	IKBKB, VAC14, CD40, CDKN2A, CREB3L4, LTA, PIK3CD, CREB5	112	247	9718	2.81029	0.997671
KEGG_PATHWAY	mmu04934:Cushing syndrome	7	2.77778	0.0200475	CAMK2A, FZD9, CACNA1C, CACNA1S, ADCY8, AGT, KCNK3	129	162	9718	3.25514	0.991931	0.198805	0.18711	KEGG_PATHWAY	mmu04060:Cytokine-cytokine receptor interaction	20	2.70636	0.0052635	TGFB2, CCL11, AMHR2, IFNGR1, TGFB3, IL1R1, GDF2, LIF, CXCL1, IL17RE, IL1RAP, CXCL5, TGFBR2, GHR, BMP4, IL6, THPO, IL12A, INHA, BMPR1A	330	294	9718	2.0033	0.777774	0.0625041	0.0565827	KEGG_PATHWAY	mmu04020:Calcium signaling pathway	10	2.96736	0.0161626	LHCGR, FLT1, NOS3, FLT4, PDGFD, PDGFB, ADCY4, VEGFC, PLCD3, MYLK	150	254	9718	2.55066	0.976042	0.151702	0.138453	KEGG_PATHWAY	mmu05418:Fluid shear stress and atherosclerosis	6	3.125	0.0270928	IKBKB, CCL12, IL1B, PIK3CD, CALML4, NFE2L2	112	148	9718	3.51762	0.999251
KEGG_PATHWAY	mmu04919:Thyroid hormone signaling pathway	6	2.38095	0.0209903	PFKFB2, PLN, RCAN2, ATP2A1, MYH6, MYH7	129	120	9718	3.76667	0.993583	0.199827	0.188073	KEGG_PATHWAY	mmu04550:Signaling pathways regulating pluripotency of stem cells	12	1.62382	0.00788561	FZD1, BMP4, WNT6, LEFTY1, SMAD3, MYC, LIF, WNT9A, KLF4, DUSP9, FGF2, BMPR1A	330	140	9718	2.52416	0.895263	0.089896	0.0813795	KEGG_PATHWAY	mmu04022:cGMP-PKG signaling pathway	8	2.37389	0.0165614	TRPC6, KCNJ8, NOS3, NPR2, AKT3, ADCY4, PRKG1, MYLK	150	172	9718	3.01333	0.978167	0.151702	0.138453	KEGG_PATHWAY	mmu05215:Prostate cancer	5	2.60417	0.0273797	IKBKB, PLAU, CREB3L4, PIK3CD, CREB5	112	100	9718	4.33839	0.999306
KEGG_PATHWAY	mmu04930:Type II diabetes mellitus	4	1.5873	0.0251016	MAPK10, ABCC8, CACNA1C, GCK	129	48	9718	6.27778	0.997643	0.229776	0.21626	KEGG_PATHWAY	mmu05210:Colorectal cancer	9	1.21786	0.00970609	MAPK9, TGFB2, TCF7L1, SMAD3, TGFB3, MYC, EGFR, EREG, TGFBR2	330	88	9718	3.01178	0.937946	0.106394	0.0963143	KEGG_PATHWAY	mmu05211:Renal cell carcinoma	5	1.48368	0.0222911	EPAS1, AKT3, PDGFB, PIK3R3, ETS1	150	70	9718	4.62762	0.994272	0.196333	0.179186	KEGG_PATHWAY	mmu05142:Chagas disease	5	2.60417	0.0300878	IKBKB, CCL12, IL1B, PIK3CD, TLR2	112	103	9718	4.21203	0.999666
KEGG_PATHWAY	mmu04912:GnRH signaling pathway	5	1.98413	0.0307946	MAPK10, CAMK2A, CACNA1C, CACNA1S, ADCY8	129	90	9718	4.18519	0.999415	0.262542	0.247098	KEGG_PATHWAY	mmu05145:Toxoplasmosis	10	1.35318	0.011487	MAPK9, TGFB2, TGFB3, LAMC3, LAMB2, IFNGR1, LAMA4, LAMB1, LAMC2, IL12A	330	109	9718	2.7017	0.962848	0.121251	0.109764	KEGG_PATHWAY	mmu04270:Vascular smooth muscle contraction	7	2.07715	0.0232841	RAMP2, PRKCH, CALD1, NPR2, ADCY4, PRKG1, MYLK	150	144	9718	3.14935	0.995461	0.197483	0.180236	KEGG_PATHWAY	mmu04922:Glucagon signaling pathway	5	2.60417	0.0310245	CREB3L4, PDE3B, CALML4, PHKA2, CREB5	112	104	9718	4.17153	0.999741
KEGG_PATHWAY	mmu00071:Fatty acid degradation	4	1.5873	0.0308873	ACAA2, ALDH1B1, EHHADH, ACSL6	129	52	9718	5.79487	0.999428	0.262542	0.247098	KEGG_PATHWAY	mmu04926:Relaxin signaling pathway	11	1.4885	0.0127087	COL1A1, MAPK9, COL1A2, GNG4, CREB3L1, MMP2, GNG8, COL4A5, PRKCA, EGFR, TGFBR2	330	130	9718	2.49179	0.973883	0.129356	0.117101	KEGG_PATHWAY	mmu04919:Thyroid hormone signaling pathway	6	1.78042	0.0370963	NOTCH3, NOTCH1, NOTCH4, AKT3, PIK3R3, PLCD3	150	120	9718	3.23933	0.999826	0.303394	0.276897	KEGG_PATHWAY	mmu04613:Neutrophil extracellular trap formation	7	3.64583	0.0323652	FPR1, PIK3CD, TLR7, CTSG, FPR2, MPO, TLR2	112	209	9718	2.9061	0.99982
KEGG_PATHWAY	mmu04726:Serotonergic synapse	6	2.38095	0.0327384	KCNJ5, KCND2, KCNN2, CACNA1C, CACNA1S, KCNJ3	129	135	9718	3.34815	0.999637	0.268681	0.252876	KEGG_PATHWAY	mmu05212:Pancreatic cancer	8	1.08254	0.0141709	MAPK9, TGFB2, SMAD3, TGFB3, ERBB2, PLD1, EGFR, TGFBR2	330	76	9718	3.09984	0.982881	0.135368	0.122543	KEGG_PATHWAY	mmu04923:Regulation of lipolysis in adipocytes	4	1.18694	0.0567135	AKT3, ADCY4, PIK3R3, PRKG1	150	57	9718	4.54643	0.999998	0.441149	0.40262	KEGG_PATHWAY	mmu05146:Amoebiasis	5	2.60417	0.0349428	RAB5C, IL1B, PIK3CD, CTSG, TLR2	112	108	9718	4.01703	0.99991
KEGG_PATHWAY	mmu04371:Apelin signaling pathway	6	2.38095	0.0364454	RYR2, MAP1LC3A, MYL2, ADCY8, MYLK3, PRKAG3	129	139	9718	3.2518	0.999855	0.289133	0.272126	KEGG_PATHWAY	mmu04014:Ras signaling pathway	16	2.16509	0.0142492	PDGFRB, RASGRF1, PRKCA, EFNA5, PLD1, EFNA4, FGF2, EGFR, PGF, NTF5, MAPK9, GNG4, GNG8, MET, PLA1A, FGF21	330	236	9718	1.99651	0.983265	0.135368	0.122543	KEGG_PATHWAY	mmu04370:VEGF signaling pathway	4	1.18694	0.0591597	NOS3, AKT3, HSPB1, PIK3R3	150	58	9718	4.46805	0.999999	0.441149	0.40262	KEGG_PATHWAY	mmu05171:Coronavirus disease - COVID-19	9	4.6875	0.0371292	IKBKB, CXCL10, CCL12, C6, IL1B, PIK3CD, NLRP3, TLR7, TLR2	112	334	9718	2.33806	0.99995
KEGG_PATHWAY	mmu04010:MAPK signaling pathway	9	3.57143	0.0437203	CACNG6, MAPK10, FGF6, CACNB2, ERBB3, CACNA1C, CACNA1S, FGF1, VEGFA	129	299	9718	2.26756	0.999976	0.335659	0.315915	KEGG_PATHWAY	mmu05225:Hepatocellular carcinoma	13	1.75913	0.0157456	FZD1, TCF7L1, TGFB2, SMAD3, TGFB3, MGST1, PRKCA, WNT9A, EGFR, TGFBR2, WNT6, MYC, MET	330	175	9718	2.1876	0.989146	0.144758	0.131044	KEGG_PATHWAY	mmu05231:Choline metabolism in cancer	5	1.48368	0.0635512	DGKG, PDGFD, AKT3, PDGFB, PIK3R3	150	98	9718	3.30544	1	0.441149	0.40262	KEGG_PATHWAY	mmu05161:Hepatitis B	6	3.125	0.0395671	IKBKB, CREB3L4, STAT4, PIK3CD, CREB5, TLR2	112	164	9718	3.17443	0.999975
KEGG_PATHWAY	mmu05022:Pathways of neurodegeneration - multiple diseases	12	4.7619	0.0521805	MAPK10, RYR2, NDUFB7, MAP1LC3A, CAMK2A, NDUFA10, FZD9, PPIF, ATP2A1, CACNA1C, CACNA1S, GRM1	129	481	9718	1.87942	0.999997	0.388092	0.365263	KEGG_PATHWAY	mmu04668:TNF signaling pathway	10	1.35318	0.0185354	RHBDF1, MAPK9, SOCS3, IL6, IRF1, CREB3L1, LIF, CXCL1, PTGS2, CXCL5	330	118	9718	2.49563	0.995166	0.165081	0.149441	KEGG_PATHWAY	mmu04392:Hippo signaling pathway - multiple species	3	0.890208	0.0638552	YAP1, WWTR1, TEAD2	150	27	9718	7.19852	1	0.441149	0.40262	KEGG_PATHWAY	mmu01523:Antifolate resistance	3	1.5625	0.0429649	IKBKB, IL1B, MTHFR	112	29	9718	8.97599	0.99999
KEGG_PATHWAY	mmu00062:Fatty acid elongation	3	1.19048	0.0554606	ACAA2, ACOT4, ACOT3	129	29	9718	7.7931	0.999999	0.399988	0.37646	KEGG_PATHWAY	mmu05215:Prostate cancer	9	1.21786	0.0198821	PDGFRB, AR, TCF7L1, ZEB1, CREB3L1, INSRR, ERBB2, EGFR, FOXO1	330	100	9718	2.65036	0.996732	0.17106	0.154854	KEGG_PATHWAY	mmu04550:Signaling pathways regulating pluripotency of stem cells	6	1.78042	0.0639709	SOX2, FZD4, FZD6, AKT3, PIK3R3, TBX3	150	140	9718	2.77657	1	0.441149	0.40262	KEGG_PATHWAY	mmu04024:cAMP signaling pathway	7	3.64583	0.0430672	CREB3L4, PDE3B, PIK3CD, ATP1A3, CALML4, CREB5, PLD2	112	224	9718	2.7115	0.99999
KEGG_PATHWAY	mmu04720:Long-term potentiation	4	1.5873	0.0581808	CAMK2A, CACNA1C, ADCY8, GRM1	129	67	9718	4.49751	0.999999	0.407266	0.383309	KEGG_PATHWAY	mmu04910:Insulin signaling pathway	11	1.4885	0.0204071	SREBF1, MAPK9, SOCS3, PRKAR2B, FASN, TRIP10, CBLB, IRS3, ACACA, RHOQ, FOXO1	330	140	9718	2.31381	0.997195	0.17106	0.154854	KEGG_PATHWAY	mmu04916:Melanogenesis	5	1.48368	0.0674245	FZD4, KITL, FZD6, KIT, ADCY4	150	100	9718	3.23933	1	0.441149	0.40262	KEGG_PATHWAY	mmu04066:HIF-1 signaling pathway	5	2.60417	0.043606	HK3, PFKFB3, MKNK1, PIK3CD, TRF	112	116	9718	3.73999	0.999992
[truncated: 1,471 more rows]
[truncated: 2 more columns]

## Sheet: Sheet3_Figure 4G
Category	Term	Count	%	PValue	Genes	List Total	Pop Hits	Pop Total	Fold Enrichment	Bonferroni	Benjamini	FDR
[truncated: 5 more rows]

## Sheet: Sheet4_Figure 4G
Symbol	Type
Calm3	NCM ligand
Mllt4	NCM ligand
[truncated: 53 more rows]
