# Supplementary material for: Region- and Cell-type–Resolved Multiomic Atlas of the Heart
Source: Mol Cell Proteomics. 2025 Feb 5;24(5):100922. doi: 10.1016/j.mcpro.2025.100922 (PMC12139502; doi:10.1016/j.mcpro.2025.100922)
Supplement: Supplementary Table 4 [file mmc4.xlsx]

## Sheet: Legend
Supplementary table 4 Matrix of region resolved proteome in mouse heart, related to Figure 5.
Sheet 1	Matrix of 11,995 proteins identified region resolved mouse heart proteome.
Sheet 2	GO/KEGG bioprocesses enriched by region enhanced proteins in CP and PF regions, related to Figure 5E-F.
Sheet 3	The individual protein lists of the WGCNA modules, related to Figure 5G.
Sheet 4	KEGG bioprocesses enriched by region enhanced proteins in LA/LV/RA/RV regions, related to Figure 5J.
Sheet 5	KEGG bioprocesses enriched by cell-type enhanced proteins expressed mainly in atrium and ventricle, related to supplementary Figure 6D.

## Sheet: Sheet1_Region matrix
Gene.Symbol	Protein.GI	LA1_Fot.1e5	LA2_Fot.1e5	LA3_Fot.1e5	LV1_Fot.1e5	LV2_Fot.1e5	LV3_Fot.1e5	RA1_Fot.1e5	RA2_Fot.1e5	RA3_Fot.1e5	RV1_Fot.1e5	RV2_Fot.1e5	RV3_Fot.1e5	CP1_Fot.1e5	CP2_Fot.1e5	CP3_Fot.1e5	PF1_Fot.1e5	PF2_Fot.1e5	PF3_Fot.1e5	Gene.Symbol	LA1_iBAQ	LA2_iBAQ	LA3_iBAQ	LV1_iBAQ	LV2_iBAQ	LV3_iBAQ	RA1_iBAQ	RA2_iBAQ	RA3_iBAQ	RV1_iBAQ	RV2_iBAQ	RV3_iBAQ	CP1_iBAQ	CP2_iBAQ	CP3_iBAQ	PF1_iBAQ	PF2_iBAQ	PF3_iBAQ
0610009B22Rik	gi|13384686	0.0499	0.0134		0.0102	0.0161	0		0.0104			0.0177	0.0419	0.2099	0.2958	0.1428	0.0534	0.0785	0.0306	0610009B22Rik	1.44368e+06	947330		288641	1.60171e+06	0		922099			601346	2.0807e+06	4.11123e+06	2.1279e+06	936634	846153	885454	392638
0610011F06Rik	gi|58037115	0	0.0117	0.0612	0.0091	0	0	0.057	0.0085	0	0	0			0				0	0610011F06Rik	0	826355	3.871e+06	256450	0	0	1.64645e+06	754993	0	0	0			0				0
0610037L13Rik	gi|21539639	0.0597	1.5238	0.0438	0.1861	0.6262	0.4055	0.0549	0.3826	3.557	2.8118		0.4812	0.1294	0.2051	0.7799	0.2185	0.5428	1.0024	0610037L13Rik	1.72677e+06	1.07988e+08	2.76893e+06	5.26742e+06	6.22575e+07	4.8592e+07	1.5853e+06	3.38976e+07	9.07272e+07	1.90972e+08		2.38891e+07	2.53523e+06	1.4755e+06	5.11606e+06	3.46429e+06	6.11999e+06	1.28724e+07
2018-03-01	gi|124486921	0.0358					0.022				0.0799	0			0.1982	0.3705	0.3352	1.5678	0.0569	2018-03-01	1.03542e+06					2.64032e+06				5.42538e+06	0			1.42585e+06	2.43067e+06	5.31559e+06	1.76767e+07	731121
2018-09-11	gi|57634518	0.2574	0.2109	0.2512	0.2287	0.1987	0.1585	0.35	0.2055	0.2521	0.5877	0.2735	0.1588	2.1022	12.1521	9.6989	8.6577	5.1995	0.898	2018-09-11	7.44812e+06	1.49427e+07	1.58982e+07	6.47378e+06	1.97522e+07	1.89894e+07	1.01097e+07	1.82023e+07	6.43076e+06	3.9916e+07	9.3101e+06	7.88168e+06	4.1171e+07	8.74113e+07	6.3628e+07	1.37286e+08	5.86249e+07	1.15326e+07
1110001A16Rik	gi|294345430	0.5606	0.2243	0.3127	0.5397	0.5881	0.3865	0.722	0.3616	0.4623	0.5244	0.3065	0.6915							1110001A16Rik	1.62184e+07	1.58934e+07	1.97888e+07	1.52739e+07	5.84703e+07	4.63234e+07	2.08553e+07	3.20391e+07	1.17919e+07	3.56177e+07	1.04349e+07	3.43273e+07
1110001J03Rik	gi|13384728	0.5417	0.2005	0.2381	0.4645	0.2894	0.7581	0.4396	0.218	0.2209	0.3395	0.2993	0.5278				0.8856		0.067	1110001J03Rik	1.56714e+07	1.42069e+07	1.50662e+07	1.3146e+07	2.87664e+07	9.0847e+07	1.26989e+07	1.93121e+07	5.63547e+06	2.30579e+07	1.01888e+07	2.62009e+07				1.40429e+07		860122
1110004F10Rik	gi|9790217	0.0143	0.0529	0.0419	0.0779	0.0036	0.0018	0	0.0066	0.0934		0.0729	0.0925	0.3418	0.3519	0.8026	0.6565	1.2418	1.6026	1110004F10Rik	414531	3.74543e+06	2.65213e+06	2.20357e+06	356072	213946	0	585994	2.38316e+06		2.48103e+06	4.59171e+06	6.694e+06	2.53138e+06	5.26511e+06	1.04094e+07	1.4002e+07	2.05806e+07
1110007C09Rik	gi|21312030	0.0184	0.0742	0.0283	0.0252	0.0227	0.0769	0.0374	0.0058	0.1376	0.0206	0.2746	0.0461	0.7638	0.9295	1.0497	0.0762			1110007C09Rik	532471	5.25488e+06	1.78894e+06	712299	2.25376e+06	9.21826e+06	1.0797e+06	518211	3.50976e+06	1.39588e+06	9.35071e+06	2.29071e+06	1.4958e+07	6.68581e+06	6.88607e+06	1.2085e+06
1110057K04Rik	gi|268370114;gi|269995975;gi|268370116	0.1172	0.058	0.0548	0.0224	0.093	0.078	0.069	0.1866	0.0827	0.0694	0.1589	0.1177	0.3297	0.044	0.1737	0.3358	0.3411	0.0694	1110057K04Rik	3.39066e+06	4.10749e+06	3.46831e+06	633938	9.24373e+06	9.34586e+06	1.99413e+06	1.65286e+07	2.11007e+06	4.71394e+06	5.40946e+06	5.84289e+06	6.4565e+06	316286	1.13981e+06	5.32477e+06	3.84646e+06	890728
1110058L19Rik	gi|229577372	0.684	0.7048	1.0024	0.3379	0.0989	0.0679	0.568	0.2508	0.5297	0.7891	0.7033	0.3659	0.1337			1.1532	8.2783	3.7753	1110058L19Rik	1.97872e+07	4.99502e+07	6.34426e+07	9.56412e+06	9.82855e+06	8.13264e+06	1.64087e+07	2.22221e+07	1.35102e+07	5.35926e+07	2.39455e+07	1.81653e+07	2.61936e+06			1.82861e+07	9.33388e+07	4.84829e+07
1200014J11Rik	gi|255003740	0.0012		0			0.0041							0.5644	0.0144	0.0455	0.0252	0.0522	0.1906	1200014J11Rik	33887.7		0			487542							1.10534e+07	103643	298750	399325	588199	2.44789e+06
1300017J02Rik	gi|21313642	0.0725	0.029	0.1286	0.2341	0.0136	0.0958	0.0462	0.0055	0.0051	0.0115	0.002	0.0941	0.011	0.0066	0.2803	0.0077	0.0497	0.0916	1300017J02Rik	2.09821e+06	2.05603e+06	8.14031e+06	6.62519e+06	1.35536e+06	1.14865e+07	1.33517e+06	485346	130770	784347	67943.2	4.67294e+06	215571	47194.1	1.83872e+06	122376	559901	1.1768e+06
1600014C10Rik	gi|145864467	0.1923	0.0597	0.0964	0.0556	0.1768	0.2206	0.1059	0.0589	0.0714	0.3672	3.4572	0.2487	0				0.0188		1600014C10Rik	5.5624e+06	4.23317e+06	6.09859e+06	1.57494e+06	1.75746e+07	2.64373e+07	3.05975e+06	5.22228e+06	1.82008e+06	2.49396e+07	1.17708e+08	1.23469e+07	0				211571
1700009N14Rik	gi|124487358	0.9647	0.7361	0.7981	0.9151	0.8581	0.7255	1.4285	0.9066	2.0608	0.8961	1.6895	0.8114	2.2807	5.4577	7.7429	0.52	0.4736	0.6489	1700009N14Rik	2.79086e+07	5.21645e+07	50506851	2.59013e+07	8.53051e+07	8.69512e+07	4.12657e+07	8.03173e+07	5.25629e+07	6.08605e+07	5.75218e+07	4.02802e+07	4.46677e+07	3.92578e+07	5.0796e+07	8.24487e+06	5.3397e+06	8.33336e+06
1700011H14Rik	gi|254692794	0.2697	0.3238			0				0.7505	0.8149	0.8364	0.4482							1700011H14Rik	7.80209e+06	2.29505e+07			0				1.91434e+07	5.53445e+07	2.8476e+07	2.22525e+07
1700021F05Rik	gi|13385904	0.7885	1.7302	1.1176	0.6889	0.8384	1.2585	1.3508	0.8263	1.4957	1.1282	1.8112	1.5503	0.1905		0.0922	0.8689	1.7347	1.3005	1700021F05Rik	2.2811e+07	1.22616e+08	7.07292e+07	1.94966e+07	8.33523e+07	1.50825e+08	3.9022e+07	7.3206e+07	3.81507e+07	7.66219e+07	6.16646e+07	7.69611e+07	3.73189e+06		604618	1.37779e+07	1.95588e+07	1.67015e+07
1700021K19Rik	gi|319127294;gi|27369878	0.0502	0.0582	0.0025		0.0022	0.0035	0.0002		0.007		0.0014	0							1700021K19Rik	1.45103e+06	4.12651e+06	158732		222787	420981	5234.92		179022		47497.4	0
1700037H04Rik	gi|13385590	0.0176	0.0072	0.0039			0.0172	0.0403	0.0038	0.0295		0.0462	0.0643			0.2828	1.0128	1.7666	2.0255	1700037H04Rik	507991	511161	244914			2.06325e+06	1.16425e+06	333694	751622		1.57213e+06	3.1917e+06			1.85503e+06	1.60594e+07	1.99184e+07	2.60119e+07
1700047I17Rik2	gi|153945763	0.0123	0.0327	0.0232	0.0053	0.0105	0.008	0.0089	0.0327		0.0115	0	0.0094	0.1862	0.3098	0.4825	0.2478	0.5134	0.4879	1700047I17Rik2	356551	2.31429e+06	1.46796e+06	149530	1.03979e+06	960800	256760	2.8956e+06		778148	0	467990	3.64674e+06	2.22872e+06	3.16563e+06	3.9298e+06	5.78858e+06	6.26571e+06
1700052N19Rik	gi|90093343	0.053	0.0027	0.015	0.0014	0.0123	0.0061	0.0168	0.006	0	0	0.007	0.0005							1700052N19Rik	1.53208e+06	193162	947597	39651.7	1.21816e+06	735727	485715	532974	0	0	238432	26855.6
1700071K01Rik	gi|85702063	14.9432	11.1089	12.8322	10.8027	11.1371	8.4493	11.7851	12.8945	11.2496	10.0048	10.8867	9.2008	6.3313	4.3094	6.2672	11.4271	9.4036	6.3793	1700071K01Rik	432317194	7.87266e+08	8.12121e+08	3.05746e+08	1107202908	1012573795	3.40441e+08	1142362158	286939839	6.795e+08	370657061	4.56761e+08	1.23998e+08	3.09976e+07	4.11151e+07	1.81199e+08	1.06027e+08	8.19233e+07
1700074P13Rik	gi|21312106	0.3262	0.0554	0.1365	0.0397			0.6906	0.0153	0.3224	0.035	0.2647	0.2866	0.7355	0.2872	0.487	0.3912	1.0969	1.9952	1700074P13Rik	9.43863e+06	3.92472e+06	8.63906e+06	1.12355e+06			1.99497e+07	1.35373e+06	8.22359e+06	2.37431e+06	9.01106e+06	1.42301e+07	1.44053e+07	2.06558e+06	3.19457e+06	6.20294e+06	1.23681e+07	2.56219e+07
1700080E11Rik	gi|227500514	0.0013		0			0.0554								0.0162	0.0191				1700080E11Rik	37060.2		0			6.64089e+06								116610	125398
1810009J06Rik	gi|12963793	0.9336	1.1044	1.4919	0.3541	3.0018	0.3932	4.505	3.3969	9.9499	0.3269	4.9187	4.5874	36.6093	18.3276	11.3341	4.697	2.2521	4.1599	1810009J06Rik	2.70109e+07	7.82634e+07	9.44198e+07	1.00226e+07	2.98429e+08	4.71277e+07	1.30137e+08	3.00945e+08	2.53788e+08	2.22024e+07	1.67464e+08	2.27736e+08	7.1699e+08	131832469	7.43551e+07	7.44803e+07	2.53932e+07	5.34211e+07
1810026J23Rik	gi|30519953	0.5389	0.2885	0.9468	0.8625	0.5194	1.0504	0.2581	1.2617	1.161	0.2371	0.4849	0.3258	0.0056	0.0361	0.106	0.5095	0.2275	0.1064	1810026J23Rik	1.55906e+07	2.04489e+07	5.99178e+07	2.44108e+07	5.1641e+07	1.25882e+08	7.45608e+06	1.1178e+08	2.96136e+07	1.6103e+07	1.65077e+07	1.61722e+07	109541	260007	695681	8.07938e+06	2.56475e+06	1.36685e+06
1810037I17Rik	gi|21313570	0	0.0175		0.0924		0.0268	0.0776	0.0563	0.035		0	0.0211	0.5394	0.8776	0.9728	0.1929			1810037I17Rik	0	1.2368e+06		2.61465e+06		3.20899e+06	2.24255e+06	4.98768e+06	891855		0	1.04932e+06	1.05648e+07	6.313e+06	6.38207e+06	3.05853e+06
2018-03-02	gi|19526848	0.8043	0.8088	1.0176	0.6994	0.7748	0.6916	0.9452	0.7687	1.6568	1.0061	0.8485	1.1255	4.7913	6.2353	7.615	4.6246	5.1552	3.6492	2018-03-02	2.32681e+07	5.7317e+07	6.44022e+07	1.97937e+07	7.70283e+07	8.28816e+07	2.73032e+07	6.81004e+07	4.22585e+07	6.83324e+07	2.88892e+07	5.58724e+07	9.38368e+07	4.48515e+07	4.99568e+07	7.3333e+07	5.81262e+07	4.68624e+07
2018-09-02	gi|228480253;gi|228480255	0.7164	0.734	0.647	0.3636	0.456	0.6269	0.5295	0.721	1.1511	0.5193	0.8499	0.4586	8.4436	16.2792	15.7217	6.3406	6.9301	5.3959	2018-09-02	2.07247e+07	5.20148e+07	4.09461e+07	1.02919e+07	4.53344e+07	7.51248e+07	1.52955e+07	6.38768e+07	2.93614e+07	3.52724e+07	2.89377e+07	2.27657e+07	1.65368e+08	117098000	1.03139e+08	1.00543e+08	7.81377e+07	6.92945e+07
2010107E04Rik	gi|21312554	90.8074	52.1489	130.369	78.6829	141.818	82.3314	114.676	94.4719	231.359	121.571	166.622	99.7648	13.7882	10.9787	10.26	3.2065	1.9599	3.7058	2010107E04Rik	2627121491	3695678102	8250740866	2226946209	14098976838	9866736703	3312675128	8369579132	5901184502	8256847162	5672948389	4952678627	2.70041e+08	7.89709e+07	6.73089e+07	5.08449e+07	2.20987e+07	4.75899e+07
2010107G23Rik	gi|21312460	0.0286			0.3106		0.1237	0.0225	0.0681					0.2471	0.0989	1.2557				2010107G23Rik	827440			8.79154e+06		1.48199e+07	651327	6.02972e+06					4.83993e+06	711483	8.23808e+06
2210010C04Rik	gi|71043961	116.873	90.4941	39.8558	9.4059	76.369	65.3694	93.6795	44.8795	163.047	29.9454	93.0831	42.5603	356.548	2.9999	310.002	607.093	1030.92	463.638	2210010C04Rik	3381212910	6413121169	2522381361	2.66213e+08	7592287597	7833978727	2706147726	3976023969	4158772804	2033820944	3169179396	2112845615	6982967743	2.15788e+07	2033705836	9626691342	11623734718	5954034856
2210016F16Rik	gi|254675232	0.257	0.6251	0.4115	0.1636	0.5624	0.6481	0.4577	0.5162	0.7731	0.3994	0.3292	0.4776	1.1801	0.4414	0.7267	0.2592	0.2954	0.7573	2210016F16Rik	7.43559e+06	4.43013e+07	2.60401e+07	4.63121e+06	5.5914e+07	7.76753e+07	1.32221e+07	4.57345e+07	1.97192e+07	2.71254e+07	1.12083e+07	2.371e+07	2.31115e+07	3.17513e+06	4.76762e+06	4.10956e+06	3.3304e+06	9.7254e+06
2210407C18Rik	gi|253970410	0.2239	0.07	0.1386	1.1269	0.1597			0.2284	0.5464	0.2088	0.6522	0.1438	0.0769						2210407C18Rik	6.47695e+06	4.95946e+06	8.76896e+06	3.18955e+07	1.5878e+07			2.02379e+07	1.39361e+07	1.41783e+07	2.22052e+07	7.141e+06	1.5053e+06
2300009A05Rik	gi|221139775	0.1469	12.0253	17.474		21.2643	0.2794	3.8741	15.4325	28.6387	13.368	25.8588	49.243				0.006			2300009A05Rik	4.24961e+06	8.52208e+08	1105888520		2114012102	3.34854e+07	1.11913e+08	1367218575	7.30478e+08	9.07923e+08	8.8041e+08	2444596538				94542.4
2310003L06Rik	gi|94374891	2.1212																		2310003L06Rik	6.13689e+07
2310009B15Rik	gi|124487011	0.4226	0.4508	0.1129	0.2007	0.4809	1.1925	0.3211	0.008	0.2191	0.4641	0.1982	0.2626					0.1725	0.0157	2310009B15Rik	1.22266e+07	3.19448e+07	7.14367e+06	5.67962e+06	4.78078e+07	1.4291e+08	9.2757e+06	712457	5.5887e+06	3.15236e+07	6.74743e+06	1.30367e+07					1.94515e+06	201736
2310011J03Rik	gi|21313500	0.0094	0.0265		0.0082		0.0099	0.1686		0.01		0.1025	0	0.7066	0.608	0.2465	1.1299	3.7346	6.4185	2310011J03Rik	271916	1.8775e+06		230735		1.18584e+06	4.87056e+06		255411		3.48964e+06	0	1.38383e+07	4.37345e+06	1.61679e+06	1.79163e+07	4.21078e+07	8.24264e+07
2310022B05Rik	gi|255304941	0.0514	0.2081	0.0666	0	0.0069	0.0111	0.0651	0.0223	0.0645		0.1346		0.1459		0.0701	0.1152	0.1951	1.1095	2310022B05Rik	1.48596e+06	1.47509e+07	4.21522e+06	0	684248	1.32607e+06	1.88111e+06	1.97365e+06	1.64401e+06		4.58275e+06		2.85731e+06		459916	1.82631e+06	2.19934e+06	1.42481e+07
2310042D19Rik	gi|161377418	0.6596	0.8136	0.6615	0.9618	0.6279	0.416	0.9756	1.0439	1.8702	0.758	3.1321	0.7048					0.391		2310042D19Rik	1.90815e+07	5.76559e+07	4.18655e+07	2.7223e+07	6.24247e+07	4.9854e+07	2.81826e+07	9.24852e+07	4.77037e+07	5.14822e+07	1.06636e+08	3.49885e+07					4.40875e+06
2310045N01Rik	gi|224548990	0.0096	0.0176	0.0048		0			0.0934				0.0081	0.0541				0.1209	0.0972	2310045N01Rik	276940	1.24375e+06	304741		0			8.27306e+06				400450	1.06051e+06				1.36317e+06	1.2487e+06
2310047M10Rik	gi|120952555	0.0042	0.0116	0.0131	0	0.1719	0.0094	0.0035	0.0408	0.0144	0.0068	0.0015	0.0534	0.1496	0.0565	0.0437	0.0099	0.02	0.0494	2310047M10Rik	122543	821263	832042	0	1.70893e+07	1.13007e+06	100575	3.61304e+06	368458	458854	50558.9	2.65326e+06	2.93049e+06	406765	286929	157475	225895	633852
2310061I04Rik	gi|158262037	0.2512	0.1811	0.24	0.0754	0.2884	0.0881	0.0971	0.4272	0.2003	0.2834	0.3217	0.2447	0.0604						2310061I04Rik	7.26736e+06	1.28309e+07	1.51914e+07	2.13262e+06	2.86738e+07	1.05532e+07	2.80569e+06	3.78486e+07	5.10921e+06	1.92456e+07	1.09526e+07	1.21502e+07	1.1832e+06
2410015M20Rik	gi|23346595	28.0876	7.6379	18.8323	58.5463	12.1724	14.8928	22.4373	12.5471	20.5529	23.4932	26.9475	33.5587	11.2185	4.2724	4.5981	12.0841	5.2937	4.0687	2410015M20Rik	8.12593e+08	5.41281e+08	1191852481	1657022267	1210128657	1784774361	6.48153e+08	1111590770	524235798	1595603153	9.17476e+08	1665970833	2.19713e+08	3.07315e+07	3.01652e+07	1.91617e+08	5.96874e+07	5.22496e+07
2410018M08Rik	gi|134053873	0.3323	0.3981	0.4377	0.4011	0.6588	0.0889	0.1294	0.5957	0.3052	0.2264	0.3787	0.2334	0.1676	0.0977	0.0889	0.686	2.5174	0.9166	2410018M08Rik	9.61471e+06	2.82106e+07	2.76994e+07	1.13527e+07	6.54927e+07	1.06551e+07	3.73893e+06	5.27791e+07	7.78375e+06	1.5377e+07	1.28952e+07	1.15844e+07	3.28204e+06	702750	582903	1.08781e+07	2.83835e+07	1.17713e+07
2410127L17Rik	gi|407262390	0.0493	0.4386	0.0634	0.0614	0.037	0.0659	0.1186	0.0317	0.16	0.1285	0.1518	0.0088							2410127L17Rik	1.42622e+06	3.10812e+07	4.01405e+06	1.7367e+06	3.68219e+06	7.90248e+06	3.42531e+06	2.81048e+06	4.08229e+06	8.72965e+06	5.16957e+06	438915
2510003E04Rik	gi|72384371	0.003	0.0735	0.0322	0.0018	0.0024	0.1652		0.0295	0.0019	0.0073	0.0023	0.0078	0.0102	0.0271	0.0263		0		2510003E04Rik	86906.6	5.20993e+06	2.03779e+06	50756.2	243244	1.97938e+07		2.6103e+06	48861.9	497027	79273.3	388547	200396	195198	172693		0
2610018G03Rik	gi|19526920	0.0278	0.0135	0.015	0.0204	0.012	0.0231	0.0156	0.0177	0.0412	0.0282	0.0284	0.0195	2.4569	2.4551	4.1434	0.3399	0.1546	0.2055	2610018G03Rik	803778	954228	947315	577477	1.19255e+06	2.76893e+06	449444	1.57139e+06	1.05076e+06	1.91788e+06	965561	967717	4.81174e+07	1.76601e+07	2.71822e+07	5.39035e+06	1.74306e+06	2.63861e+06
2610034B18Rik	gi|47498088	0.0107	0.1304	0.0211	0.0043	0.0614	0.0017	0.0132	0.1495		2.2401	6.3237	7.15	4.1292	5.0965	2.9088	0.5788	1.161	1.5409	2610034B18Rik	308800	9.24397e+06	1.33232e+06	121853	6.10603e+06	198412	382249	1.32443e+07		1.52144e+08	2.15303e+08	3.54951e+08	8.08707e+07	3.66599e+07	1.90829e+07	9.17865e+06	1.309e+07	1.97879e+07
2610301G19Rik	gi|226958577	0.1075	0.0647	0.0914	0.0169	0.0732	0.0052	0.1252	0.0905	8.6125	0.122	7.8442	0.0054	0.4861	0.8687	0.6353	0.1726	0.5668	0.2156	2610301G19Rik	3.10872e+06	4.58343e+06	5.78498e+06	479352	7.27875e+06	626562	3.6171e+06	8.01921e+06	219674572	8.28481e+06	2.67071e+08	268952	9.52087e+06	6.24874e+06	4.16774e+06	2.73742e+06	6.39129e+06	2.76893e+06
2700060E02Rik	gi|13386026	0.5324	0.5953	0.5555	0.397	0.4491	0.4578	0.9236	0.4638	2.7108	0.9665	0.478	0.6601	3.6184	2.8613	3.1194	1.5044	1.9498	1.3657	2700060E02Rik	1.54019e+07	4.21843e+07	3.51555e+07	1.12357e+07	4.46487e+07	5.48622e+07	2.66811e+07	4.10865e+07	6.91437e+07	6.56414e+07	1.62738e+07	3.27697e+07	7.0867e+07	2.05817e+07	2.04642e+07	2.38548e+07	2.19843e+07	1.7538e+07
2700094K13Rik	gi|82546883	0.0402	0			0.0139			0.0144					0.1671	0.2502	0.2303	0.5316	1.5119	0.7141	2700094K13Rik	1.16363e+06	0			1.37862e+06			1.27821e+06					3.27187e+06	1.79936e+06	1.51087e+06	8.42904e+06	1.70472e+07	9.16998e+06
2700097O09Rik	gi|268607551	0.0022				0.005		0.002			0	0.0025	0.0028							2700097O09Rik	63696.6				494763		58868.6			0	83839.2	139536
2810006K23Rik	gi|197927090;gi|33859720	0.0489	0.0557	0.0805	0.0511	0.0064	0.0331	0		0.0252		0.0161	0.0057				0.1281	0.5186	0.5032	2810006K23Rik	1.41415e+06	3.94554e+06	5.09281e+06	1.44643e+06	631799	3.96521e+06	0		641529		546763	285125				2.03098e+06	5.84703e+06	6.46231e+06
3110001D03Rik	gi|13385326	0.9078			0.0898				0		0.3451	1.5771	0.6905							3110001D03Rik	2.62636e+07			2.54019e+06				0		2.34405e+07	5.36949e+07	3.42792e+07
3110002H16Rik	gi|28077063	0.0022	0.1092	0.002		0.0028	0.0716	0.0185	0.0039		0.002	0.0057	0.0047	0.9241	0.0096	0.0293	0.0048			3110002H16Rik	62878.7	7.73993e+06	127702		274463	8.58438e+06	534774	344002		134314	193872	231963	1.80984e+07	69270	192035	75658.3
3110009E18Rik	gi|39930447;gi|285026486	0.2158														0.0121			0.0712	3110009E18Rik	6.24429e+06														79445.7			914699
3110057O12Rik	gi|167830469	0.0083	0.006		0.0422	0.0259	0.049	0.0204	0.0127	0	0.1013	0.0196	0.0199	0.1005			0.5176	1.1185	0.3178	3110057O12Rik	239459	422114		1.19482e+06	2.57784e+06	5.87768e+06	588555	1.12594e+06	0	6.88008e+06	667637	987801	1.96747e+06			8.20828e+06	1.26108e+07	4.08162e+06
3425401B19Rik	gi|304361750	0.0206	0.0141	0.0112	0.1245	0.0106	0.6354	0.0228	0.0042	0.0011	0.013	0.009	0.0047							3425401B19Rik	595265	997108	705901	3.52395e+06	1.05538e+06	76143152	657914	372638	27827.1	885954	307050	233843
2018-09-04	gi|6755120	0.0406	0.0673	0.2071	0.0554	0.0157	0.1276	0.2612	0.0649	0.5532	0.0581	0.3329	0.1647			0.0152	0.6386	0.8035	0.1058	2018-09-04	1.17599e+06	4.76842e+06	1.31052e+07	1.56844e+06	1.56103e+06	1.52896e+07	7.54649e+06	5.7492e+06	1.41097e+07	3.94643e+06	1.13354e+07	8.17804e+06			99759	1.01268e+07	9.05953e+06	1.35927e+06
4732456N10Rik	gi|269914154	1.0569	0.6355	0.3192	0.0988	5.5998	1.7683	1.3146	1.0083	0.3725	0.4078	0.1922	0.8907	12.1448	11.6601	7.2285	49.542	4.8326	1.4873	4732456N10Rik	3.05764e+07	4.50358e+07	2.0201e+07	2.79667e+06	5.56713e+08	2.11921e+08	3.79743e+07	8.93312e+07	9.50066e+06	2.76957e+07	6.5438e+06	4.42154e+07	2.37854e+08	8.38723e+07	4.74214e+07	7.85589e+08	5.44881e+07	1.91005e+07
4930453N24Rik	gi|113931152	0.0448	0.0037	0.0045	0.0137			0.0382					0.0252							4930453N24Rik	1.29676e+06	262878	282049	388584			1.10346e+06					1.25118e+06
4930544G11Rik	gi|240120058	0.4062	0.3392	0.3433	0.3539	0.4872	0.2774	0.1727	0.3022	0.5203	0.3579	0.2781	0.4547	0.7728	1.1133	1.5574	0.2912	0.5515	0.8063	4930544G11Rik	1.17511e+07	2.40414e+07	2.17292e+07	1.00168e+07	4.84362e+07	3.32435e+07	4.98777e+06	2.67745e+07	1.32714e+07	2.43077e+07	9.4669e+06	2.25707e+07	1.51361e+07	8.00784e+06	1.02172e+07	4.6181e+06	6.21814e+06	1.0354e+07
4931406C07Rik	gi|313747468	0.0225	0.1227	0.0818	0.0311	0.0054	0.0289	0.0283	0.0855	0.0268	0.0435	0.0324	0.0097	0.4606	0.6457	1.103	2.4111	6.7955	5.3267	4931406C07Rik	652122	8.69817e+06	5.17707e+06	879231	541352	3.46261e+06	817557	7.57577e+06	683076	2.95556e+06	1.10437e+06	480420	9.02137e+06	4.64493e+06	7.2361e+06	3.82329e+07	7.66202e+07	6.8406e+07
4931440F15Rik	gi|34850070	0.003	0.0016	0.0015	0.0007	0.0038		0.0011	0.0017		0.0025	0.01	0							4931440F15Rik	87313.9	114527	92558.5	20450.9	381308		30608.6	149475		171629	340607	0
2018-03-05	gi|256773297;gi|256773301;gi|256773303	0.4062	0.2261	0.1451	0.1919	0.2627	0.3285	0.1991	0.2222	0.5365	0.5111	0.4737	0.1859	0.3454	0.31	0.4168	0.0368	0.0946	0.0607	2018-03-05	1.17525e+07	1.60213e+07	9.18556e+06	5.43029e+06	2.61133e+07	3.93621e+07	5.75049e+06	1.96889e+07	1.36855e+07	3.47144e+07	1.61287e+07	9.23051e+06	6.76428e+06	2.22996e+06	2.73456e+06	583934	1.06688e+06	779253
2018-09-05	gi|158508501	0.0168	0.0011		0.0017			0.0031	0.0014			0.0015		0.1239	0.064	0.1927		0.0058		2018-09-05	485284	77958.7		48845.4			89194.5	120407			51720.4		2.42702e+06	460602	1.26386e+06		65063.5
5430421N21Rik	gi|318101556	0.0361	0.0007	0.0045	0.0222	0.0006	0.0007	0.0645	0.0006	0.0029		0.0014	0.0028	0.2824	5.3434	0.6454	0.0777	3.6759	0.2328	5430421N21Rik	1.04578e+06	50671.2	282014	627061	54789.3	86173.6	1.86209e+06	57080.6	73113.5		47304.6	140138	5.53122e+06	3.84356e+07	4.23414e+06	1.23189e+06	4.14468e+07	2.98904e+06
5830415F09Rik	gi|110626025	0.0518									0									5830415F09Rik	1.50001e+06									0
2018-03-06	gi|71043942	0.0062	0.0075	0.003	0.0016	0.0047	0.0061		0.0061		0.0023	0								2018-03-06	178785	531939	187845	45068.5	472139	725069		540196		158550	0
2018-09-06	gi|293597551;gi|31560370;gi|358679344;gi|293597553	0.0327	0.0558	0.0536	0.0663	0.0837	0.0471	0.1609	0.0785	0.1506	0.4113	0.0402	0.0634	0.5757	0.9237	0.9589	0.3685	0.7757	0.5245	2018-09-06	944867	3.95686e+06	3.39405e+06	1.87633e+06	8.32211e+06	5.64057e+06	4.64695e+06	6.95571e+06	3.84198e+06	2.79369e+07	1.37008e+06	3.14756e+06	1.12759e+07	6.64443e+06	6.2907e+06	5.84252e+06	8.74633e+06	6.73597e+06
2018-09-07	gi|28173550;gi|329299065	1.6672	0.3349	0.4752	0.2785	0.543	0.7086	3.6673	0.4019	1.0106	0.6235	0.8228	0.9849	5.6543	11.0887	11.728	2.8858	5.2129	5.2372	2018-09-07	4.82319e+07	2.37318e+07	3.00764e+07	7.8835e+06	5.39781e+07	8.49203e+07	1.05938e+08	3.56015e+07	2.57779e+07	4.23491e+07	2.80132e+07	4.88947e+07	110738991	7.9762e+07	7.69391e+07	4.576e+07	5.87762e+07	6.72556e+07
2018-09-08	gi|356640210;gi|356640208;gi|39930477	1.0342	0.2607	0.182	0.1775	0.178	0.5674	0.2489	1.1742	0.2286	0.2364	0.2406	0.229	6.5141	10.1169	11.2555	2.372	2.9858	2.0081	2018-09-08	2.99201e+07	1.84774e+07	1.15194e+07	5.0231e+06	1.76913e+07	6.80008e+07	7.18971e+06	104029478	5.83009e+06	1.60579e+07	8.19016e+06	1.13688e+07	1.27578e+08	7.27718e+07	7.38397e+07	3.76128e+07	3.36653e+07	25788307
2018-09-09	gi|164698479;gi|164698481;gi|164698483	0.106	0.5578	0.6336	0.098	0.0772	0.0656	0.1233	0.1542	0.107	0.4076	0.8253	0.6131	0.5856	0.7189	0.7942	1.1991	1.379	1.119	2018-09-09	3.06761e+06	3.95305e+07	4.00975e+07	2.77411e+06	7.67971e+06	7.86515e+06	3.56298e+06	1.36654e+07	2.7296e+06	2.76854e+07	2.80985e+07	3.04367e+07	1.14688e+07	5.17114e+06	5.21005e+06	1.90135e+07	1.55487e+07	1.43702e+07
9030617O03Rik	gi|31981784	2.1551	1.6283	2.7221	2.8109	2.9081	3.8761	2.6627	3.069	14.0993	2.7351	3.8977	2.1243	1.3571	0.0594	7.9675	0.9976	2.5562	0.3289	9030617O03Rik	6.23498e+07	115396767	1.72273e+08	7.9557e+07	2.89107e+08	4.64523e+08	7.69186e+07	2.71888e+08	3.59625e+08	1.85761e+08	1.32703e+08	1.05459e+08	2.6578e+07	427515	5.22691e+07	1.58193e+07	28821364	4.22317e+06
9030624J02Rik	gi|270047485	0.0038	0.0133	0	0.0104	0.0157		0.0209	0.0055	0.0147	0.03	0.0537	0.0338	0.0949	0.0332	0.0755	0.0119	0.0016	0.0069	9030624J02Rik	108628	945350	0	295454	1.56478e+06		603536	489242	375393	2.03831e+06	1.82713e+06	1.67617e+06	1.85957e+06	238664	495046	189411	18116.2	88241.3
9130011E15Rik	gi|139947660	0.4412	0.001		0.0009			0.0185	0.561		0	0	0.0014	0.121		0.1076				9130011E15Rik	1.2765e+07	73062.3		24771.5			534987	4.97002e+07		0	0	67384.2	2.37009e+06		705963
9430015G10Rik	gi|225543204	0.001			0.0191															9430015G10Rik	27890.8			540644
9430016H08Rik	gi|145587094	1.3051	0.4204	0.3538	0.2179	0.3653	0.7013	1.0844	0.4196	0.6142	0.3194	0.5616	0.5082	0.6664	0.0194	0.1258	1.4737	0.0743		9430016H08Rik	3.77572e+07	2.97915e+07	2.23891e+07	6.16771e+06	3.63123e+07	8.40419e+07	3.13268e+07	3.71777e+07	1.56654e+07	2.16961e+07	1.9122e+07	2.5231e+07	1.30513e+07	139346	825447	2.33685e+07	837197
9530053A07Rik	gi|257467625	0.1521	0.0501	0.0325	0.0449	0.3058		0.2361	0.0655	0.1205	0.0841	0.0472	0.0926	0.7239	2.427	1.0226	6.2986	0.9538	0.5778	9530053A07Rik	4.40095e+06	3.55353e+06	2.05696e+06	1.27132e+06	3.0397e+07		6.8206e+06	5.79978e+06	3.07451e+06	5.71441e+06	1.60864e+06	4.59851e+06	1.41779e+07	1.74577e+07	6.70867e+06	9.98763e+07	1.07541e+07	7.42066e+06
9530068E07Rik	gi|58037541	0.0169	0.0751	0		0.1262			0.1426	0.0096	0.1422	0.0244	0.0798	3.1853	0.1361	0.4796		0		9530068E07Rik	489679	5.32235e+06	0		1.25432e+07			12630385	244067	9.66048e+06	830125	3.96094e+06	6.23845e+07	978839	3.14651e+06		0
9630033F20Rik	gi|28892859	0.3789	0.1347	0.2402	0.4501	0.2011	0.4086	0.2748	0.2202	0.4864	0.1492	0.1669	0.2575	0.05		0				9630033F20Rik	1.09628e+07	9.54365e+06	1.51999e+07	1.27383e+07	1.99939e+07	48964522	7.93928e+06	1.95084e+07	1.24057e+07	1.01355e+07	5.68245e+06	1.27818e+07	979060		0
9930111J21Rik1	gi|167931392	0.0572		0.0044						0.0286				0.0394	0.014	0.0451	0.002			9930111J21Rik1	1.65397e+06		278694						729278				770704	100753	295938	31112.8
9930111J21Rik2	gi|27734112	0.1193		0.0092						0.0597				0.0277		0.0344				9930111J21Rik2	3.45176e+06		581623						1.52197e+06				542653		225373
A230046K03Rik	gi|126090572	0.0038		0.0008	0.0168				0.0385	0	0.028	0.0016	0.0018	0.2535	0.2414	0.1663	0.0054	0.2887	0.0676	A230046K03Rik	109105		49283.5	474830				3.40976e+06	0	1.90316e+06	54905.6	86900.1	4.96451e+06	1.73671e+06	1.09083e+06	86007.5	3.25554e+06	867761
A430105I19Rik	gi|155029554	0.002	0.0015		0.0022		0	0.0019		0.0048	0.0082	0.0103	0.0036					0.0182	0.0406	A430105I19Rik	57078.5	107650		62948.1		0	55698		123421	555872	349005	180317					204688	520778
A830005F24Rik	gi|149264211	0.051																		A830005F24Rik	1.47572e+06
AA623943	gi|407263719	0.043	0.0202	0.047		0.0542	0.0315		0.0772		0.0266		0.2319						0.3666	AA623943	1.24262e+06	1.43126e+06	2.97154e+06		5.39018e+06	3.77731e+06		6.84192e+06		1.80625e+06		1.15124e+07						4.70827e+06
Aaas	gi|241982696	0.0092	0.0008		0.0001	0.1269	0.0013	0.0041	0.0053		0.0054	0		0.1858	0.1799	0.2113	0.0245		0	Aaas	267416	54549.3		2538.71	1.26132e+07	150072	117885	468809		365573	0		3.63877e+06	1.29425e+06	1.38604e+06	388201		0
Aak1	gi|73695877;gi|91992157	0.0733	0.0278	0.1788	0.0616	0.0903	0.0746	0.02	0.1324	0.0946	0.1564	0.1177	0.115	1.1645	0.5781	1.4892	0.7516	1.3404	1.0682	Aak1	2.12038e+06	1.97187e+06	11312886	1.74357e+06	8.97817e+06	8.93505e+06	578121	1.17312e+07	2.41324e+06	1.06227e+07	4.00649e+06	5.70807e+06	2.28062e+07	4.15862e+06	9.76988e+06	1.19187e+07	1.51127e+07	1.37173e+07
Aamdc	gi|40254393;gi|295789038;gi|295789044;gi|295789042	1.2383	0.8768	0.9753	0.399	4.2397	0.2395	1.5505	0.3002	0.5553	2.3861	1.2848	0.214				1.6058	1.7781	3.6029	Aamdc	3.58254e+07	6.21361e+07	6.17228e+07	1.1292e+07	4.21495e+08	2.8703e+07	4.47903e+07	2.65959e+07	1.41638e+07	1.62061e+08	4.37421e+07	1.06253e+07				2.5463e+07	2.00487e+07	4.62689e+07
Aars	gi|34610207	0.0829	0.0697	0.1376	0.0583	0.1036	0.1154	0.0882	0.061	0.191	0.1017	0.1037	0.0933	0.222	0.1923	0.2772	0.1793	0.2433	0.3465	Aars	2.39746e+06	4.93853e+06	8.70946e+06	1.6501e+06	1.02971e+07	1.38264e+07	2.54725e+06	5.4033e+06	4.87291e+06	6.90921e+06	3.52916e+06	4.6304e+06	4.34784e+06	1.38291e+06	1.81865e+06	2.84301e+06	2.74313e+06	4.44983e+06
Aars2	gi|52630311	0.0829	0.0268	0.0209	0.1167	0.0251	0.0231	0.0728	0.0394	8.888	0.0768	0.6352	0.1527				0.009	0.011	0.0012	Aars2	2.3977e+06	1.89984e+06	1.32412e+06	3.30374e+06	2.49318e+06	2.76484e+06	2.1023e+06	3.48676e+06	2.26703e+08	5.21735e+06	2.16253e+07	7.58014e+06				142856	124216	15309.1
Aarsd1	gi|21450213	0.0459	0.0154	0.0336	0.022	0.0218	0.0103	0.02	0.0762	0.0882	0.0455	0.9258	0.0369	0.1205	0.0432	0.0223	0.2957	0.4047	0.548	Aarsd1	1.32726e+06	1.08835e+06	2.12641e+06	623582	2.16984e+06	1.2319e+06	577888	6.74944e+06	2.24963e+06	3.09145e+06	3.15198e+07	1.83399e+06	2.35913e+06	311039	146569	4.68935e+06	4.56268e+06	7.037e+06
Aasdh	gi|30348962	0.0204																		Aasdh	588885
Aasdhppt	gi|227496837	0.3447	0.0224	0.0085	0.0058	0.0278	0		0.0174		0.0292	0	0				0	0.0152	0.018	Aasdhppt	9.97216e+06	1.58758e+06	537568	165372	2.76221e+06	0		1.5416e+06		1.98019e+06	0	0				0	171933	231424
AB099516	gi|67003561	0.2665	0.0456	0.2762	0.108	0.0739	0.0852	0.4447	0.0878	0.0999	0.0357	0.0796	0.0608	1.7758	2.0703	2.4741	1.0706	0.0804	0.248	AB099516	7.7092e+06	3.23111e+06	1.74802e+07	3.05767e+06	7.34297e+06	1.02155e+07	1.28459e+07	7.7809e+06	2.5486e+06	2.42512e+06	2.70843e+06	3.01873e+06	3.4779e+07	1.48918e+07	1.62312e+07	1.69764e+07	906629	3.18496e+06
Abat	gi|37202121;gi|283483966	0.3715	1.3069	1.522	0.2302	0.2493	0.5529	1.1758	0.5858	5.6069	0.7297	1.6224	1.2364	5.8748	2.183	2.2197				Abat	1.07489e+07	9.26168e+07	9.63246e+07	6.51478e+06	2.4781e+07	6.62548e+07	3.39645e+07	5.18956e+07	143011848	4.95569e+07	5.5238e+07	6.13786e+07	1.15057e+08	1.57029e+07	1.45618e+07
Abca15	gi|46358378	0.0069																		Abca15	200628
Abca2	gi|110225379	0.0159	0.0911						0.0008					0.0611	0.0134	0.224				Abca2	460719	6.45909e+06						73053.5					1.19578e+06	96587.7	1.46955e+06
Abca9	gi|153792543	0.0012	0.0014	0.0009	0	0.0009	0.0047		0.0032	0.0028	0.0002	0.0003		0.4669	0.3569	0.3698	0.0142	0.0504	0.0407	Abca9	34881.3	101827	54390.4	0	88025.2	565564		279338	71419.2	10791	10448.8		9.14489e+06	2.56701e+06	2.42582e+06	224597	568680	522689
Abcb10	gi|9506367	0.3608	0.6181	0.4034	0.4355	0.2215	0.5353	0.5052	0.2693	0.5446	0.4993	0.7251	0.7168	0.046	0.0179	0.0626	0.0155	0.0523	0.0258	Abcb10	1.04371e+07	4.38056e+07	25533072	1.23253e+07	2.20255e+07	6.41493e+07	1.45931e+07	2.38588e+07	1.38918e+07	3.39114e+07	2.4686e+07	3.55844e+07	900452	128732	410601	246479	589425	331599
Abcb11	gi|120432047	0.0008	0.0008		0.0009	0.0016	0		0.0039	0			0.0033	0.0845	0.081	0.2103		0.009	0.0189	Abcb11	23563.2	54523.7		25825.7	155604	0		344029	0			163475	1.65555e+06	582460	1.37964e+06		100962	243274
Abcb1a	gi|153791547	0.0226	0.0374	0.021	0.0072	0.0107	0.006	0.0046	0.0309	0.015	0.0364	0.057	0.3078	0.8947	0.5564	1.6091	0.0154	0.0443	0.0082	Abcb1a	652560	2.64735e+06	1.32938e+06	203335	1.06235e+06	720426	133427	2.7419e+06	382820	2.47498e+06	1.94079e+06	1.52808e+07	1.75223e+07	4.00199e+06	1.05565e+07	244194	499196	105325
Abcb1b	gi|6755046	0.0165	0.0047		0.006	0.0061	0.0013	0.0048	0.0062	0.0154	0.0262	0.0543	0.0076	1.135	1.0365	2.1605	0.0158	0.0292	0.0067	Abcb1b	476766	334915		169788	610442	155727	137294	545376	393917	1.78189e+06	1.84873e+06	379565	2.22296e+07	7.4557e+06	1.41736e+07	251272	328829	85403.5
Abcb4	gi|161086924	0.0033	0.0066		0.002	0.0022		0.0037	0.0024	0.0069	0.0154	0.0456	0.0025	0.0967	0.145	0.2593	0.0094	0.0109	0.0064	Abcb4	96097.7	467747		56527.7	219250		107195	209169	175574	1.044e+06	1.55385e+06	122800	1.89412e+06	1.04327e+06	1.70121e+06	148405	123057	81845.1
Abcb5	gi|209417402	0.0933	0.025	0.0097		0.0386		0.1108		0.0363	0.0196	0.0396		0.3992	0.2388	0.1921	1.263	0.0197	0.3172	Abcb5	2.699e+06	1.77422e+06	613906		3.83592e+06		3.20167e+06		925014	1.32869e+06	1.34846e+06		7.81787e+06	1.71784e+06	1.26002e+06	2.00282e+07	221691	4.07321e+06
Abcb6	gi|17647117	0.046	0.0204	0.0351	0.0102	0.0666	0.1162	0.02	0.0251	0.0064	0.0253	0.0146	0.0124	0.0586	0.077	0.1113	0.0222	0.0536	0.2851	Abcb6	1.33167e+06	1.44577e+06	2.22422e+06	289728	6.62592e+06	1.39201e+07	578957	2.22691e+06	163904	1.72091e+06	497707	614205	1.14701e+06	553840	730221	351984	604133	3.66112e+06
Abcb7	gi|169234938	0.3142	0.2546	0.4238	1.0679	0.1906	0.2872	0.3642	0.2344	0.3402	0.2796	0.9678	0.2297	0.2139	0.0608	2.0207	0.2173	0.8942	0.0893	Abcb7	9.09071e+06	1.8044e+07	2.68222e+07	3.02252e+07	1.89465e+07	3.44239e+07	1.052e+07	2.07665e+07	8.67786e+06	1.89931e+07	3.29509e+07	1.14056e+07	4.1893e+06	437149	1.32567e+07	3.44552e+06	1.00818e+07	1.147e+06
Abcb8	gi|27753995	1.2029	0.9839	0.9701	0.9574	0.8381	1.118	0.9669	1.4494	2.3195	1.0194	1.7864	1.0496	0	0.0338	0	0.4471	0.8823	0.2285	Abcb8	3.48017e+07	6.97244e+07	6.13941e+07	2.70958e+07	8.3323e+07	1.33987e+08	2.7932e+07	1.28404e+08	5.91625e+07	6.92375e+07	6.08228e+07	5.21038e+07	0	242879	0	7.08918e+06	9.94837e+06	2.93386e+06
Abcb9	gi|66932952	0		0.0007							0.0008			0.0023				0.0142	0.0034	Abcb9	0		45696.4							52477.2			44360.9				160060	43617.6
Abcc1	gi|6678848	0.0172	0.0158	0.0229	0.0051	0.0077	0.0024	0.012	0.0211	0.0126	0.011	0.0114	0.0087	0.7759	0.4879	0.7547	0.0354	0.014	0.0179	Abcc1	497405	1.12063e+06	1.44874e+06	143255	768255	293514	346541	1.87177e+06	320703	748792	388996	432104	1.51962e+07	3.50964e+06	4.95127e+06	560945	157659	229993
Abcc4	gi|255683328;gi|255683324;gi|255683320	0.0017	0.0158	0.0007	0.0037		0.0143	0.0203	0.0141		0.0021		0.0769	0.0363	0.0069	0.0063	0.0043	0.0053	0.0488	Abcc4	49308.1	1.12057e+06	41240.8	104919		1.70866e+06	585444	1.24545e+06		145006		3.81878e+06	710024	49768.2	41522.5	68701.1	60270.1	627170
Abcc8	gi|62241017	0.0078	0.023	0.0042	0.0177	0.0162	0.0125	0.0083	0.0256	0.0113	0.0096	0.017	0.0018		0.0001	0.001				Abcc8	225104	1.63014e+06	268577	501898	1.60897e+06	1.50021e+06	241047	2.26523e+06	288022	651225	577336	91395.8		592.069	6264.17
Abcc9	gi|6755696;gi|113722105;gi|11038664;gi|113722108	0.0947	0.1534	0.2337	0.0909	0.1321	0.0907	0.0695	0.2903	0.32	0.1419	0.2052	0.1595	0.0145	0.0001	0.0044		0.0015	0.0009	Abcc9	2.74048e+06	1.08727e+07	1.47892e+07	2.57285e+06	1.31352e+07	1.08709e+07	2.00863e+06	2.57147e+07	8.1609e+06	9.63875e+06	6.98532e+06	7.91613e+06	283863	640.252	28672.3		16592.9	10937.1
Abcd1	gi|6671497	0.2278	0.07	0.0162	0.0215	0.0644	0.0534	0.0379	0.059	0.1086	0.1459	0.1188	0.0585	0.2567	0.2782	0.6196	0.009	0.0238	0.0048	Abcd1	6.59037e+06	4.96002e+06	1.02831e+06	608076	6.39851e+06	6.39944e+06	1.09618e+06	5.22627e+06	2.76964e+06	9.9071e+06	4.04338e+06	2.90558e+06	5.02815e+06	2.00144e+06	4.06485e+06	143222	268269	61534.9
Abcd3	gi|60218877	1.1141	0.2253	0.4706	0.4122	0.2716	0.2887	0.512	0.3949	0.5829	0.5895	0.5442	0.4697	0.4568	0.443	0.2119	0.4911	0.299	0.1375	Abcd3	3.22321e+07	1.59665e+07	2.97859e+07	1.1666e+07	2.6999e+07	3.45968e+07	1.47907e+07	3.49862e+07	1.48685e+07	4.00394e+07	1.85296e+07	2.33154e+07	8.94677e+06	3.18663e+06	1.39035e+06	7.78718e+06	3.37093e+06	1.76516e+06
Abcd4	gi|226052788	0	0.0009	0.0269				0.0014						0.0593	0.0161	0.021	0.009	0.0052	0.0034	Abcd4	0	61688.2	1.69954e+06				40861.7						1.16085e+06	115741	137783	142314	58094.6	43873.6
Abce1	gi|114205431	0.403	0.2728	0.3141	1.1073	0.4251	0.4053	0.377	0.2598	0.5011	0.0962	0.6814	0.293	1.1325	0.7746	0.8661	0.0798	0.1039	0.1795	Abce1	1.16596e+07	1.93358e+07	1.98792e+07	3.13385e+07	4.22627e+07	4.85756e+07	1.08898e+07	2.30195e+07	1.27805e+07	6.53481e+06	2.31991e+07	1.45478e+07	2.2179e+07	5.57201e+06	5.68161e+06	1.26618e+06	1.17141e+06	2.30574e+06
Abcf1	gi|39930335	0.086	2.2014	2.2961	2.0592	0.1104	2.3411	1.8696	0.128	1.9888	2.1087	1.7286	0.1473	1.4654	0.5362	1.1017	2.4205	1.587	1.3819	Abcf1	2.48865e+06	1.56007e+08	1.45315e+08	5.82818e+07	1.09721e+07	280555834	5.40084e+07	1.13438e+07	5.07265e+07	1.43219e+08	5.88537e+07	7.31451e+06	2.87005e+07	3.85725e+06	7.22744e+06	3.83826e+07	1.78937e+07	1.77469e+07
Abcf2	gi|299473734;gi|23956078	0.0704	0.2381	0.0665	0.0913	0.0542	0.5483	0.1467	0.0457	0.0607	0.3099	0.1384	0.0629	0.2073	0.1801	0.2633	0.523	0.6315	0.1278	Abcf2	2.03716e+06	1.68746e+07	4.2114e+06	2.58486e+06	5.3916e+06	6.57111e+07	4.23754e+06	4.04634e+06	1.54732e+06	21048105	4.71143e+06	3.12303e+06	4.06047e+06	1.29529e+06	1.72704e+06	8.29277e+06	7.12033e+06	1.64169e+06
Abcf3	gi|29789050	0.1579	0.0024	0.1069	0.0111	0.0208	0.0165	0.0181	0.0239	0.0479	0.063	0.1593	0	0.0457	0.0317	0.031	0.0393	0.014	0.1367	Abcf3	4.56844e+06	168393	6.7635e+06	313664	2.07181e+06	1.97806e+06	522662	2.11814e+06	1.22191e+06	4.27917e+06	5.42217e+06	0	895972	227931	203456	623550	157643	1.75513e+06
Abcg2	gi|6752944	0.0922	0.1673	0.0021	0.0123	0.0221	0.0037	0.0091	0.0045	0	0.0103	0.0026	0.0022	0.1	0.0548	0.0628	0.0322	0.0191	0.0231	Abcg2	2.66879e+06	1.18565e+07	130428	348992	2.19639e+06	445755	262639	398380	0	697208	89858.4	108559	1.95846e+06	393895	411971	510508	215689	296187
Abhd10	gi|440918693;gi|269784760	0.1085	0.1559	0.0856	3.0073	0.3048	0.0792	3.1129	0.3267	0.1788	0.0658	2.348	0.1315	0.0797			0.1238			Abhd10	3.14003e+06	1.10478e+07	5.41795e+06	8.51157e+07	3.03048e+07	9.48888e+06	8.9922e+07	2.89438e+07	4.56123e+06	4.46827e+06	7.99422e+07	6.52674e+06	1.56183e+06			1.96347e+06
Abhd11	gi|299473805;gi|21644577	1.6406	1.5389	2.3887	4.7768	1.4631	2.0859	1.7852	2.7099	2.3057	1.338	1.4064	1.3931	0.3804	0.8328	0.5738	0.7073	0.8607	0.1104	Abhd11	4.74647e+07	1.09056e+08	1.51175e+08	135197078	1.45459e+08	2.49974e+08	5.15702e+07	2.40077e+08	5.88103e+07	9.08762e+07	4.78839e+07	6.91598e+07	7.45019e+06	5.99054e+06	3.76439e+06	1.1216e+07	9.70421e+06	1.41791e+06
Abhd12	gi|159110817	0.0494	0.0476	0.1506	0.1425	0.0648	0.1229	0.0449	0.1455	1.3635	0.107	0.1356	0.0445	1.0113	0.9006	0.8611	0.3087	0.2015	0.0592	Abhd12	1.42988e+06	3.37289e+06	9.53064e+06	4.03404e+06	6.44592e+06	1.47324e+07	1.29795e+06	1.289e+07	3.47774e+07	7.26599e+06	4.61623e+06	2.20861e+06	1.9807e+07	6.47827e+06	5.64916e+06	4.89547e+06	2.2723e+06	760685
Abhd14b	gi|171460960	0.1673	0.1823	0.6612	0.1597	0.2386	0.5807	0.3882	0.2724	0.683	0.4449	0.6075	0.4119	1.977	4.7225	2.9356	1.7291	3.1013	1.428	Abhd14b	4.84045e+06	1.2922e+07	4.18448e+07	4.51985e+06	2.372e+07	6.95944e+07	1.12139e+07	2.413e+07	1.74221e+07	3.02183e+07	2.06831e+07	2.0447e+07	3.87188e+07	3.39694e+07	1.92586e+07	2.74177e+07	3.49676e+07	1.83385e+07
Abhd16a	gi|30519896	0.2872	0.1091	0.3931	0.1861	0.403	0.1664	0.1347	0.1378	0.1748	0.1898	0.1748	0.0917	1.5255	1.1107	1.343	0.2789	0.3456	0.491	Abhd16a	8.31011e+06	7.73483e+06	2.48808e+07	5.26663e+06	4.0064e+07	1.99401e+07	3.89014e+06	1.2212e+07	4.45971e+06	1.28878e+07	5.94995e+06	4.55346e+06	2.98774e+07	7.98902e+06	8.81059e+06	4.42269e+06	3.89702e+06	6.30511e+06
Abhd16b	gi|34147236	0.0298	0.0217	0.0094	0.0038	0.009	0.0069	0.0385	0.0031	0.0175	0.0246	0.0241	0.0056	0.2851		0.1239	0.1867	0.252	0.4006	Abhd16b	862114	1.53937e+06	594918	108525	892188	830587	1.11197e+06	270462	446049	1.67282e+06	819699	275930	5.58366e+06		812579	2.95992e+06	2.84158e+06	5.14424e+06
Abhd5	gi|13385690	0.1063	0.031	0.0779	0.0812	0.0335	0.0963	0.1055	0.0325		0.0758	0.0293	0.0794	0.2661	0.0105	0.0087	3.2645	6.5354	2.8899	Abhd5	3.07496e+06	2.19752e+06	4.92989e+06	2.29794e+06	3.33255e+06	1.15419e+07	3.04656e+06	2.87665e+06		5.14817e+06	996176	3.94333e+06	5.21087e+06	75507.5	57375.1	5.17651e+07	7.36871e+07	3.71125e+07
Abi1	gi|116089347;gi|116089345;gi|116089351;gi|116089343;gi|116089341	0.0328	0.0123		0.0307	0	0.0028	0.0309	0.0159		0.0075	0	0.0128	0.9451	1.317	1.8587	1.0151	1.6963	2.6894	Abi1	949410	875058		868977	0	330380	893418	1.40936e+06		507699	0	633277	1.85097e+07	9.47319e+06	1.21935e+07	1.60961e+07	1.91259e+07	3.45378e+07
Abi3bp	gi|62460370;gi|62460376;gi|269308222;gi|62460378;gi|62177135	0.0001	0.0033		0.0001	0.0002	0.0005		0.0162	0.0003	0.014	0.0007		2.5251	4.7867	3.8801	0.203	0.3324	0.2852	Abi3bp	1895.29	231906		2470.79	23717.3	55545.9		1.43936e+06	7865.48	952333	22369.8		4.94539e+07	3.44312e+07	2.54544e+07	3.21867e+06	3.74749e+06	3.66207e+06
Ablim1	gi|157057145;gi|157057174;gi|157057554	5.1437	4.4996	4.0523	4.6912	4.9978	5.3056	5.383	5.8476	5.0154	4.3426	4.668	4.3754	1.6829	3.1759	5.0707	3.5808	7.4392	6.2906	Ablim1	1.48811e+08	3.18879e+08	2.56461e+08	1.32775e+08	4.96862e+08	6.35833e+08	1.55501e+08	5.18055e+08	1.27926e+08	2.9494e+08	1.58929e+08	2.17211e+08	3.29603e+07	2.28449e+07	3.32655e+07	5.6781e+07	8.38779e+07	8.07838e+07
Ablim2	gi|295148102;gi|295148098;gi|295148104;gi|66773171;gi|295148106;gi|295148100	0.045	0.0411	0.0342	0.0123	0.0664	0.0158	0.0409	0.082	0.0703	0.0449	0.0437	0.0149	0.0981		0.0377	0.0169	0	0.0647	Ablim2	1.30071e+06	2.91017e+06	2.16393e+06	349157	6.5991e+06	1.89101e+06	1.18174e+06	7.26523e+06	1.79332e+06	3.04631e+06	1.4888e+06	741257	1.92064e+06		247618	267348	0	831345
Ablim3	gi|256773279	0.1099	0.0054	0.0018	0.0071	0.0189	0.019	0.0054	0.0174	0.0113	0.0791	0.0043	0.0077	0.8457	0.9704	1.2932	0.8057	0.504	0.4881	Ablim3	3.1806e+06	380788	113721	199638	1.87527e+06	2.27908e+06	154604	1.54138e+06	288934	5.36942e+06	147875	381745	1.65629e+07	6.98036e+06	8.48403e+06	1.2776e+07	5.68266e+06	6.26774e+06
Abr	gi|38683820;gi|38683822;gi|37574113	0.0134	0.0158	0				0.0045		0.069		0.0211		0.0328	0.0296	0.4935	0.004		0.0048	Abr	387300	1.11784e+06	0				130009		1.75953e+06		717856		641580	212935	3.23744e+06	62821		61202
Abracl	gi|153791468	1.2151	1.2237	1.776	1.2683	4.6764	2.4324	4.1671	1.0379	1.2603	0.8231	8.2431	1.429	3.9199	3.8184	4.4639	2.0092	3.8184	2.5539	Abracl	3.51525e+07	8.67222e+07	1.124e+08	3.58955e+07	4.64908e+08	2.915e+08	1.20377e+08	9.19492e+07	3.21459e+07	5.58997e+07	2.8065e+08	7.09422e+07	7.67701e+07	2.74663e+07	2.92844e+07	3.18607e+07	4.30535e+07	3.27968e+07
Abtb1	gi|172088123	0.0155	0.0084	0.0425	0.0105	0.0074	0.0327	0.0221	0.0124	0.1152	0.0218	0.0338	0.0208							Abtb1	447422	596567	2.68664e+06	297225	735826	3.91552e+06	638755	1.09568e+06	2.9377e+06	1.47725e+06	1.15235e+06	1.03135e+06
Abtb2	gi|49402267	0.0049	0.0014	0.0049	0.0017				0.0209	0.0032	0.0095	0.0032	0.0008							Abtb2	142985	100234	309127	47387.4				1.85239e+06	81611.9	644739	107636	41682.4
Acaa1a	gi|18700004	1.2777	2.0705	1.3998	1.0586	1.5208	1.7617	1.5985	1.7597	2.7868	4.4519	2.9344	1.4124	2.5662	2.4173	6.9442	10.1321	12.4714	6.8559	Acaa1a	3.69643e+07	1.46735e+08	8.85929e+07	2.99606e+07	1.5119e+08	2.11125e+08	4.61769e+07	155901689	7.10824e+07	3.0236e+08	9.99076e+07	7.01165e+07	5.0258e+07	1.73881e+07	4.55559e+07	160664595	140617027	8.8043e+07
Acaa1b	gi|22122797	0.6258	1.2138	0.5424	0.3673	0.4407	1.0788	0.8386	0.5927	1.6576	3.1021	1.8345	0.5936	0.895	1.2091	1.5641	2.8888	7.7326	1.0494	Acaa1b	1.81053e+07	8.60206e+07	3.43296e+07	1.03963e+07	4.38174e+07	1.29286e+08	2.42255e+07	5.25064e+07	4.22801e+07	2.10688e+08	6.24578e+07	2.94669e+07	1.7529e+07	8.69717e+06	1.02612e+07	4.58072e+07	8.71866e+07	1.34762e+07
Acaa2	gi|29126205	625.005	442.72	428.031	519.097	554.761	882.152	396.357	608.435	505.08	735.157	512.194	508.487	79.7186	69.1291	59.9894	463.364	88.3675	47.8961	Acaa2	18081821082	31374635589	27089125519	14691885915	55152048689	106000000000	11449670880	53903243192	12882897348	49930155469	17438559472	25243111700	1561282185	4.97253e+08	3.93549e+08	7347569039	9.96357e+08	6.15081e+08
Acaca	gi|125656173	0.2901	0.0191	0.0134	0.0087	0.0737	0.0794	0.3135	0.0831	0.3667	0.0296	0.3469	0.2817	0.1201	0.0288	0.2458	18.1532	17.0585	8.113	Acaca	8.39184e+06	1.35522e+06	849908	247241	7.33037e+06	9.52083e+06	9.0575e+06	7.36551e+06	9.3544e+06	2.01374e+06	1.18094e+07	1.39842e+07	2.35162e+06	207177	1.61234e+06	2.87855e+08	1.92337e+08	1.04187e+08
Acacb	gi|157042798	0.5513	0.1523	0.2108	0.0891	0.2196	0.3704	0.4137	0.2626	0.8283	0.26	0.742	0.3838	0.0123	0.004	0.0055	3.6733	3.0031	0.8707	Acacb	1.59496e+07	1.07949e+07	1.33411e+07	2.52289e+06	2.18276e+07	4.43927e+07	1.19514e+07	2.32625e+07	2.11273e+07	1.76612e+07	2.52635e+07	1.9052e+07	240089	28581	35767.4	5.82483e+07	3.38606e+07	1.11811e+07
Acad10	gi|156255157	0.884	0.5728	0.9055	0.8738	0.8171	0.792	0.7921	0.8612	0.9391	1.1526	0.7939	0.7693	0.0373	0.0851	0.4571	0.9892	1.0776	0.4723	Acad10	2.55736e+07	4.05911e+07	5.73079e+07	2.47317e+07	8.1234e+07	9.49165e+07	2.28818e+07	7.62975e+07	2.39538e+07	7.82836e+07	2.70288e+07	3.81911e+07	729810	612407	2.99859e+06	1.56855e+07	1.21505e+07	6.06559e+06
Acad11	gi|74271799	0.6196	0.6052	0.7463	0.9895	1.3599	0.8996	0.6127	1.5281	0.7143	0.6629	1.2576	2.3574	0.0029		0.0025	0.9281	0.3943	0.1218	Acad11	1.79242e+07	4.28858e+07	4.7229e+07	2.80046e+07	1.35191e+08	1.07813e+08	1.7698e+07	1.35378e+08	1.82202e+07	4.5023e+07	4.28169e+07	1.1703e+08	57275.6		16164.5	1.47172e+07	4.44616e+06	1.56445e+06
Acad12	gi|257467675	3.3052	2.1398	3.1748	4.3437	2.9145	2.9042	3.3944	2.7091	3.5488	4.1175	3.2883	3.2558	0.0614	0.1697	0.4061	1.3775	1.5855	0.9231	Acad12	9.56218e+07	1.51645e+08	2.00925e+08	122937634	2.89747e+08	3.48045e+08	9.8055e+07	2.40005e+08	9.05181e+07	2.79652e+08	1.11957e+08	161627017	1.20324e+06	1.22061e+06	2.66441e+06	2.18424e+07	1.78762e+07	1.1854e+07
Acad8	gi|118403322	2.8348	2.0281	3.791	2.6021	3.6542	4.2964	2.6716	3.0382	7.6919	10.1123	9.2624	3.7253	3.3906	2.1387	4.9953	4.821	3.8419	1.2966	Acad8	8.20123e+07	1.43726e+08	2.39924e+08	7.36472e+07	3.63282e+08	514889941	7.71765e+07	2.69168e+08	1.96195e+08	6.86803e+08	3.15357e+08	1.84939e+08	6.64046e+07	1.53837e+07	3.27706e+07	7.64472e+07	4.3318e+07	1.66516e+07
Acad9	gi|100817933	2.6808	1.9778	2.9022	2.4906	2.5106	2.6259	2.9241	2.5435	3.4436	3.1928	3.2484	2.7575	2.1191	1.9718	2.0241	32.1849	6.1529	10.4045	Acad9	7.75571e+07	1.40163e+08	1.83674e+08	7.04899e+07	2.49593e+08	314696248	8.44698e+07	2.25334e+08	8.78341e+07	2.16847e+08	1.10597e+08	1.36893e+08	4.15016e+07	1.41835e+07	1.32787e+07	5.10357e+08	6.93752e+07	1.33615e+08
Acadl	gi|31982520	326.817	322.866	250.371	488.914	277.168	271.233	274.616	408.359	332.135	274.966	299.738	254.472	15.6315	104.97	12.9274	261.982	163.494	85.6286	Acadl	9455033606	22880794538	15845424301	13837621039	27554907320	32505091030	7932922427	36177880354	8471634214	18675075695	10205126646	12632881726	306141824	7.55059e+08	8.4808e+07	4154246333	1843417385	1099641156
Acadm	gi|6680618	189.22	176.708	148.953	203.195	185.798	275.211	121.906	219.928	141.632	170.368	135.06	118.797	8.2358	11.2047	9.8644	152.42	107.261	48.0579	Acadm	5474266106	12522912351	9426878377	5750981919	18471266401	32981802622	3521536971	19484187226	3612549118	11570997887	4598374328	5897531726	1.61298e+08	8.05966e+07	6.47132e+07	2416928516	1209386206	6.17158e+08
Acads	gi|31982522	33.5338	49.5684	54.2338	37.9965	49.9991	56.9481	39.4666	68.6124	59.7741	77.9033	53.6939	41.5034	3.6471	3.2974	4.0246	80.3445	230.876	110.325	Acads	9.70157e+08	3512803700	3432332376	1075408027	4970706540	6824755517	1140084223	6078597371	1524635734	5291013216	1828105190	2060376130	7.14276e+07	2.37188e+07	2.64024e+07	1274023748	2603157085	1416789128
Acadsb	gi|17647119	5.3672	4.7467	5.2667	5.8726	3.7579	5.9344	7.8505	3.7301	6.3743	5.5178	5.5302	5.6422	5.0462	0.6192	4.3218	4.008	5.7347	1.7694	Acadsb	1.55276e+08	3.36387e+08	3.33315e+08	1.66212e+08	3.73593e+08	7.11183e+08	2.2678e+08	330459741	1.62586e+08	3.74756e+08	1.88285e+08	2.80097e+08	9.88287e+07	4.45378e+06	2.83522e+07	6.35542e+07	6.46592e+07	2.27223e+07
Acadvl	gi|23956084	76.6721	105.6	111.333	102.259	129.505	151.961	88.549	134.748	121.018	137.552	113.32	82.3522	9.5371	8.7614	9.0027	45.1677	24.34	14.3857	Acadvl	2218179134	7483681317	7046034077	2894225093	12874833116	18211257075	2557939770	11937736292	3086753860	9342202378	3858173615	4088255297	1.86784e+08	6.30217e+07	5.90606e+07	7.16225e+08	2.74437e+08	1.84742e+08
Acat1	gi|21450129	85.4261	61.8507	104.759	93.8854	76.0507	86.2453	90.8069	84.4182	107.701	83.601	109.65	80.3098	39.2341	31.3567	25.2001	82.4795	121.443	38.7254	Acat1	2471438315	4383227947	6629975112	2657217095	7560640313	10335794982	2623164889	7478891237	2747074901	5677983882	3733247841	3986862671	7.68396e+08	2.25552e+08	1.65321e+08	1307878722	1369289012	4.97311e+08
Acat2	gi|148747461	0.0179	0.0041	0.0009	0.0061	0.0022	0.0183	0.0018	0.0046	0.0123	0.0103	0.0039	0.0757	0.4074	0.2909	0.5568	6.9316	13.0407	13.6104	Acat2	518488	288536	55393.4	172112	214394	2.19111e+06	52336.1	407279	314265	701983	134462	3.75797e+06	7.9793e+06	2.09282e+06	3.65294e+06	1.09915e+08	1.47036e+08	1.74785e+08
Acat3	gi|110625948	0.0052	0.0041	0.0009	0.0017	0.0022	0.0183	0.0018	0.0046	0	0.0103	0	0.0105	0.2022	0.2909	0.2833	3.9007	6.4678	5.0907	Acat3	150712	288536	55393.4	47178.1	214394	2.19111e+06	52336.1	407279	0	701983	0	518858	3.95966e+06	2.09282e+06	1.85839e+06	6.18531e+07	7.29259e+07	6.53745e+07
Acbd3	gi|229608928	0.6842	0.266	0.2451	0.0491	0.1669	0.523	0.1585	0.1565	0.004	0.1216	0.1034	0.1649	2.4682	5.4076	1.5409	0.5914	1.9725	0.5232	Acbd3	1.97949e+07	1.88488e+07	1.55149e+07	1.38948e+06	1.65919e+07	6.268e+07	4.5799e+06	1.38622e+07	101003	8.25831e+06	3.52143e+06	8.18772e+06	4.83385e+07	3.88971e+07	1.01087e+07	9.37783e+06	2.22397e+07	6.71859e+06
Ace	gi|33468873;gi|46559389	0.0607	0.041	0.0162	0.0311	0.0143	0.009	0.0354	0.0223	0.0109	0.0375	0.0652	0.0262	1.1381	0.8699	1.047	0.2014	0.2043	0.2015	Ace	1.75624e+06	2.9071e+06	1.02597e+06	880416	1.42028e+06	1.07492e+06	1.02137e+06	1.97244e+06	277240	2.54806e+06	2.21965e+06	1.30226e+06	2.22893e+07	6.25711e+06	6.86845e+06	3.19413e+06	2.30318e+06	2.58812e+06
Acin1	gi|336176080;gi|194394192;gi|146231985;gi|194394195;gi|336176082;gi|194394197	0.1178	0.011	0.0056	0.0051	0.0065	0.0119	0.0159	0.0066	0.015	0.1224	0.0187	0.0348	0.8771	0.7214	2.17	3.3518	5.5511	2.5287	Acin1	3.40732e+06	778327	355334	144650	651065	1.42657e+06	459677	588079	382381	8.31526e+06	637576	1.7279e+06	1.71778e+07	5.18902e+06	1.42358e+07	5.3149e+07	6.25895e+07	3.24732e+07
Acly	gi|313151222;gi|29293809	0.0735	0.0368	0.0423	0.0097	0.0432	0.0239	0.0382	0.039	0.0111	0.1102	0.0493	0.0977	1.8884	1.7833	1.8456	81.562	47.947	34.6811	Acly	2.12663e+06	2.60739e+06	2.67483e+06	275556	4.2967e+06	2.86079e+06	1.10372e+06	3.45224e+06	282966	7.48352e+06	1.6801e+06	4.84971e+06	3.69842e+07	1.28276e+07	1.21074e+07	1293329613	5.40609e+08	4.45374e+08
Acmsd	gi|74315894	1.2307																		Acmsd	3.56041e+07
Acn9	gi|124248481	1.6245	0.0407								0.0851							0	0.0528	Acn9	4.69979e+07	2.88645e+06								5.7792e+06							0	678474
Aco1	gi|110347487	0.2956	0.4046	0.4231	0.3592	0.5748	0.7165	0.4124	0.7069	0.6232	0.5589	0.6887	0.7021	0.5695	0.9956	0.9671	1.3862	1.5484	1.2709	Aco1	8.55322e+06	2.86714e+07	2.67747e+07	1.01665e+07	5.71418e+07	8.58718e+07	1.19126e+07	6.26228e+07	1.58957e+07	3.79562e+07	2.34478e+07	3.48539e+07	1.11532e+07	7.16153e+06	6.34415e+06	2.19809e+07	1.74584e+07	1.63208e+07
Aco2	gi|18079339	827.971	740.576	701.289	828.927	646.184	751.438	563.921	814.865	721.429	723.147	730.34	587.851	26.467	30.4835	20.9352	505.682	246.878	116.689	Aco2	23953797294	52483029622	44382949894	23460941701	64240950067	90053646429	16290142415	72191637872	18401218132	49114479733	24865741302	29183012973	5.18353e+08	219270919	1.37341e+08	8018598740	2783584502	1498512312
Acot1	gi|6753550	8.7199	4.9558	5.5692	3.6382	6.6763	8.128	8.2176	8.0696	7.5161	5.2214	5.8428	6.019	1.0801	1.2229	1.425	1.3554	1.8477	0.7037	Acot1	2.52274e+08	351205818	3.52462e+08	1.0297e+08	6.63734e+08	9.74071e+08	2.37385e+08	7.14912e+08	1.91711e+08	3.54623e+08	1.98928e+08	2.98807e+08	2.11527e+07	8.7963e+06	9.34812e+06	2.1492e+07	2.08329e+07	9.03696e+06
Acot10	gi|154426268	0.3555	0.2576	0.7149	0.5528	0.7778	0.7197	0.1867	0.7093	1.062	0.3649	0.9476	0.6117	0.769	0.8283	1.0613	0.2401	0.6903	0.1082	Acot10	1.02862e+07	1.82523e+07	4.52433e+07	1.56453e+07	7.73238e+07	8.62516e+07	5.39276e+06	6.28419e+07	2.70878e+07	2.47848e+07	3.22612e+07	3.03675e+07	1.50607e+07	5.95835e+06	6.96253e+06	3.80737e+06	7.783e+06	1.38984e+06
Acot11	gi|22165404	0.0401	0.5639	0.0163	0.0793	0.0506	0.0389	0.1618	0.0073	0	0.0417	0.0033	0.0229	0.0154			0.5266	0	0.0075	Acot11	1.16143e+06	3.99592e+07	1.03411e+06	2.24562e+06	5.02608e+06	4.65669e+06	4.67305e+06	650123	0	2.83087e+06	114026	1.13803e+06	300639			8.35107e+06	0	95952.9
Acot13	gi|13385260	116.835	131.208	70.7951	137.743	146.166	298.274	74.3678	135.943	64.1276	93.9056	55.4216	58.9703	5.1258	2.1686	0.7799	16.3653	12.7656	3.3783	Acot13	3380131356	9298466836	4480461198	3898511601	14531177441	35745749643	2148284939	12043649874	1635679148	6377850926	1886926904	2927494025	1.00388e+08	1.55993e+07	5.11633e+06	2.59506e+08	1.43934e+08	4.33842e+07
Acot2	gi|238624114	30.2953	16.169	19.6003	13.8561	18.6005	16.5968	21.8556	17.1234	21.0865	22.5231	20.9063	20.9205	4.9579	3.0526	2.9987	5.5564	3.4835	2.9912	Acot2	8.76463e+08	1145862724	1240454771	3.92165e+08	1849183469	1988994444	6.31349e+08	1517021136	5.37846e+08	1529717252	7.11794e+08	1038569055	9.70998e+07	2.1958e+07	1.96724e+07	8.81085e+07	3.92768e+07	3.84125e+07
Acot3	gi|19527406	0.3739	0.3007	0.4419	0.3261	0.3703	0.2978	0.4885	0.4216	0.7883	0.4445	0.6496	0.5379	0.0859	0.16	0.1685		0.3308	0.119	Acot3	1.0818e+07	2.13101e+07	2.7968e+07	9.23048e+06	3.6809e+07	3.56923e+07	1.41128e+07	3.73475e+07	2.01075e+07	3.01904e+07	2.2117e+07	2.67048e+07	1.68275e+06	1.15058e+06	1.10514e+06		3.7297e+06	1.52797e+06
Acot4	gi|269308227	0.7424	0.5023	1.2481	0.7385	0.637	0.7476	3.518	0.7619	1.3041	1.2076	1.2277	1.5171	0.1496	0.2325	0.2453	0.1588	1.9297	0.2729	Acot4	2.14768e+07	3.55967e+07	7.89875e+07	2.09008e+07	6.33268e+07	8.95913e+07	1.01625e+08	6.7498e+07	3.32632e+07	8.2019e+07	4.17998e+07	7.53131e+07	2.92957e+06	1.67204e+06	1.60931e+06	2.51862e+06	2.17573e+07	3.50404e+06
Acot5	gi|238550185	0.3399	0.2734	0.4017	0.2965	0.3366	0.2708	0.4441	0.3832	0.7167	0.4041	0.5906	0.489	0.0781	0.1454	0.1531		0.3444	0.1082	Acot5	9.83458e+06	1.93729e+07	2.54255e+07	8.39134e+06	3.34627e+07	3.24475e+07	1.28298e+07	3.39523e+07	1.82795e+07	2.74458e+07	2.01064e+07	2.42771e+07	1.52978e+06	1.04598e+06	1.00467e+06		3.88355e+06	1.38906e+06
Acot6	gi|110626167	0.7424	0.5023	1.2481	0.7385	0.637	0.7476	0.8985	0.7619	1.3041	1.2076	1.2277	1.5171	0.1496	0.2325	0.2453	0.1588	0.4994	0.1939	Acot6	2.14768e+07	3.55967e+07	7.89875e+07	2.09008e+07	6.33268e+07	8.95913e+07	25954015	6.7498e+07	3.32632e+07	8.2019e+07	4.17998e+07	7.53131e+07	2.92957e+06	1.67204e+06	1.60931e+06	2.51862e+06	5.63112e+06	2.48984e+06
Acot7	gi|225690616;gi|225690614;gi|225690618	0.8648	0.4899	0.4726	0.4999	0.526	0.6268	0.3908	0.6289	0.7617	0.3542	0.7895	0.5177	1.7002	2.5216	2.8545	0.0467	0.0946	0.0416	Acot7	2.50203e+07	3.47211e+07	2.99078e+07	1.41474e+07	5.22894e+07	7.51162e+07	1.12893e+07	5.57132e+07	1.94286e+07	2.40563e+07	2.68799e+07	2.56997e+07	3.32978e+07	1.8138e+07	1.87264e+07	739763	1.06652e+06	533847
Acot8	gi|254587964	0.7405	0.0353	0.232	0.055	0.0974	0.0801	0.0204	0.0608	0.2565	0.0494	0.5262	0.0275	0.0045		0.0932	0.0044		0.0025	Acot8	2.1424e+07	2.50237e+06	1.46809e+07	1.55662e+06	9.68199e+06	9.59679e+06	588088	5.38228e+06	6.54256e+06	3.35219e+06	1.7916e+07	1.36704e+06	88838.5		611704	70041.9		32061.9
Acot9	gi|31980998	0.6434	0.5987	1.1915	0.7768	1.1667	1.0343	0.5217	1.1337	1.5563	0.8882	1.5187	2.6846	2.7512	2.4956	3.7761	0.9536	1.3321	0.257	Acot9	1.86141e+07	4.24275e+07	7.54064e+07	2.19858e+07	1.15991e+08	1.23946e+08	1.50707e+07	1.00439e+08	3.96969e+07	6.03263e+07	5.1706e+07	1.33271e+08	5.38823e+07	1.79508e+07	2.47727e+07	1.51212e+07	1.50195e+07	3.30006e+06
Acox1	gi|66793429;gi|429484484	1.3992	1.5222	1.0434	1.9369	0.955	0.9786	1.1265	1.644	2.0074	1.5913	2.0207	0.9808	0.5387	0.1315	0.3631	2.7961	9.3134	3.1987	Acox1	4.04801e+07	1.07873e+08	6.60371e+07	5.48203e+07	9.49467e+07	1.17271e+08	3.25428e+07	1.45647e+08	5.12016e+07	108074726	6.87984e+07	4.86894e+07	1.05502e+07	946202	2.38208e+06	4.43385e+07	1.0501e+08	4.10777e+07
Acox3	gi|34328334	0.1156	0.0619	0.1005	0.0115	0.0506	0.0237	0.0027	0.1801	0.1664	0.0903	0.0834	0.0439	0.1218	0.2582	0.0529	0.0531	0.0402	0.0585	Acox3	3.34385e+06	4.38432e+06	6.35957e+06	325881	5.0269e+06	2.84288e+06	78504.8	1.59515e+07	4.24314e+06	6.13631e+06	2.84094e+06	2.17815e+06	2.3854e+06	1.85725e+06	347209	841713	453723	751393
Acp1	gi|31542070;gi|159032062	1.0701	0.5521	1.2985	1.0435	0.449	0.8578	0.3105	0.7664	1.2451	1.4327	1.0443	1.0497	1.5988	2.3233	3.4857	3.3665	0.699	4.2717	Acp1	3.09582e+07	3.91269e+07	8.21807e+07	2.95351e+07	4.46383e+07	1.02796e+08	8.97042e+06	6.78976e+07	3.17588e+07	9.73073e+07	3.55563e+07	5.21099e+07	3.13126e+07	1.67121e+07	2.28675e+07	5.33822e+07	7.88123e+06	5.48567e+07
Acp2	gi|29150253	0.0013	0.0016		0.001	0.002	0.0048		0		0.0025			0.2892	0.0688	0.1656	0.0567	0.1013	0.1126	Acp2	37318.1	110191		29171.3	198537	569261		0		169732			5.6639e+06	494667	1.08666e+06	899390	1.14223e+06	1.44571e+06
Acp6	gi|66773165	0.7361	0.9059	0.9565	12.2552	0.6133	0.6164	9.6074	0.6842	2.2886	0.856	0.8891	0.8136	0.186	0.0502	0.1657	0.963	2.1866	1.0686	Acp6	2.12953e+07	6.41962e+07	6.05368e+07	3.46856e+08	6.09674e+07	7.38711e+07	2.77533e+08	6.06178e+07	5.83752e+07	5.81408e+07	3.02698e+07	4.0391e+07	3.64277e+06	361024	1.08691e+06	1.52703e+07	2.46541e+07	1.37235e+07
Acrbp	gi|188035922;gi|188219770	0.0391	0.0104			0.0031			0.0058		0.0714	0.1568	0.0509	0.0547			0.0804		0.0675	Acrbp	1.13201e+06	739271			304359			515879		4.84698e+06	5.33996e+06	2.52842e+06	1.07063e+06			1.27494e+06		866616
Acsf2	gi|24418933	0.8265	0.8617	1.0744	0.8751	0.671	1.2596	1.1404	0.4358	0.7886	0.6158	0.8582	0.4581	0.9715	0.6838	0.9786	4.2474	6.6771	4.1342	Acsf2	2.39109e+07	6.10639e+07	6.79951e+07	2.47668e+07	6.6706e+07	150954852	3.29442e+07	3.8607e+07	2.01138e+07	4.18247e+07	2.92189e+07	2.27401e+07	1.9026e+07	4.91829e+06	6.42005e+06	6.73503e+07	7.52852e+07	5.30914e+07
Acsf3	gi|113199775	1.0616	1.8786	0.8701	0.4284	0.2475	0.5303	1.2697	0.3472	0.2373	2.0772	0.5229	0.2471	0.0561		0.0169	1.224	3.9456	0.3801	Acsf3	3.07119e+07	1.33131e+08	5.50646e+07	1.21236e+07	2.46048e+07	6.35545e+07	3.66791e+07	3.07616e+07	6.052e+06	1.41082e+08	1.78019e+07	1.22678e+07	1.09788e+06		110553	1.9409e+07	4.44877e+07	4.88127e+06
Acsl1	gi|31560705	70.1074	79.9702	63.3732	67.9568	68.9818	65.4431	64.8674	61.4092	71.04	73.8994	62.8588	58.7257	6.6008	0.3385	0.2206	41.5083	58.4279	33.9282	Acsl1	2028255717	5667316769	4010743885	1923365755	6857880421	7842815679	1873842088	5440440541	1811991799	5019076569	2140139185	2915352530	129275617	2.4349e+06	1.44692e+06	6.58197e+08	6.58783e+08	4.35705e+08
Acsl5	gi|58218988	1.5005	1.4247	1.7973	1.9913	1.5764	2.2648	1.8572	2.2222	2.3735	1.6777	2.1444	1.1749	1.3745	0.4503	0.3945	2.7725	1.9445	1.0083	Acsl5	4.34097e+07	1.00963e+08	1.13747e+08	5.6358e+07	1.56717e+08	2.71418e+08	5.36505e+07	1.96868e+08	6.05399e+07	1.13945e+08	7.30096e+07	5.83265e+07	2.692e+07	3.23916e+06	2.58811e+06	4.39641e+07	2.1925e+07	1.29492e+07
Acsl6	gi|75992917;gi|75992911;gi|75992913;gi|75992915	1.9508	1.1873	1.1857	1.2435	1.6381	0.3131	1.6976	1.1214	2.0141	1.675	2.639	1.4236	0.0829			1.6151	3.1072	2.0091	Acsl6	5.64383e+07	8.41399e+07	7.50425e+07	3.51952e+07	162848159	3.7525e+07	4.90379e+07	9.93485e+07	5.13738e+07	1.1376e+08	8.98482e+07	7.06727e+07	1.6228e+06			2.56111e+07	3.50345e+07	2.58002e+07
Acsm5	gi|30520215	0.3238					0.326	0.399	0.0022	0.467	0.1758	0.6123	0.1654				0.168	0.4449	0.1932	Acsm5	9.36885e+06					3.90666e+07	1.15258e+07	199013	1.19119e+07	1.1938e+07	2.08455e+07	8.21308e+06				2.6634e+06	5.0167e+06	2.48072e+06
Acss1	gi|18034773	13.0415	9.436	10.385	10.3241	12.9908	21.7135	11.9125	14.6693	15.2145	11.6909	15.1533	13.5561	0.8854	0.0302	0.3447	0.4797	0.0761	0.0121	Acss1	377300283	6.6871e+08	657239798	2.92201e+08	1291489906	2602179722	3.4412e+08	1299599153	3.88071e+08	7.94021e+08	5.1592e+08	6.72975e+08	1.73402e+07	217231	2.26156e+06	7.60597e+06	858248	155083
Acss2	gi|31980996	0.3107	0.0309	0.021	0.1632	0.1725	0.1389	0.318	0.0111	0.0182	0.0824	0.4567	0.01		0	0.0284	3.1029	2.7136	1.8902	Acss2	8.9879e+06	2.19314e+06	1.32686e+06	4.62002e+06	1.71499e+07	1.6651e+07	9.18667e+06	981326	465107	5.59628e+06	1.55494e+07	495494		0	186056	4.92034e+07	3.05959e+07	2.42735e+07
Acta1	gi|439253893	3175.56	3447.4	2943.23	2836.5	2856.16	1624.72	3506.64	3220.73	2952.07	2847.37	3264.13	3439.05	397.289	476.677	501.018	167.718	120.106	121.177	Acta1	91871265514	244000000000	186000000000	80280818142	284000000000	195000000000	101000000000	285000000000	75297453533	193000000000	111000000000	171000000000	7780865862	3428789306	3286835460	2659499449	1354218545	1556155478
Acta2	gi|6671507	3194.88	3078.05	2761.98	2767.63	2762.3	1515.34	3414.45	2919.71	2788.48	2676.71	3149.07	3325.97	290.638	297.839	362.697	120.271	93.1527	100.354	Acta2	92430182159	218000000000	175000000000	78331727222	275000000000	182000000000	98634069933	259000000000	71124611074	182000000000	107000000000	165000000000	5692117570	2142389248	2379404631	1907143530	1050309718	1288745444
Actb	gi|6671509	1561.24	1751.48	1573.38	1378.51	1031.4	605.157	1876	1379.79	1458.4	1598.13	1586.93	1464.13	1301.29	1165.17	907.24	326.812	417.874	548.36	Actb	45167703592	124000000000	99575361711	39015653777	103000000000	72523052258	54192517621	122000000000	37198912557	109000000000	54029785432	72684440058	25485689293	8381210620	5951771013	5182257403	4711591019	7042034825
Actbl2	gi|30425250	675.111	540.76	516.836	506.838	336.818	45.7158	663.532	406.451	501.521	550.956	632.248	510.807	152.071	215.43	192.321	48.6969	44.7883	44.3132	Actbl2	19531440367	38322497529	32709349629	14344924144	33485074912	5478662766	19167631036	36008879046	12792118438	37419655939	21526007678	25358285119	2978306956	1549612234	1261683502	772187446	5.04995e+08	5.69069e+08
Actc1	gi|14192922	3455.78	3581.99	3131.82	3050.47	3035.87	1887.11	3703.32	3437.61	3126.33	3048.24	3409.84	3585.38	397.165	476.886	501.063	170.733	120.513	121.584	Actc1	99978067398	254000000000	198000000000	86336818621	302000000000	226000000000	107000000000	305000000000	79742203071	207000000000	116000000000	178000000000	7778446091	3430290720	3287126667	2707308635	1358802807	1561377382
Actg1	gi|6752954	1560.62	1750	1572.85	1376.92	1029.43	604.731	1875.72	1378.02	1455.88	1597.28	1587.02	1463.83	1284.89	1151.53	889.074	322.338	401.952	527.374	Actg1	45149939572	124000000000	99541788672	38970721816	102000000000	72472089579	54184405527	122000000000	37134536972	108000000000	54032807234	72669562907	25164515075	8283102196	5832601307	5111318224	4532069510	6772526021
Actg2	gi|157823889	2869.22	2615.9	2650.28	2478.03	2256.74	1093.19	2961.46	2464.07	2484.58	2249.41	2752.71	2849.48	288.995	297.425	362.62	119.525	92.3672	99.5788	Actg2	83008443420	185000000000	168000000000	70135108127	224000000000	131000000000	85548469584	218000000000	63373223551	153000000000	93721081079	141000000000	5659940889	2139412091	2378895760	1895303074	1041453125	1278789052
Actl6a	gi|189181668	0.529	0.0695	0.0988	0.0992	0.072	0.4123	0.4038	0.0824	0.1028	0.5123	0.1013	0.159	1.336	1.7538	1.5587	1.1628	1.2443	0.4596	Actl6a	1.53048e+07	4.92736e+06	6.25117e+06	2.80901e+06	7.16125e+06	4.94123e+07	1.16658e+07	7.30019e+06	2.62284e+06	3.4796e+07	3.45031e+06	7.89188e+06	2.61656e+07	1.26154e+07	1.02256e+07	1.84387e+07	1.40293e+07	5.90232e+06
Actl6b	gi|13937393	0.032		0.017	0.0151	0	0.0212	0.0333			0.0177	0.0211	0.019			0.357				Actl6b	924489		1.07468e+06	427630	0	2.53708e+06	963177			1.20516e+06	718831	944815			2.34189e+06
Actn1	gi|61097906	28.2652	19.1034	20.9679	21.9749	14.5688	16.3832	23.7988	17.9443	20.7498	16.9836	19.8794	18.3451	11.0082	10.736	32.9276	8.7448	14.9726	10.3838	Actn1	817731810	1353814780	1327009152	6.21952e+08	1448368812	1963390972	6.87481e+08	1589749537	5.29258e+08	1153487085	6.76831e+08	9.10717e+08	2.15595e+08	7.72251e+07	2.16015e+08	1.38666e+08	1.68818e+08	1.33349e+08
Actn2	gi|157951643	287.015	265.101	254.53	244.646	190.331	190.894	235.01	201.787	196.861	210.798	202.238	265.044	2.4954	1.9437	20.8812	1.0927	1.6119	1.4251	Actn2	8303543217	18787122984	16108643590	6924171030	18921901561	22877110052	6788813126	17876983012	5021251079	14316920535	6885566244	13157716894	4.88731e+07	1.39814e+07	1.36987e+08	1.73276e+07	1.81747e+07	1.83009e+07
Actn3	gi|7304855	13.1892	11.2137	8.33	9.347	5.8817	8.4963	12.7214	9.43	8.3869	14.6029	7.386	6.522	1.8666	0.8812	0.7911	0.3725	0.7068	0.3482	Actn3	3.81572e+08	7.94689e+08	5.2719e+08	2.64545e+08	5.84731e+08	1018209918	3.67485e+08	835431681	2.13921e+08	9.91792e+08	2.51471e+08	3.23776e+08	3.65576e+07	6.33847e+06	5.19016e+06	5.90653e+06	7.96932e+06	4.47142e+06
Actn4	gi|11230802	17.9861	10.6779	11.9172	16.3589	7.0674	9.4638	14.3013	11.5889	12.2086	12.2624	17.0144	12.2849	21.1237	23.8628	46.7485	19.4215	28.4789	19.194	Actn4	5.20349e+08	756716376	7.5421e+08	4.63002e+08	7.02613e+08	1134154395	4.13127e+08	1026699401	3.114e+08	8.32835e+08	5.79286e+08	6.09867e+08	4.13705e+08	1.71648e+08	3.06684e+08	3.07967e+08	3.21103e+08	2.46489e+08
Actr10	gi|226246593	0.3103	0.3407	0.174	0.0334	0.0421	0.0983	0.0292	0.0583	0.2571	0.0637	0.2968	0.0706	0.133	2.7618	2.2926	0.1444	0.0138	0.0059	Actr10	8.97669e+06	2.41435e+07	1.10147e+07	944387	4.1879e+06	1.17829e+07	844695	5.16814e+06	6.55793e+06	4.32523e+06	1.01056e+07	3.50608e+06	2.6041e+06	1.98661e+07	1.50399e+07	2.28972e+06	155811	76059
Actr1a	gi|8392847	1.6	0.9543	0.7734	0.671	0.8826	1.0162	1.3425	0.9021	3.4961	0.8753	3.6479	0.9425	2.5599	1.4873	1.7826	2.6103	3.4314	2.538	Actr1a	4.62881e+07	6.76311e+07	4.89496e+07	1.8992e+07	8.7748e+07	121785313	3.87811e+07	7.99214e+07	8.91733e+07	5.94482e+07	1.24199e+08	4.67891e+07	5.01353e+07	1.06986e+07	1.16945e+07	4.13913e+07	3.86897e+07	3.25928e+07
Actr1b	gi|22122615	0.5256	0.2922	0.4337	0.2991	0.5161	0.3673	0.3912	0.4149	0.4245	0.568	2.2414	0.5573	1.0992	1.4904	1.2115	0.4436	0.7245	0.4202	Actr1b	1.5207e+07	2.07062e+07	2.74454e+07	8.4649e+06	5.13054e+07	4.40124e+07	1.13e+07	3.67581e+07	1.08274e+07	3.85799e+07	7.6314e+07	2.76675e+07	2.15278e+07	1.0721e+07	7.948e+06	7.03483e+06	8.16863e+06	5.3964e+06
Actr2	gi|22122825	0.9757	0.7946	1.5388	0.546	1.3634	1.5096	1.2309	1.2903	2.2694	1.1004	2.2683	0.9411	12.7221	8.4819	8.0679	3.7984	4.643	2.8805	Actr2	2.82287e+07	5.63114e+07	9.73884e+07	1.54523e+07	1.35546e+08	1.80916e+08	3.55571e+07	1.14312e+08	5.78843e+07	7.47365e+07	7.72286e+07	4.67202e+07	2.49161e+08	6.10113e+07	5.29281e+07	6.02305e+07	5.235e+07	3.69918e+07
Actr3	gi|329664973	1.2664	5.3161	4.6872	4.1273	2.935	0.9675	4.3046	3.8888	1.8964	2.6256	3.4634	4.6424	8.1002	8.5091	10.3402	3.3788	3.0688	3.1573	Actr3	3.66365e+07	3.76743e+08	2.9664e+08	1.16813e+08	2.91784e+08	1.15952e+08	124349528	3.44524e+08	4.8372e+07	1.78324e+08	1.17917e+08	2.30466e+08	1.58642e+08	6.12072e+07	6.78351e+07	5.35774e+07	3.46013e+07	4.0546e+07
Actr3b	gi|52345394	0.0747	0.1117	0.1095	0.0654	0.0919	0.07	0.193	0.114	0.1886	0.1213	0.2485	0.094	3.3748	2.3152	1.1772	0.836	0.8221	0.4631	Actr3b	2.16131e+06	7.91872e+06	6.9284e+06	1.85236e+06	9.13268e+06	8.38872e+06	5.57553e+06	1.01032e+07	4.81162e+06	8.23893e+06	8.46137e+06	4.66467e+06	6.60947e+07	1.66533e+07	7.72312e+06	1.32558e+07	9.26911e+06	5.94708e+06
Actr8	gi|188528622	0.0041																		Actr8	119533
Acy1	gi|449784892	0.6375	0.3223	0.0714	0.3356	0.8158	0.1975	0.1616	0.6246	0.8226	0.7759	1.0045	0.1831	0.0679	0.2773	0.4675	0.0267	0.268	0.023	Acy1	1.84429e+07	2.2839e+07	4.51815e+06	9.49937e+06	8.1103e+07	2.36724e+07	4.66749e+06	5.53354e+07	2.09809e+07	5.26955e+07	3.42015e+07	9.08935e+06	1.32997e+06	1.99447e+06	3.06667e+06	423278	3.02176e+06	295645
Acy3	gi|31982632	0.2799	0.2695	0.1664	0.2153	0.2561	0.3131	0.2193	0.3436	0.1973	0.2815	0.2976	0.2048	0.017	0.0247	0.017	0.1891	0.1427	0.0241	Acy3	8.09745e+06	1.91014e+07	1.05298e+07	6.09254e+06	2.546e+07	3.75183e+07	6.33428e+06	3.04404e+07	5.03161e+06	1.91207e+07	1.01317e+07	1.01683e+07	333420	177962	111634	2.99822e+06	1.60855e+06	309989
Acyp1	gi|13384810	0.9868	1.5387	1.1376	0.938	1.8891	1.4125	0.9731	1.251	0.9904	1.2736	1.3056	0.9472	2.0111	1.9668	2.3429	2.5389	3.6165	4.3682	Acyp1	2.85479e+07	1.09044e+08	7.19983e+07	2.65485e+07	1.87805e+08	1.69273e+08	2.81093e+07	110828429	2.52617e+07	8.65027e+07	4.4453e+07	4.70208e+07	3.93866e+07	1.41471e+07	1.53704e+07	4.02592e+07	4.07761e+07	5.60962e+07
Acyp2	gi|27229219	8.8666	5.4026	4.1813	3.5648	5.4647	10.5353	5.2118	8.6783	8.7161	9.884	6.7314	7.113	0.5841	0.1168	0.2948	6.7506	7.7984	9.749	Acyp2	2.56516e+08	3.82873e+08	2.64627e+08	1.00895e+08	543278095	1262568154	1.50554e+08	7.68835e+08	2.22318e+08	671300976	2.29182e+08	353114862	1.14397e+07	839868	1.93378e+06	1.07045e+08	8.79284e+07	1.25196e+08
Adam10	gi|150378458	0.0133	0.0023	0.0052	0.0061	0.0089	0.0032	0.0079	0.1595	0.0039	0.0091	0.0039	0.017	1.9506	0.9102	1.3917	0.0568	0.1529	0.07	Adam10	384907	160177	331517	172419	886813	377879	228694	1.41307e+07	98423	616399	134479	842620	3.82025e+07	6.54708e+06	9.13027e+06	901284	1.72378e+06	899375
Adam17	gi|110347485;gi|471270257	0		0	0.0013						0.1251			0.4142	0.1761	0.1921	0.0593	0.0298	0.0818	Adam17	0		0	37930.1						8.49893e+06			8.11122e+06	1.2669e+06	1.26019e+06	940730	335938	1.05038e+06
Adamtsl5	gi|13385092;gi|165905595	0.1989	0.5506	2.08	0.0968	0.4527	0.0968	0.0986	0.6202	2.2544	0.5186	0.7661	1.0618	4.6473	3.7859	5.3666	0.0345	0.0665	0.2678	Adamtsl5	5.75488e+06	3.90216e+07	1.31636e+08	2.74071e+06	4.5004e+07	1.1599e+07	2.84743e+06	5.4945e+07	5.7501e+07	3.52216e+07	2.60822e+07	5.27136e+07	9.10171e+07	2.72327e+07	3.52067e+07	547513	749260	3.4392e+06
Adar	gi|226371677;gi|226371679	0.002												0.0138	0	0.249			0.0124	Adar	58322.3												269322	0	1.63343e+06			159874
Adck1	gi|471434864	0.2436	0.4166	0.7195	0.427	0.3581	0.3434	0.2415	0.5195	2.6033	2.4238	0.7487	0.2937	0.4509	0.0603	0.1761	0.1403	0.333	0.1109	Adck1	7.04788e+06	2.95211e+07	4.55363e+07	1.20847e+07	3.56009e+07	4.11496e+07	6.97496e+06	4.60213e+07	6.64011e+07	1.64621e+08	2.5492e+07	1.4579e+07	8.83068e+06	434083	1.15508e+06	2.22435e+06	3.75487e+06	1.42477e+06
Adck3	gi|254028217	12.6563	6.6887	9.2986	7.9518	6.9678	13.2811	10.5899	11.8961	24.6003	11.2299	16.0755	13.9349	0.3412	0.0375	0.1624	7.0858	5.6395	1.1627	Adck3	3.66157e+08	4.74012e+08	5.88489e+08	2.25058e+08	6.92705e+08	1591627610	3.05913e+08	1053912893	627471343	7.62707e+08	547317660	6.9178e+08	6.68186e+06	269532	1.06533e+06	1.1236e+08	6.35867e+07	1.49315e+07
Adck4	gi|124244100	0.021	0.0036	0	0.0331	0.0037	0.0081	0.0019	0.0039		0.0008	0.0092		0.2423	0.0128	0.0252	0.0056	0.2831	0	Adck4	607201	255648	0	935676	370297	976683	54777.6	344618		52881.5	313623		4.7463e+06	91918.2	165040	89121.6	3.19239e+06	0
Adcy4	gi|17978250	0.1414																		Adcy4	4.08975e+06
Adcy5	gi|148747309	0.02	0.0021	0.0018	0.0006	0.0006	0.0036		0.0067		0.0063	0.5217		0.0624		0.0073	0.0074	0.0038	0.0945	Adcy5	578500	151629	113661	17573.4	59176.6	427379		590130		426318	1.77621e+07		1.22209e+06		48013.7	117188	42659.7	1.21406e+06
Adcy6	gi|86604721	1.6215	0.0116	0.0097	2.6624	3.4818	0.0169	0.004	0.0306	0.024	1.2902	0.0169	0.0081	0.0331	0.0552	0.0182	0.0593	0.0056	0.0039	Adcy6	4.69117e+07	823156	616454	7.53546e+07	3.46144e+08	2.02394e+06	116960	2.71409e+06	611501	8.7625e+07	575187	402340	648905	396840	119260	939663	63591.4	49708.2
Adcy9	gi|150378487	0.0002	0.0008	0.0016	0.0163	0.002	0.0012	0.0013	0.0055		0.003	0.0037	0.0002	0.048	0.0251	0.0389	0.0036	0	0.0019	Adcy9	6000.99	53229	103519	460019	203281	146563	38871.1	489226		203642	125845	7450.47	940036	180802	255505	56932.3	0	24962.6
Add1	gi|7304861;gi|156255171;gi|156255173	1.4253	1.9094	0.1527	0.746	0.0933	0.1756	0.1633	0.6949	0.1486	0.3269	0.1401	0.1491	18.322	23.2344	24.5273	3.3186	4.346	4.5527	Add1	4.12364e+07	1.35318e+08	9.66312e+06	2.11147e+07	9.27763e+06	2.10407e+07	4.71617e+06	6.1564e+07	3.79104e+06	2.22013e+07	4.77161e+06	7.40314e+06	3.58835e+08	1.67127e+08	1.60907e+08	5.26235e+07	4.90013e+07	5.84658e+07
Add3	gi|459447367;gi|255759892	0.1475	0.0991	0.1424	0.0487	0.0525	2.4157	0.1187	1.4486	0.2364	0.1185	0.0615	0.0214	19.328	20.2774	20.3715	2.3892	3.7538	3.0008	Add3	4.2674e+06	7.02127e+06	9.01296e+06	1.37972e+06	5.21451e+06	2.89508e+08	3.42846e+06	1.28338e+08	6.03024e+06	8.04629e+06	2.095e+06	1.06365e+06	3.78536e+08	1.45858e+08	1.33643e+08	3.7886e+07	4.2325e+07	3.85362e+07
Adh1	gi|6724311	0.1884	0.1719	0.581	0.183	0.6691	0.6494	0.064	0.8372	0.6086	0.5516	0.5787	0.1704	1.8102	3.0861	1.7414	1.79	1.3238	2.9101	Adh1	5.45177e+06	1.21808e+07	3.67726e+07	5.18037e+06	6.6521e+07	7.78286e+07	1.84915e+06	7.41702e+07	1.55221e+07	3.74651e+07	1.97021e+07	8.45997e+06	3.54519e+07	2.21987e+07	1.14239e+07	2.83833e+07	1.49266e+07	3.7372e+07
Adh5	gi|31982511	2.4669	1.4581	1.2317	1.7759	2.2837	2.793	2.6225	1.8751	2.3849	2.4452	2.1788	2.348	3.8816	2.7253	4.0237	0.3828	0.5992	0.4488	Adh5	7.13691e+07	1.03336e+08	7.79499e+07	5.02629e+07	2.27035e+08	3.34723e+08	7.57571e+07	1.66126e+08	6.08301e+07	1.6607e+08	7.41802e+07	1.16562e+08	7.60209e+07	1.96034e+07	2.63966e+07	6.07002e+06	6.7558e+06	5.76293e+06
Adh7	gi|31560625	0.1907	0.1439		0.1562	0.2151	0.2174	0.2823		0.3085	0.0799	0.2959	0.2526	0.7741	0.5966	1.5067	0.0591	0.0789	0.0724	Adh7	5.51588e+06	1.01988e+07		4.41948e+06	2.13797e+07	2.60492e+07	8.15599e+06		7.86957e+06	5.42414e+06	1.0075e+07	1.25395e+07	1.51601e+07	4.29165e+06	9.8846e+06	937534	889871	930163
Adhfe1	gi|30424876	1.2404	0.9384	0.8314	0.6227	1.1115	1.4864	1.173	1.2323	1.8573	0.8903	2.1864	1.0968	0.0908	0.0408	0.0689	7.4572	13.8341	3.2325	Adhfe1	3.58857e+07	6.64997e+07	5.26177e+07	1.7624e+07	1.10502e+08	1.78136e+08	3.38845e+07	1.0917e+08	4.73739e+07	6.04665e+07	7.4439e+07	5.44495e+07	1.77858e+06	293700	451924	1.1825e+08	1.55981e+08	4.15113e+07
Adipoq	gi|87252711	2.7847	1.9872	2.4922	2.5698	3.072	2.4605	3.9128	2.299	3.0619	3.0307	3.1527	3.6405	0.3356		0.1966	11.8462	47.7745	52.9953	Adipoq	8.05643e+07	1.40832e+08	1.57723e+08	7.27321e+07	3.05404e+08	2.94869e+08	1.13029e+08	2.03678e+08	7.8098e+07	2.05836e+08	1.07338e+08	180727767	6.57352e+06		1.28954e+06	1.87846e+08	5.38664e+08	6.80564e+08
Adk	gi|339895909;gi|19527306	2.7983	2.8956	3.5465	2.3187	2.4813	3.3835	3.2405	2.4739	3.6997	3.845	4.1788	3.9625	5.4149	9.8643	7.5412	0.9942	0.7229	0.955	Adk	8.09567e+07	2.05207e+08	2.2445e+08	6.56264e+07	2.46681e+08	4.05489e+08	9.36093e+07	2.19168e+08	9.43659e+07	2.61143e+08	1.42273e+08	1.9671e+08	1.06051e+08	7.09551e+07	4.94728e+07	1.57651e+07	8.1503e+06	1.22637e+07
Adnp	gi|90093349	0.0006						0.0001	0.0019		0.0039			0.113	0.0835	0.0312	0.1485	0.0338	0.0215	Adnp	17433						3610.63	164230		268155			2.21384e+06	600891	204809	2.35544e+06	380848	276367
Ado	gi|225703118	0.0644	0.1129	0.0437	0.084	0.1582	0.0347	0.141	0.0715	0.1149	0.1621	0.1202	0.1698	1.7108	0.0866	1.3164	0.0718		0.1641	Ado	1.86409e+06	8.0012e+06	2.76427e+06	2.3765e+06	1.57262e+07	4.16147e+06	4.07432e+06	6.33767e+06	2.92968e+06	1.1007e+07	4.09149e+06	8.43011e+06	3.35064e+07	623244	8.63607e+06	1.13863e+06		2.10743e+06
Adpgk	gi|21312406	0.0383	0.0393	0.0038	0.0408	0.0129	0.0161	0	0.0418	0.0079	0.0495			1.5362	0.4928	0.9922	0.3943	1.1098	0.075	Adpgk	1.10815e+06	2.78288e+06	240121	1.15565e+06	1.2838e+06	1.9345e+06	0	3.70013e+06	202005	3.36054e+06			3.00867e+07	3.54485e+06	6.50933e+06	6.25169e+06	1.25135e+07	963202
Adprh	gi|6680658	0.0979	0.3801	0.4603	0.1472	0.3459	0.7386	0.1315	0.4362	0.0781	0.1639	0.2965	0.3306	0.0821	0.0924	0.0622	0.0281		0.0674	Adprh	2.83138e+06	2.69394e+07	2.91338e+07	4.16592e+06	3.43896e+07	8.8514e+07	3.79966e+06	3.86413e+07	1.99294e+06	1.1133e+07	1.00955e+07	1.64111e+07	1.60724e+06	664841	408363	445425		865024
Adprhl1	gi|27370110	4.681	6.0317	11.5531	6.9264	5.9822	5.007	6.883	6.992	3.4774	8.4623	9.9731	13.962	0.0247						Adprhl1	1.35424e+08	4.27452e+08	7.31168e+08	1.96036e+08	5.9473e+08	6.00049e+08	1.98833e+08	6.19446e+08	8.86958e+07	5.74738e+08	3.39553e+08	6.93124e+08	483508
Adprhl2	gi|28916671	0.2056	0.0909	2.6897	0.2694	0.6612	0.0611	0.2393	0.0908	0.0597	0.0103	4.4644	0.1572	1.5936	0.8101	0.8178	4.5743	12.0872	0.7469	Adprhl2	5.94841e+06	6.4422e+06	1.70226e+08	7.62516e+06	6.57335e+07	7.31635e+06	6.91213e+06	8.04633e+06	1.52235e+06	696758	1.52e+08	7.80182e+06	3.12101e+07	5.82724e+06	5.36477e+06	7.25346e+07	136285020	9.59173e+06
Adrbk1	gi|33859769	0.0056	0.0113	0	0.0006	0.0026	0.0046		0		0.0062		0.0216	0.0162	0		0.0626		0.0811	Adrbk1	162916	801771	0	17534.5	257001	553395		0		423140		1.07339e+06	317230	0		992909		1.04104e+06
Adrbk2	gi|78711830	0.0053	0	0	0.0006	0.0008	0.0008		0		0.0012		0.0013	0.0033			0.0592		0.0217	Adrbk2	154110	0	0	16586.7	76123.1	93547.9		0		82868.7		63464	63920.3			939238		278065
Adrm1	gi|31981027	0.3186	0.3031	0.3266	0.3922	0.334	0.1731	0.2671	0.4801	0.493	0.6204	0.5966	0.1719	0.4833	0.6911	0.699	1.4879	1.2428	2.0205	Adrm1	9.21723e+06	21477022	2.06695e+07	1.11007e+07	3.32067e+07	2.07387e+07	7.71555e+06	4.25373e+07	1.25741e+07	4.21363e+07	2.03118e+07	8.53196e+06	9.46475e+06	4.97134e+06	4.58561e+06	2.35942e+07	1.40128e+07	2.59469e+07
Adsl	gi|29788764	0.5803	0.9881	1.5303	0.9414	0.9419	0.897	1.0158	0.8647	1.3931	0.7829	1.3237	0.889	0.5426	0.6317	0.7025	0.5655	0.0387	0.0661	Adsl	1.67892e+07	7.00233e+07	9.6848e+07	2.66442e+07	9.36363e+07	1.07497e+08	2.93443e+07	7.66029e+07	3.55329e+07	5.3172e+07	4.50679e+07	4.41351e+07	1.06276e+07	4.54396e+06	4.60875e+06	8.96692e+06	436824	849380
Adss	gi|31560737	0.0365	0.0679	0.0142	0.0508	0.0079	0.035	0.0456	0.0176	0.0561	0.0394	0.0578		0.0995	0.0402	0.0354	0	0.0061		Adss	1.05625e+06	4.81278e+06	896746	1.43741e+06	782394	4.19131e+06	1.31663e+06	1.55704e+06	1.43051e+06	2.67298e+06	1.9696e+06		1.94812e+06	289078	232160	0	68509.4
Adssl1	gi|6671519	2.9311	3.4928	1.8873	3.2487	4.1915	3.3414	2.1683	4.811	6.4259	2.2905	3.7753	3.5068	0.0139	0.0078		0.2564		0.0072	Adssl1	8.47984e+07	2.47531e+08	1.19445e+08	9.1947e+07	4.16704e+08	4.00441e+08	6.26361e+07	4.26221e+08	1.63903e+08	1.55568e+08	1.28538e+08	174088531	273044	56027.8		4.06558e+06		92396.3
Aebp1	gi|160707889	0	0.0002					0				0.0004	0.0042	2.4887	2.3483	3.9266	0.089	0.0922	0.1521	Aebp1	0	11569.9					0				12747.6	209762	4.87417e+07	1.68917e+07	2.57596e+07	1.41127e+06	1.03947e+06	1.95315e+06
Aes	gi|443609482;gi|6754072	0			0.004	0.0175				0.0156	0.0251	0.0322	0.091		0	0.1288	0.0324	0.0862	0.0169	Aes	0			114430	1.74232e+06				396642	1.70799e+06	1.09567e+06	4.51826e+06		0	845218	513686	972462	216928
Afap1	gi|33859696	0												0.0267	0.0044	0.0266	0.0025	0.0021	0.0056	Afap1	0												522820	31601.2	174491	38940.1	23817.7	71482.7
Afap1l1	gi|31982370	0.0009	0.0207	0.0256	0.0489	0.0107	0	0.0052	0.0154	0.0039	0.0088	0.0086	0.0023			0.1098	0.0189	0.035		Afap1l1	24661.4	1.46823e+06	1.62316e+06	1.38369e+06	1.06777e+06	0	149554	1.36666e+06	100248	598517	293702	115171			720634	299530	394687
Afg3l1	gi|66792806	0.3184	0.0904	0.0858	0.1099	0.2456	0.0494	0.3079	0.0199	0.3144	0.5508	0.6818	0.3443	0.0023		0	0.1115	0.0051	0.0037	Afg3l1	9.21098e+06	6.40646e+06	5.4271e+06	3.10932e+06	2.44137e+07	5.91985e+06	8.89389e+06	1.76426e+06	8.02018e+06	3.74075e+07	2.3214e+07	1.70919e+07	45658.7		0	1.76847e+06	57639.8	48129.4
Afg3l2	gi|110625761	2.1835	2.6277	3.7082	2.8109	4.0001	3.8013	3.3638	1.613	4.9377	3.7738	4.6924	3.7902	0.6201	1.0032	0.7508	2.7217	3.7232	1.3331	Afg3l2	6.31699e+07	1.86216e+08	2.34683e+08	7.95554e+07	3.9767e+08	455549695	9.71717e+07	1.42904e+08	1.25943e+08	2.5631e+08	1.5976e+08	1.88158e+08	1.21441e+07	7.2162e+06	4.92546e+06	4.31588e+07	4.19798e+07	1.71196e+07
Afm	gi|125347464	0.0046		0	0.0038	0.0017	0.0134	0.005				0.0007	0.0108			0.0043			0.0167	Afm	132824		0	108627	169788	1.61167e+06	144438				23294.3	535456			28451.6			214011
Aftph	gi|31088896;gi|357394879	0.0007		0					0		0.0038	0.0645		0.4842	0.394	0.0253	0.0626	0.0932	0.1262	Aftph	20931.3		0					0		260367	2.19611e+06		9.48245e+06	2.83429e+06	165988	993091	1.05114e+06	1.62089e+06
Aga	gi|326439050;gi|54292135	0.0307	0.0496	0.03	0.0458	0.0486	0.0512	0.0481	0.0405	0.0211	0.0589	0.0463	0.0692	0.3203	0.5142	1.1061	2.1102	2.9527	1.7697	Aga	889006	3.51594e+06	1.89814e+06	1.29614e+06	4.83099e+06	6.14036e+06	1.38864e+06	3.58367e+06	539212	3.99923e+06	1.57557e+06	3.43415e+06	6.27261e+06	3.69859e+06	7.2564e+06	3.34609e+07	3.32925e+07	2.27266e+07
Agap1	gi|30017461;gi|80978937	0.0003		0.0003					0.0215		0.0007		0.0077	0.0344	0.1455	0.0655		0.0033		Agap1	8751.4		19467					1.90682e+06		50193.5		383735	674622	1.04673e+06	429774		37449.7
Agfg1	gi|33563260	0.0333	0.0026	0.0043	0.0553	0.0269	0.0155		0.0306	0.0049	0.0307	0	0.0173	0.4155	0.3374	0.7935	0.465	1.0743	0.6486	Agfg1	962729	181759	272655	1.56626e+06	2.67564e+06	1.85723e+06		2.71289e+06	125116	2.0827e+06	0	859605	8.13681e+06	2.4273e+06	5.20569e+06	7.37282e+06	1.21134e+07	8.32956e+06
Agk	gi|37537518	0.9924	0.9522	1.2562	1.3895	1.5318	1.4436	3.9206	1.5067	4.9748	1.7907	6.267	1.0815	1.5834	1.9149	2.7178	0.4485	0.377	0.2928	Agk	2.87104e+07	6.74816e+07	7.95005e+07	3.93272e+07	152287671	1.73003e+08	1.13256e+08	1.3348e+08	1.26891e+08	1.2162e+08	2.13372e+08	5.36878e+07	3.10098e+07	1.37743e+07	1.78297e+07	7.11116e+06	4.25022e+06	3.76033e+06
Agl	gi|124486747	1.7873	1.4968	1.2083	1.9619	1.5186	1.9052	1.5351	1.9414	2.357	1.9714	2.2044	1.7654	0.0388	0.0008	0.0126	0.1715	0.088	0.0257	Agl	5.17092e+07	1.06074e+08	7.6469e+07	5.5527e+07	1.50972e+08	2.28326e+08	4.43458e+07	1.71996e+08	6.01195e+07	1.33892e+08	7.50536e+07	8.76417e+07	759390	5512.7	82437.6	2.71911e+06	992084	330139
Ago1	gi|251823852	0.0122	0.0581	0.0096	0.0588	0.0109	0.0138	0.0073	0.0145	0.0357	0.0606	0.0454	0.0844	0.0415	0.1535	0.1324	0.0344	0.0244		Ago1	351722	4.119e+06	604671	1.66291e+06	1.0801e+06	1.6504e+06	212055	1.28434e+06	909842	4.11853e+06	1.54438e+06	4.18927e+06	812995	1.10401e+06	868284	544827	275051
Ago2	gi|219842353	0.0526	0.7863	0.0414	0.2404	0.0971	0.0642	0.0637	0.0571	0.1851	0.7804	0.1183	0.1643	0.1689	0.5206	0.2863	0.0323	0.0158		Ago2	1.52106e+06	5.5724e+07	2.61755e+06	6.80478e+06	9.65004e+06	7.6892e+06	1.83999e+06	5.0581e+06	4.72077e+06	5.3004e+07	4.02694e+06	8.15409e+06	3.30823e+06	3.74454e+06	1.87791e+06	512778	178255
Ago3	gi|240120065	0.0082	0.0172	0.0078	0.0222	0.0109	0.0119	0.0073	0.0117	0.013	0.019	0.0126	0.0051	0.0204	0.0121	0.0212				Ago3	236083	1.21706e+06	494198	627740	1.0801e+06	1.42237e+06	212055	1.03607e+06	330419	1.2903e+06	428061	255420	399600	87339.8	139211
Ago4	gi|68448547	0.004	0.0125	0.0052	0.016	0.0075	0.0085	0.0034	0.0091	0.013	0.0124	0.0058	0.0032	0.0096	0.0121	0.0136				Ago4	116975	883218	331972	452273	744247	1.02462e+06	97808.9	806029	330419	841595	198292	157126	188100	87339.8	89467
Agpat1	gi|254281343	0.0814	0.0724	0.0688	0.0248	0.0859	0.0995		0.0413	0.008	0.0257	0.0535	0.0477	0.5044	0.2158	0.5631	0.1256	0.0713	0.0468	Agpat1	2.35596e+06	5.13123e+06	4.3572e+06	701602	8.54139e+06	1.19205e+07		3.66162e+06	204068	1.74434e+06	1.82089e+06	2.36934e+06	9.87908e+06	1.55243e+06	3.694e+06	1.99106e+06	803896	601501
Agpat2	gi|23956162	0.0429	0.5335	0.4886	0.0906	0.0429	0.0639	0.057	0.6157	0.0481	0.1605	0.0124	0.0743	0.0581	0	0.0679	9.205	8.0479	4.0773	Agpat2	1.24178e+06	3.78084e+07	3.09239e+07	2.56437e+06	4.26311e+06	7.65575e+06	1.64569e+06	5.4543e+07	1.22764e+06	1.09021e+07	423592	3.68757e+06	1.13853e+06	0	445406	1.45965e+08	9.07416e+07	5.23606e+07
Agpat3	gi|27229278	8.1469	3.059	3.292	3.3412	1.8668	3.1176	6.089	2.5619	47.869	2.7554	8.6231	2.1074	2.8694	1.1823	0.425	2.5433	2.9429	0.3837	Agpat3	2.35695e+08	2.16785e+08	2.0834e+08	9.45666e+07	1.85593e+08	3.73615e+08	1.75896e+08	2.26964e+08	1220975756	187140260	2.93589e+08	104620776	5.61961e+07	8.50469e+06	2.78793e+06	4.03297e+07	3.31817e+07	4.92788e+06
Agpat5	gi|27229077	0.2054	0.0135	0.0051	0.0176	0.1118	0.5601		0.6564	0.003	0.0452	0.0297	0.0349	0.0754		0.1333	0.0826			Agpat5	5.9432e+06	956085	320927	498893	1.1119e+07	6.71267e+07		5.81502e+07	77712.9	3.06855e+06	1.01053e+06	1.73386e+06	1.4758e+06		874375	1.30983e+06
Agpat9	gi|27370046	0.0019	0.0121	0.13	0.0346	0.0515	0.0202	0.0495	0.0644	0.1629	0.0056	0.1901	0.1075	0.082		0.0327	0.1668	0.3422	0.1765	Agpat9	55004.3	858641	8.22519e+06	977890	5.12479e+06	2.42534e+06	1.43022e+06	5.7017e+06	4.15401e+06	380873	6.47181e+06	5.33612e+06	1.60557e+06		214567	2.64443e+06	3.858e+06	2.2671e+06
Agps	gi|295444834	0.1332	0.2547	0.2354	0.0417	0.0774	0.1485	1.4289	0.1338	0.1007	0.5558	1.4389	0.0451	0.2223	0.1385	0.256	0.0637	0.0211	0	Agps	3.85446e+06	1.80519e+07	1.48954e+07	1.17927e+06	7.69951e+06	1.77922e+07	4.12771e+07	1.18578e+07	2.56975e+06	3.77459e+07	4.89896e+07	2.24115e+06	4.3539e+06	995966	1.67964e+06	1.01055e+06	237398	0
Agrn	gi|344217723	0.169	0.1463	0.112	0.0634	0.1402	0.1279	0.0908	0.1982	0.3143	0.1651	0.1864	0.1519	3.1092	3.4098	3.8627	0.443	0.5843	0.6624	Agrn	4.88865e+06	1.0367e+07	7.08642e+06	1.79433e+06	1.39352e+07	1.53259e+07	2.62171e+06	1.75548e+07	8.01703e+06	1.12124e+07	6.34695e+06	7.53997e+06	6.08933e+07	2.45271e+07	2.53406e+07	7.02398e+06	6.58775e+06	8.50695e+06
Agtpbp1	gi|114158683;gi|114158695	0.0025	0.0188	0.0232	0.0009	0.0009	0	0	0.0076	0.0139	0.0112	0.021	0	0.001						Agtpbp1	73066.1	1.33074e+06	1.46806e+06	25122.8	90324.4	0	0	676052	354987	761106	714417	0	18987.1
Ahcy	gi|262263372	0.9482	0.7835	2.2191	1.3368	1.2552	2.132	1.0647	1.5769	1.5771	1.2978	1.5857	1.5465	19.1021	29.2704	22.9043	1.8201	0.9387	1.9653	Ahcy	2.74332e+07	5.55222e+07	1.40443e+08	3.78351e+07	1.24788e+08	255503512	3.07564e+07	1.39703e+08	4.02255e+07	8.81443e+07	5.39893e+07	7.67716e+07	3.74112e+08	2.10545e+08	1.50259e+08	2.88607e+07	1.0584e+07	2.52377e+07
Ahcyl1	gi|27734986	0.0764	0.0714	0.0541	0.0662	0.1539	0.0587	0.1066	0.1507	0.1831	1.8166	0.2083	77.7426	110.35	48.1924	122.909	0.4554	0.2006	0.3073	Ahcyl1	2.21146e+06	5.05743e+06	3.42348e+06	1.87479e+06	1.52953e+07	7.03075e+06	3.07881e+06	1.33497e+07	4.67008e+06	1.2338e+08	7.09306e+06	3859417375	2161197832	3.46653e+08	8.06317e+08	7.22154e+06	2.26224e+06	3.94642e+06
Ahcyl2	gi|283837832;gi|342307099;gi|342307101	0.03	0.0206	0.0295	0.023	0.0504	0.0307	0.0612	0.1087	0.1021	0.1296	0.1314	0.0528	1.0399	0.9437	1.4873	0.5242	1.683	1.2274	Ahcyl2	866652	1.4577e+06	1.86584e+06	651148	5.01025e+06	3.68484e+06	1.76733e+06	9.62878e+06	2.60413e+06	8.80352e+06	4.47418e+06	2.62168e+06	2.03657e+07	6.78817e+06	9.75691e+06	8.31214e+06	1.89765e+07	1.57625e+07
Ahnak	gi|90403607;gi|61743961	3.5722	2.857	3.5573	2.6143	5.431	3.0059	4.4499	3.3987	5.3149	2.907	4.7429	2.5561	128.107	157.901	148.132	57.1978	179.682	150.619	Ahnak	1.03347e+08	202470258	2.25132e+08	7.39932e+07	5.39924e+08	3.60234e+08	1.28545e+08	3.01103e+08	1.35565e+08	1.97435e+08	1.61482e+08	1.26892e+08	2508974953	1135800836	9.71789e+08	906986007	2025943885	1934250416
Ahsa1	gi|22122515	0.559	0.7196	0.562	0.2893	0.5811	0.3131	0.8029	0.6776	0.6174	0.6883	0.5575	0.8099	0.9043	0.7973	1.1007	0.5895	0.6715	0.5273	Ahsa1	1.61727e+07	5.09965e+07	3.55708e+07	8.1874e+06	5.77691e+07	3.75234e+07	2.31942e+07	6.00306e+07	1.5748e+07	4.67493e+07	1.89804e+07	4.0206e+07	1.77111e+07	5.7352e+06	7.22107e+06	9.34692e+06	7.57145e+06	6.77166e+06
Ahsa2	gi|62530188	0.0184	0.025	0.0101		0.0905	0	0.0573	0.069	0.0023	0.0274	0.0541		0						Ahsa2	533104	1.77074e+06	640070		8.99978e+06	0	1.65531e+06	6.11424e+06	58968.8	1.85972e+06	1.84358e+06		0
Ahsg	gi|7304875;gi|451172066;gi|451172064	2.4816	1.8133	2.4181	2.5605	1.6523	0.5773	3.0149	0.6492	0.7274	0.5326	1.103	2.5065	1.6075	3.4908	2.2602	2.1849	4.1227	18.1881	Ahsg	7.17937e+07	1.28504e+08	1.53037e+08	7.24694e+07	1.64263e+08	6.91812e+07	8.70937e+07	5.75188e+07	1.85523e+07	3.61729e+07	3.75526e+07	1.24433e+08	3.14824e+07	2.51095e+07	1.48274e+07	3.46467e+07	4.64839e+07	2.33571e+08
AI182371	gi|340745355;gi|340745359;gi|340745357	0.0153		0.0041				0.0183							0.1125			0.0182	0.0701	AI182371	443944		260447				529082							809427			204678	899917
AI314180	gi|37718970	0.2158	0.1102	0.1044	0.6053	0.3156	0.176	0.0814	0.163	0.173	0.1871	0.1312	0.1234	0.1121	0.1912	0.196	0.0057	0.005	0.013	AI314180	6.24445e+06	7.80655e+06	6.60478e+06	1.71326e+07	3.13748e+07	2.10903e+07	2.35212e+06	1.44368e+07	4.41287e+06	1.27096e+07	4.46818e+06	6.1277e+06	2.19557e+06	1.37529e+06	1.28581e+06	90610.3	56794.6	166362
AI462493	gi|237858808	0.5131	0.41	0.0968		0.5007	0.8164		0.2983		0.5545	0.5719	0.6795				0.8431	2.7584	4.6702	AI462493	1.48454e+07	2.90587e+07	6.12335e+06		4.97759e+07	9.78439e+07		2.64311e+07		3.76596e+07	1.94722e+07	3.37335e+07				1.33698e+07	3.11018e+07	5.99741e+07
AI837181	gi|208431789	0.1169	0.0436	0.1137	0.0246	0.0291	0.0224	0.0449	0.0453	0.0138	0.0694	0.1412	0.0269	0.1972	0.0446	0.0352	0.0325	0.0061	0.0805	AI837181	3.38246e+06	3.08704e+06	7.19363e+06	695028	2.89179e+06	2.68807e+06	1.29758e+06	4.01561e+06	352296	4.7157e+06	4.80774e+06	1.33346e+06	3.86134e+06	320827	231212	515753	68398.8	1.0339e+06
Aif1	gi|9506379	0		0				0.0148		0		0	0.0091	0.0524			0.1666	0	0.0427	Aif1	0		0				426701		0		0	451307	1.02649e+06			2.64203e+06	0	548735
Aifm1	gi|6755004	13.3217	10.6809	9.8524	11.8627	10.3415	7.9871	11.9607	13.5662	16.8049	13.9839	14.8588	9.0976	2.1341	2.7043	4.1102	6.9878	10.7986	3.7114	Aifm1	3.85406e+08	7.56932e+08	6.23537e+08	3.35749e+08	1028103917	9.57194e+08	345510729	1201875833	4.28635e+08	9.49753e+08	5.05894e+08	4.51635e+08	4.1796e+07	1.94522e+07	2.69642e+07	1.10806e+08	1.21756e+08	4.76617e+07
Aifm2	gi|262050654;gi|85861162	0.0665	0.0832	0.0372	0.0422	0.0461	0.0044	0.0127	0.0416	0.0412	0.0562		0.0244	0.9727	0.4333	1.3842	1.1491	0.201	0.7021	Aifm2	1.92313e+06	5.89271e+06	2.35245e+06	1.19576e+06	4.58219e+06	531518	367164	3.68597e+06	1.05148e+06	3.82024e+06		1.21227e+06	1.90493e+07	3.11697e+06	9.08102e+06	1.8222e+07	2.26614e+06	9.01653e+06
Aimp1	gi|126012517	0.8354	0.6896	0.8466	1.5395	1.2035	0.4837	0.9706	1.4019	1.9543	0.6482	1.3933	0.6905	1.1928	3.8738	4.5452	1.1513	2.2546	2.1487	Aimp1	24168900	4.88733e+07	5.35808e+07	4.35722e+07	119643174	5.79725e+07	2.80384e+07	1.24195e+08	4.98468e+07	4.40225e+07	4.74375e+07	3.42798e+07	2.33609e+07	2.78646e+07	2.98177e+07	1.8256e+07	2.5421e+07	2.75934e+07
Aimp2	gi|288541337;gi|22122695	0.2945	0.3268	0.2415	0.3181	0.1784	0.2497	0.2959	0.3433	0.2863	0.2022	0.2891	0.2808	0.8738	0.5533	0.8984	0.2052	0.1376	0.1543	Aimp2	8.52011e+06	2.3162e+07	1.52847e+07	9.003e+06	1.77322e+07	2.99259e+07	8.54684e+06	3.04173e+07	7.3024e+06	1.37352e+07	9.843e+06	1.39395e+07	1.7114e+07	3.97975e+06	5.89365e+06	3.25307e+06	1.55114e+06	1.98206e+06
Aip	gi|443497959	0.1845	0.2163	0.1191	0.0171	0.2703	0.0834	0.0226	0.1373		0.1013	0.0219	0.4515	0.3359	0.5632	0.9003	0.4041	1.342	1.1157	Aip	5.3377e+06	1.53287e+07	7.53622e+06	484677	2.68692e+07	9.99881e+06	652212	1.21613e+07		6.88224e+06	745153	2.24144e+07	6.57882e+06	4.05133e+06	5.90629e+06	6.40741e+06	1.51312e+07	1.43273e+07
AK010878	gi|219283242	0.1844	0.0035	0.0542	0.0034	0.0065			0.0136				0.1054	0.0454		0.0212	0.3243	0.1244	1.3549	AK010878	5.33624e+06	248933	3.42733e+06	95262.5	645979			1.20611e+06				5.23491e+06	888781		138845	5.14276e+06	1.40299e+06	1.73992e+07
Ak1	gi|10946936;gi|311771692	89.1101	75.5467	66.8738	52.6315	78.7289	115.823	68.3397	83.5327	108.943	105.451	116.189	81.9373	4.6923	6.8738	4.7682	2.3371	1.0341	4.1371	Ak1	2578017376	5353830186	4232291847	1489619258	7826899796	13880415181	1974147830	7400439179	2778761232	7162016747	3955846313	4067659414	9.18975e+07	4.94438e+07	3.12806e+07	3.70596e+07	1.16601e+07	5.31289e+07
Ak2	gi|77020262;gi|34328230	7.1605	12.8952	13.5111	6.7021	12.2036	7.7805	7.1456	7.1893	18.0003	9.8492	8.0417	6.5581	2.3622	16.2876	8.8291	55.0337	189.137	44.616	Ak2	2.07159e+08	913858150	8.55089e+08	1.89687e+08	1213232266	9.32431e+08	2.06416e+08	6.36926e+08	4.59126e+08	6.68937e+08	2.73794e+08	3.25567e+08	4.62631e+07	1.17158e+08	5.79213e+07	8.7267e+08	2132551151	5.72957e+08
Ak3	gi|23956104	9.711	7.3377	14.4393	12.0759	7.8856	11.6548	14.3061	8.6088	15.065	14.1389	17.0309	5.981	22.2612	23.3978	23.0723	25.5656	57.6536	18.9121	Ak3	280945023	5.20008e+08	9.13833e+08	3.41782e+08	7.83956e+08	1396735628	413263809	7.62678e+08	3.84257e+08	9.60279e+08	579847475	2.9692e+08	4.35983e+08	1.68303e+08	1.51362e+08	4.05395e+08	6.50053e+08	2.42869e+08
Ak4	gi|294862286	3.5299	1.9618	1.7524	15.0505	2.2062	1.9253	8.6202	2.487	5.233	8.3917	3.9967	1.9743	1.2039	1.1734	1.0705	0	0.0042		Ak4	1.02122e+08	1.39027e+08	1.10907e+08	4.25971e+08	2.19331e+08	2.30734e+08	2.49014e+08	2.20333e+08	1.33477e+08	5.69946e+08	1.36073e+08	9.80135e+07	2.35783e+07	8.44037e+06	7.023e+06	0	47465.5
Akap1	gi|110347489	0.2961	0.269	0.2275	0.364	4.1973	0.2419	0.2101	0.4204	0.3917	0.326	0.2978	0.4121	0.0149	0.0109	0.0412	0.3143	1.5783	0.7807	Akap1	8.56541e+06	1.90653e+07	1.43993e+07	1.03014e+07	4.17274e+08	2.89952e+07	6.0693e+06	3.7245e+07	9.9915e+06	2.21425e+07	1.01375e+07	2.04591e+07	292778	78084.2	270256	4.98428e+06	1.77959e+07	1.00261e+07
Akap12	gi|13626040	0.2226	0.1299	0.0501	0.0172	0.0215	0.059	0.0364	0.1724	0.1655	0.1033	0.1314	0.0486	6.353	7.4882	5.6693	2.4472	7.5989	6.4094	Akap12	6.44055e+06	9.20341e+06	3.1735e+06	487314	2.13886e+06	7.07009e+06	1.05118e+06	1.52745e+07	4.22083e+06	7.01795e+06	4.47355e+06	2.41449e+06	1.24423e+08	5.38635e+07	3.71921e+07	3.88054e+07	8.56783e+07	8.23092e+07
Akap13	gi|189181672	0.0003	0.0322	0.0012	0.0003	0.0007	0.0025		0.0134	0.001	0.0029	0.0022	0.0037	0.1184	0.0703	0.0382	0.0326	0.1163	0.0986	Akap13	7381.09	2.27866e+06	77071.7	7917.17	66682.4	296916		1.18834e+06	24685.2	200291	75320.5	185610	2.31969e+06	505484	250636	516685	1.31121e+06	1.2659e+06
Akap2	gi|78711832;gi|78711836;gi|78711834	0.255	0.1529	0.191	0.1038	0.2382	0.0844	0.1813	0.1688	0.1545	0.3093	0.1572	0.124	3.3761	2.1427	3.8829	3.6977	6.6213	5.3176	Akap2	7.37799e+06	1.08339e+07	1.20909e+07	2.9379e+06	2.36779e+07	1.01115e+07	5.23669e+06	1.49533e+07	3.94124e+06	2.10071e+07	5.35145e+06	6.15614e+06	6.61213e+07	1.54123e+07	2.54728e+07	5.86351e+07	7.46566e+07	6.82881e+07
Akap5	gi|158187517	0	0.0012	0		0	0.0013		0					0.323	0.0066	0.1292		0.0408		Akap5	0	86901.2	0		0	151032		0					6.3262e+06	47427.1	847510		459754
Akap6	gi|116517311	0.0019	0.0106	0.0057	0.0053	0.0064	0.0063	0.0026	0.0061	0	0.0097	0.0068	0.0125							Akap6	54495.3	753202	363458	149868	637172	760584	75521.8	539515	0	657882	232776	618629
Akap8	gi|31560394	0.004					0		0.0057		0.0156			0.1882	0.2652	0.2273	0.2672	0.4305	0.3874	Akap8	115935					0		502097		1.05906e+06			3.68661e+06	1.90729e+06	1.49133e+06	4.23702e+06	4.85394e+06	4.97538e+06
Akap8l	gi|70780373	0	0.0031		0.0047	0.0013			0.0049	0.0828	0.0167			0.0411	0.0534	0.0474	0.0447	0.0175	0.0407	Akap8l	0	219802		131876	127655			437788	2.1132e+06	1.13635e+06			805504	384353	310931	708626	197536	522856
Akap9	gi|125661048	0.0015	0.0021	0.0544	0.0001	0.0008	0.0002	0.0008	0.0027	0.016	0.0024	0.0133	0.001	0.0322	0.0141	0.0381	0.0805	0.2581	0.0669	Akap9	43620	151823	3.4423e+06	3999.59	78895.5	25269.3	23158.1	240459	407869	160938	451620	47681.7	630676	101366	249710	1.27584e+06	2.91038e+06	858905
Akr1a1	gi|10946870	0.2949	0.5112	0.5928	0.399	0.7509	0.2932	0.7162	0.2482	0.9261	0.5611	0.8016	0.4104	3.6364	5.0935	5.7377	3.2746	3.7784	2.7078	Akr1a1	8.53157e+06	3.62311e+07	3.75177e+07	1.12935e+07	7.46561e+07	3.51435e+07	2.06897e+07	2.19914e+07	2.36214e+07	3.81119e+07	2.72916e+07	2.03728e+07	7.12177e+07	3.66383e+07	3.76413e+07	5.19261e+07	4.26024e+07	3.47733e+07
Akr1b10	gi|71067102	1.3062	2.6576	5.2464	3.2221	2.3227	9.3908	3.0465	4.6645	3.118	4.2615	3.8212	3.8557	5.2768	1.709	2.7227	0.2326	0.4651	0.4886	Akr1b10	3.77899e+07	188340549	332031915	9.11946e+07	2.3091e+08	1125413582	8.80061e+07	4.13246e+08	7.95309e+07	2.89434e+08	1.30098e+08	1.91412e+08	1.03346e+08	1.22933e+07	1.7862e+07	3.68768e+06	5.24457e+06	6.27435e+06
Akr1b3	gi|160707894	70.9888	57.2124	62.9727	49.7142	77.334	45.6329	73.5124	81.7204	68.0306	50.63	69.2958	58.5877	11.8795	17.6138	21.6942	10.2567	7.856	7.8561	Akr1b3	2053755144	4054520424	3985400133	1407051305	7688220291	5468733360	2123572674	7239879296	1735230112	3438673651	2359298800	2908502277	2.32658e+08	1.26698e+08	1.42321e+08	1.6264e+08	8.85771e+07	1.00888e+08
Akr1b7	gi|160415215	0.3464	0.2285	0.4694	0.3227	0.3122	0.0254	0.2828	0.3864	0.5769	0.4151	0.2116	0.3702	0.646	2.4497	1.2726	0.1041	0.0221	0.0866	Akr1b7	1.00209e+07	1.61912e+07	2.97053e+07	9.13282e+06	3.10331e+07	3.04399e+06	8.16818e+06	3.42366e+07	1.47149e+07	2.81924e+07	7.2052e+06	1.83785e+07	1.2651e+07	1.76208e+07	8.34887e+06	1.65114e+06	249608	1.11182e+06
Akr1b8	gi|6679791	0.3782	0.5519	0.4887	0.4669	0.6583	0.9783	0.4769	0.5932	0.897	0.5565	0.727	0.5182	2.3953	3.9453	3.4677	0.102	0.1617	0.4251	Akr1b8	1.0943e+07	3.9115e+07	3.09264e+07	1.32134e+07	6.54436e+07	1.17242e+08	1.37763e+07	5.25526e+07	2.28798e+07	3.77983e+07	2.47524e+07	2.57274e+07	4.6912e+07	2.83792e+07	2.27494e+07	1.61714e+06	1.82319e+06	5.45902e+06
Akr1c12	gi|85719330	0.2569	0.3938	0.3472	0.8385	0.3496	1.0052	0.2131	0.4369	0.3271	0.5091	0.4051	0.1196	0.1955	0.4453	0.2826	0.178	0.2251	0.7453	Akr1c12	7.43245e+06	2.79077e+07	2.19765e+07	2.3731e+07	3.4755e+07	1.2047e+08	6.15584e+06	3.87047e+07	8.34335e+06	3.45781e+07	1.37913e+07	5.93688e+06	3.82848e+06	3.20279e+06	1.85419e+06	2.82189e+06	2.53854e+06	9.57148e+06
Akr1c13	gi|171846276	0.2426	0.3719	0.328	0.7919	0.3302	0.9494	0.2013	0.4126	0.3089	0.4808	0.3826	0.1129	0.1846	0.4205	0.2669	0.1681	0.2947	1.0303	Akr1c13	7.01954e+06	2.63573e+07	2.07556e+07	2.24126e+07	3.28242e+07	1.13777e+08	5.81385e+06	3.65545e+07	7.87983e+06	3.26571e+07	13025146	5.60706e+06	3.61578e+06	3.02485e+06	1.75118e+06	2.66512e+06	3.32237e+06	1.32307e+07
Akr1c19	gi|282398141	0.2299	0.3523	0.3107	0.7502	0.3128	0.8994	0.1907	0.3909	0.2927	0.4555	0.3624	0.107	0.2165	0.4424	0.2742	0.1273	0.2395	0.6301	Akr1c19	6.65009e+06	2.49701e+07	1.96632e+07	2.1233e+07	3.10966e+07	1.07789e+08	5.50786e+06	3.46306e+07	7.4651e+06	3.09383e+07	12339612	5.31195e+06	4.2407e+06	3.18256e+06	1.79898e+06	2.01814e+06	2.7001e+06	8.09181e+06
Akr1e1	gi|93277108	0.4023	0.7591	0.3163	0.2591	0.3602	0.8317	0.4369	0.5172	0.4601	0.3229	0.6423	0.3724	1.409	2.2335	2.3793	0.6172	0.5706	6.4405	Akr1e1	1.16378e+07	5.37958e+07	2.00179e+07	7.33432e+06	3.5805e+07	9.96724e+07	1.26221e+07	4.58233e+07	1.1736e+07	2.1929e+07	2.18676e+07	1.84859e+07	2.75946e+07	1.60658e+07	1.56092e+07	9.78744e+06	6.43352e+06	8.27086e+07
Akr7a5	gi|240120054	3.4182	2.4575	2.5937	1.2887	4.7539	2.2506	2.1074	2.4846	4.8801	2.801	3.438	3.0915	1.1557	1.0795	2.0335	0.5612	1.0951	0.1321	Akr7a5	9.88898e+07	1.74156e+08	164146996	3.64726e+07	472615562	2.6971e+08	6.08781e+07	220116750	1.24474e+08	190239737	1.17054e+08	1.53471e+08	2.26344e+07	7.76502e+06	1.33401e+07	8.89863e+06	1.23477e+07	1.69588e+06
Akt1	gi|6753034;gi|260166608	0.3796	0.1593	0.1245	0.1149	0.0595	0.1693	13.5426	0.1166	0.0644	0.3984	0.2355	0.1215	0.3189	0.2528	0.4409	0.1507	0.0331	0.174	Akt1	1.09807e+07	1.12891e+07	7.87782e+06	3.25241e+06	5.91435e+06	2.02929e+07	3.91209e+08	1.03314e+07	1.64373e+06	2.70556e+07	8.01733e+06	6.03266e+06	6.24575e+06	1.81837e+06	2.89262e+06	2.3902e+06	372830	2.23453e+06
Akt1s1	gi|359807125	0.0583	0.0396	0.0838	0.0442	0.032	0.076	0.0404	0.0272	0.132	0.0345	0.066	0.3588	0.0752	0.1062	0.0578	0.44	0.7717	0.8912	Akt1s1	1.68725e+06	2.80335e+06	5.30641e+06	1.25123e+06	3.18538e+06	9.10996e+06	1.16623e+06	2.41381e+06	3.36811e+06	2.34288e+06	2.24804e+06	1.78124e+07	1.47249e+06	763912	378919	6.97724e+06	8.70057e+06	1.14452e+07
Akt2	gi|158937315	0.3452	0.1034	0.0729	0.0886	0.0625	0.123	0.0157	0.1104	0.097	0.105	0.1409	0.0829	1.0269	1.1633	1.6511	0.4151	0.4171	0.7049	Akt2	9.98668e+06	7.3246e+06	4.6124e+06	2.50845e+06	6.21543e+06	1.47431e+07	452166	9.77783e+06	2.4734e+06	7.12834e+06	4.79675e+06	4.11674e+06	2.01108e+07	8.36742e+06	1.08314e+07	6.58249e+06	4.70271e+06	9.05183e+06
Akt3	gi|190883484	0.3542	0.0653	0.0652	0.0066	0.0037	0.0767	0.002	0.0761	0.006	0.0289	0.097	0.0678	0.0594	0.0767	0.1124	0.1183	0.0069	0.1802	Akt3	1.02459e+07	4.62589e+06	4.12324e+06	185426	364610	9.18798e+06	57062.3	6.74195e+06	153994	1.96141e+06	3.30126e+06	3.36761e+06	1.16329e+06	551750	737549	1.87534e+06	77507.2	2.31433e+06
Alad	gi|451172117	0.4604	0.4035	0.4791	0.5533	0.5229	0.8971	0.6165	0.6639	0.7042	0.5489	1.14	0.4925	1.921	1.9753	1.9849	1.0989	1.0282	1.3852	Alad	1.33197e+07	2.85943e+07	3.03243e+07	1.56612e+07	5.19826e+07	1.07513e+08	1.78082e+07	5.88163e+07	1.79615e+07	3.72768e+07	3.88123e+07	2.44512e+07	3.76217e+07	1.42087e+07	1.30217e+07	1.74248e+07	1.15935e+07	1.77892e+07
Alas1	gi|160707967	0.0718	0.3057	0.3711	0.0775	0.4859	0.0762	0.2698	0.2851	0.033	0.1584	0.8681	0.17				0.0902	0.0773	0.0289	Alas1	2.07842e+06	2.1661e+07	2.3489e+07	2.19345e+06	4.83028e+07	9.12862e+06	7.79438e+06	2.52572e+07	840679	1.07549e+07	2.95575e+07	8.44097e+06				1.43014e+06	871753	371067
Alb	gi|163310765	307.281	172.243	217.46	428.768	172.172	251.218	280.742	65.6972	81.0509	53.8636	81.0769	290.894	117.721	121.493	204.364	79.2142	82.4257	346.487	Alb	8889861659	12206521068	13762559227	12135337680	17116626393	30106375076	8109867071	5820336855	2067334557	3658287888	2760409583	14441001791	2305560490	8.73908e+08	1340692069	1256101251	9.29362e+08	4449581582
Aldh1a1	gi|85861182	0.3364	0.2986	0.5032	0.3939	0.2394	0.3373	0.5017	0.3575	0.499	0.2502	0.392	0.4338	39.5376	43.6907	43.2954	2.2418	2.1927	2.4017	Aldh1a1	9.73255e+06	2.11589e+07	3.18476e+07	1.11498e+07	2.38028e+07	4.04174e+07	1.44938e+07	3.1676e+07	1.27273e+07	1.69901e+07	1.33462e+07	2.15342e+07	7.74341e+08	3.14272e+08	2.84031e+08	3.55479e+07	2.47225e+07	3.08432e+07
Aldh1a2	gi|225735569	0.3198	0.2158	0.2352	0.337	0.2128	0.1728	0.2085	0.2407	0.4854	0.2235	0.3152	0.2904	33.4585	33.2324	34.8456	1.7465	2.0026	1.5311	Aldh1a2	9.25305e+06	1.52932e+07	1.4886e+07	9.53884e+06	2.11601e+07	2.07047e+07	6.02187e+06	2.13252e+07	1.23816e+07	1.51776e+07	1.07301e+07	1.44182e+07	655282667	2.39044e+08	2.28598e+08	2.76943e+07	2.25792e+07	1.96628e+07
Aldh1a3	gi|170650621	0.1341	0.0857	0.1308	0.1457	0.0927	0.0795	0.4371	0.0965	0.2615	0.1302	0.2038	0.173	1.663	2.1517	3.4114	0.7184	1.3411	0.6657	Aldh1a3	3.88089e+06	6.07134e+06	8.2799e+06	4.12396e+06	9.21334e+06	9.52838e+06	1.26271e+07	8.5455e+06	6.66931e+06	8.84024e+06	6.93779e+06	8.59033e+06	3.25691e+07	1.54777e+07	2.238e+07	1.13911e+07	1.51209e+07	8.54872e+06
Aldh1a7	gi|7106242	0.1775	0.0917	0.2676	0.1785	0.1501	0.1206	0.2495	0.1277	0.2769	0.1489	0.2052	0.1832	11.1735	14.4398	14.5675	2.394	3.1611	3.0443	Aldh1a7	5.13456e+06	6.50038e+06	1.69371e+07	5.0527e+06	1.4926e+07	1.44484e+07	7.20681e+06	1.1309e+07	7.06368e+06	1.01143e+07	6.98652e+06	9.09272e+06	2.18831e+08	1.03867e+08	9.55671e+07	3.79613e+07	3.5642e+07	3.90955e+07
Aldh1b1	gi|21312260	0.7309	0.6805	2.1657	0.5539	0.673	2.6471	0.8857	1.2499	1.3475	1.137	1.0182	0.6748	2.7321	3.7259	4.2659	0.745	1.3908	0.6903	Aldh1b1	2.11464e+07	4.82224e+07	1.3706e+08	1.56757e+07	6.69029e+07	3.17234e+08	2.55864e+07	1.10736e+08	3.43694e+07	7.72236e+07	3.46669e+07	3.34979e+07	5.35076e+07	2.68011e+07	2.79856e+07	1.1813e+07	1.5681e+07	8.86534e+06
Aldh1l1	gi|27532959	0.0128	0.0102	0.0135	0.0411	0.0163	0.0163	0.0071	0.036	0.0531	0.0236	0.0275	0.0122	0.0103	0.0065	0.0013	7.2085	10.1177	9.1626	Aldh1l1	370280	719420	856613	1.16309e+06	1.62032e+06	1.95183e+06	204452	3.18718e+06	1.35325e+06	1.6045e+06	936662	607159	202128	46719	8658.73	1.14306e+08	1.14078e+08	1.17666e+08
Aldh1l2	gi|283436218	0.134	0.153	0.1633	0.2674	0.1618	0.236	0.118	0.343	0.4901	0.1852	0.4454	0.1552	0.0013	0.0068	0.0265	0.2074	0.1954	0.3631	Aldh1l2	3.8778e+06	1.0846e+07	1.03378e+07	7.56789e+06	1.6082e+07	2.82873e+07	3.41e+06	3.03904e+07	1.25018e+07	1.25777e+07	1.51641e+07	7.7034e+06	25579.1	49267.3	174118	3.28931e+06	2.20366e+06	4.66336e+06
Aldh2	gi|6753036	21.2589	20.4313	21.863	24.1014	23.2559	17.9523	20.8776	29.3371	32.0109	21.7675	26.1504	26.4903	117.574	131.042	92.9454	152.648	312.114	115.75	Aldh2	6.15034e+08	1447922953	1383660008	6.82137e+08	2312006839	2151440721	603098334	2599069443	8.16489e+08	1478401007	8.90338e+08	1315071594	2302682538	9.42599e+08	6.09751e+08	2420548678	3519129478	1486465144
Aldh3a1	gi|163310771	0.0238	0.0221		0.022	0.0118	0.0476	0.0251	0.0327	0.027	0.0147	0.0111	0.0049	0.2222	0.3479	0.2663	0.023	0.0204		Aldh3a1	689066	1.56419e+06		623979	1.17522e+06	5.70053e+06	725519	2.89829e+06	689613	995876	377379	242478	4.35116e+06	2.50231e+06	1.74709e+06	365169	229551
Aldh3a2	gi|75677435	0.2161	0.1414	0.2631	0.1925	0.1776	0.264	0.2212	0.2388	0.1909	0.3175	0.2189	0.108	7.227	4.5612	5.3166	0.5439	0.611	0.4476	Aldh3a2	6.25193e+06	1.00193e+07	1.66483e+07	5.44774e+06	1.76587e+07	3.16376e+07	6.39128e+06	2.11525e+07	4.86936e+06	2.15658e+07	7.45115e+06	5.36167e+06	1.4154e+08	3.28089e+07	3.48788e+07	8.62394e+06	6.88867e+06	5.74852e+06
Aldh4a1	gi|225543103	8.645	11.358	7.8022	10.6473	8.3133	8.7199	8.1261	9.094	11.9681	8.6098	10.267	7.2895	3.9439	25.722	4.2607	19.7202	32.1232	13.7777	Aldh4a1	250105758	8.0492e+08	4.93784e+08	301348696	8.2647e+08	1045003615	2.34741e+08	8.05668e+08	3.05266e+08	5.84757e+08	3.4956e+08	3.61879e+08	77240355	1.85021e+08	2.79518e+07	3.12704e+08	362193905	1.76933e+08
Aldh5a1	gi|27369748	3.0231	2.3924	2.7974	2.5295	3.0105	2.9196	2.9771	3.0824	4.3138	3.5803	3.5842	3.4552	10.8516	0.1566	0.1711	1.8275	4.0355	4.2059	Aldh5a1	8.74597e+07	169543338	1.77039e+08	7.15926e+07	2.99296e+08	3.49893e+08	8.59997e+07	2.73083e+08	1.10031e+08	2.43164e+08	1.22031e+08	1.71527e+08	2.12527e+08	1.12616e+06	1.12264e+06	2.89785e+07	4.55014e+07	5.40121e+07
Aldh6a1	gi|19527258	25.9384	23.7478	25.671	26.805	32.5688	42.9904	41.0956	36.5628	51.2221	33.7411	43.1632	32.9781	23.9098	26.3048	20.5107	142.428	202.042	72.8886	Aldh6a1	7.50417e+08	1682955053	1624655652	758655251	3237854387	5152047302	1187140826	3239222026	1306502020	2291616849	1469568713	1637152237	4.68271e+08	189212851	1.34557e+08	2258474268	2278052380	9.36034e+08
Aldh7a1	gi|188035915;gi|188219757	0.5228	0.326	0.3749	0.5568	0.5207	0.649	0.8832	0.4269	1.326	0.4678	1.244	0.4163	5.2472	6.7387	7.76	0.8509	0.7268	0.2743	Aldh7a1	1.51248e+07	2.31019e+07	2.3726e+07	1.57587e+07	5.17636e+07	7.77723e+07	2.55131e+07	3.78237e+07	3.38216e+07	3.17751e+07	4.23556e+07	2.06691e+07	1.02766e+08	4.84722e+07	5.09082e+07	1.34923e+07	8.19452e+06	3.52297e+06
Aldh9a1	gi|115334671	0.2572	0.2717	0.3961	0.205	0.1228	0.2932	0.4822	0.2265	0.3085	0.3046	0.6238	0.3079	12.3872	9.68	4.2074	3.6336	24.2753	1.9222	Aldh9a1	7.44075e+06	1.92566e+07	2.50712e+07	5.80237e+06	1.2213e+07	3.51327e+07	1.39296e+07	2.00662e+07	7.86975e+06	2.0691e+07	2.12374e+07	1.52868e+07	242602229	6.9629e+07	2.76021e+07	5.76188e+07	2.73707e+08	2.46845e+07
Aldoa	gi|293597569;gi|293597567	145.684	141.909	141.756	132.881	183.517	153.989	145.084	166.222	152.503	182.8	176.807	180.868	11.4438	19.3122	17.1597	38.7597	42.6727	32.624	Aldoa	4214745353	10056785594	8971399439	3760911342	18244443711	18454271132	4191087315	14726158611	3889826070	12415342258	6019704478	8978914153	2.24126e+08	1.38914e+08	1.12573e+08	6.14614e+08	4.81141e+08	4.18957e+08
Aldoart1	gi|312922382	41.7234	49.4702	50.5391	30.2901	50.8711	44.0659	50.392	51.0081	48.277	64.6802	51.8733	43.7475	3.9773	10.0013	7.4804	17.6868	15.3713	14.4292	Aldoart1	1207088529	3505843437	3198503945	8.57295e+08	5057396230	5280941103	1455686872	4518976854	1231382821	4392931802	1766118711	2171778705	7.78957e+07	7.19405e+07	4.90737e+07	2.80461e+08	1.73314e+08	185299237
Aldoart2	gi|476007882	23.2097	19.4576	38.2532	27.7986	42.2159	27.9311	27.2708	24.9833	32.7427	51.1166	67.6763	37.2109	5.68	8.8321	6.3028	13.4226	14.7755	12.5955	Aldoart2	6.71473e+08	1378921415	2420958733	786777933	4196928911	3347311705	7.87778e+08	2213352866	8.35157e+08	3471721415	2304160426	1847282672	1.11243e+08	6.353e+07	4.13485e+07	2.12843e+08	166595605	161750708
Aldob	gi|21450291	0.0323		0.7353	0.0466	0.0066	0	0	0.0828	0.8636	0.1587	0.4829	0.3217							Aldob	935411		4.65382e+07	1.31925e+06	657644	0	0	7.33115e+06	2.20274e+07	1.07772e+07	1.64405e+07	1.5971e+07
Aldoc	gi|60687506	0.8143	0.1244	0.2071	0.9162	0.1896	0.425	0.2955	0.2744	0.3162	0.4512	0.3839	0.3681	0.0174	0.0909	0.0675	0.0528	0.0656	0.0386	Aldoc	2.35579e+07	8.81734e+06	1.31071e+07	2.59317e+07	1.88463e+07	5.0934e+07	8.53731e+06	2.43118e+07	8.06578e+06	3.06459e+07	1.30701e+07	1.82757e+07	341563	653766	442751	837848	739156	495982
Alg12	gi|21703942;gi|215276946	0.0076													0.0537	0.1297				Alg12	219639													386346	850780
Alg3	gi|255003748	0.0042	0.0316	0.0269	0.0145	0.0009	0.0082		0.0052	0.0151	0.0076	0.0077	0.2793	0.084		0.1187	0			Alg3	121664	2.24098e+06	1.69928e+06	409767	89308.9	980902		462553	384819	519351	261355	1.38659e+07	1.64555e+06		778786	0
Alg5	gi|21728372	0.0045	0.0224	0.035		0.018			0.0277		0.0195	0.0423	0.0253	2.2383	1.2907	1.1733	0.047	0.8541	0.084	Alg5	130321	1.58631e+06	2.21287e+06		1.79261e+06			2.45084e+06		1.32376e+06	1.44103e+06	1.25803e+06	4.38378e+07	9.28393e+06	7.69703e+06	745224	9.63003e+06	1.07883e+06
Alk	gi|110347475	0.0165	0.0081					0.0165		0.0096	0.0186	0.0186	0.0138		0.1094		0.2564	0.6968	0.7199	Alk	476642	573953					475344		245616	1.26104e+06	632927	682771		786650		4.06509e+06	7.85671e+06	9.24485e+06
Alkbh3	gi|110625726	0.0354	0.0151	0.0135	0.0189	0.0217	0.0176	0.0167	0.0193	0.0165	0.0014	0.0325	0.866	0.0559				0.0508	0.0847	Alkbh3	1.02481e+06	1.06689e+06	855189	535502	2.15805e+06	2.10323e+06	483284	1.71198e+06	421772	92192	1.10645e+06	4.29929e+07	1.09491e+06				572418	1.08773e+06
Alkbh5	gi|31044423	0				0.0058		0.0063			0.0051		0.0053		0.0237	0.0233		0	0	Alkbh5	0				572697		181102			348794		263959		170517	152920		0	0
Alkbh7	gi|21313470;gi|312283663	0.1121	0.4317	0.1035	0.2055	1.2171	0.0508	0.1634	0.471	0.0807	0.3097	0.2406	0.0613	0.0123						Alkbh7	3.24359e+06	3.05957e+07	6.54721e+06	5.81689e+06	1.20999e+08	6.08901e+06	4.72064e+06	41729623	2.05905e+06	2.10328e+07	8.19221e+06	3.04147e+06	241230
Alox12	gi|31542127	0	0.0053	0.0066									0	2.2561	0.5399	1.03	0.0005			Alox12	0	376219	416462									0	4.41859e+07	3.88365e+06	6.75688e+06	8423.53
Alox5	gi|62526037	0.0606	0.0223	0.0215	0.076	0.0348	0.0675	0.0052	0.0561	0.0612	0.0394	0.0126	0.0352	2.8606	0.8853	1.771	0.0289	0.0057	0.0107	Alox5	1.7542e+06	1.5813e+06	1.3591e+06	2.14998e+06	3.46009e+06	8.08487e+06	149542	4.96677e+06	1.5614e+06	2.67307e+06	430496	1.74513e+06	5.60254e+07	6.3683e+06	1.16186e+07	458938	64295.5	137917
Alox5ap	gi|33563242	0.0493	0.0927	0.0491				0	0.0333		0.0471		0.0869	1.0893	3.3466	3.79		0.2232	1.365	Alox5ap	1.42488e+06	6.56811e+06	3.10688e+06				0	2.94808e+06		3.19795e+06		4.31631e+06	2.1333e+07	2.40723e+07	2.48635e+07		2.51649e+06	1.75292e+07
Alpk2	gi|254675181	0.0426	0.0841	0.0221	0.0032	0.0108	0.0027	0.0319	0.0127	0.0031	0.2666	0.0023	0.0258							Alpk2	1.23225e+06	5.95856e+06	1.39717e+06	91566.2	1.06892e+06	317979	922732	1.12192e+06	79915.9	1.81067e+07	77492.7	1.28092e+06
Alpk3	gi|117938324	0.176	0.1375	0.0327	0.0025	0.101	0	0.0502	0.0402	0.0951	0.1654	0.1631	0.1435							Alpk3	5.09267e+06	9.7419e+06	2.07224e+06	70051.3	1.0041e+07	0	1.45129e+06	3.56449e+06	2.42532e+06	1.12335e+07	5.55293e+06	7.12165e+06
Alpl	gi|160333226	0.0118	0.0253	0.035	0.0311	0.0481	0.0133	0.0361	0.0282	0.0302	0.0384	0.0896	0.0139				0.0417	0.2102	0.1927	Alpl	342513	1.79637e+06	2.21566e+06	880793	4.77778e+06	1.59375e+06	1.04165e+06	2.50048e+06	770498	2.61017e+06	3.05192e+06	687978				660841	2.36994e+06	2.47455e+06
Alyref	gi|6755763	0.6941	0.1872	0.4954	5.4623	0.2076	0.167	0.1371	0.2703	0.7958	0.5062	0.1368	0.2866	2.1082	1.7519	4.2189	9.0069	11.2467	10.2077	Alyref	2.00799e+07	1.32644e+07	3.1354e+07	1.54599e+08	2.06399e+07	2.00084e+07	3.96159e+06	2.39491e+07	2.02993e+07	3.43778e+07	4.6592e+06	1.42268e+07	4.12895e+07	1.26018e+07	2.76775e+07	142823091	1.26808e+08	1.31087e+08
Alyref2	gi|148238335	0.1432	0.0916	0.0915	6.9487	0.1245	0.0399	0.1087	0.1452	0.2459	0.088	0.1217	0.1597	2.2791	2.0699	4.8866	9.5627	10.5995	8.7735	Alyref2	4.14407e+06	6.49103e+06	5.79029e+06	1.96667e+08	1.23768e+07	4.77906e+06	3.14061e+06	1.28655e+07	6.27313e+06	5.97417e+06	4.14204e+06	7.92855e+06	4.46361e+07	1.48888e+07	3.20579e+07	1.51637e+08	1.19511e+08	1.12669e+08
Amacr	gi|46518506	0.4459	0.5085	0.6498	0.4088	2.0641	0.5403	1.6185	0.664	0.7201	1.793	2.0981	0.7415	0.0402	0.0229	0.0599	0.1572	0.1577		Amacr	1.28992e+07	3.60396e+07	4.1123e+07	1.15689e+07	2.052e+08	6.47545e+07	4.67541e+07	5.88287e+07	1.83667e+07	1.21776e+08	7.14331e+07	3.68126e+07	786393	164571	392837	2.49276e+06	1.77801e+06
Ambp	gi|6680684	0.0461	0.0382	0.0217	0.0807	0.0897	0.0584	0.0154	0.0166	0.0062		0	0.0562	0.9262	1.0145	1.1748	0.5348	1.4541	2.3342	Ambp	1.33515e+06	2.70558e+06	1.376e+06	2.28476e+06	8.91385e+06	7.00018e+06	444998	1.46881e+06	158652		0	2.78984e+06	1.81399e+07	7.29729e+06	7.70701e+06	8.47977e+06	1.63947e+07	2.99758e+07
Amfr	gi|113205073	0.0025	0.0365	0.03	0.0021	0.0348	0.0015	0.0552	0.0027		0.0033	0.0124		0.0926	0.0123	0.0152	0.23	0.1186	0.1007	Amfr	71937.1	2.58428e+06	1.90078e+06	60533.9	3.45937e+06	178106	1.59504e+06	237802		225116	422101		1.81276e+06	88500.8	99870.7	3.64748e+06	1.33673e+06	1.29284e+06
Ampd1	gi|114431240	0.01	0.0008	0.0091	0.0098	0.0012	0.0023	0.0358	0.012	0.0138	0.0176	0.0011	0.0128							Ampd1	289091	59315.8	578060	277374	118583	272035	1.03509e+06	1.0656e+06	352910	1.19735e+06	38392.1	637189
Ampd3	gi|444189292	0.0993	0.0477	0.0436	0.2466	0.0584	0.0566	0.0944	0.0996	0.0946	0.1948	0.154	0.0566	0.1062		0.0628				Ampd3	2.87157e+06	3.38258e+06	2.75688e+06	6.98009e+06	5.80932e+06	6.77886e+06	2.7281e+06	8.82195e+06	2.41388e+06	1.3233e+07	5.2439e+06	2.81136e+06	2.07965e+06		411737
Anapc1	gi|228008323	0	0.0002			0	0.0015	0.0106	0.0031					0.1237	0.0447	0.1263	0.0062	0	0.0016	Anapc1	0	15087.2			0	176074	306957	276763					2.42229e+06	321821	828840	98574.2	0	20675.7
Angel1	gi|163310734	0.0019																		Angel1	55484.5
Angel2	gi|70794813;gi|312222726	0.0135	0.0042	0.0063	0.0015		0.0308	0.0014			0.0149	0.0029	0.0016	0.0193						Angel2	390371	299356	396897	41257.4		3.69419e+06	39393.3			1.01232e+06	99124.6	78211.3	377423
Ank	gi|157951668	0.0048	0.0314	0.0037	0.0166	0.0454	0.0546	0.0186	0.0518	0.0628	0.0288	0	0.0135							Ank	138459	2.2231e+06	235098	469552	4.51473e+06	6.54151e+06	537822	4.5854e+06	1.60096e+06	1.95502e+06	0	669974
Ank1	gi|471434838;gi|160707915;gi|160707911;gi|471434840;gi|471434849;gi|471434857;gi|471434847	0.2012	0.3172	0.1865	0.2657	0.1646	0.2248	0.3811	0.2449	0.3618	0.4828	0.3421	0.2211	0.2304	0.3755	2.8928	0.2724	0.0487	0.126	Ank1	5.81997e+06	2.24816e+07	1.18009e+07	7.51926e+06	1.63639e+07	2.69387e+07	1.10091e+07	2.16935e+07	9.22882e+06	3.27906e+07	1.16468e+07	1.09757e+07	4.51325e+06	2.70068e+06	1.89776e+07	4.31908e+06	549101	1.61792e+06
Ank2	gi|77681981;gi|77681962	0.69	0.579	0.5211	1.0911	0.5235	0.8252	0.6826	0.621	1.1716	1.0685	0.9693	1.0519	0.03	0.0103	0.0069	0.1077	0.0255	0.1682	Ank2	1.99631e+07	4.10348e+07	3.29816e+07	3.08822e+07	5.20483e+07	9.88918e+07	1.97188e+07	5.50162e+07	2.98838e+07	7.25708e+07	3.30005e+07	5.2221e+07	587487	74346.4	45265.5	1.70774e+06	287252	2.16027e+06
Ank3	gi|116256503;gi|116256491;gi|25121946;gi|116256497;gi|116256493;gi|116256505;gi|86262153;gi|116256499;gi|22129789	0.4029	0.8602	0.1939	0.1462	0.2636	0.2933	0.2185	0.5344	0.299	0.2477	0.2056	0.4147	0.0277		0.0008	0.0879		0.0303	Ank3	1.16562e+07	6.09637e+07	1.22745e+07	4.13913e+06	2.6204e+07	3.51457e+07	6.31311e+06	4.73453e+07	7.62593e+06	1.68226e+07	6.99878e+06	2.05896e+07	543201		5054.63	1.39352e+06		388995
Ankhd1	gi|158749543	0.0026	0.0234	0.0003		0	0.0033	0.0195	0.0112	0.0273	0	0.0111	0	0.2405	0.0613	0.5375	0.0275	0.1534	0.1316	Ankhd1	76114.7	1.65923e+06	21912		0	389613	564631	993045	697145	0	379288	0	4.7109e+06	440926	3.52619e+06	435647	1.73e+06	1.68991e+06
Ankrd1	gi|31560506	0.5206	0.2986	0.2438	0.2422	0.1306	0.2163	0.7604	0.0697	0.0127	0.0114	0.4436	0.113							Ankrd1	1.50605e+07	2.11607e+07	1.54276e+07	6.85631e+06	1.29874e+07	2.5916e+07	2.19669e+07	6.17275e+06	325099	777176	1.51039e+07	5.61061e+06
Ankrd17	gi|40549395;gi|40549397	0.0021	0.0232	0.0003	0	0.0005	0.0032	0.0199	0.0106	0.027	0.0002	0.0184	0.0006	0.2224	0.0086	0.5147	0.0425	0.1926	0.1004	Ankrd17	60144.9	1.64642e+06	21631.6	0	46292.2	384626	575240	935016	688223	11417.7	627986	30846.1	4.35582e+06	61740.3	3.37644e+06	673731	2.17148e+06	1.2889e+06
Ankrd28	gi|66841376	0.0042	0.0132	0.015	0.001	0.0033	0.0068		0.0061	0.0219	0.0089	0.002	0	0.1184	0.0268	0.0202			0.0101	Ankrd28	122071	935772	951120	28421.5	323555	815984		542982	558697	602561	69526.2	0	2.31791e+06	192882	132630			130176
Ankrd52	gi|27370168	0	0.0016				0.0542		0.0002		0.0159								0.002	Ankrd52	0	111504				6.49149e+06		13533.7		1.08272e+06								25415.3
Anks1	gi|31088892	0.0522	0.0383	0.0013	0.0254	0.0457	0.0221	0.0339	0.1142	0	0.0085	0.0196	0.0155	0.0117		0.0109	0.0722	0.4189	0.4734	Anks1	1.51128e+06	2.7165e+06	83439.4	719227	4.53948e+06	2.65318e+06	978541	1.01152e+07	0	580696	666185	770591	229378		71229.6	1.14501e+06	4.72326e+06	6.07964e+06
Ano10	gi|428673529;gi|30794236	0.0165	0.0101	0.0053	0.0326	0.0108	0.0012	0.2581	0.022	0.0056	0.0293	0.0124	0.0215	0.9076	0.2107	0.3447	0.1291	0.0966	0.1201	Ano10	478021	713504	333264	923583	1.07626e+06	144014	7.4559e+06	1.94545e+06	141937	1.98816e+06	421410	1.06765e+06	1.7776e+07	1.51548e+06	2.26161e+06	2.04688e+06	1.08897e+06	1.54291e+06
Ano6	gi|359465539;gi|40254290	0.0045	0.0594	0.0977	0.0015	0.0148	0.0017	0.044	0.1125	0.0089	0.0078	0.003	0.1664	1.102	1.0645	2.0129	0.0944	0.0201	0.0641	Ano6	129261	4.21002e+06	6.18466e+06	41350.5	1.46676e+06	198935	1.27243e+06	9.97113e+06	226077	529458	101267	8.26136e+06	2.15828e+07	7.65693e+06	1.32055e+07	1.49756e+06	226233	823607
Anp32a	gi|40254600	2.6524	3.7484	3.9753	1.6357	2.7546	2.5448	3.3601	3.1103	4.0727	2.851	3.1532	3.2066	13.6697	16.6625	10.9709	14.733	26.6426	60.8011	Anp32a	7.67355e+07	2.6564e+08	2.51586e+08	4.62942e+07	2.7385e+08	3.04969e+08	9.7063e+07	2.7555e+08	1.03882e+08	1.93632e+08	1.07355e+08	1.59188e+08	2.67719e+08	1.19855e+08	7.19726e+07	2.33621e+08	3.004e+08	7.80807e+08
Anp32b	gi|18700032	1.2478	0.5153	0.2933	0.5316	0.5212	0.266	0.5033	0.3758	1.0013	0.7992	1.0859	0.6323	10.8086	9.8577	10.142	5.0905	13.7989	26.1252	Anp32b	3.60994e+07	3.65163e+07	1.85626e+07	1.50449e+07	5.18198e+07	3.18768e+07	1.45401e+07	3.32957e+07	2.55394e+07	5.428e+07	3.69707e+07	3.13873e+07	2.11686e+08	7.09076e+07	6.65346e+07	8.072e+07	1.55585e+08	3.355e+08
Anp32e	gi|359279956;gi|254587996	0.7794	0.3023	0.412	0.1739	0.2562	0.31	0.1446	0.2795	0.1482	0.4058	0.4714	0.5273	1.4362	2.2202	1.9434	3.3885	3.4282	5.7269	Anp32e	2.25474e+07	2.14207e+07	2.6073e+07	4.92058e+06	2.54752e+07	3.71486e+07	4.17579e+06	2.47623e+07	3.78085e+06	2.75605e+07	1.60499e+07	2.61759e+07	2.81279e+07	1.59701e+07	1.27495e+07	5.37312e+07	3.86539e+07	7.35443e+07
Anpep	gi|225637487	0.0432	1.3995	0.0219	0.0258	0.0113	0.0195	0.005	0.1018	0.1539	0.0628	0.0841	0.0286	25.9952	30.9199	28.3893	1.1079	2.1327	2.3049	Anpep	1.24854e+06	9.91789e+07	1.38705e+06	729531	1.12698e+06	2.33208e+06	145175	9.02281e+06	3.92599e+06	4.26449e+06	2.86323e+06	1.42162e+06	5.09115e+08	2.2241e+08	1.86243e+08	1.75684e+07	2.40462e+07	2.96001e+07
Antxr1	gi|32189436	0.0037			0.0047	0.0064	0.0154				0.0114			0.1308	0	0.1345				Antxr1	106350			133330	639701	1.84877e+06				773588			2.56193e+06	0	882284
Antxr2	gi|50355939	0.0152	0.0025	0.002	0.0045	0.2187	0.0178	0.0023	0.4015	0.3233	0.0456	0.2315	0.0046	20.3816	0.0334	20.2235				Antxr2	440200	175953	124516	127997	2.1746e+07	2.13851e+06	67210.2	3.55702e+07	8.24536e+06	3.09594e+06	7.88308e+06	227461	399172617	240482	132672541
Anxa1	gi|124517663	0.358	0.5547	0.3246	0.1859	0.3131	0.2721	0.6426	0.5851	1.0531	0.4813	0.7489	0.6096	84.6565	108.012	76.2194	15.6682	14.5832	18.8335	Anxa1	1.03575e+07	3.93101e+07	2.05451e+07	5.26099e+06	3.1132e+07	3.26082e+07	1.85635e+07	5.18392e+07	2.686e+07	3.26877e+07	25496954	3.0264e+07	1657989854	7.76939e+08	5.00022e+08	2.4845e+08	1.64428e+08	2.4186e+08
Anxa11	gi|160707921	0.6918	0.4056	0.7404	0.6334	0.7642	0.7263	1.3064	1.0531	1.5539	0.8374	2.0212	1.1434	4.5055	5.5546	4.9463	1.5123	0.5334	0.6022	Anxa11	2.00154e+07	2.87469e+07	4.68586e+07	1.79256e+07	7.59712e+07	8.70469e+07	37738330	9.33008e+07	3.96341e+07	5.68738e+07	6.88141e+07	5.67604e+07	8.82397e+07	3.99549e+07	3.24493e+07	2.39799e+07	6.01419e+06	7.7336e+06
Anxa2	gi|6996913	9.663	9.0179	5.5274	5.0921	8.1128	7.3369	8.067	11.2467	12.9674	6.0567	7.3666	7.05	2745.08	1998.51	1501.26	100.703	143.315	131.43	Anxa2	2.79558e+08	639079388	3.49817e+08	1.44121e+08	806544533	879272566	2.33034e+08	9.96385e+08	3.30755e+08	4.1136e+08	250809838	3.49988e+08	53762098655	14375501814	9848757395	1596843412	1615894758	1687825809
Anxa3	gi|160707925	1.1495	0.9466	0.9713	0.8276	0.6589	0.5709	1.157	0.8037	4.0313	4.2153	1.0888	2.169	45.1563	45.1958	46.4561	8.6798	22.8616	20.2331	Anxa3	3.32562e+07	6.70813e+07	6.14701e+07	2.3424e+07	6.55026e+07	6.84132e+07	3.34237e+07	7.12043e+07	1.02825e+08	2.86291e+08	3.70707e+07	1.07678e+08	8.84383e+08	3.25098e+08	3.04766e+08	1.37636e+08	2.57767e+08	2.59833e+08
Anxa4	gi|161016799	0.7237	0.7177	0.585	0.3213	0.4558	0.6976	0.6293	0.6944	1.1692	0.681	0.9607	1.3739	11.5797	9.8469	13.633	2.07	2.3658	2.8863	Anxa4	2.09385e+07	5.0863e+07	3.70205e+07	9.09483e+06	4.5318e+07	8.36057e+07	1.81793e+07	6.1518e+07	2.98216e+07	4.62505e+07	3.27081e+07	6.82036e+07	2.26787e+08	7.08297e+07	8.94368e+07	3.28247e+07	2.66746e+07	3.70659e+07
Anxa5	gi|6753060	7.1202	3.5065	6.4782	4.2157	2.9728	4.2636	6.2667	3.5339	6.8288	5.3001	6.737	5.6801	105.456	154.26	128.188	50.0089	47.7027	65.6393	Anxa5	2.05992e+08	2.48499e+08	4.09993e+08	1.19315e+08	2.95548e+08	5.10957e+08	1.81028e+08	3.13081e+08	1.74179e+08	3.5997e+08	229374699	2.81978e+08	2065338699	1109607580	8.4095e+08	7.92992e+08	5.37855e+08	8.42939e+08
Anxa6	gi|31981302;gi|158966670	11.3903	7.4092	11.5491	8.1943	8.8564	11.3673	13.5956	9.8842	15.8266	10.73	13.4647	11.5431	16.1837	38.5321	20.9606	18.4163	11.4506	15.4357	Anxa6	3.2953e+08	5.25075e+08	7.30917e+08	2.31922e+08	8.80466e+08	1362273169	3.92741e+08	8.75672e+08	4.03683e+08	7.28756e+08	4.58431e+08	5.73041e+08	3.16956e+08	2.77165e+08	1.37508e+08	2.92028e+08	1.29107e+08	1.98225e+08
Anxa7	gi|160707958	0.663	0.7277	0.9415	1.2496	1.2415	0.826	0.8344	1.1128	1.4207	0.9867	1.5281	1.9558	9.1166	9.8228	9.9973	1.2531	0.8268	0.7629	Anxa7	1.91811e+07	5.15688e+07	5.95852e+07	3.5366e+07	1.23421e+08	9.89885e+07	2.41037e+07	9.85852e+07	3.62368e+07	6.70177e+07	5.20257e+07	9.70932e+07	178547022	7.06562e+07	6.55855e+07	1.98711e+07	9.3223e+06	9.79664e+06
Aoc2	gi|34098972	0.0063	0.03		0.0055			0.0317		0.0249	0.0082	0.0167	0.0832	0.0385	4.987	2.9639	2.5303	4.3643	1.3529	Aoc2	183415	2.12498e+06		155195			915882		635739	557595	567299	4.13111e+06	753315	35871848	1.94438e+07	4.01236e+07	4.92086e+07	1.73741e+07
Aoc3	gi|6753066	0.3531	0.1214	0.1815	0.1227	0.1777	0.0712	0.4701	0.3048	0.6542	0.2322	0.4703	0.2803	5.4687	7.1716	7.5985	49.9908	45.4509	17.361	Aoc3	1.02153e+07	8.60378e+06	1.14894e+07	3.47147e+06	1.76627e+07	8.53384e+06	1.35805e+07	2.70032e+07	1.66862e+07	1.577e+07	1.60126e+07	1.39126e+07	1.07105e+08	5.15857e+07	4.98485e+07	7.92706e+08	5.12465e+08	2.22949e+08
Aox1	gi|110347467	0.0175	0.0097	0.0027	0.0013	0.0019	0.0015	0.0015	0.0035	0.0045	0.0065	0.0021	0.002	0.0143	0.0222	0.0434	0.0399	0.0785	0.0286	Aox1	504952	687111	171457	36075.2	192987	174027	41926.6	313705	113650	439821	72358.8	98594.1	279598	159927	284391	632542	884725	367423
Ap1b1	gi|339895916;gi|88853578;gi|339895913	0.3687	0.3015	0.3918	0.2762	0.4468	0.5372	4.8621	0.392	1.3266	0.5975	1.1809	3.3728	6.2898	3.6117	5.0113	1.2995	1.5703	0.7845	Ap1b1	1.06668e+07	2.1365e+07	2.47989e+07	7.81639e+06	4.44194e+07	6.43829e+07	1.40452e+08	3.47289e+07	3.38374e+07	4.05776e+07	4.02069e+07	1.6744e+08	1.23185e+08	25979179	3.28755e+07	2.06054e+07	1.77049e+07	1.0075e+07
Ap1g1	gi|56744242	0.2098	0.0744	0.0841	0.1923	0.0318	0.1597	0.2197	0.1785	0.1844	0.0688	0.113	0.1683	0.5656	1.2995	0.9138	0.373	0.0499	0.0283	Ap1g1	6.06846e+06	5.27209e+06	5.32397e+06	5.44187e+06	3.16151e+06	1.91394e+07	6.34691e+06	1.58181e+07	4.70302e+06	4.67592e+06	3.84727e+06	8.35405e+06	1.10772e+07	9.34766e+06	5.99457e+06	5.91451e+06	562616	362804
Ap1m1	gi|6671557	0.1335	0.0576	0.0946	0.0232	0.0699	0.1717	0.1098	0.0854	0.0176	0.0864	0.0181	0.0888	1.7051	0.9365	1.5025	0.0183	0.0653	0.2111	Ap1m1	3.86136e+06	4.08356e+06	5.98544e+06	656765	6.94689e+06	2.05731e+07	3.17161e+06	7.56552e+06	447831	5.86897e+06	615041	4.40668e+06	3.33946e+07	6.73641e+06	9.85692e+06	290366	736611	2.71102e+06
Ap1s1	gi|6671559	0.023	0.0193	0.0143	0.0091	0.0219	0.0273	0.0522	0.0163	0.0084	0.0347		0.1447	0.5942	0.2593	0.4117	0.0602	0.1392	0.1071	Ap1s1	665897	1.36584e+06	902637	258813	2.17907e+06	3.27583e+06	1.50892e+06	1.44449e+06	213544	2.3556e+06		7.1833e+06	1.16377e+07	1.86534e+06	2.70059e+06	954090	1.56981e+06	1.37474e+06
Ap1s2	gi|40254484	0.0084			0.0091		0.0167			0.0084					0.0199					Ap1s2	243710			258813		2.00259e+06			213544					143243
Ap2a1	gi|6671561;gi|116256510	0.2287	0.1349	0.3681	0.2382	0.1308	0.4373	0.3909	0.6668	0.3432	0.1517	0.4556	0.2224	27.3229	3.1383	3.7413	0.2467	0.1106	0.263	Ap2a1	6.61711e+06	9.55711e+06	2.32944e+07	6.74268e+06	1.30077e+07	5.24105e+07	1.12928e+07	5.90722e+07	8.75483e+06	1.03007e+07	1.5511e+07	1.10409e+07	5.35117e+08	2.25744e+07	2.45444e+07	3.91193e+06	1.24694e+06	3.378e+06
Ap2a2	gi|163644277	1.145	0.2975	0.2263	0.2102	1.3628	0.1553	1.6641	0.3617	0.5263	0.6102	0.5555	1.6387	7.2752	9.1579	8.8553	0.8169	1.1374	1.1962	Ap2a2	3.31243e+07	2.10832e+07	1.43197e+07	5.94957e+06	1.35486e+08	1.86162e+07	4.807e+07	3.20401e+07	1.34236e+07	4.14419e+07	1.89117e+07	8.1353e+07	142485072	6.58739e+07	5.80938e+07	1.29539e+07	1.28248e+07	1.53621e+07
Ap2b1	gi|21313640;gi|78711838	0.3697	0.367	0.2835	0.3266	0.679	0.3696	0.2864	0.4198	0.4052	0.3794	0.5166	0.2854	9.6538	8.575	8.734	1.298	2.2884	0.9399	Ap2b1	1.06953e+07	2.60054e+07	1.79424e+07	9.24357e+06	6.75063e+07	4.42897e+07	8.27324e+06	3.71897e+07	1.03347e+07	2.57677e+07	1.75879e+07	1.41669e+07	1.89069e+08	6.16812e+07	5.72981e+07	2.05825e+07	2.58024e+07	1.20697e+07
Ap2m1	gi|6753074	0.4444	0.5214	0.7621	0.4175	0.1974	0.8953	0.8264	0.6133	0.7552	0.4714	0.801	1.459	13.1603	17.1169	17.6454	3.7704	1.2946	1.0603	Ap2m1	1.28579e+07	3.69482e+07	4.82347e+07	1.18161e+07	1.96242e+07	1.07292e+08	2.38727e+07	5.43316e+07	1.92624e+07	3.20163e+07	2.72699e+07	7.24322e+07	2.57744e+08	1.23123e+08	1.15759e+08	5.97869e+07	1.45965e+07	1.36164e+07
Ap2s1	gi|161086984	0.5286	0.4646	0.4146	0.3166	0.1342	0.4761	0.7272	0.7288	0.1526	0.4111	1.2127	0.4526	27.996	15.3715	8.8867	1.9126	1.1221	0.2493	Ap2s1	1.52918e+07	3.2927e+07	2.62416e+07	8.95955e+06	1.33462e+07	5.70533e+07	2.10064e+07	6.45651e+07	3.89352e+06	2.7924e+07	4.12873e+07	2.24665e+07	5.48299e+08	1.10569e+08	5.82994e+07	3.03282e+07	1.2652e+07	3.20129e+06
Ap3b1	gi|163310776	0.034	0.0167	0.0255	0.1014	0.0134	0.008	0.0455	0.0142	0.0413	0.0499	0.0656	0.0231	1.1506	1.3092	2.2834	0.3737	0.2096	0.2622	Ap3b1	984537	1.18485e+06	1.61153e+06	2.86949e+06	1.33504e+06	957381	1.31359e+06	1.25577e+06	1.05377e+06	3.38632e+06	2.23182e+06	1.14874e+06	2.25347e+07	9.41709e+06	1.49797e+07	5.92622e+06	2.3638e+06	3.36701e+06
Ap3b2	gi|52317148	0.0013						0.0017			0.0013			0.0101	0.0133	0.1208				Ap3b2	36868.5						49950.1			86834.2			197959	95399.4	792466
Ap3d1	gi|6671565	0.1439	0.0219	0.018	0.0287	0.0267	0.027	0.0032	0.0156	0.0121	0.0248	0.072	0.0291	0.5957	0.4418	1.2644	0.1625	1.4977	2.2757	Ap3d1	4.16197e+06	1.54983e+06	1.13911e+06	811966	2.65441e+06	3.23323e+06	91401.1	1.38312e+06	308863	1.6823e+06	2.45087e+06	1.44311e+06	1.16659e+07	3.17798e+06	8.29462e+06	2.57723e+06	1.68873e+07	2.92243e+07
Ap3s2	gi|160707971	0.0172				0.015		0.1234	0	0.1345	0.0181		0.0289							Ap3s2	498571				1.48705e+06		3.56433e+06	0	3.43125e+06	1.22639e+06		1.43295e+06
Ap4s1	gi|17998681	0.0088	0.0084		0.0073	0.0055	0.0103	0.0122	0.0092	0.0121	0.0052	0.0063		0.1479	0.1209	0.2124		0		Ap4s1	255985	596465		207289	548790	1.22957e+06	352138	815523	308540	353846	215883		2.89637e+06	869434	1.39347e+06		0
Apba3	gi|9055382	0	0.0022	0		0.0253	0.0011		0.0025	0.1806		0.0417		0.0149	0.0162	0.0224		0.0372		Apba3	0	152747	0		2.51478e+06	133580		223293	4.60645e+06		1.41939e+06		290987	116763	146821		418903
Apbb1	gi|359751412;gi|359751416;gi|359751449	0.0032	0.0081	0.0141	0.0098	0.034	0.0117		0.1195	0.0308	0.0518	0.0022	0.1455	0.0091						Apbb1	91899.7	572558	891799	276771	3.38403e+06	1.39617e+06		1.05866e+07	786819	3.51541e+06	74542.7	7.22161e+06	178657
Apc	gi|110225370	0.0019									0.0032		0.0112	0.0053		0.0002	0.0005	0.0005	0	Apc	56311.1									219870		553538	103880		1424.7	8428.78	6003.83	0
Apc2	gi|117938322	0.0026																		Apc2	73850.6
Apeh	gi|214010153	0.7968	0.0831	0.1311	0.7562	0.4914	0.545	0.9212	0.6047	0.5431	0.4129	0.3706	0.6286	0.5778	0.3353	1.0381	0.437	0.742	0.6623	Apeh	2.30526e+07	5.88987e+06	8.29946e+06	2.14029e+07	4.88525e+07	6.53161e+07	2.66116e+07	5.35717e+07	1.38526e+07	2.80406e+07	1.26161e+07	3.12059e+07	1.13163e+07	2.41152e+06	6.81029e+06	6.92932e+06	8.36587e+06	8.50566e+06
Apex1	gi|6753086	0.2135	0.1305	0.149	0.0455	0.1211	0.1235	0.1007	0.1023	0.2378	0.3036	0.152	0.3273	1.2196	3.2878	1.9988	0.8922	1.3295	1.6432	Apex1	6.17537e+06	9.24931e+06	9.43044e+06	1.28706e+06	1.20439e+07	1.47947e+07	2.90968e+06	9.06092e+06	6.06494e+06	2.06193e+07	5.17601e+06	1.62498e+07	2.38849e+07	2.36495e+07	1.31126e+07	1.41471e+07	1.49901e+07	2.11024e+07
Aph1a	gi|189339191;gi|22203751	0	0											0.6333	1.3916	0.6337				Aph1a	0	0											1.24024e+07	1.00097e+07	4.15724e+06
Api5	gi|94158994	0.099	0.0669	0.0312	0.0663	0.0633	0	0.0585	0.1139	0.0733	0.152	0.0947	0.1633	1.4068	1.4972	2.105	0.7318	1.1916	1.0804	Api5	2.86424e+06	4.74441e+06	1.97535e+06	1.87641e+06	6.2905e+06	0	1.69031e+06	1.00897e+07	1.86848e+06	1.03214e+07	3.22304e+06	8.1054e+06	2.75529e+07	1.07698e+07	1.38097e+07	1.16038e+07	1.34355e+07	1.38742e+07
Apip	gi|258613873	0.9601	0.6358	0.6663	1.0597	0.8067	0.6916	0.9211	1.0636	1.2032	1.158	1.126	1.165	0.301	0.476	0.9946	0.8761	0.8523	0.5138	Apip	2.77765e+07	4.50567e+07	4.21663e+07	2.99911e+07	8.01971e+07	8.28872e+07	2.66087e+07	9.42277e+07	3.06891e+07	7.86484e+07	3.83353e+07	5.78351e+07	5.89433e+06	3.42368e+06	6.52473e+06	1.38922e+07	9.60988e+06	6.5978e+06
Aplp2	gi|156255192;gi|156255194;gi|6753094	0.0183	0.0146	0.0181	0.0192	0.012	0.0058	0.0064	0.0086	0.0192	0.0221	0.0127	0.0134	1.2568	0	0.0971	0.062	0.0742	0.0466	Aplp2	528149	1.03708e+06	1.14463e+06	544231	1.19301e+06	695244	184499	766314	490870	1.50263e+06	432370	667243	2.46134e+07	0	636701	982472	836070	598727
Apmap	gi|21313668	0.0934	0.1345	0.1341	0.2579	0.5677	0.2059	0.2955	0.5784	0.1944	0.1605	0.2053	0.1161	20.5648	17.2491	2.6334	10.6188	16.9043	17.8178	Apmap	2.70339e+06	9.53266e+06	8.48782e+06	7.29947e+06	5.64416e+07	2.46814e+07	8.53649e+06	5.12416e+07	4.95957e+06	1.08987e+07	6.98855e+06	5.7652e+06	402759673	1.24074e+08	1.72756e+07	1.68383e+08	1.90599e+08	2.28816e+08
Apoa1	gi|160333304	13.218	7.149	33.9194	17.1122	7.2442	8.2693	17.2718	2.6528	9.079	4.6404	18.6163	26.4698	17.1507	40.7721	45.6829	30.0587	65.4307	65.1746	Apoa1	3.82405e+08	5.06637e+08	2146681807	4.84323e+08	7.20186e+08	9.91005e+08	4.98936e+08	2.35016e+08	2.31576e+08	3.15162e+08	6.33825e+08	1314055651	3.35894e+08	2.93278e+08	2.99694e+08	4.76641e+08	7.37741e+08	8.36971e+08
Apoa1bp	gi|21553309	2.262	2.2255	2.4668	1.8921	2.1377	2.7545	2.261	2.5387	2.6243	2.0879	2.4584	2.2286	2.1973	1.7153	3.5232	1.9781	2.644	1.4088	Apoa1bp	6.54402e+07	1.5772e+08	1.5612e+08	5.35512e+07	2.1252e+08	3.30104e+08	6.53153e+07	224910684	6.69376e+07	141807769	8.37021e+07	1.10637e+08	4.30332e+07	1.23383e+07	2.31134e+07	3.13668e+07	2.98114e+07	1.80914e+07
Apoa2	gi|157951676	2.8803	1.3711	4.5199	2.5965	1.9577	1.8219	2.936	0.6906	1.1385	0.4639	1.1779	4.0709	3.9399	0.1691	3.8622	6.2933	16.456	23.5274	Apoa2	8.33305e+07	9.71661e+07	2.86052e+08	7.3489e+07	1.94629e+08	2.18341e+08	8.48124e+07	6.11868e+07	2.90405e+07	3.15077e+07	4.01045e+07	2.02095e+08	7.71621e+07	1.2162e+06	2.53375e+07	9.97922e+07	1.85544e+08	302139050
Apoa4	gi|110347473	0.2623	0.2786	2.3195	5.5699	0.297	0.4946	5.8327	0.2804	0.0771	0.0637	0.0463	0.4624	1.8875	1.53	5.9485	0.6788	5.4644	6.9153	Apoa4	7.58931e+06	1.97415e+07	146792794	1.57645e+08	2.95236e+07	5.92772e+07	1.6849e+08	2.48451e+07	1.96667e+06	4.32491e+06	1.57735e+06	2.29557e+07	3.69668e+07	1.10054e+07	3.90239e+07	1.07639e+07	6.16117e+07	8.8806e+07
Apobec2	gi|6753098	7.1251	6.7357	4.5802	2.9832	5.8627	9.3224	7.911	7.5762	9.2543	7.619	6.0795	8.8036	0.0715						Apobec2	206133794	477347496	2.89869e+08	8.44336e+07	5.82847e+08	1117214545	2.28527e+08	6.71204e+08	2.36047e+08	5.17466e+08	2.06986e+08	4.37042e+08	1.40006e+06
Apobr	gi|19923863	0.0833	0.1302		0.1157			0.1322	0.1743	0.0178	0.3787	0.0093	0.1473	0.0099	0.0078	0.0199	0.2479	0.1614	0.5679	Apobr	2.40966e+06	9.22943e+06		3.27376e+06			3.81788e+06	1.54425e+07	455256	2.57206e+07	316161	7.31074e+06	194403	56147.1	130626	3.93055e+06	1.81938e+06	7.2929e+06
Apoc1	gi|158517825	0.616	0.2823	0.9968	0.2451	0.3904	0.4346	0.508	0.0589	0.3114	0.1952		0.6549	4.4383	5.5226	4.916	4.584	1.0391	1.8304	Apoc1	1.78219e+07	2.0006e+07	6.30881e+07	6.93826e+06	3.88158e+07	5.20804e+07	1.46757e+07	5.21404e+06	7.94349e+06	1.32575e+07		3.25103e+07	8.69243e+07	3.97247e+07	3.22506e+07	7.26892e+07	1.17158e+07	2.35066e+07
Apoc3	gi|15421856	0.3963	0.0879	2.7027	0.0994	0.0609		0.508		0.0777			0.652	1.3535		1.2664	3.1224	1.83	14.8523	Apoc3	1.14666e+07	6.22805e+06	1.71048e+08	2.81247e+06	6.05539e+06		1.46733e+07		1.98276e+06			3.23664e+07	2.6509e+07		8.30796e+06	4.95123e+07	2.06335e+07	1.90733e+08
Apoc4	gi|6671501	0.0462		0.0778	0.0387															Apoc4	1.33728e+06		4.92063e+06	1.0942e+06
Apoe	gi|163644329	0.3961	0.6343	2.2282	0.5277	0.2974	0.5581	0.4031	0.4803	0.692	0.0314	0.269	0.5973	5.5041	9.2648	10.6586	6.48	4.066	2.3266	Apoe	1.14606e+07	4.49487e+07	1.41019e+08	1.49364e+07	2.95636e+07	6.68801e+07	1.16456e+07	4.25505e+07	1.76514e+07	2.13379e+06	9.15991e+06	2.96527e+07	1.07796e+08	6.66424e+07	6.99236e+07	1.02754e+08	4.58445e+07	2.98786e+07
Apoh	gi|160358825	0.4519	0.7414	0.3847	0.5018	0.1853	0.2503	0.3157	0.1536	0.1775	0.0698	0.3223	0.2629	3.0753	2.0673	12.2557	5.5301	4.8428	6.9469	Apoh	1.30735e+07	5.25428e+07	2.43458e+07	1.42023e+07	1.84214e+07	3.00008e+07	9.11847e+06	1.3611e+07	4.52745e+06	4.73787e+06	1.09747e+07	1.30492e+07	6.02303e+07	1.48702e+07	8.04014e+07	8.76903e+07	5.46029e+07	8.92123e+07
Apoo	gi|161484642;gi|313569874;gi|313569872	23.3697	15.3931	16.6891	8.1976	21.7599	9.432	22.0426	21.8864	23.3855	15.1547	23.625	19.087	2.5712	0.9648	2.3445	6.5171	2.8534	2.1869	Apoo	6.76103e+08	1090872376	1056216952	232014976	2163280219	1130342607	6.3675e+08	1938990358	5.96484e+08	1029271905	8.04356e+08	9.47549e+08	5.03575e+07	6.93966e+06	1.53804e+07	1.03342e+08	3.21727e+07	2.8084e+07
Apool	gi|13386062	10.8077	6.3161	11.6129	14.204	7.8923	7.3192	13.3467	6.6223	13.7022	12.0578	17.0396	6.9211	1.2808	0.7138	1.2667	4.2756	3.121	1.6879	Apool	3.12676e+08	4.47611e+08	7.34954e+08	4.02013e+08	7.84619e+08	8.77146e+08	3.85549e+08	5.86693e+08	3.49498e+08	818939198	5.80143e+08	3.43589e+08	2.50847e+07	5.13476e+06	8.30968e+06	6.77983e+07	3.51899e+07	2.16758e+07
App	gi|311893404;gi|311893408;gi|47271504;gi|311893401;gi|311893406	0.0029						0.0551		0.0722	0.0018			0.4228	0.2626	0.4812	0.2933	1.5956	0.3382	App	85201.9						1.59173e+06		1.84073e+06	121678			8.28091e+06	1.88906e+06	3.15714e+06	4.65073e+06	1.79908e+07	4.34335e+06
Appl1	gi|21699066	0.04	0.2239	0.3107	0.2112	0.2288	0.1912	0.0183	0.1507	0.8326	0.5034	0.1271	0.3225	0.1462	0.4412	0.6345	0.1571	0.098	2.8761	Appl1	1.15784e+06	1.58649e+07	1.9663e+07	5.97821e+06	2.27491e+07	2.29186e+07	529617	1.3355e+07	2.1238e+07	3.41906e+07	4.32872e+06	1.60087e+07	2.86251e+06	3.17364e+06	4.16249e+06	2.49125e+06	1.10534e+06	3.69352e+07
Appl2	gi|21644587	0.0149	0.025	0	0.0027	0.005	0.0344	0.0294	0.0085	0.0078		0	0.009	0.1589	0.8893	0.1366	0.0063	0.0145	0	Appl2	431303	1.77133e+06	0	77512.7	498982	4.1247e+06	850271	750935	198927		0	444879	3.11267e+06	6.39666e+06	896384	100668	163761	0
Aprt	gi|118601013	0.0178	0.0226	0.0079	0.0654	0.0092	0.0225		0.1319	0.015	0.9101	0.1321	0.0112	3.8015	10.8757	1.7319			0.0573	Aprt	516012	1.60441e+06	499326	1.85181e+06	916502	2.69095e+06		1.16834e+07	383390	6.18094e+07	4.49851e+06	553675	7.44515e+07	7.82298e+07	1.13617e+07			735481
Aqp1	gi|6680710	2.4997	2.7583	2.5874	2.3539	3.2293	0.9649	3.0593	2.9678	3.4383	2.2625	4.9282	3.4571	113.266	64.8673	53.7535	3.4717	4.0804	2.6768	Aqp1	7.23191e+07	1.95476e+08	1.63753e+08	6.66224e+07	321043956	1.15632e+08	8.8374e+07	2.62923e+08	8.76984e+07	1.53661e+08	167790264	1.71622e+08	2218303618	4.66597e+08	3.52639e+08	5.50513e+07	4.60076e+07	3.43758e+07
Aqp7	gi|6680712	0.0372	0.0421	0.0278		0.0707	0.0386	0.046	0.0807		0.0289	0.0541	0.0244				0.1236	0.2363	0.0667	Aqp7	1.07583e+06	2.98691e+06	1.76011e+06		7.03322e+06	4.63034e+06	1.33018e+06	7.15263e+06		1.96522e+06	1.84137e+06	1.2102e+06				1.95985e+06	2.66399e+06	856867
Araf	gi|227496776;gi|27545181	0.0135	0.0216	0.0004	0.0026	0.0115	0.006	0.0139	0.0238	0	0.0221		0.0186	0.0332	0.3001	0.2345	0.0434			Araf	391448	1.53239e+06	27893.3	74653.5	1.14206e+06	715099	401166	2.10866e+06	0	1.4988e+06		924780	650839	2.1587e+06	1.53837e+06	688767
Arcn1	gi|148747410	0.3616	10.48	7.8448	5.6637	9.7502	7.7099	0.2914	0.1588	8.3368	1.6068	2.1123	7.7851	4.1516	4.8055	5.3974	0.9678	2.1672	2.7849	Arcn1	1.04613e+07	7.42696e+08	496476954	1.60298e+08	9.69321e+08	9.2397e+08	8.41716e+06	1.4068e+07	212644237	1.09128e+08	7.19164e+07	3.86482e+08	8.13084e+07	3.45665e+07	3.54085e+07	1.53464e+07	2.44359e+07	3.57631e+07
Arf1	gi|194353962	1.8326	3.3455	2.0754	1.6094	2.339	3.4654	1.6965	3.0006	3.0593	2.9801	2.7905	3.3956	25.8251	27.6048	18.3925	3.774	3.1715	2.9044	Arf1	5.30186e+07	2.37087e+08	1.31345e+08	4.55503e+07	2.32537e+08	4.153e+08	4.90078e+07	2.65831e+08	7.80328e+07	2.02403e+08	9.50061e+07	1.68571e+08	5.05783e+08	1.98564e+08	1.2066e+08	5.98442e+07	3.57595e+07	3.72988e+07
Arf2	gi|6671571	1.5087	1.4971	1.3491	1.1662	1.4396	1.8814	1.6974	1.9256	2.5619	1.9333	2.1663	2.5573	19.1707	17.122	16.4495	3.0247	2.4164	1.8749	Arf2	4.36484e+07	106094091	8.53828e+07	3.30081e+07	143116620	2.25476e+08	4.90347e+07	1.70597e+08	6.53452e+07	1.31305e+08	7.37544e+07	126955411	3.75457e+08	1.2316e+08	1.07914e+08	4.79626e+07	2.72455e+07	2.40771e+07
Arf3	gi|6680718	1.8326	3.3455	2.0754	1.6094	2.339	3.4654	1.6965	3.0006	3.0593	2.9801	2.7905	3.3956	25.8251	27.6048	18.3925	3.774	3.1715	2.9044	Arf3	5.30186e+07	2.37087e+08	1.31345e+08	4.55503e+07	2.32537e+08	4.153e+08	4.90078e+07	2.65831e+08	7.80328e+07	2.02403e+08	9.50061e+07	1.68571e+08	5.05783e+08	1.98564e+08	1.2066e+08	5.98442e+07	3.57595e+07	3.72988e+07
Arf4	gi|6680720	1.206	1.3639	0.5902	1.2015	0.7456	1.6732	1.3871	1.3838	3.1164	1.7471	1.8638	1.6912	12.2724	18.9846	17.4455	2.3154	2.543	1.9625	Arf4	3.48896e+07	9.6659e+07	3.73548e+07	3.40071e+07	7.41198e+07	2.00516e+08	4.00684e+07	1.22598e+08	7.94887e+07	1.18657e+08	6.34567e+07	8.39556e+07	2.40354e+08	1.36558e+08	1.14448e+08	3.67151e+07	2.86731e+07	2.52028e+07
Arf5	gi|6680722	1.7	3.0764	1.5408	1.8836	1.6998	3.2958	1.8989	2.5092	3.8858	2.7735	2.9674	2.8736	16.9287	24.9671	16.9452	1.6855	1.9031	1.9772	Arf5	4.9181e+07	2.18016e+08	9.75146e+07	5.33124e+07	1.68989e+08	3.94974e+08	5.4853e+07	2.22299e+08	9.91144e+07	1.8837e+08	1.01031e+08	142654049	3.31548e+08	1.79591e+08	111165466	2.67274e+07	2.14576e+07	2.53913e+07
Arf6	gi|6680724	0.1618	0.0887	0.1102	0.1448	0.1451	0.1248	0.0074	0.1008	0.1033	0.2396	0.0814	0.1587	5.9059	2.5656	16.9562	0.4423	0.2131	0.2954	Arf6	4.68097e+06	6.28568e+06	6.97644e+06	4.09941e+06	1.44221e+07	1.49545e+07	214136	8.93275e+06	2.63528e+06	1.62699e+07	2.77261e+06	7.87882e+06	1.15666e+08	1.84546e+07	1.11238e+08	7.01356e+06	2.4023e+06	3.79404e+06
Arfgap1	gi|295148131;gi|31542139;gi|295148133;gi|295148135	0.049	0.133	0.0449	0.0731	0.043	0.025	0.0244	0.0608	0.0363	0.0438	0.0702	0.0422	0.5403	1.0142	0.6922	0.1999	0.3395	0.3922	Arfgap1	1.41647e+06	9.42217e+06	2.84351e+06	2.06978e+06	4.27862e+06	2.99615e+06	705289	5.38273e+06	925379	2.97484e+06	2.39153e+06	2.09292e+06	1.05813e+07	7.2951e+06	4.54112e+06	3.1694e+06	3.82843e+06	5.0365e+06
Arfgap2	gi|260763915;gi|260763917	0.1599	0.1161	0.5107	0.0718	0.0544	0.0352	0.4607	0.1269	0.0434	0.0679	0.2828	0.0483	0.4985	0.2083	0.51	0.8197	2.2212	1.0796	Arfgap2	4.62584e+06	8.2253e+06	3.23221e+07	2.03318e+06	5.41268e+06	4.22427e+06	1.33073e+07	1.12431e+07	1.10617e+06	4.61373e+06	9.62961e+06	2.40021e+06	9.76231e+06	1.49866e+06	3.34595e+06	1.29984e+07	2.50449e+07	1.38648e+07
Arfgap3	gi|30841021	0.0012	0.005	0.0002	0.0006	0.0008	0.0031	0	0.002	0.0042	0		0.0036	0.1645	0.9143	0.0869	0.0481	3.4895	1.3778	Arfgap3	33626	351211	15550.3	17830.3	75278.4	367826	0	178330	108104	0		177537	3.22198e+06	6.57657e+06	569888	762718	3.93445e+07	1.76937e+07
Arfgef1	gi|156231075	0.0084	0.0017	0.0027	0.0014	0.0013	0.0011	0.0042	0.0018	0	0.0043	0.1613	0.0102	0.0249	0.0019	0.0294	0.0031	0.0041		Arfgef1	242971	119240	171453	40372.7	126147	134501	120815	159915	0	294393	5.49138e+06	507792	487388	13663.3	192557	49081.9	46191.3
Arfgef2	gi|148229140	0.0072	0.0044	0.0043	0.0014	0.0074	0.0104	0.0593	0.0019	0.0014	0.0138	0.0003	0.0075	0.0083	0.0019	0.0135	0.0072	0.0049	0.0036	Arfgef2	209219	310307	272473	40372.7	737716	1.24633e+06	1.71275e+06	172363	34513	934566	8910.43	374294	162958	13663.3	88643.8	113810	55151.4	45595.4
Arfip1	gi|124487362	0.2695		0.052	0.0017	0	0.1651	0.0208	0.021	1.1573	0.9768	0.1325	0	1.5822	0.7526	1.0863	0.1364	1.6311	0.2369	Arfip1	7.79756e+06		3.29243e+06	49089.2	0	1.97843e+07	601750	1.86411e+06	2.95191e+07	6.63453e+07	4.51238e+06	0	3.09871e+07	5.41325e+06	7.12626e+06	2.16355e+06	1.83908e+07	3.04279e+06
Arfrp1	gi|260763874;gi|260763882	0												0.0281		0.0519	0.1583	0.0023		Arfrp1	0												549747		340394	2.50946e+06	26097.4
Arg1	gi|7106255	0		0.037		0.0213					0.0037			0.1023	0.0538	0.1329	0.4847		0.0156	Arg1	0		2.34029e+06		2.11336e+06					253685			2.00332e+06	386762	871834	7.68586e+06		200410
Arglu1	gi|134152669	0.0695	0.1316	0	0		0.0455	0	0.0514	0.116	0.0099	0	0.0457	0.6079	7.4493	0.403	5.5396	11.2076	9.6812	Arglu1	2.01197e+06	9.32417e+06	0	0		5.45476e+06	0	4.55463e+06	2.95844e+06	670400	0	2.2678e+06	1.19053e+07	5.35837e+07	2.64353e+06	8.78415e+07	1.26367e+08	1.24326e+08
Arhgap1	gi|225543424;gi|225543420	0.1366	0.5334	0.0467	0.0791	0.0458	0.7964	0.0476	0.0951	0.0609	0.0576	0.1203	0.1099	2.1839	2.3848	3.3755	0.4601	0.674	0.5652	Arhgap1	3.95173e+06	3.78029e+07	2.95735e+06	2.23777e+06	4.55468e+06	9.54389e+07	1.37555e+06	8.42624e+06	1.55279e+06	3.91063e+06	4.09572e+06	5.45743e+06	4.2772e+07	1.71543e+07	2.21442e+07	7.29521e+06	7.59945e+06	7.25818e+06
Arhgap17	gi|169790939;gi|169790941;gi|169790943;gi|169790947;gi|169790945	0.0054	0.036	0.0012	0.5258		0.0033	0.0035	0.0194	0.0032	0.0113	0.0116		0.4443	0.0816	0.2975	0.2254	0.6619	0.468	Arhgap17	155470	2.54787e+06	75062.5	1.48817e+07		397728	101627	1.7198e+06	80474.1	767068	394360		8.70083e+06	587154	1.95155e+06	3.57398e+06	7.4625e+06	6.00943e+06
Arhgap26	gi|87159826	0.001		0.0054	0.0005	0	0.0003	0.0023	0.0024	0.0007	0.008	0.0008	0.0016	0.0104		0.0066	0.0303	0.002		Arhgap26	29311.6		340048	14033.5	0	31420.4	66294.5	211240	17586	543547	28634.9	79585.7	203781		43405	480820	22329.4
Arhgap31	gi|55770848	0		0.0006	0.0004	0.0004	0.002	0.0011	0.0054							0.0011	0.027	0.0379	0.0359	Arhgap31	1340.54		35020.3	11069.2	38453.5	238012	31382.8	479257							7003.96	428018	427619	460387
Arhgap39	gi|269973897;gi|269973895	0.0064			0.0075								0.0025							Arhgap39	185257			212922								122728
Arhgap44	gi|34328406;gi|151108451	0.0011												0.0264	0.0152	0.0335	0.0427			Arhgap44	32347												516716	109611	219759	677427
Arhgap5	gi|86262151	0.0014	0.0018	0.001	0.0016	0.0022	0.0013	0.0003	0.0039	0.0008	0.0016	0	0.0055	0.0268	0.0865	0.0517	0.007	0	0.0089	Arhgap5	41630.9	127080	60560.5	46363.8	214681	160648	7938.79	346216	20560.3	107470	0	273213	525668	622427	339016	111191	0	114330
Arhgdia	gi|31982030	6.5895	4.5468	5.3885	6.7444	5.2053	6.6844	6.8734	5.7405	9.1752	3.6566	7.4363	7.3912	35.0729	56.8085	56.8219	24.0333	18.4686	20.5544	Arhgdia	1.90639e+08	322221558	3.41028e+08	1.90885e+08	5.1749e+08	8.01067e+08	1.98553e+08	5.08571e+08	2.34028e+08	2.48345e+08	2.53181e+08	366923302	6.869e+08	4.08629e+08	3.72769e+08	381095900	2.08236e+08	2.63959e+08
Arhgdib	gi|33563236	0.2641	0.3882	0.2974	0.2165	0.1716	0.1364	0.1233	0.1945	0.5928	0.3305	0.2772	2.2231	13.5625	24.79	23.7262	16.6942	11.3745	21.5659	Arhgdib	7.64081e+06	2.75105e+07	1.88246e+07	6.12629e+06	1.70647e+07	1.63508e+07	3.56241e+06	1.72335e+07	1.51209e+07	2.24467e+07	9.43761e+06	1.10364e+08	2.6562e+08	1.78317e+08	1.55652e+08	2.64721e+08	1.28249e+08	2.76949e+08
Arhgef1	gi|194306549;gi|6678668;gi|194306547;gi|194306553	0.018	0.0132	0.008	0.0054	0.0312	0.0119	0.0117	0.0414	0.0138	0.01	0.0348	0.0049	0.9872	0.2638	0.7224	0.5795	0.576	0.4151	Arhgef1	521332	933847	505444	153664	3.10477e+06	1.42501e+06	339404	3.66758e+06	352678	681089	1.18616e+06	245441	1.93334e+07	1.89757e+06	4.73945e+06	9.18956e+06	6.49492e+06	5.33065e+06
Arhgef10l	gi|163310755;gi|163310759;gi|163310757	0.0081	0.0444	0.0246	0.0267		0	0	0.0047		0.0316	0.0029		0.0018						Arhgef10l	233489	3.1488e+06	1.55447e+06	755392		0	0	416959		2.14835e+06	99481.9		35825
Arhgef12	gi|145046273	0.0106	0.0128	0.0025	0.0008	0.144	0.0015	0.0027	0.0064	0.0003	0.0066	0	0.0014	1.0623	0.4535	0.7687	0.2016	0.0916	0.0697	Arhgef12	307133	905500	158602	24013.9	1.43125e+07	183201	79398	571269	8125.46	447224	0	71682.8	2.08053e+07	3.26218e+06	5.04315e+06	3.19731e+06	1.03333e+06	894970
Arhgef17	gi|124487439	0.0271	0.0482	0.0449	0.0009	0.0015	0.0062		0.0121	0.0159	0.0428		0.048	0.0285	0.0107	0.0429	0.0139	0.0084	0.0128	Arhgef17	782810	3.41774e+06	2.84013e+06	24383.1	153059	748231		1.07214e+06	404605	2.90997e+06		2.38164e+06	559108	76668.1	281504	220041	94405.7	164888
Arhgef2	gi|312032458;gi|312032462;gi|312032460;gi|170650647	0.1327	0.0071	0.0009	0.0109	0.0321	0	0.0293	0.0183	0	0.0124	0.025	0.0002	0.3062	0.0638	0.1161	0.1484	0.1137	0.5056	Arhgef2	3.83804e+06	501651	56301.7	309234	3.18979e+06	0	845220	1.61988e+06	0	842312	852205	11451.1	5.99764e+06	458829	761617	2.35279e+06	1.28234e+06	6.4926e+06
Arhgef6	gi|270132620	0.0054	0.0477	0.0092	0	0.0141	0.0051	0.0019	0.0321	0.0093	0.004	0.0093	0.0082	0.0681	0.0326	0.173	0.0411	0.0864	0.0861	Arhgef6	156257	3.38289e+06	584911	0	1.39696e+06	611636	55495.6	2.84623e+06	235952	270217	318285	404945	1.33468e+06	234448	1.13467e+06	651296	974464	1.10585e+06
Arhgef7	gi|165377085;gi|31980859;gi|165377089	0.0209	0.0601	0.0763	0.0151	0.0447	0.0301	0.0078	0.0428	0.0466	0.1354	0.144	0.1499	0.243	0.1639	0.2826	0.1107	0.2431	0.3558	Arhgef7	604058	4.25741e+06	4.82819e+06	426148	4.44272e+06	3.6066e+06	225139	3.7955e+06	1.18737e+06	9.19411e+06	4.90231e+06	7.44393e+06	4.75915e+06	1.17883e+06	1.85425e+06	1.75477e+06	2.74114e+06	4.56982e+06
Arih1	gi|163954953	0.0637	0.0578	0.0547	0.019	0.0756	0.0834	0.0673	0.0933	0.0462	0.1043	0.1012	0.0823	0.1822	0.0777	0.4196	0.0797	0.0737	0.0448	Arih1	1.84333e+06	4.09724e+06	3.46119e+06	538548	7.51667e+06	9.99642e+06	1.94329e+06	8.26364e+06	1.17884e+06	7.08397e+06	3.44539e+06	4085807	3568236	559135	2.75246e+06	1.26385e+06	831247	575624
Arih2	gi|6753118	0.0184	0.004	0.0256	0.0544	0.0022	0.0079	0.007	0.0081	0.0061	0.0106	0.0273		0.0169	0.0163	0.0116		0.0074	0.0073	Arih2	531738	284331	1.6193e+06	1.53926e+06	221091	950761	201817	718605	155718	718360	930037		330827	117117	76006.7		83044.7	94200.8
Arl1	gi|153792526	0.2777	0.2404	0.3568	0.5244	0.4149	0.1642	0.2995	0.2231	0.5201	0.461	0.4628	0.3041	6.1868	3.6097	3.1196	0.3716	5.4342	4.6629	Arl1	8.03529e+06	1.70355e+07	2.25794e+07	1.48406e+07	4.12429e+07	1.96823e+07	8.65088e+06	1.97628e+07	1.32651e+07	3.13069e+07	1.5758e+07	1.50946e+07	1.21167e+08	2.5965e+07	2.04654e+07	5.89243e+06	6.12711e+07	5.98811e+07
Arl2	gi|31980988	0.2896	0.058	0.1211	0	0.1042	0.0371	0.1094	0.107	0.1273	0.1009	0.0886	0.0317	0.8506	0.7774	1.323	1.0506	0.553	0.6843	Arl2	8.37794e+06	4.1086e+06	7.66283e+06	0	1.03601e+07	4.44556e+06	3.16029e+06	9.47614e+06	3.24753e+06	6.85019e+06	3.01637e+06	1.573e+06	1.66587e+07	5.59186e+06	8.67959e+06	1.666e+07	6.23483e+06	8.78799e+06
Arl3	gi|9789881	0.2795	0.144	0.1301	0.083	0.2262	0.1759	0.0951	0.204	0.4394	0.0959	0.2951	0.1718	0.6359	1.3223	1.7419	1.0007	0.5802	1.9794	Arl3	8.08653e+06	1.02051e+07	8.23587e+06	2.35045e+06	2.24843e+07	2.10821e+07	2.74853e+06	1.80687e+07	1.12063e+07	6.51308e+06	1.00487e+07	8.53039e+06	1.2455e+07	9.51139e+06	1.14274e+07	1.58675e+07	6.54199e+06	2.54196e+07
Arl6ip5	gi|14149750	3.8823	6.8394	1.8193	2.1344	1.5202	0.9642	1.6323	1.671	2.906	1.3158	2.2005	2.2625	34.3307	11.1006	11.8735	1.4472	1.1412	0.9825	Arl6ip5	1.12318e+08	4.84696e+08	115138966	6.04093e+07	1.5113e+08	1.15549e+08	4.7154e+07	1.48037e+08	7.41219e+07	8.93665e+07	7.4919e+07	1.1232e+08	672363091	7.98478e+07	7.78939e+07	2.29487e+07	1.28672e+07	1.26169e+07
Arl8a	gi|23956194	0.3254	0.3434	0.3134	0.3778	0.4029	0.2911	0.4987	0.4504	0.2072	0.4618	0.405	0.4491	2.3384	3.5087	3.9703	0.1918	0.5283	0.2748	Arl8a	9.41334e+06	2.43345e+07	1.98329e+07	1.06914e+07	4.00578e+07	3.48814e+07	1.4406e+07	3.98994e+07	5.28388e+06	3.13655e+07	1.37874e+07	2.22959e+07	4.57977e+07	2.52388e+07	2.60465e+07	3.04142e+06	5.95655e+06	3.52949e+06
Arl8b	gi|13385518	0.9113	0.8433	0.6619	0.8055	0.7282	0.4617	0.7734	0.8804	0.6494	0.9155	0.6658	1.0945	4.1182	4.4501	6.9016	0.6045	0.7158	0.8436	Arl8b	2.63656e+07	5.97627e+07	4.189e+07	2.27977e+07	7.23908e+07	5.53268e+07	2.234e+07	7.79946e+07	1.65628e+07	62181058	2.26689e+07	5.4333e+07	8.0654e+07	3.20097e+07	4.52769e+07	9.58548e+06	8.0712e+06	1.08329e+07
Armc1	gi|377833866;gi|21312676	0.4883	0.5753	0.3005	0.3988	0.4388	0.2417	0.4007	0.4811	0.6026	0.618	0.2581	0.2483	0.6566	0.4016	0.4313	0.1371	0.3938	0.1249	Armc1	1.41264e+07	4.07673e+07	1.90205e+07	1.12879e+07	4.36238e+07	2.8962e+07	1.15765e+07	4.26192e+07	1.53698e+07	4.19759e+07	8.78749e+06	1.23241e+07	1.2859e+07	2.88861e+06	2.82925e+06	2.17398e+06	4.44025e+06	1.60335e+06
Armc10	gi|13385536	0.0703	0.0333	0.073	0.1126	0.0985	0.0494	0.0439	0.0844	0.0289	0.0665	0.127	0.1454	0.6842	0.7703	1.2271	0		0.0349	Armc10	2.03281e+06	2.35704e+06	4.61983e+06	3.18578e+06	9.79074e+06	5.91667e+06	1.26694e+06	7.47689e+06	737361	4.51434e+06	4.32408e+06	7.21604e+06	1.33992e+07	5.54077e+06	8.05026e+06	0		447612
Armc6	gi|113199755	0.0037	0.002	0	0.0008	0.0021	0	0.3203	0.01		0.0023	0	0.0031			0.0384				Armc6	107548	144433	0	21988.9	206285	0	9.25268e+06	886794		155232	0	152615			252192
Armc8	gi|260763997	0.0008		0.3958	0.0161			0.0034	0.0034		0.0022	0.0506	0.012	0.0258	0.021	0.1033				Armc8	22759.9		2.50499e+07	455472			97380.9	299277		147681	1.72229e+06	596722	505145	151030	677420
Arpc1a	gi|9790221	0.1778	0.4089	0.2034	0.4993	0.5188	0.3354	0.4204	0.5052	0.1621	0.6174	0.3304	0.4047	0.2651	0.1135	0.2619	0.0062	0.0034	0.0998	Arpc1a	5.1438e+06	2.89791e+07	1.28709e+07	1.4132e+07	5.15765e+07	40190332	1.21456e+07	4.47572e+07	4.13399e+06	4.19324e+07	1.12482e+07	2.00908e+07	5.19195e+06	816138	1.71828e+06	98728.4	38725.4	1.28147e+06
Arpc1b	gi|160837788	0.121	0.0634	0.0541	0.0491	0.0563	0.0941	0.16	0.1939	0.0691	0.104	0.1327	0.1034	2.5982	4.6316	11.5933	0.5243	0.8793	1.0313	Arpc1b	3.50019e+06	4.48967e+06	3.4227e+06	1.39058e+06	5.59788e+06	1.12788e+07	4.6221e+06	1.71823e+07	1.76198e+06	7.06443e+06	4.51635e+06	5.13467e+06	5.08861e+07	3.33159e+07	7.60554e+07	8.31391e+06	9.91442e+06	1.32442e+07
Arpc2	gi|112363072	0.6374	0.5052	0.6457	0.8056	0.7322	1.7107	0.9022	1.0443	0.8256	1.5836	2.6074	1.0808	6.6865	9.5161	8.3203	2.043	3.0987	2.5574	Arpc2	1.84416e+07	3.5804e+07	4.08656e+07	2.27998e+07	7.27932e+07	2.05009e+08	2.60611e+07	9.25168e+07	2.10591e+07	1.07552e+08	8.87724e+07	5.36556e+07	130954092	6.84503e+07	5.45839e+07	3.23964e+07	3.49382e+07	3.28424e+07
Arpc3	gi|9790141	3.1041	3.9307	5.5554	2.3587	2.5036	0.3841	3.1318	5.346	6.6649	1.377	2.0835	2.0972	2.4431	5.0802	3.8128	3.3594	9.828	3.8495	Arpc3	8.98031e+07	2.78559e+08	3.5159e+08	6.6757e+07	2.48895e+08	4.60269e+07	9.04694e+07	4.73616e+08	1.69998e+08	9.35195e+07	7.0937e+07	1.0411e+08	4.78487e+07	3.65424e+07	2.50132e+07	5.32698e+07	1.10813e+08	4.94356e+07
Arpc4	gi|281427242;gi|13386054;gi|281427244	1.8325	0.384	0.9306	1.1586	1.1661	0.8589	0.9102	2.2604	1.7888	3.0347	1.0571	0.7639	12.0967	12.9293	11.0107	4.5464	2.0723	3.2737	Arpc4	5.30147e+07	2.72134e+07	5.88948e+07	3.27928e+07	1.15933e+08	1.02937e+08	2.62935e+07	2.00253e+08	4.56252e+07	2.06109e+08	3.59912e+07	3.79208e+07	2.36913e+08	9.3002e+07	7.22338e+07	7.20917e+07	2.3366e+07	4.20409e+07
Arpc5	gi|224809382	0.3106	0.1918	0.2947	0.3269	0.1981	0.3507	0.1829	0.1958	0.303	0.2646	0.2357	0.0059	5.0188	4.9075	4.8002	1.4893	3.3775	3.7602	Arpc5	8.98523e+06	1.35958e+07	1.86539e+07	9.2525e+06	1.96945e+07	4.20278e+07	5.2842e+06	1.73442e+07	7.72844e+06	1.79689e+07	8.02648e+06	291281	9.82929e+07	3.53002e+07	3.14911e+07	2.36158e+07	3.80817e+07	4.8288e+07
Arpc5l	gi|21312654	0.6354	1.7895	0.8218	0.2059	1.6606	4.5469	0.5508	0.7715	1.7453	0.5545	0.4549	0.383	1.1784	1.6506	0.3631	2.0845	2.134	1.4597	Arpc5l	1.83825e+07	1.26815e+08	5.20104e+07	5.82626e+06	165087257	5.44911e+08	1.59108e+07	6.83492e+07	4.45165e+07	3.76625e+07	1.54885e+07	1.90116e+07	2.30787e+07	1.18729e+07	2.38186e+06	3.30544e+07	2.40615e+07	1.87458e+07
Arpp19	gi|10946986	0.2087	0.3129	0.1562	0.0774	0.1087	0.0277	0.0839	0.3847	0.4419	0.157	0.5452	0.22	0.4053	0.428	0.2338	2.0512	10.1091	6.2643	Arpp19	6.03856e+06	2.21738e+07	9.88344e+06	2.18977e+06	1.08101e+07	3.32053e+06	2.42376e+06	3.40774e+07	1.12722e+07	1.0664e+07	1.85609e+07	1.09194e+07	7.93701e+06	3.07836e+06	1.53349e+06	3.25259e+07	1.13981e+08	8.04458e+07
Arsa	gi|67972647	0	0.0046											0.7078	3.3176	0.434	0.8866	1.0825	1.6926	Arsa	0	326219											1.3862e+07	2.38636e+07	2.84746e+06	1.4059e+07	1.22054e+07	2.17364e+07
Arsb	gi|125656171	0.0013												0.3695	1.3881	1.5152	0.8172	0.9107	0.2044	Arsb	37959.7												7.23619e+06	9.98472e+06	9.94025e+06	1.29577e+07	1.02683e+07	2.62494e+06
Art1	gi|21687250	0.0191	0.0653	0.2662	0.0333	0.0687	0.2019	0.0143	0.1403	0.0328	0.0414	0.0922	0.2216							Art1	553921	4.62833e+06	1.68463e+07	942446	6.82595e+06	2.4201e+07	413584	1.24286e+07	837816	2.81072e+06	3.13981e+06	1.10019e+07
Art3	gi|160358385	2.3188	3.325	2.2381	3.1166	3.6266	6.2794	2.1504	4.7462	4.343	3.6747	2.9306	2.9798	0.0117			0.6896	0.407	0.4602	Art3	6.70849e+07	2.35633e+08	1.41643e+08	8.82091e+07	3.60537e+08	7.52532e+08	6.21183e+07	4.20482e+08	1.10775e+08	2.49576e+08	9.97769e+07	1.47928e+08	228694			1.09351e+07	4.58881e+06	5.9103e+06
Arvcf	gi|433809348;gi|433809350;gi|433809355;gi|433809359	0.0191	0.0663	0.0915	1.0373	0.0355	0.0546	0.0379	0.0739	0.009	0.0393	0.0124	0.0105	0.0727	0.0359	0.0864			0.0028	Arvcf	552954	4.69515e+06	5.79153e+06	2.93589e+07	3.52644e+06	6.54197e+06	1.09396e+06	6.54979e+06	229052	2.66665e+06	423262	522264	1.42438e+06	258174	567091			35360.1
As3mt	gi|119392105	0.4152	0.2813	0.4283	0.2497	0.5402	0.8425	1.5571	0.6966	1.5203	0.7053	0.3873	0.5467	0.2966	0.3542	0.838	0.0303	0.0772	0.0404	As3mt	1.20128e+07	19931947	2.71073e+07	7.06718e+06	5.37015e+07	1.00963e+08	4.49803e+07	6.1716e+07	3.87771e+07	4.79044e+07	1.3185e+07	2.71394e+07	5.80957e+06	2.54763e+06	5.49785e+06	480610	870076	519087
Asah1	gi|9790019	0.2787	0.0501	0.0516	0.0173	0.0314	0.0831	0.0618	0.0596	0.0657	0.0458	0.033	0.1334	4.3646	3.0726	3.6281	1.6069	0.8609	0.5723	Asah1	8.06386e+06	3.55148e+06	3.26447e+06	490849	3.1168e+06	9.95775e+06	1.7839e+06	5.28104e+06	1.67559e+06	3.10963e+06	1.12348e+06	6.62287e+06	8.54805e+07	2.21018e+07	2.38018e+07	2.54799e+07	9.70645e+06	7.34948e+06
Asb2	gi|23956122	0.0348	0.062	0.0522	0.0824	0.0481	0.0134	0.0146	0.0727	0.0713	0.1295	0.1325	0.0846							Asb2	1.00808e+06	4.39293e+06	3.30523e+06	2.33114e+06	4.77731e+06	1.60306e+06	420924	6.43749e+06	1.81967e+06	8.79683e+06	4.51009e+06	4.20187e+06
Ash1l	gi|73622271	0																		Ash1l	0
Ash2l	gi|124248552;gi|124248550	0.2873	0.2251						0.0024		0.0019			0.2772	0.0038	0.2693	0.0176	0.1974	0.0083	Ash2l	8.313e+06	1.59509e+07						208568		128517			5.4298e+06	27127.7	1.76658e+06	279839	2.22603e+06	106584
Asic5	gi|10946702	0.0075				0.0021														Asic5	218310				204729
Asl	gi|19526986	0.0066		0.0876	0.0138	0.0048	0.012	0	0.0356	0.0098	0.076	0	0.0117	0.8068	0.7141	2.1683	0.257	0.1432	0.3966	Asl	191972		5.54623e+06	391189	478352	1.43712e+06	0	3.15368e+06	249856	5.15935e+06	0	582266	1.58006e+07	5.13646e+06	1.4225e+07	4.07559e+06	1.61441e+06	5.09365e+06
Asna1	gi|12025542	0.5717	0.4516	0.2698	0.3239	0.4362	0.9014	0.5381	0.4529	0.4376	0.688	0.3728	0.9059	3.2825	2.1518	2.014	0.7122	0.7084	1.967	Asna1	1.65403e+07	3.20069e+07	1.70754e+07	9.16615e+06	4.33698e+07	1.0803e+08	1.55441e+07	4.01246e+07	1.11625e+07	4.67271e+07	1.26927e+07	4.49715e+07	6.42874e+07	1.54783e+07	1.32122e+07	1.12935e+07	7.98702e+06	2.52599e+07
Asph	gi|295390587;gi|295390613;gi|295390525;gi|125628654;gi|125628659;gi|295390538;gi|295390633;gi|295390570;gi|295390598;gi|295390552	5.3731	7.3115	8.2363	5.5165	8.3773	10.9448	6.0217	11.27	12.4323	4.3251	8.619	6.43	6.4832	12.9996	9.4172	7.6101	9.0833	7.6843	Asph	1.55448e+08	5.18151e+08	5.21258e+08	1.56133e+08	8.32841e+08	1311643601	1.73952e+08	9.98449e+08	3.17105e+08	2.93749e+08	2.93449e+08	3.19207e+08	1.26974e+08	9.35077e+07	6.178e+07	1.20673e+08	1.02415e+08	9.86811e+07
Aspn	gi|289177082	0.1738	0.1775	0.1376	0.0634	0.026	0.0453	0.2206	0.4377	0.599	0.0955	0.8761	0.4968	4.3135	3.9252	1.7227	2.5235	3.4186	4.1271	Aspn	5.02933e+06	1.25761e+07	8.70854e+06	1.79375e+06	2.58432e+06	5.43429e+06	6.3729e+06	3.87746e+07	1.52779e+07	6.48456e+06	2.98269e+07	2.46645e+07	8.44802e+07	2.82344e+07	1.13014e+07	4.00154e+07	3.85451e+07	5.30006e+07
Aspscr1	gi|255982537;gi|30794438;gi|38016200	0.0147	0.0194	0.0136	0.0106	0.0363	0.005	0.005	0.0016	0.0024	0.0143	0.0091	0.0154			0.0105				Aspscr1	426297	1.37727e+06	859403	300816	3.60482e+06	598161	145856	142597	61632.1	971312	309128	766669			68940.6
Asrgl1	gi|31560239	1.0732	1.1375	1.1304	0.9517	0.9238	0.9081	1.1825	1.0151	1.2477	1.0182	1.3257	0.9917	0.1966	0.1566	0.0831		0.7549	0.0551	Asrgl1	3.10481e+07	8.06089e+07	7.15425e+07	2.69355e+07	9.18429e+07	108824847	3.41596e+07	8.99296e+07	3.18244e+07	6.91554e+07	4.51351e+07	4.92323e+07	3.85005e+06	1.12615e+06	545091		8.51107e+06	707306
Ass1	gi|6996911	0.0023	0.4819	1.0457	0.0016		0.0053	0.8593	0.0072	0.9603	0.0046		0.0737	0.3686	0.1601	0.3848	0.1771	0.644	0.1669	Ass1	66068.3	3.41524e+07	6.61784e+07	45417.8		640881	2.48231e+07	636210	2.44953e+07	312050		3.66062e+06	7.21911e+06	1.15156e+06	2.52466e+06	2.80838e+06	7.26127e+06	2.14375e+06
Asxl2	gi|401782579;gi|153792093	0.049	0.1755		0.0003															Asxl2	1.41731e+06	1.2437e+07		9650.97
Asxl3	gi|268607621	0.0484					0.0023		0.0008	0.053					0.003					Asxl3	1.40139e+06					271139		66643.6	1.35265e+06					21659.8
Atad1	gi|31560168	2.3322	2.4495	2.1753	1.7817	2.553	2.5118	2.6894	3.0824	2.5102	4.7193	3.8283	3.3831	1.0334	0.999	1.3762	0.3112	0.1046	0.1032	Atad1	6.74735e+07	1.73591e+08	1.37667e+08	5.04266e+07	2.53805e+08	3.01023e+08	7.76903e+07	2.73083e+08	6.4027e+07	3.20525e+08	1.3034e+08	1.6795e+08	2.0239e+07	7.18575e+06	9.02816e+06	4.93396e+06	1.17972e+06	1.32557e+06
Atad2b	gi|153791220	0.0007		0.0048				0.0001	0.0009					0.1294	0.1046	0.0791	0.0602	0.3141	0.1034	Atad2b	20253		305012				2390.89	76860					2.53474e+06	752170	519060	954769	3.54131e+06	1.32764e+06
Atad3a	gi|239985513	1.145	1.1672	2.6004	1.2144	1.0895	1.0858	1.1677	1.361	1.896	1.1905	3.4718	1.1571	0.545	0.1644	1.058	3.8815	4.7032	1.9603	Atad3a	3.31256e+07	8.27188e+07	1.64572e+08	3.43722e+07	1.0831e+08	1.30118e+08	3.37309e+07	1.20572e+08	4.83612e+07	8.08583e+07	1.18204e+08	5.74429e+07	1.06744e+07	1.1829e+06	6.94107e+06	6.15484e+07	5.30298e+07	2.51747e+07
Ate1	gi|209862913;gi|31542151;gi|71274127;gi|405113032	0.0159	0.0265	0.0003	0.0244	0.0114		0.0278	0.0657	0.0238	0.071	0.0214	0.0142			0.0087				Ate1	459706	1.87872e+06	21091.9	690552	1.13719e+06		803468	5.81616e+06	607414	4.82311e+06	728548	705569			56931.2
Atf1	gi|86604724	0.0116		0.0032	0.0062				0.0092	0.0303	0.0093	0.0135		0.163	0.0249	0.2512	0.3479	1.0416	0.4956	Atf1	335764		203353	174460				812040	771936	630807	459111		3.19199e+06	178980	1.64828e+06	5.51689e+06	1.17447e+07	6.36474e+06
Atf7ip	gi|34328232	0.0007	0.0689											0.0078		0.0056	0.0076	0.002	0.011	Atf7ip	20416.3	4.88506e+06											153162		36818.4	120729	22462	140939
Atg10	gi|114158679	0.0091			0															Atg10	264078			0
Atg4b	gi|27883848	0.0113		0	0.02	0.0041		0		0.0086	0.0424	0.007	0.0251	0.2517	0.0279	0.1026	0.0427	0	0.0295	Atg4b	327689		0	566219	412098		0		218189	2.87636e+06	239407	1.2451e+06	4.92901e+06	200841	673127	676557	0	378672
Atg5	gi|16716341	0.0204			0.0041	0	0.0113	0.007		0.0169	0.0514	0.0077		0.038		0.3329	0.0632	0.0056		Atg5	591351			114751	0	1.35016e+06	201824		430471	3.48809e+06	261424		745192		2.18417e+06	1.00156e+06	62871.8
Atic	gi|227908823	0.5103	0.6475	0.4485	0.4098	0.3476	0.5951	0.341	0.7373	0.6897	0.6327	0.6909	0.4899	3.7873	3.5309	3.9977	1.2187	4.4402	0.734	Atic	1.4764e+07	4.5885e+07	2.83863e+07	1.15992e+07	3.45606e+07	7.13162e+07	9.85007e+06	6.5321e+07	1.75922e+07	4.29746e+07	2.35237e+07	2.43208e+07	7.4173e+07	2.53981e+07	2.62262e+07	1.93243e+07	5.00638e+07	9.42541e+06
Atl1	gi|30519971	0.0027		0.0015		0.0013		0	0.0015	0.001	0.0009			0.1235	0.1219	0.1538	0.0425	0.0458	0.0165	Atl1	76980.1		93857.9		127659		0	130604	24755.2	60582.4			2.41921e+06	876889	1.00874e+06	673538	516776	212167
Atl2	gi|119372300;gi|119372304	0.089	0.1125	0.1935	0.2269	0.0831	0.0466	0.2136	0.1665	0.2007	0.3412	0.0736	0.1452	0.3267	0.0084		0.1736	0.0604	0.0459	Atl2	2.57482e+06	7.97011e+06	1.22485e+07	6.42277e+06	8.26226e+06	5.58644e+06	6.17016e+06	1.47538e+07	5.11846e+06	2.31763e+07	2.50548e+06	7.20835e+06	6.39895e+06	60091.6		2.75353e+06	680578	589302
Atl3	gi|254826716;gi|254826718	0.0191	0.0086	0.0144	0.0153	0.0104	0.0108	0.0127	0.0417	0.0011	0.237	0.0025		8.4832	8.3034	8.3186	2.3826	1.9721	1.3699	Atl3	553678	610437	908988	433198	1.03112e+06	1.29646e+06	367093	3.69762e+06	27803.8	1.60948e+07	86129.3		1.66143e+08	5.97272e+07	5.45728e+07	3.7781e+07	2.22361e+07	1.75924e+07
Atox1	gi|6753136	3.6052	3.1538	6.309	3.3705	4.3703	7.49	4.0505	2.9991	5.9989	5.7817	8.8434	2.3627	7.6808	6.5845	7.2526	23.1363	40.597	48.5105	Atox1	1.043e+08	2.23503e+08	3.99281e+08	9.53955e+07	4.34479e+08	897620531	1.17008e+08	2.65697e+08	1.53011e+08	3.92681e+08	3.01088e+08	117294887	1.50427e+08	4.73627e+07	4.75792e+07	3.66872e+08	4.57738e+08	622971433
Atp11a	gi|7656914	0.0021	0.0023	0.1458		0	0		0.0005		0.0005	0.0074	0.0013	0.0175	0.0217	0.0527				Atp11a	60663.1	160002	9.22746e+06		0	0		44476.7		34983.8	251465	65316.9	341799	156323	345864
Atp12a	gi|157168326	0.5258	0.4953	0.6264	0.7444	0.6514	0.6336	0.7991	0.557	1.0654	0.5191	0.7161	0.6468	0.6913	0.7101	0.9057	0.1366	0.0936	0.1568	Atp12a	1.52112e+07	3.50992e+07	3.96441e+07	2.10675e+07	6.47614e+07	7.59286e+07	2.30834e+07	4.93474e+07	2.71758e+07	3.52533e+07	2.4382e+07	3.2108e+07	1.354e+07	5.10805e+06	5.94154e+06	2.16599e+06	1.05589e+06	2.01334e+06
Atp13a1	gi|283135194	0.0039	0.0088	0.0024	0.0025	0.0044	0.0072	0.001	0.0058	0.0126	0.0053	0.0037	0.003	1.0037	0.5776	0.9748	0.0275	0.0679	0.0253	Atp13a1	113223	620277	152610	71607	436794	865077	28639.8	514351	320504	361987	124871	150995	1.96566e+07	4.15476e+06	6.39504e+06	435979	766142	324485
Atp1a1	gi|21450277	18.9732	16.1979	16.6221	20.1762	16.6613	20.717	20.2997	20.1801	24.6095	22.8198	22.1067	19.0419	22.8757	29.105	25.1408	1.5947	0.9272	1.6258	Atp1a1	5.48909e+08	1147912657	1051972154	571043901	1656397618	2482758401	5.86402e+08	1787821864	6.27705e+08	1549870888	7.52661e+08	9.45306e+08	4.48018e+08	2.09355e+08	1.64931e+08	2.52875e+07	1.04538e+07	2.08779e+07
Atp1a2	gi|30409956	6.1052	5.2612	5.851	5.8787	4.8109	4.2259	6.0643	7.2107	7.2171	6.3683	7.0754	6.4314	4.1979	4.5987	5.228	1.5304	1.4302	0.9045	Atp1a2	1.76629e+08	3.72852e+08	3.70296e+08	1.66383e+08	4.78276e+08	5.06438e+08	175181066	638818524	1.84084e+08	4.32518e+08	2.40896e+08	3.19277e+08	8.22156e+07	3.3079e+07	3.4297e+07	2.42671e+07	1.61261e+07	1.1615e+07
Atp1a3	gi|21450321	4.7271	2.7347	3.8466	3.9437	3.7938	2.5187	4.577	3.7492	4.9843	4.5206	4.5539	4.68	4.298	3.7462	4.8899	0.6708	0.4223	0.7618	Atp1a3	1.36758e+08	1.93802e+08	243440467	1.11618e+08	3.7716e+08	3.01841e+08	1.32218e+08	3.32154e+08	1.27133e+08	3.07027e+08	155045140	2.32332e+08	84175989	2.69471e+07	3.20793e+07	1.06368e+07	4.76115e+06	9.78351e+06
Atp1a4	gi|226958351	1.7554	1.4926	1.6909	1.4533	1.9084	1.3004	1.9757	1.9847	1.9888	1.4578	1.6143	1.8502	1.7955	1.247	1.595	0.1757	0.1139	0.1829	Atp1a4	5.07849e+07	1.05781e+08	1.07015e+08	4.11312e+07	1.89723e+08	155842814	5.70737e+07	1.75831e+08	5.07267e+07	9.90136e+07	5.49631e+07	9.18503e+07	3.51642e+07	8.96969e+06	1.04634e+07	2.78545e+06	1.28433e+06	2.34838e+06
Atp1b1	gi|6753138	21.8471	21.882	20.8618	17.1382	20.0277	15.0813	20.1628	23.2374	27.9611	21.1896	33.8292	16.731	23.5104	25.2458	28.2472	0.3291	0.0586	0.1787	Atp1b1	6.32053e+08	1550732202	1320292626	4.85059e+08	1991069510	1807364353	5.82449e+08	2058674280	7.13194e+08	1439148253	1151775641	8.30585e+08	4.6045e+08	1.81596e+08	185310555	5.21843e+06	660461	2.29449e+06
Atp1b2	gi|7242138	0.005	0.0063																	Atp1b2	143967	443578
Atp1b3	gi|6680744	0.5301	5.9103	0.1904	0.1693	0.3261	0.3687	0.2647	0.4659	13.2373	0.39	4.4093	3.7793	0.6771	1.1101	1.5443	0.1363	0.3963	0.1584	Atp1b3	1.53356e+07	4.18848e+08	1.20517e+07	4.79075e+06	3.24191e+07	4.41864e+07	7.64704e+06	4.12733e+07	3.3764e+08	2.64879e+07	150123942	1.8762e+08	1.32612e+07	7.98516e+06	1.01309e+07	2.16114e+06	4.46873e+06	2.03358e+06
Atp2a1	gi|36031132	97.5367	83.1831	105.498	109.552	98.1841	131.872	94.6177	106.939	109.707	86.2031	106.32	82.4384	5.297	2.3964	1.3498	0.5502	0.3517	0.6758	Atp2a1	2821806766	5895010151	6676721095	3100633217	9761055510	15803735206	2733247137	9474104760	2798268305	5854715819	3619864622	4092533134	1.03742e+08	1.72374e+07	8.85515e+06	8.72382e+06	3.9658e+06	8.67908e+06
Atp2a2	gi|6806903;gi|158635979	516.698	457.949	477.994	447.416	427.5	430.885	523.621	497.135	504.837	525.124	473.341	399.675	9.2835	13.8536	15.1863	3.1259	2.7863	2.2765	Atp2a2	14948446168	32453872760	30251151892	12663128879	42500245132	51638059423	15126002025	44042811395	12876688129	35665194102	16115723006	19841303321	1.81817e+08	9.96505e+07	9.9627e+07	4.95671e+07	3.14159e+07	2.9235e+07
Atp2a3	gi|254039660;gi|254039658;gi|31542159	49.1476	40.5143	29.9522	34.6301	16.6956	20.658	43.7823	21.4363	16.7731	47.166	26.1924	31.8987	2.1538	1.4551	2.2078	1.3855	0.2272	0.1436	Atp2a3	1421873812	2871164695	1895605896	9.80127e+08	1659810006	2475688056	1264753012	1899111072	4.27826e+08	3203402268	8.91766e+08	1583562691	4.21823e+07	1.04669e+07	1.44836e+07	2.19695e+07	2.56189e+06	1.84469e+06
Atp2b1	gi|62234487	0.0797	0.0863	0.0578	0.0437	0.1011	0.0575	0.029	0.0866	0.037	0.0662	0.0647	0.0577	2.6601	2.0608	2.5462	0.2439	0.2744	0.2096	Atp2b1	2.30587e+06	6.11655e+06	3.66083e+06	1.23815e+06	1.0053e+07	6.89511e+06	836820	7.67189e+06	942476	4.49475e+06	2.2038e+06	2.8659e+06	5.20988e+07	1.48237e+07	1.67036e+07	3.86767e+06	3.09409e+06	2.69129e+06
Atp2b2	gi|80861454	0.0121	0.0079	0.019	0.0063	0.0369	0.0273	0.0039	0.0197	0.004	0.0065	0.0139	0.0041	0.4602	0.6725	0.4803	0.0669	0.154	0.0256	Atp2b2	349566	562129	1.20178e+06	177857	3.67257e+06	3.27195e+06	113645	1.74796e+06	100815	441344	472795	204300	9.0125e+06	4.83771e+06	3.15074e+06	1.06119e+06	1.73671e+06	328543
Atp2b3	gi|56699478	0.0125	0.0065	0.0087	0.0094	0.0239	0.0167	0.0041	0.0171	0.0041	0.0054	0.0122	0.0054	0.4557	0.4346	0.2611	0.0704	0.0291	0.0645	Atp2b3	361831	460191	551440	266149	2.37205e+06	1.99674e+06	117632	1.5193e+06	104352	365359	414900	268708	8.92415e+06	3.12634e+06	1.71297e+06	1.1156e+06	327696	827998
Atp2b4	gi|54261793;gi|269784615	0.0324	0.0118	0.0258	0.0205	0.0543	0.0975	0.0101	0.0395	0.0423	0.0673	0.1495	0.0374	2.1167	2.8793	4.0117	0.5704	0.5279	0.46	Atp2b4	936628	834183	1.63017e+06	581451	5.39771e+06	1.16886e+07	290317	3.49819e+06	1.0796e+06	4.56768e+06	5.09123e+06	1.85703e+06	4.14546e+07	2.07112e+07	2.63182e+07	9.04506e+06	5.95204e+06	5.90755e+06
Atp2c2	gi|189339256	0.0331										0.028								Atp2c2	958061										952369
Atp4a	gi|110225337	0.7818	0.444	0.563	0.6381	0.7483	0.9027	0.8073	0.7313	1.0045	0.4771	0.733	1.0566	0.8841	0.9223	1.1578	0.1136	0.0989	0.1244	Atp4a	2.26179e+07	3.14622e+07	3.56328e+07	1.80587e+07	7.43902e+07	1.08184e+08	2.3322e+07	6.47843e+07	2.56222e+07	3.24037e+07	2.49563e+07	5.24545e+07	1.73159e+07	6.63453e+06	7.59573e+06	1.80062e+06	1.11566e+06	1.59718e+06
Atp5a1	gi|6680748	2001.87	2146.97	2043.98	2045.97	2262.25	2269	2076.87	2202.81	2222.17	2069.08	2406.83	2369.84	175.811	131.238	106.845	228.043	676.487	341.016	Atp5a1	57915378711	152000000000	129000000000	57906590741	225000000000	272000000000	59995039751	195000000000	56679930869	141000000000	81944674076	118000000000	3443240829	9.44009e+08	7.00935e+08	3616086500	7627489856	4379327119
Atp5b	gi|31980648	3989.6	3562.42	3433.47	3581.67	3621.05	3379.76	3579.32	3983.06	3231.67	3545.76	3662.24	4281.75	217.744	295.489	214.912	762.111	2672.02	479.154	Atp5b	115000000000	252000000000	217000000000	101000000000	360000000000	405000000000	103000000000	353000000000	82428986799	241000000000	125000000000	213000000000	4264498367	2125485593	1409890781	12084811499	30127467108	6153289183
Atp5c1	gi|163838648;gi|163838641	278.014	309.485	402.777	513.136	480.32	652.627	251.892	418.647	313.048	371.714	258.351	282.011	29.7487	26.4266	26.7211	33.1601	61.7851	37.0974	Atp5c1	8043128966	21932499202	25490816075	14523184570	47751383473	78211926009	7276465547	37089310959	7984808314	25245920986	8796030556	14000044384	5.82626e+08	1.90089e+08	175298962	525820990	6.96636e+08	4.76404e+08
Atp5d	gi|166851828	270.209	291.154	427.503	299.169	306.65	321.764	293.221	389.293	485.419	210.496	410.652	380.683	25.9255	28.6829	17.928	59.2573	236.933	139.633	Atp5d	7817345939	20633434847	27055705657	8467319782	30485833246	38560793130	8470370633	34488783572	12381411108	14296400401	13981387629	18898463098	5.07749e+08	206318739	1.17613e+08	9.39644e+08	2671451521	1793168495
Atp5e	gi|13385484	48.6393	48.6145	51.9697	45.9755	46.7489	36.9816	59.0907	45.5251	76.4585	42.0706	79.0793	59.9614	10.8476	11.7711	5.1912	6.6923	12.1335	3.6383	Atp5e	1407170002	3445204417	3289040571	1301236089	4647580310	4431934973	1706969846	4033221669	1950197816	2857338897	2692396026	2976697123	2.12449e+08	8.46705e+07	3.40559e+07	1.06121e+08	1.36808e+08	4.67225e+07
Atp5f1	gi|78214312	152.296	124	106.844	140.879	111.907	102.74	97.6393	106.924	118.101	132.378	117.855	107.999	24.8339	25.2313	12.9338	7.4495	9.8491	5.338	Atp5f1	4406015398	8787594040	6761906237	3987264793	11125371675	12312562827	2820535475	9472712767	3012347061	8990799566	4012569031	5361479607	4.8637e+08	181491430	8.48496e+07	1.18127e+08	1.1105e+08	6.85501e+07
Atp5h	gi|21313679	544.66	596.918	455.25	680.076	587.518	649.112	473.992	658.257	437.49	407.118	384.567	615.485	26.5142	27.7805	27.4137	115.635	354.733	191.985	Atp5h	15757405250	42302318195	28811734260	19248057644	58408603321	77790711197	13692337114	58317165974	11158880286	27650480387	13093262456	30554844836	519278711	1.99828e+08	1.79843e+08	1833622084	3999666036	2465463573
Atp5j	gi|7949005	310.661	109.175	237.577	240.889	150.099	94.4364	135.25	143.085	247.267	373.24	331.839	168.836	43.2558	44.6089	47.8196	160.344	662.706	245.392	Atp5j	8987655124	7736975429	15035703987	6817843140	14922180188	11317421248	3907000878	12676416604	6306933601	25349589858	11298044601	8381639637	8.4716e+08	3.20876e+08	3.13711e+08	2542582941	7472109393	3151323116
Atp5j2	gi|10181184	77.1258	145.334	269.972	155.744	109.305	263.745	92.3228	155.715	247.162	151.36	273.277	168.982	32.0556	20.4134	27.2139	12.1492	15.0474	4.9816	Atp5j2	2231305062	10299525558	17085916868	4407984658	10866669762	31607624882	2666954666	13795336347	6304257814	10280034012	9304196542	8388887040	6.27807e+08	1.46835e+08	1.78532e+08	1.9265e+08	169662013	6.39739e+07
Atp5k	gi|83715998	1223.36	1599.04	2469.96	1091.17	1799.66	2254.23	1647.1	1684.72	1874.67	1701.29	1861.63	1066.09	95.0803	105.311	58.9778	195.617	1076.77	317.698	Atp5k	35392697758	113000000000	156000000000	30883275085	179000000000	270000000000	47580233517	149000000000	47816604285	116000000000	63382533772	52924543544	1862140162	7.57514e+08	3.86913e+08	3101908014	12140755386	4079872360
Atp5l	gi|31980744	348.166	217.712	339.297	338.591	269.684	395.818	340.762	266.625	443.01	329.88	377.267	313.496	84.034	56.8753	55.6789	19.5905	7.9327	2.3567	Atp5l	10072698265	15428805905	21473317744	9583074318	26810833093	47435521845	9843691764	23621234148	11299677403	22404672075	12844726294	15563048904	1645799400	4.0911e+08	3.6527e+08	3.10647e+08	8.94428e+07	3.02644e+07
Atp5o	gi|20070412	134.837	97.6555	155.975	144.644	166.911	249.432	97.8685	142.845	106.916	191.356	130.799	81.8235	14.3683	9.8158	10.392	12.3845	16.2409	7.0596	Atp5o	3900937670	6920632859	9871282645	4093838836	16593566152	29892321994	2827154234	12655147103	2727068459	12996457318	4453283130	4062010898	2.81401e+08	7.06063e+07	6.8175e+07	1.96381e+08	1.83119e+08	9.06597e+07
Atp5s	gi|13386040	0.4927	0.6167	0.7711	0.794	0.6104	1.1878	0.3577	0.5638	0.8631	0.6447	0.4819	0.8254	0.0147	0.0343	0.0823				Atp5s	1.4255e+07	4.37074e+07	4.88011e+07	2.24738e+07	6.06808e+07	1.42352e+08	1.03325e+07	4.99495e+07	2.20144e+07	4.37847e+07	1.64074e+07	4.09754e+07	288558	247002	539659
Atp5sl	gi|31560249	0.0298	0.0736	0.0024	0.0056	0.0333	0.0371	0.0106	0.0297	0.0219	0.0367	0.0044	0.0081					0		Atp5sl	862522	5.21548e+06	149959	158865	3.31068e+06	4.44139e+06	306553	2.63036e+06	558585	2.49219e+06	148630	404017					0
ATP6	gi|34538603	17.3379	5.9936	17.8912	6.999	13.3431	20.6655	11.4284	14.655	22.0603	19.1182	58.3893	15.9586	1.9212	0.6969	1.5834	0.01			ATP6	5.01597e+08	4.24752e+08	1132291421	1.98092e+08	1326511184	2476592595	3.30136e+08	1298333856	5.62683e+08	1298467068	1987968627	7.9224e+08	3.76275e+07	5.01317e+06	1.03875e+07	159299
Atp6ap1	gi|9055172	0	0.0234		0.0034			0.0251			0.009			0.1103	0.0652	0.1683	0.0349	0.1955	0.0278	Atp6ap1	0	1.66122e+06		96626.4			724746			610656			2.15945e+06	468632	1.1044e+06	552712	2.20476e+06	357008
Atp6v0a1	gi|340007379;gi|340007377;gi|12025532;gi|340007375	0.0332	0.0921	0.0206	0.148	0.0254	0.0315	0.0438	0.0905	0.0317	0.0402	0.0173	0.0343	0.8243	0.5023	1.0327	0.2339	0.2849	0.0981	Atp6v0a1	961682	6.52341e+06	1.30219e+06	4.18898e+06	2.52996e+06	3.77094e+06	1.26423e+06	8.0214e+06	807799	2.73052e+06	589966	1.70032e+06	1.61446e+07	3.61301e+06	6.7748e+06	3.70945e+06	3.21282e+06	1.26003e+06
Atp6v0a2	gi|83627707	0.0013			0.001		0.0016	0.0015						0.1064	0.0327	0.2775	0.0246			Atp6v0a2	38674.5			27632.4		189195	41976.3						2.08332e+06	234985	1.82072e+06	390098
Atp6v0d1	gi|31981304	0.6745	0.8969	0.6889	1.0608	0.0195	0	0.009	1.1305	1.0245	0.1217	0.5628	0.4253	2.8536	0.8647	2.9086	0.647	4.466	0.2385	Atp6v0d1	1.95123e+07	6.35616e+07	4.36015e+07	3.00248e+07	1.93695e+06	0	260210	1.00152e+08	2.61312e+07	8.26444e+06	1.91629e+07	2.11137e+07	5.5887e+07	6.22013e+06	1.9081e+07	1.02591e+07	5.03547e+07	3.0633e+06
Atp6v1a	gi|31560731	1.2141	0.3421	0.6728	1.6743	0.4467	0.5804	0.2713	0.5948	1.4179	0.718	0.9141	0.7091	3.2851	3.8402	6.2605	2.6173	5.3987	1.6288	Atp6v1a	3.51251e+07	2.4241e+07	4.25823e+07	4.73865e+07	4.44069e+07	6.9552e+07	7.83771e+06	5.26988e+07	3.61661e+07	4.87682e+07	3.11213e+07	3.52016e+07	6.4339e+07	2.76226e+07	4.10707e+07	4.15032e+07	6.08717e+07	2.09166e+07
Atp6v1b1	gi|19527064	0.1049	0.0353	0.0363	0.0572	0.0319	0.021	0.0477	0.0374	0.0581	0.0867	0.0523	0.0809	0.7501	0.4674	0.612	0.7055	1.5132	1.1157	Atp6v1b1	3.03594e+06	2.49826e+06	2.29433e+06	1.61881e+06	3.17581e+06	2.51643e+06	1.37762e+06	3.31722e+06	1.48242e+06	5.88786e+06	1.77925e+06	4.01515e+06	1.46911e+07	3.3619e+06	4.01461e+06	1.11872e+07	1.70616e+07	1.43276e+07
Atp6v1b2	gi|19705578	0.9019	0.1823	0.4005	0.606	0.2161	0.0402	0.3342	0.267	0.8153	0.2488	0.4494	0.7091	1.808	2.6222	1.5738	5.2471	11.5513	7.3769	Atp6v1b2	2.60926e+07	1.29181e+07	2.53445e+07	1.71521e+07	2.14878e+07	4.82246e+06	9.65489e+06	2.3653e+07	2.07944e+07	1.68966e+07	1.53e+07	3.52017e+07	3.54096e+07	1.8862e+07	1.03243e+07	8.32039e+07	1.30243e+08	9.47334e+07
Atp6v1c1	gi|189339262	0.0426	0.1231	0.0324	0.0143	0.2917	0.0258	0.0588	0.0365	0.0945	7.2766	0.067	0.0649	0.0948	0.0303	0.1152	0.0282	0.0088	0.0156	Atp6v1c1	1.23319e+06	8.72256e+06	2.05306e+06	405594	2.89956e+07	3.09561e+06	1.69832e+06	3.23199e+06	2.41014e+06	4.94207e+08	2.28217e+06	3.22292e+06	1.85597e+06	217701	755509	447053	99565	200590
Atp6v1d	gi|12963799	0.0352	0	0.3546	0.0206		0.1275	0		0.0094	0.0128	0.0194	0.7099	0.7494	0.2563	0.2077	0.3839	0.3025	0.3369	Atp6v1d	1.01918e+06	0	2.24425e+07	583610		1.52796e+07	0		239815	869196	660546	3.52429e+07	1.46765e+07	1.84346e+06	1.36258e+06	6.08693e+06	3.41029e+06	4.32649e+06
Atp6v1e1	gi|45504359	0.452	0.045	0.1357	0.3492	0.2193	0.5462	0.2913	0.2358	0.4778	0.1087	0.3213	0.7639	1.3062	4.3266	2.5412	4.2066	1.7037	3.8228	Atp6v1e1	1.30781e+07	3.19136e+06	8.58808e+06	9.88254e+06	2.17996e+07	6.54612e+07	8.41557e+06	2.08879e+07	1.2186e+07	7.38427e+06	1.09405e+07	3.79234e+07	2.55818e+07	3.1122e+07	1.6671e+07	6.67042e+07	1.92094e+07	4.90917e+07
Atp6v1e2	gi|254911018	0.065	0.0093	0.0673				0.0485		0.0288	0.0211	0.023	0.0125	0.2015	0.177	0.1941	1.1669	0.7785	2.1547	Atp6v1e2	1.88015e+06	661094	4.26169e+06				1.40117e+06		734979	1.43047e+06	783789	622756	3.94551e+06	1.27344e+06	1.27322e+06	1.85036e+07	8.77773e+06	2.76711e+07
Atp6v1g1	gi|15617197	0.784	0.6291	0.8243	0.241	0.1369	0.0953	0.45	0.4767	0.0659	0.411	0.5423	0.3282	0.6066	2.11	2.0045	8.8099	12.2203	15.719	Atp6v1g1	2.26818e+07	4.45849e+07	5.2166e+07	6.82123e+06	1.36053e+07	1.14204e+07	1.29987e+07	4.22298e+07	1.68058e+06	2.79161e+07	1.84621e+07	1.62954e+07	1.18797e+07	1.51773e+07	1.315e+07	1.39699e+08	137785225	2.01863e+08
Atp6v1h	gi|31981588	0.0622	0.1004	0.0365	0.0034	0.0651	0.0188	0.1863	0.1686	0.0951	0.1211	0.1596	0.0576	0.3814	0.3281	0.3956	0.2298	0.577	0.3821	Atp6v1h	1.80035e+06	7.11322e+06	2.31092e+06	97406.3	6.4675e+06	2.25662e+06	5.38123e+06	1.4941e+07	2.42624e+06	8.22353e+06	5.43339e+06	2.85752e+06	7.47003e+06	2.3603e+06	2.59554e+06	3.64362e+06	6.50563e+06	4.90716e+06
ATP8	gi|34538602	145.887	49.2806	89.4675	448.613	92.3769	185.169	115.631	69.9941	115.501	92.4494	111.549	114.842	27.0544	25.3908	17.4992	3.778	6.5217	2.6613	ATP8	4220601607	3492409029	5662192798	12696998940	9183727715	22191018995	3340271289	6201011868	2946038099	6278947471	3797874783	5701142447	5.29858e+08	1.82638e+08	1.148e+08	5.99081e+07	7.35329e+07	3.41761e+07
Atp8a1	gi|7106257;gi|84781802	0.1103	0.0542	0.097	0.0919	0.0752	0.1817	0.0996	0.0671	0.0083	0.0549	0.3442	0.2648	0.09	0.0931	4.4012				Atp8a1	3.19148e+06	3.84153e+06	6.14108e+06	2.60242e+06	7.47598e+06	2.17747e+07	2.87826e+06	5.9481e+06	211829	3.7281e+06	1.17182e+07	1.31473e+07	1.76168e+06	669662	2.88732e+07
Atp9b	gi|40807502;gi|320089590	0	0.0014		0.0037	0.0129	0	0.0006	0.0019	0.0023	0.002	0.0018		0.2535	0.1262	0.074	0.011	0.0044		Atp9b	0	95975.5		105243	1.28481e+06	0	18472.6	164273	58313.6	132772	62134		4.96466e+06	907869	485591	174222	49206.9
Atpaf1	gi|344925843	28.0226	6.9178	5.6388	1.3909	7.6861	5.8552	34.5183	2.5656	44.639	1.2923	29.2113	4.1002		0	0.0133	0.0113	2.804	0	Atpaf1	8.10715e+08	4.90246e+08	3.56865e+08	3.93673e+07	7.64123e+08	7.01701e+08	9.97139e+08	2.27293e+08	1138590736	8.77717e+07	9.9455e+08	2.0355e+08		0	87147.8	179828	3.16153e+07	0
Atpaf2	gi|238776839	0.4482	0.5654	0.4417	0.6042	0.8403	1.1805	0.5729	0.5942	0.3954	0.7414	0.8209	0.9944	0.0217		0.03	0.7042	0.9829	0.0645	Atpaf2	1.29676e+07	4.00706e+07	2.79522e+07	1.71016e+07	8.35368e+07	1.41477e+08	1.65492e+07	5.26438e+07	1.00845e+07	5.03534e+07	2.79483e+07	4.93631e+07	424580		196773	1.11672e+07	1.10819e+07	828469
Atpif1	gi|31982864	0.7043	1.666	0.1325	1.9397	0.0049	0.0171	1.3916	0.0038	4.6135	3.3074	1.7014	1.0811		1.731	2.6378		2.5018	1.9459	Atpif1	2.03771e+07	1.18069e+08	8.38657e+06	5.48996e+07	487454	2.05489e+06	4.01995e+07	340958	1.17675e+08	2.24632e+08	5.79286e+07	5.3671e+07		1.2451e+07	17305077		2.82079e+07	2.49897e+07
Atrx	gi|154091016	0.0056	0.0006	0.0034	0.0004	0	0.0003	0.0012	0.0018	0.0116	0.0029	0	0.0056	0.1191	0.0414	0.062	0.0154	0.2122	0.0522	Atrx	161938	39211.1	214350	10648.8	0	31933.6	35891.2	163276	295327	196649	0	278756	2.3335e+06	297781	406559	243449	2.39284e+06	670550
Atxn10	gi|83649709	2.0635	0.1096	0.6885	0.0403	0.0855	0.2126	1.7534	0.1108	0.079	1.2314	0.6514	0.0632	0.4227	0.2359	0.5429	3.1276	0.0642	0.6763	Atxn10	5.96983e+07	7.7644e+06	4.35739e+07	1.14181e+06	8.49575e+06	2.54809e+07	5.06522e+07	9.81705e+06	2.01611e+06	8.36313e+07	2.21773e+07	3.13821e+06	8.2787e+06	1.69693e+06	3.56191e+06	4.95944e+07	724259	8.68464e+06
Atxn2	gi|124244104	3.4346	0.9737	0.0395	0.237	0.0645	0.0479	0.0396	0.0681	0.016	1.2716	0.0818	0.0512	0.0552	0.0575	0.0677	0.8193	23.2305	0.3183	Atxn2	9.93663e+07	6.90033e+07	2.49992e+06	6.70848e+06	6.41684e+06	5.73985e+06	1.14522e+06	6.03657e+06	407498	8.63611e+07	2.7865e+06	2.54058e+06	1.08058e+06	413324	444001	1.29913e+07	2.61927e+08	4.08735e+06
Atxn2l	gi|33942089	0.2369	0.0406	0.0019	0.0105	0.0055	0.002	0.2626	0.0074	0.018	0.0131	0.0136	0.0325	0.2177	0.173	0.6082	0.3735	2.6671	1.2719	Atxn2l	6.85372e+06	2.87821e+06	118113	298107	544270	238807	7.58611e+06	658602	458201	888248	462266	1.61208e+06	4.2644e+06	1.2447e+06	3.99001e+06	5.92196e+06	3.00714e+07	1.63331e+07
Atxn3	gi|268837077;gi|268837154	0									0.0058			0.0073		0.0223	0.028	0.051	0.0648	Atxn3	0									392726			143478		146228	443387	575203	832331
AU022252	gi|59958368	0.0407	0.0092	0.0213	0.0129	0.0036	0	0	0.0232	0.0085	0.0383	0.0072	0.0076	0.103	0.1173	0.0831	0.4082	0.2026	1.2253	AU022252	1.17675e+06	651839	1.34618e+06	364126	359051	0	0	2.05224e+06	218050	2.59809e+06	244129	375346	2.01697e+06	843444	544908	6.47262e+06	2.28466e+06	1.57359e+07
Auh	gi|116268115	5.3576	4.153	3.2954	5.8001	4.1195	5.4667	4.1545	4.4176	4.7019	2.3254	6.7902	4.9226	0.9713	1.2776	2.9343	2.7862	2.706	1.0361	Auh	1.54998e+08	2.94314e+08	208560345	1.64158e+08	4.09548e+08	6.55143e+08	1.20013e+08	3.91371e+08	1.19929e+08	1.57935e+08	2.31184e+08	2.44376e+08	1.90227e+07	9.18975e+06	1.92499e+07	4.41801e+07	3.0511e+07	1.33061e+07
AW551984	gi|313760572	0.0252	0.0226	0.0149	0.0099	0.0149	0.0267	0.0336	0.0167	0.0262	0.02	0.0182	0.042	0.6653	0.9537	0.8762	0.0471	0.0904	0.1825	AW551984	729196	1.60101e+06	945691	280829	1.48256e+06	3.2055e+06	969491	1.47982e+06	667294	1.36045e+06	621032	2.08354e+06	1.30306e+07	6.86013e+06	5.74811e+06	746894	1.0195e+06	2.34392e+06
Azgp1	gi|160415217	0.0154	0.0192	0.0848	0.0434	0.0259	0.0213	0.1586	0.0051	0	0.0013	0	0.0279	0.0724	0.0076	0.079	0.0373	0	0.264	Azgp1	444809	1.36309e+06	5.36788e+06	1.22918e+06	2.57971e+06	2.54789e+06	4.58045e+06	454301	0	91663.9	0	1.38459e+06	1.41762e+06	54355.9	518024	591922	0	3.39077e+06
B230120H23Rik	gi|258645105;gi|258645102;gi|12746436	0.3363	0.674	0.6222	0.5236	0.6505	0.6018	0.4135	0.8601	0.5136	0.8204	0.5115	0.7206	0.0997	0.0344	0.7059	0.0089	0.0175	0.0304	B230120H23Rik	9.72926e+06	4.77639e+07	3.93793e+07	1.48181e+07	6.46677e+07	7.21203e+07	1.19439e+07	7.62029e+07	1.31001e+07	5.57213e+07	1.74164e+07	3.57707e+07	1.95299e+06	247313	4.63096e+06	141725	197857	390936
B2m	gi|31981890	0.1526	0.199	0.2438	0.4212	0.1946	0.2178	0.4096	0.1939	0.0202	0.1647	0.3366	0.2801	5.177	5.4553	4.2382	9.9996	26.7207	26.6986	B2m	4.41473e+06	1.40994e+07	1.54288e+07	1.19198e+07	1.93441e+07	2.61036e+07	1.18309e+07	1.71814e+07	514111	1.11846e+07	1.14588e+07	1.39063e+07	1.0139e+08	3.92407e+07	2.78037e+07	1.58564e+08	3.01279e+08	3.42863e+08
B3gnt1	gi|30039682	0.0308	0.2895	0.3102	0.0532	0	0.049		0	0.0145	0.2103	0	0.0022	0.1507	0.1035	0.8126	0.0204	0.0239		B3gnt1	889657	2.05153e+07	1.96345e+07	1.50479e+06	0	5.87172e+06		0	371105	1.42853e+07	0	109046	2.95078e+06	744845	5.33106e+06	323694	270025
Bad	gi|6671610	0.0161	0.0137	0.0073	0	0.0149	0.005		0.0077		0.0112	0.004	0.0092	0.1277	0.0282	0.2783	0.2982	0.6752	0.6267	Bad	466578	974284	458995	0	1.4841e+06	593433		680160		763709	136638	456554	2.50181e+06	202847	1.82548e+06	4.72891e+06	7.61289e+06	8.04781e+06
Bag1	gi|284507286;gi|157952206	0.0595	0.0211	0.0697	0.1056	0.0226	0.0805	0.0318	0.018	0.0545	0.0738	0.0479	0.0736	0.5072	0.8793	0.6671	0.2666	0.4775	0.4921	Bag1	1.72192e+06	1.49646e+06	4.4082e+06	2.9893e+06	2.25053e+06	9.64996e+06	917875	1.59179e+06	1.39105e+06	5.01344e+06	1.6317e+06	3.65512e+06	9.93278e+06	6.32518e+06	4.37643e+06	4.22824e+06	5.38352e+06	6.31942e+06
Bag2	gi|21703784	0.6837	0.4809	0.3494	0.6044	0.4058	0.4997	0.6118	0.4731	0.4801	0.6661	1.1503	0.4766	0.0118				0.0462		Bag2	1.97805e+07	3.40787e+07	2.21113e+07	1.71067e+07	4.0338e+07	5.98821e+07	1.76742e+07	4.19097e+07	1.22449e+07	4.52369e+07	3.91642e+07	2.36578e+07	230936				521463
Bag3	gi|115270960	3.7765	4.749	4.6807	3.1795	4.4197	2.4863	3.7265	4.371	5.3372	4.5961	4.5694	4.0062	2.2572	4.1123	3.6154	2.1418	4.2128	5.2845	Bag3	1.09257e+08	3.36549e+08	2.96229e+08	8.99896e+07	4.39386e+08	2.97958e+08	1.07648e+08	3.87241e+08	136134923	312155441	1.55575e+08	1.98881e+08	4.42075e+07	2.95801e+07	2.37183e+07	3.39633e+07	4.74999e+07	6.78637e+07
Bag5	gi|58037205	0.0452	0.0528	0.0054	0.0069	0.0263	0.046	0.0179	0.2669	0.1214	0.4148		0.1022	0.8492	0.3879	0.8161	0.0238	0.0383	0.0299	Bag5	1.30653e+06	3.73943e+06	340541	195923	2.61851e+06	5.50997e+06	518265	2.36461e+07	3.09613e+06	2.81735e+07		5.07436e+06	1.66319e+07	2.79055e+06	5.35374e+06	377292	431692	384208
Bag6	gi|33147082;gi|357197139;gi|357197137	0.1167	0.3656	0.2913	0.1211	0.1751	0.2753	0.3564	0.1247	1.4852	0.4955	0.891	0.3404	0.4259	0.3112	0.4845	0.4279	0.4551	0.3729	Bag6	3.37746e+06	2.59124e+07	1.84366e+07	3.42679e+06	1.74057e+07	3.29958e+07	1.02946e+07	1.10481e+07	3.78812e+07	3.36512e+07	3.03358e+07	1.68963e+07	8.34108e+06	2.23873e+06	3.17842e+06	6.78501e+06	5.13107e+06	4.78918e+06
Bak1	gi|111955302	0.0245	0.0266	0.127	0	0.0778	1.8375	0	0.1202	0.0149	0.1128	0.0281	0.0217	2.7127	0.9024	0.6324	0.4016	4.6915	2.2631	Bak1	709736	1.88772e+06	8.03823e+06	0	7.73425e+06	2.20205e+08	0	1.06456e+07	379223	7.65779e+06	958084	1.07812e+06	5.3128e+07	6.491e+06	4.14862e+06	6.36787e+06	5.28968e+07	2.90633e+07
Banf1	gi|84042521	0.0195	0.9762	0.3305	0.393	0.3205	0.4031	2.6895	0.6181	1.0926	0.2629	0.5284	0.3861	15.4826	12.5032	7.831	16.1208	15.9951	17.0791	Banf1	565101	6.91831e+07	2.09157e+07	1.11223e+07	3.18615e+07	4.83136e+07	7.76935e+07	5.47605e+07	2.78682e+07	1.78584e+07	1.79912e+07	1.91678e+07	3.03225e+08	8.99366e+07	5.13739e+07	2.55627e+08	1.80347e+08	2.19329e+08
Basp1	gi|45598372	0.0054	0	0	0.0074	0.0115	0.0134	0.0112	0.0258	0.0666	0.0583	0.016	0	4.0583	7.7755	4.2639	0.4074	0.2345	1.6215	Basp1	156472	0	0	210074	1.14057e+06	1.60309e+06	323610	2.28614e+06	1.69985e+06	3.9603e+06	543976	0	7.94811e+07	5.59298e+07	2.79725e+07	6.46035e+06	2.64357e+06	2.08239e+07
Bax	gi|6680770	0.1834	0.1005	0.1094	0.0362	0.019			0.0448	0.1478	0.0135	0.1028		1.2382	3.3906	1.6608	0.4086	0.0145	0.053	Bax	5.30704e+06	7.12184e+06	6.92439e+06	1.02436e+06	1.88521e+06			3.96998e+06	3.77111e+06	916289	3.50136e+06		2.42499e+07	2.43888e+07	1.08951e+07	6.47975e+06	163312	681212
Baz1b	gi|170295818	0.0015	0.0003	0.0131			0.0008		0.0122	0	0.003			0.2674	0.2179	0.835	0.1113	0.2043	0.4223	Baz1b	43686.6	18674.8	826473			100252		1.08189e+06	0	203226			5.23694e+06	1.56713e+06	5.47817e+06	1.76455e+06	2.30324e+06	5.42297e+06
BB287469	gi|294774603	0.0146	0.0284	0.0149	0	0.0354	0.0476	0.0148	0.0216	0.1021	0.0174	0.026	0.0228	0.002			0.1366	0.7274	1.2226	BB287469	423548	2.01104e+06	942202	0	3.52275e+06	5.70634e+06	428755	1.91266e+06	2.60422e+06	1182420	885922	1.13257e+06	40032.8			2.16582e+06	8.20137e+06	15700596
BC003331	gi|116805315;gi|116805317	0.0328	0.2293	0.1283	0.0444	0.267	0.0756	0.0212	0.3775	0.0339	0.5653	0.1237	0.0642	0.4782	0.2569	0.4913	0.1263	0	0.0454	BC003331	949211	1.6253e+07	8.1199e+06	1.25631e+06	2.65396e+07	9.06595e+06	613729	3.34461e+07	863975	3.83964e+07	4.21207e+06	3.18597e+06	9.36524e+06	1.84771e+06	3.22279e+06	2.00243e+06	0	583153
BC003965	gi|268607692	0.0477	0.0435	0	0.1127	0.0854	0.1647	0.1411	0.0921	0.082	0.2297	0.1322	0.318		0			0.1002		BC003965	1.37898e+06	3.07925e+06	0	3.19038e+06	8.4856e+06	1.9739e+07	4.07636e+06	8.1585e+06	2.09243e+06	1.56039e+07	4.50156e+06	1.57853e+07		0			1.13025e+06
BC017643	gi|361050365;gi|357527357	0.0166	0.0232	0.0146	0.0103	0.0181	0.0249	0.0123	0.0171	0.1047	0.0081		0.0094	1.9901	1.4452	2.2766	0.1932	0.1426	0.0989	BC017643	480745	1.6461e+06	923436	291652	1.80194e+06	2.98401e+06	354556	1.51789e+06	2.67176e+06	553102		464949	3.89768e+07	1.03954e+07	1.49355e+07	3.06365e+06	1.60761e+06	1.2701e+06
BC021614	gi|21450105	0.5679	0.9449	0.993	0.5691	0.8388	0.9137	0.7716	0.835	1.3512	0.8299	1.1373	0.8246	1.8801	3.4677	3.8061	0.7658	0.438	0.4637	BC021614	1.64308e+07	6.69617e+07	6.28437e+07	1.61085e+07	8.33945e+07	1.09501e+08	2.229e+07	7.39742e+07	3.44651e+07	5.63676e+07	3.87229e+07	4.09345e+07	3.68226e+07	2.49437e+07	2.49692e+07	1.21435e+07	4.93832e+06	5.95461e+06
BC048507	gi|47564127	0.0575	0.0772	0.0844	0.1283	0.1125	0.1902	0.1146	0.133	0.0855	0.0986	0.105	0.0594			0.0557	0	0.1251		BC048507	1.66353e+06	5.4701e+06	5.34084e+06	3.63001e+06	1.11849e+07	2.27916e+07	3.31148e+06	1.17846e+07	2.18086e+06	6.69377e+06	3.57503e+06	2.95097e+06			365219	0	1.41084e+06
BC048546	gi|269973901	0.0492								0.0433					0.0095					BC048546	1.42238e+06								1.10355e+06					68053.5
Bcam	gi|10048460	0.8166	1.6558	4.7689	0.7142	8.9691	7.0764	0.8055	7.8134	1.1745	1.0382	0.6963	0.6016	7.2111	5.1662	6.2057	2.0205	3.3009	2.3766	Bcam	2.3626e+07	1.17341e+08	3.01815e+08	2.02127e+07	8.91666e+08	8.4805e+08	2.32698e+07	6.92214e+08	2.99579e+07	7.05139e+07	2.3706e+07	29866949	141228191	3.71613e+07	4.07112e+07	3.20391e+07	3.72178e+07	3.05208e+07
Bcap29	gi|255760055	0.1707	0.4464	0.3163	0.5782	0.0979	0.0086	0.1665	0.0586	0.3613	0.1627	0.113	0.0616	5.0655	0.0881	0.0052	0.015	0.0969	0.4099	Bcap29	4.93767e+06	3.16346e+07	2.00197e+07	1.6364e+07	9.73067e+06	1.03569e+06	4.81081e+06	5.18715e+06	9.21475e+06	1.10522e+07	3.84822e+06	3.06014e+06	9.92065e+07	633817	33846.8	238530	1.09261e+06	5.26339e+06
Bcap31	gi|31981310	0.6695	0.7285	0.7976	0.5874	0.6858	0.6344	0.2176	0.8176	0.8581	0.7593	0.6614	1.1048	7.546	23.8517	11.5525	6.2891	12.9803	13.874	Bcap31	1.93689e+07	5.16266e+07	5.04767e+07	1.66242e+07	6.8181e+07	7.60252e+07	6.28528e+06	7.24315e+07	2.18868e+07	5.15699e+07	2.25186e+07	5.48465e+07	1.47787e+08	1.71568e+08	7.57877e+07	9.9726e+07	146355324	1.7817e+08
Bcas2	gi|70906453	0.0308	0.0098	0	0.0151	0.14	0.1244	0.0551	0.0226	0.0409	0.0265	0.0213	0.0113	1	1.7645	3.5901	1.5963	2.0224	1.2003	Bcas2	891026	696857	0	427489	1.39152e+07	1.49141e+07	1.59085e+06	2.00611e+06	1.04275e+06	1.80032e+06	724275	561798	1.95854e+07	1.26924e+07	2.35521e+07	2.53129e+07	2.28023e+07	1.54137e+07
Bcat2	gi|33859514;gi|340007386	9.9022	11.9143	10.5651	9.0812	10.1276	7.853	7.2409	11.4619	14.1125	8.1631	12.9607	7.4492	2.6152	3.1375	4.0102	16.2627	35.2973	13.3596	Bcat2	2.86478e+08	844344305	6.6864e+08	2.57024e+08	1006840893	9.4112e+08	2.09169e+08	1015447318	3.59962e+08	5.54418e+08	441269745	3.69805e+08	5.12176e+07	2.25681e+07	2.63084e+07	2.57877e+08	3.97982e+08	1.71564e+08
Bccip	gi|134031957	0.0289	0.0198	0.0218	0.0222		0.0286		0		0.8824	0		0.0983	0.1864	0.0829		0.3462		Bccip	834770	1.40027e+06	1.37875e+06	628098		3.42319e+06		0		5.99338e+07	0		1.92559e+06	1.34063e+06	543833		3.9039e+06
Bche	gi|124487350	0.0038	0.0042	0.0055	0.0072	0.0024	0.0015		0.0417	0.0067	0.0062	0.0049	0.1027	0.0134			0.0893	0.1153	0.0176	Bche	108775	298791	347518	204367	237375	178657		3.69052e+06	171050	418337	167389	5.09691e+06	263379			1.41549e+06	1.3001e+06	226443
Bckdha	gi|183396774	4.0866	3.112	3.4271	3.8587	2.9175	2.4623	3.9201	3.2691	4.7849	3.8058	4.8787	4.1818	0.9015	0.131	0.1869	11.7039	12.4136	7.302	Bckdha	1.1823e+08	2.20539e+08	2.16893e+08	1.09211e+08	2.90046e+08	2.9509e+08	1.13242e+08	289621603	1.22047e+08	2.58483e+08	1.66103e+08	2.076e+08	1.76567e+07	942580	1.22602e+06	1.85588e+08	1.39966e+08	9.37723e+07
Bckdhb	gi|40353220	5.8726	3.4171	5.4671	3.7397	5.3795	4.8049	4.283	5.2364	11.6669	4.9076	6.1377	7.66	0.1237	0.3109	1.6569	1.3343	1.115	1.1366	Bckdhb	1.69898e+08	2.42159e+08	3.46002e+08	1.05844e+08	5.34803e+08	5.75827e+08	123723462	4.63908e+08	2.97582e+08	3.33311e+08	2.08968e+08	3.80268e+08	2.4234e+06	2.23627e+06	1.08696e+07	2.11584e+07	1.25717e+07	1.45957e+07
Bckdk	gi|6753164	0.1253	1.3126	1.0338	0.4705	0.5582	0.2868	2.1511	0.8026	0.2685	0.2153	1.6165	0.1097	0.4525	0.0942	0.1557	0.0863	0.9991	0.1122	Bckdk	3.62437e+06	9.30223e+07	6.54294e+07	1.33156e+07	5.54926e+07	3.43703e+07	6.21408e+07	7.1108e+07	6.84838e+06	1.46216e+07	5.50362e+07	5.44413e+06	8.8631e+06	677600	1.02175e+06	1.36913e+06	1.12651e+07	1.44061e+06
Bcl2l1	gi|58037550	0.0205	0.003	0.0262		0.004	0.0048	0	0.0054	0.0261	0.0436	0	0.0051	0.4226	0.4616	0.854	0.0866	0.1797	0.1019	Bcl2l1	593722	214303	1.65561e+06		402342	577566	0	478994	665732	2.95944e+06	0	251713	8.27603e+06	3.32061e+06	5.60253e+06	1.37276e+06	2.02621e+06	1.30859e+06
Bcl2l12	gi|21553305	0.0636	0.0951		0.0814					0.1233	0.1166	0.1908	0.0575							Bcl2l12	1.83946e+06	6.73881e+06		2.30266e+06					3.14417e+06	7.92031e+06	6.49769e+06	2.85565e+06
Bcl2l13	gi|23943828	2.32	1.9322	2.8548	1.1145	2.0755	1.6255	1.8302	1.9127	3.0019	2.0739	2.6709	2.3997	1.1376	0.4396	0.4202	1.7511	2.7874	1.1573	Bcl2l13	6.71192e+07	1.36932e+08	1.80671e+08	3.15427e+07	2.06341e+08	1.94807e+08	5.28692e+07	169450703	7.65672e+07	1.40854e+08	9.09347e+07	1.19129e+08	2.22794e+07	3.16223e+06	2.75697e+06	2.7768e+07	3.1428e+07	1.48622e+07
Bcs1l	gi|21313544	0.706	1.124	0.8408	0.6106	0.6204	1.8594	0.3834	1.9325	0.5222	0.6732	0.6541	0.62	0.8522	0.2475	0.3867	0.1556	0.2113	0.3689	Bcs1l	2.04242e+07	7.96574e+07	5.32142e+07	1.72808e+07	6.16798e+07	2.22838e+08	1.10763e+07	1.71205e+08	1.33199e+07	4.57197e+07	2.22701e+07	3.07802e+07	1.66903e+07	1.78025e+06	2.53676e+06	2.46672e+06	2.38296e+06	4.73795e+06
Bdh1	gi|170014725	13.3075	7.123	14.9999	13.3668	3.5886	6.5171	7.7045	0.8893	1.3682	1.6288	2.4641	6.5176	0.135	0.0129	0				Bdh1	3.84994e+08	5.04794e+08	9.49311e+08	3.78317e+08	3.56762e+08	7.81017e+08	2.22563e+08	7.87822e+07	3.48985e+07	1.10624e+08	8.38957e+07	3.23555e+08	2.64493e+06	92695.9	0
Becn1	gi|27764875	0							0.0094		0.0027			0.1114		0.0311	0.188		0.1171	Becn1	0							829817		185145			2.18234e+06		204068	2.98072e+06		1.5036e+06
Bgn	gi|20137008	1.7919	1.8485	1.6313	1.0525	2.1158	0.4693	1.9172	2.7906	1.6537	1.7048	3.1638	1.3924	76.0965	78.2095	70.3483	12.7727	22.1715	16.6881	Bgn	5.18402e+07	1.31001e+08	103240308	2.97901e+07	2.10345e+08	5.62449e+07	5.53814e+07	2.47227e+08	4.21794e+07	1.15785e+08	1.07717e+08	6.91246e+07	1490343694	5.62569e+08	461506275	2.02537e+08	2.49987e+08	214308145
Bicd2	gi|85702355;gi|18139547;gi|85702359	0.101	0.0186	0.0044	0.0093	0.0092	0.006	0.267	0.0153	0.0207	0.097	0.0279	0.0231	0.03		0.0745	2.6509	2.0134	0.5859	Bicd2	2.92162e+06	1.31946e+06	280148	264462	919352	716724	7.71422e+06	1.35967e+06	528585	6.58793e+06	948683	1.14709e+06	587261		488853	4.20353e+07	2.27017e+07	7.52392e+06
Birc6	gi|409971427	0.0029	0.0026	0.0004	0.0014	0.002	0.0303	0.0014	0.0068	0.0046	0.002	0.0091	0.0017	0.0156	0.0184	0.0195	0.0076	0.0086	0.018	Birc6	82899.4	181216	25194.2	38786.1	199944	3.62894e+06	40356.1	603602	116508	137595	310278	86402	305339	132217	127883	119821	97253.3	231190
Blmh	gi|30519997	0.13	0.1074	0.2227	0.1603	0.137	0.1252	0.0615	0.1616	0.454	0.1481	0.3021	7.1953	0.7524	8.1818	1.624	0.1667	0.2466	0.1618	Blmh	3.7608e+06	7.61468e+06	1.40946e+07	4.53568e+06	1.36214e+07	1.50046e+07	1.77733e+06	1.43126e+07	1.15791e+07	1.00591e+07	1.02871e+07	3.57201e+08	1.47348e+07	5.88522e+07	1.06539e+07	2.64281e+06	2.78067e+06	2.07844e+06
Blnk	gi|31982209	0.0032															0		0	Blnk	93398.9															0		0
Bloc1s2	gi|254675328	0.086	0.0449	0.0538	0			0	0.017	0.0906	0.0587	0.1733	0.0453	0.4597	0.1996	0.2591	0.3991	3.5166	1.4339	Bloc1s2	2.48899e+06	3.17933e+06	3.40482e+06	0			0	1.50626e+06	2.31188e+06	3.98623e+06	5.89985e+06	2.25061e+06	9.00372e+06	1.4361e+06	1.69957e+06	6.32851e+06	3.96497e+07	1.84144e+07
Bloc1s5	gi|20532342	0.001	0.0066	0.0068			0.0031				0.0126	0.0069	0.0067	0		0.0989	0.3821	0.4494	0.7749	Bloc1s5	30105	468901	430030			370121				854681	233583	332523	0		648619	6.05914e+06	5.06723e+06	9.95061e+06
Blvra	gi|124487331	3.4001	0.8992	0.6185	1.7537	0.7978	0.5691	1.1181	0.5339	0.8197	0.5358	0.9437	0.6461	1.4881	1.332	2.815	0.5135	0.3862	0.7145	Blvra	9.8368e+07	6.37218e+07	3.91421e+07	4.9634e+07	7.93121e+07	6.82035e+07	3.22997e+07	4.73016e+07	2.09077e+07	3.63933e+07	3.21309e+07	3.2077e+07	2.91442e+07	9.58114e+06	1.84673e+07	8.14275e+06	4.35416e+06	9.17622e+06
Blvrb	gi|21450325	3.186	1.0331	0.4525	1.8348	2.8641	1.0497	0.9175	2.8166	2.0075	2.7946	0.5899	3.1772	2.8088	6.5177	5.5467	9.4141	16.9292	18.2354	Blvrb	9.21746e+07	7.32154e+07	2.8639e+07	5.19296e+07	2.84736e+08	1.25798e+08	2.6503e+07	2.49528e+08	5.12056e+07	1.89804e+08	2.00836e+07	1.57728e+08	5.5011e+07	4.68825e+07	3.63878e+07	1.4928e+08	1.90879e+08	2.34179e+08
Bnip1	gi|255003752	0.308	0.179	0.0406	0.1364	0.1611	0.2471	0.199	0.2409	0.2374	0.172	0.2461	0.4811	0.712	0.4729	1.995	0.9691	1.4083	0.1017	Bnip1	8.91178e+06	1.2686e+07	2.56957e+06	3.86104e+06	1.60185e+07	2.96177e+07	5.74845e+06	2.13412e+07	6.05619e+06	1.1679e+07	8.37836e+06	2.38855e+07	1.39446e+07	3.40178e+06	1.30879e+07	1.53677e+07	1.58789e+07	1.30578e+06
Bnip2	gi|31980639;gi|56606148	0.0075			0.0031	0.011	0.0319	0	0.003		0.0211			0.0713	0	0.0399				Bnip2	217132			86358	1.09212e+06	3.82563e+06	0	270205		1.43006e+06			1.39571e+06	0	261731
Bnip3	gi|6753198	0.8284	0.0938	0.1326	0.0265	0.0615	0.1158	0.0992	0.1179	0.0493	0.0788	0.0614	0.0354		0.0509		0.2319	0.4213	0.1637	Bnip3	2.39661e+07	6.64859e+06	8.39077e+06	750986	6.1163e+06	1.38756e+07	2.86607e+06	1.04437e+07	1.25794e+06	5.35063e+06	2.0911e+06	1.75539e+06		366463		3.67787e+06	4.7501e+06	2.10208e+06
Bod1	gi|67906187	0.014	0.0114	0.0039	0.0029	0.5808	0.202		0.0284		0.2078	0.2049		0.1196		0.0549	52.5841	0.416	0.0145	Bod1	403807	810164	249132	82229.5	5.77449e+07	2.42028e+07		2.51636e+06		1.41116e+07	6.97605e+06		2.34221e+06		360295	8.33827e+08	4.6908e+06	185866
Bod1l	gi|124487265	0		0.0076					0.0016		0.0018			1.0673	1.0807		0.0322	3.8558	0.3963	Bod1l	0		479431					140463		125249			2.0904e+07	7.77331e+06		511107	4.3475e+07	5.08876e+06
Bola1	gi|58037151	1.1203	0.5696	1.1165	0.4019	1.4141	0.3487	2.4261	5.5671	0.8153	0.8529	4.9215	1.2262	0.2983		0	6.8569	10.3485	18.0229	Bola1	3.24122e+07	40369034	7.06623e+07	1.13748e+07	1.40579e+08	4.17912e+07	7.00821e+07	4.93204e+08	2.07955e+07	5.793e+07	167560995	6.08748e+07	5.84153e+06		0	1.0873e+08	1.1668e+08	2.31449e+08
Bola3	gi|30424938	3.5937	1.6172	2.4076	2.4994	1.8688	2.9124	2.1493	2.0349	1.919	1.7496	2.0249	1.5798	0.4022	0	0.3651	3.9107	6.1586	3.2035	Bola3	1.03968e+08	1.14609e+08	1.52369e+08	7.07406e+07	1.85789e+08	3.49023e+08	6.20878e+07	1.8028e+08	4.89482e+07	1.18826e+08	6.89406e+07	7.84287e+07	7.87688e+06	0	2.39499e+06	6.20121e+07	6.94392e+07	4.11393e+07
Bpgm	gi|6680806	0.0764	0.2807	0.3332	0.1977	0.3582	0.3922	0.2101	0.0208		0.095		0.3507	0.0128	0.0258	0	0.786	0.5869	0.2021	Bpgm	2.21069e+06	1.98955e+07	2.10892e+07	5.5955e+06	3.56064e+07	4.7e+07	6.06891e+06	1.83869e+06		6.45473e+06		1.74094e+07	250390	185794	0	1.24641e+07	6.61737e+06	2.59503e+06
Bphl	gi|21624609	2.9887	1.9875	2.6117	2.782	3.1647	3.1046	2.2029	3.7652	4.772	3.3693	4.1111	2.7215	2.4953	2.7126	2.8599	2.802	6.2	1.7369	Bphl	8.64663e+07	1.40849e+08	1.6529e+08	7.87378e+07	3.1462e+08	372061103	6.36352e+07	3.33571e+08	1.21718e+08	2.28837e+08	1.39969e+08	135105157	4.887e+07	1.95122e+07	1.87616e+07	4.44317e+07	6.99058e+07	2.23052e+07
Bpifa3	gi|58037321	0.1043	0.0805	0.1896	0.1232	0.0787	0.1209	0.1463	0.1143		0.0888			0.042			0.0137	0.0383		Bpifa3	3.01846e+06	5.70563e+06	1.19992e+07	3.48574e+06	7.82051e+06	1.44917e+07	4.22524e+06	1.01227e+07		6.03234e+06			821755			216728	432330
Bpnt1	gi|39652626	0.3074	0.3368	0.5161	0.5651	0.3791	0.3346	0.3309	0.6281	1.125	0.4062	0.49	0.0798	0.401	0.2878	0.5496	0.5998	0.2729	0.613	Bpnt1	8.8936e+06	2.38704e+07	3.26632e+07	1.59946e+07	3.76908e+07	4.0102e+07	9.56018e+06	5.56466e+07	2.86961e+07	2.75905e+07	1.66844e+07	3.96135e+06	7.85298e+06	2.07043e+06	3.60543e+06	9.51165e+06	3.07719e+06	7.8718e+06
Braf	gi|153791904	0.0039	0.0044		0.0024									0.0179		0.1091	0.039			Braf	111580	310787		66996.8									349889		715483	618124
Brap	gi|70608139	0.0003	0.0011			0.0011	0.0021		0.002		0.0014	0	0	0.0495		0.0468	0	0.0279	0.0127	Brap	8950.49	77502.4			112364	256107		179612		96974.1	0	0	969663		306892	0	315118	162490
Brcc3	gi|262050570	0.3163	0.0681	0.0276	0.0264	0.0532	0.064	0.0324	0.0521	0.0218	0.0475	1.0486	0.0568	0.1348	0.1394	0.5227	0.339	0.0358	0.0508	Brcc3	9.15146e+06	4.82592e+06	1.74491e+06	745826	5.29172e+06	7.67047e+06	935017	4.61249e+06	556218	3.22646e+06	3.57029e+07	2.82119e+06	2.64059e+06	1.00239e+06	3.42906e+06	5.37542e+06	403568	651993
Brd3	gi|165972335;gi|165972333	0.002	0.0011	0.0001	0.001	0.0151	0.004	0.0009	0.006		0.0006	0	0.0011	0.0915	0.0083	0.2	0.1216	0.132	0.1046	Brd3	56527.2	75686.3	7795.99	29472.9	1.49869e+06	476213	26571.3	530052		42410.3	0	55422.4	1.79236e+06	59470.3	1.31222e+06	1.92775e+06	1.48886e+06	1.34308e+06
Brd4	gi|226246640;gi|226342873	0.0021	0	0.0001	0.0008	0.0014	0.0038	0.0007	0.0029	0.0257	0.0007	0	0	0.0568	0.0177	0.0849	0.0688	0.1119	0.1389	Brd4	59461.2	0	6183.03	23375.1	138538	458360	21073.8	259557	656088	44445.2	0	0	1.1119e+06	127036	556821	1.09081e+06	1.26126e+06	1.78406e+06
Bri3	gi|255683451;gi|255683449	0			0.0696															Bri3	0			1.96914e+06
Bri3bp	gi|58037467	0.6277	0.8106	1.2219	0.7668	1.2356	0.8736	0.8733	0.9895	15.0073	0.9276	1.3037	1.2527	0.3078	0.2229	0.3422	0.0616	0.0441	0.0185	Bri3bp	1.81605e+07	5.74484e+07	7.73304e+07	2.17029e+07	1.22838e+08	1.04689e+08	2.52267e+07	8.76646e+07	382786222	6.29981e+07	4.43871e+07	6.21876e+07	6.02868e+06	1.60308e+06	2.24498e+06	977303	497444	238045
Brox	gi|58037255	0.022	0.0106	0.2544	0.0507	0	0.0208		0.0203	0.3539	0.0287	0.1687	0	0.0996	0.1504	0.044		0.0265		Brox	637860	754498	1.61011e+07	1.43606e+06	0	2.49856e+06		1.80228e+06	9.02687e+06	1.94635e+06	5.74388e+06	0	1.95073e+06	1.08173e+06	288838		298307
Bsg	gi|116014342;gi|34915988	15.9975	8.3185	9.4625	7.5584	10.0593	5.6005	12.5423	9.6692	16.23	10.8244	16.204	9.5226	66.6089	48.4322	33.1179	12.8693	6.5261	6.0026	Bsg	4.62819e+08	5.89513e+08	5.98863e+08	2.13922e+08	1000053425	671173254	3.62314e+08	8.56622e+08	4.13971e+08	7.35171e+08	5.51694e+08	4.72736e+08	1304530047	348377976	2.17263e+08	2.04069e+08	7.35829e+07	7.70848e+07
Bst2	gi|37674242	0.2349	0.3093	0.0533	0.0189	0.1268	0.1653	0.2149	0.158	0.2343	0.2976	0.0767	0.3134	1.8969	6.5772	3.5404	0.5172	0.0542		Bst2	6.79447e+06	2.19207e+07	3.37121e+06	535735	1.26075e+07	1.98076e+07	6.20721e+06	1.40003e+07	5.97686e+06	2.02122e+07	2.61084e+06	1.55575e+07	3.71504e+07	4.73106e+07	2.32259e+07	8.20065e+06	610812
Btf3	gi|281485611;gi|56605979	0.3798	0.2529	0.3594	0.458	0.1384	0.2719	0.3005	0.2653	0.3911	0.1358	0.2378	0.1763	0.533	0.3441	0.4486	1.0719	2.7355	2.5333	Btf3	1.09882e+07	1.79219e+07	2.27426e+07	1.29614e+07	1.37553e+07	3.25889e+07	8.67997e+06	2.35058e+07	9.97636e+06	9.2228e+06	8.096e+06	8.75049e+06	1.0439e+07	2.4755e+06	2.94278e+06	1.69969e+07	3.08433e+07	3.2533e+07
Btf3l4	gi|29789195	2.5569	0.8843	1.1051	0.7168	1.0598	0.7574	2.7292	1.133	0.4594	0.229	2.0217	0.6611	0.896	0.3558	0.4182	11.6357	6.3651	9.2011	Btf3l4	7.39743e+07	6.26677e+07	6.99389e+07	2.02865e+07	1.0536e+08	9.07622e+07	7.88403e+07	1.00373e+08	1.17183e+07	1.55559e+07	6.88339e+07	3.28214e+07	1.75479e+07	2.55957e+06	2.74382e+06	1.84507e+08	7.17669e+07	1.18161e+08
Bub3	gi|31560618	0.1113	0.1134	0.2353	0.0172	0.0649	0.0162	0.0949	0.073	0.0688	0.6058	0.0634	0.0774	4.385	3.8059	4.603	1.7559	0.7549	0.7938	Bub3	3.21924e+06	8.03697e+06	1.48891e+07	487678	6.45347e+06	1.947e+06	2.74088e+06	6.46919e+06	1.75496e+06	4.11425e+07	2.15928e+06	3.84259e+06	8.58799e+07	2.73765e+07	3.01969e+07	2.78439e+07	8.51135e+06	1.01942e+07
Bud13	gi|22122459	0	0								0					0.0173	0.0129	0.0498	0.0212	Bud13	0	0								0					113729	205192	561755	271966
Bud31	gi|57222238	0.0346	0.0468	0.0024	0.0087		0.0004	0.0055		0.0478	0.0304	0.0576	0.0309		0.3543	0.6119	0.0807	0.1189	0.1149	Bud31	1.00121e+06	3.31474e+06	153124	245513		45647.7	158433		1.21886e+06	2.0626e+06	1.96e+06	1.53367e+06		2.54833e+06	4.01429e+06	1.28044e+06	1.34027e+06	1.47607e+06
Bves	gi|13195598	2.2357	0.9855	0.9139	1.0529	0.9001	0.2522	2.4204	0.5852	1.8794	1.1155	5.1172	1.6056							Bves	6.46792e+07	6.98394e+07	5.78372e+07	2.97993e+07	8.94796e+07	3.02227e+07	6.99196e+07	5.18416e+07	4.79376e+07	7.57607e+07	1.74224e+08	7.971e+07
BY080835	gi|377835645	0.2031	0.0391	0.1547	0.0726	0.0458	0.0451	0.2837	0.0752	0.2754	0.08	0.3104	0.2913							BY080835	5.87622e+06	2.77134e+06	9.79296e+06	2.05605e+06	4.55606e+06	5.41005e+06	8.19657e+06	6.65834e+06	7.02417e+06	5.43094e+06	1.05687e+07	1.44588e+07
Bzw1	gi|13385296	0.0411	0.0241	0.013	0.0158	0.0102	0.0377	0.0482	0.0273	0.1465	0.1735	0.1553	0.0589	0.824	1.9693	3.125	0.3216	0.0746	0.0144	Bzw1	1.18984e+06	1.70926e+06	819922	446197	1.01295e+06	4.51232e+06	1.39289e+06	2.42298e+06	3.73675e+06	1.17832e+07	5.28913e+06	2.92257e+06	1.61381e+07	1.41655e+07	2.05012e+07	5.09962e+06	840945	185316
Bzw2	gi|31981160	0.4273	0.2796	0.2542	0.4685	0.3573	0.2652	0.4636	0.2698	0.6242	0.3984	0.7154	0.9444	0.0352	0.0867	2.2344	0.0605	0.0818	0.0564	Bzw2	1.23608e+07	1.9813e+07	1.60905e+07	1.32595e+07	3.55184e+07	3.17839e+07	1.3392e+07	2.39049e+07	1.59205e+07	2.70586e+07	2.43586e+07	4.68852e+07	689775	623886	1.46586e+07	959310	922673	723925
C030006K11Rik	gi|21735489;gi|210147428	1.6533	0.9262	1.3873	6.5611	0.9784	1.4414	1.324	1.0605	1.0597	1.8776	1.498	1.4436				15.421	4.4081	0.114	C030006K11Rik	4.78324e+07	6.56355e+07	8.77978e+07	1.85697e+08	9.72701e+07	1.72746e+08	3.82473e+07	9.39504e+07	2.70299e+07	1.27523e+08	5.10009e+07	7.16644e+07				2.44531e+08	4.97022e+07	1.46406e+06
C030039L03Rik	gi|163644302	0.0171	0.0247					0.0135	0.0225	0.0324	0.0152	0.0372		0.0013			0.0536			C030039L03Rik	494346	1.74752e+06					390250	1.99672e+06	826397	1.0337e+06	1.26699e+06		24853.1			850037
C1qbp	gi|112181167	18.9135	18.7451	21.1204	14.0979	13.4925	12.7686	22.1377	16.5451	23.0174	19.8295	30.3021	22.6748	7.9667	4.6354	5.832	50.8871	36.4646	34.7714	C1qbp	5.4718e+08	1328422968	1336661719	3.99011e+08	1341363857	1530210295	6.39498e+08	1465787046	5.87095e+08	1346772975	1031690073	1125655060	1.56026e+08	3.33426e+07	3.82596e+07	8.06917e+08	4.11144e+08	4.46534e+08
C1qc	gi|113680120	0.0054	0.0068	0.0078	0		0.0089		0.0087				0	0.1791	0.1006	0.4573	0	0.033		C1qc	156327	480002	492768	0		1.07195e+06		768809				0	3.50792e+06	723471	3.00033e+06	0	372067
C1qtnf9	gi|63999399	0.0527	0.0162	0.0121	0.0662	0.0478	0.0338	0.0103	0.0729	0.0196	0.005	0.0721	0.0135					0.1468	0.0901	C1qtnf9	1.52333e+06	1.14474e+06	764688	1.87322e+06	4.74847e+06	4.04818e+06	297042	6.45777e+06	499313	340852	2.45386e+06	668617					1.65538e+06	1.15751e+06
C2	gi|157951694	0.0025	0	0.0134	0		0.0008				0.0032		0.0022	0.1915	0.0349	0.1977	0.004		0.0124	C2	73038.7	0	847874	0		93698.5				215889		107560	3.75076e+06	250909	1.29671e+06	63508.3		158625
C2cd5	gi|157838015;gi|157838011;gi|157838013	0.0083	0						0					0.0773	0.042	0.1028				C2cd5	240051	0						0					1.51432e+06	302060	674351
C3	gi|126518317	0.275	0.2425	0.3062	0.3903	0.7609	0.3582	0.2004	0.1368	0.1035	0.1108	0.1149	0.7296	4.967	6.0393	5.0485	0.9171	0.8172	0.8963	C3	7.95524e+06	1.71848e+07	1.9381e+07	1.10455e+07	7.56475e+07	4.29266e+07	5.78874e+06	1.21207e+07	2.63966e+06	7.52222e+06	3.9133e+06	3.62223e+07	9.72784e+07	4.34412e+07	3.31195e+07	1.45432e+07	9.21406e+06	1.15104e+07
C330007P06Rik	gi|166063959	0	0.0055							0.0154	0.0028		0.0237	0.0225	0.0262	0.0317	0.0114	0.4613	0.081	C330007P06Rik	0	392509							393364	192495		1.17546e+06	440587	188306	207911	180936	5.20159e+06	1.03993e+06
C330018D20Rik	gi|256773197	0.0551	0.0867	0.076	0.0527	0.0052	0.0803		0.0677	0.0983	0.0635	0.0598	0.0819	0			0.0243	0.0601	0.0295	C330018D20Rik	1.59271e+06	6.14163e+06	4.81078e+06	1.49133e+06	518181	9.6199e+06		6.002e+06	2.50668e+06	4.31188e+06	2.03575e+06	4.06463e+06	0			385823	677774	378511
C4a	gi|126215532	0.0034	0.0112	0.0008	0.0094	0.0003	0.0007	0.0014	0.0003		0.0002		0.0185	0.1977	0.5586	0.5056	0.0682	0.1652	0.0208	C4a	97261	791882	52302.1	265599	27410.9	85444.5	41665.1	27083.2		10441.8		918320	3.87238e+06	4.01813e+06	3.31716e+06	1.08217e+06	1.86281e+06	267172
C4b	gi|157951698	0.0103	0.0251	0.0143	0.0278	0.0137	0.0141	0.0102	0.0179	0	0.0009		0.0259	1.4016	1.0497	1.1693	0.4399	0.2815	0.1297	C4b	297464	1.77751e+06	906779	786997	1.3661e+06	1.68429e+06	295877	1.58229e+06	0	58043.2		1.28632e+06	2.74493e+07	7.5506e+06	7.67112e+06	6.97497e+06	3.17416e+06	1.66576e+06
C6	gi|161086891	0.0058	0.0015	0.001	0.0022		0	0.0062					0.0066	0					0.3769	C6	168813	108495	62313.6	61477.1		0	179337					328495	0					4.83952e+06
C7	gi|345110552	0.0047		0.0023	0.0092			0				0	0	0.0339	0.0482	0.0465			0.02	C7	136066		143566	261204			0				0	0	664335	346517	304963			257391
C87499	gi|225579072	0.0536																		C87499	1.55015e+06
C8a	gi|22122667	0.0439	0.0025	0.013	0.0183	0.0145	0.0201	0.0073					0.02			0.3243			0.0189	C8a	1.27023e+06	177624	823329	518656	1.4381e+06	2.40297e+06	210375					994693			2.12724e+06			242936
C8b	gi|33563297	0.182	0.0125	0.8238	0.0215	0.008	0.0378	0.0143					0.0538	0.1144		0.4473			0.0225	C8b	5.26605e+06	882987	5.21334e+07	607965	796977	4.52659e+06	413541					2.67086e+06	2.24089e+06		2.93454e+06			288551
C8g	gi|58037159;gi|422010931	0.5505	0.019	0.0144	0.0121	0.0154	0.0356	0.0305					0.1275	0.0902	0.0316	0.0787	0.0115		0.1571	C8g	1.59273e+07	1.34377e+06	910172	341099	1.53411e+06	4.26103e+06	881376					6.33166e+06	1.76662e+06	227173	516583	183127		2.01801e+06
C9	gi|15375312	0.1605	0.0156	0.0388	0.0129	0.0099	0.0069	0.0351	0.0042		0.0012		0.4597	0.0716		0.2848	0.0062		0.1324	C9	4.64388e+06	1.10762e+06	2.45489e+06	365014	979830	832796	1.015e+06	372635		81007.6		2.28224e+07	1.40198e+06		1.86844e+06	98110.6		1.7001e+06
C920025E04Rik	gi|401871063	0.0155	0.0054	0.01	0.0034	0.0036	0.0107	0.005	0.0037	0.0093	0.0041	0.0057	0.0043	0.1443	0.2459	0.2857	0.1279	0.1472	0.1399	C920025E04Rik	449735	381613	633214	95734	352953	1.27722e+06	144415	328003	235994	280967	194758	213766	2.82522e+06	1.76899e+06	1.87412e+06	2.02777e+06	1.65994e+06	1.79682e+06
Cab39	gi|161086893	0.3982	0.3439	0.2607	0.3045	0.409	0.1631	0.6106	0.5975	0.4935	0.4687	0.4899	0.6807	1.294	0.4695	2.7814	1.5891		0.0553	Cab39	1.15192e+07	2.43702e+07	1.64971e+07	8.61862e+06	4.06658e+07	1.95463e+07	1.76381e+07	5.29305e+07	1.25885e+07	3.18324e+07	1.66793e+07	3.37924e+07	25342612	3.37729e+06	1.82466e+07	2.5199e+07		710501
Cab39l	gi|31541826	0.1369	0.0617	0.0607	0.1896	0.2444	0.0513	0.3152	0.347	0.5003	0.1274	0.1017	0.1586	0.3052	0.1079	0.284	0.0354	0.0087	0.055	Cab39l	3.96165e+06	4.37347e+06	3.84009e+06	5.365e+06	2.4297e+07	6.14726e+06	9.10652e+06	3.07425e+07	1.27612e+07	8.6506e+06	3.4627e+06	7.87319e+06	5.97643e+06	776412	1.86304e+06	561946	98369	706748
Cacna1c	gi|226958564;gi|364502985;gi|113930699;gi|364502987;gi|226958556;gi|364502989;gi|364502993;gi|226958560;gi|364502983;gi|364502991	0.0181	0.0308	0.0157	0.0252	0.076	0.0546	0.0115	0.1041	0.0131	0.1143	0.0228	0.0522							Cacna1c	522854	2.1816e+06	991936	712579	7.55636e+06	6.5389e+06	333595	9.21903e+06	332894	7.76266e+06	775263	2.59154e+06
Cacna1d	gi|134288900;gi|134288875	0.0097	0.0101	0.1036	0.0035	0.0014	0.0008	0.0048	0.005	0.0062	0.0007	0.0071	0.003							Cacna1d	279780	716287	6.55354e+06	99040.5	143449	100433	139052	444711	157417	44355.3	241246	149350
Cacna1f	gi|115648151	0.0002	0.0016	0.0005	0.0005		0.001		0.0034	0.0026	0.0008	0.0003	0							Cacna1f	5249.48	109934	30443	13165.2		124910		305412	66526.8	55165.6	11024	0
Cacna1s	gi|189409136;gi|124486622	0.0027	0.0037	0.0001	0.0024	0.001	0.0007		0.0057	0.0014	0.0002	0.0003	0					0.0051		Cacna1s	76777	258812	5720.47	68263.9	94949.4	78187		505604	35900.5	10211.2	10821.5	0					57771.9
Cacna2d1	gi|161086902;gi|161086898;gi|6753234;gi|161086900;gi|161086896	1.1261	0.9996	0.6755	0.689	0.7318	0.5658	0.5789	1.2405	1.4465	1.0564	1.1995	0.7024	0.6033	0.6466	0.7413	0.0487	0.0523	0.0584	Cacna2d1	3.25795e+07	7.08371e+07	4.27492e+07	1.94995e+07	7.27525e+07	6.78078e+07	1.67226e+07	1.09901e+08	3.68947e+07	7.17483e+07	4.08402e+07	3.48685e+07	1.1815e+07	4.65125e+06	4.86339e+06	771865	589639	750570
Cacnb1	gi|226693337;gi|13626026;gi|226693335;gi|226693339	0.0024	0.0046	0.0038	0.0015	0.0038	0.0048	0.0068	0.0065	0.0053	0.0063	0.0071	0.0022							Cacnb1	69525.7	323155	237611	41551	374614	570280	197569	575449	135844	430916	242610	110065
Cacnb2	gi|29789144;gi|357527424	0.0835	0.0685	0.0855	0.0362	0.0591	0.0222	0.1142	0.1426	0.2016	0.0655	0.079	0.0415							Cacnb2	2.41442e+06	4.85112e+06	5.41124e+06	1.0249e+06	5.87152e+06	2.65666e+06	3.29925e+06	1.26297e+07	5.14148e+06	4.45145e+06	2.68884e+06	2.06002e+06
Cacnb3	gi|113680291;gi|113680271	0.0354	0.0467	0.0397	0.0276	0.0774	0.0457	0.0436	0.0536	0.0492	0.0449	0.0708	0.011		0	0.038				Cacnb3	1.02513e+06	3.3079e+06	2.51436e+06	781425	7.69279e+06	5.47232e+06	1.25916e+06	4.74769e+06	1.25535e+06	3.04828e+06	2.41074e+06	544133		0	249199
Cacnb4	gi|22164786;gi|80861468	0.0024	0.0045	0.0037	0.0014	0.0037	0.0047	0.0067	0.0064	0.0052	0.0062	0.007	0.0022							Cacnb4	68202.6	317006	233089	40760.3	367485	559428	193810	564499	133259	422716	237993	107971
Cacybp	gi|33468885	0.495	0.1739	0.2192	0.2947	0.3018	0.2101	0.5506	0.3426	0.2743	0.2907	0.6423	0.5179	0.9068	0.7222	1.7114	1.2627	3.5936	2.8623	Cacybp	1.4321e+07	1.23206e+07	1.38714e+07	8.34079e+06	3.00008e+07	2.51738e+07	1.59041e+07	3.03481e+07	6.99653e+06	1.97421e+07	2.18674e+07	2.57108e+07	1.77603e+07	5.1946e+06	1.12276e+07	2.00229e+07	4.05179e+07	3.67579e+07
Cad	gi|51093867	0.0045	0.0009	0.0432	0.0008	0.001	0.0054	0.0016	0.0082	0.002	0.0064	0.0031	0.0013	0.4174	0.1337	0.1392	0.0158	0.0002	0.0054	Cad	130434	65639.8	2.73612e+06	22408.6	95478	647542	46611.1	725666	50987.8	435908	104360	64814.8	8.17521e+06	961979	912869	251300	2071.59	68845.4
Cald1	gi|21704156	0.4401	0.2512	0.6219	0.1805	0.3426	0.2009	1.2927	0.2905	0.4259	0.2232	0.2519	0.6197	3.4849	4.5436	4.7114	7.8555	17.6107	17.4655	Cald1	1.27317e+07	1.78008e+07	3.93579e+07	5.10934e+06	3.40631e+07	2.40778e+07	3.73412e+07	2.57355e+07	1.08639e+07	1.51603e+07	8.57744e+06	3.07646e+07	6.82515e+07	3.26823e+07	3.09081e+07	1.24565e+08	1.98563e+08	2.24292e+08
Calm1	gi|6753244	3.2821	4.8313	2.5024	2.7258	2.9384	1.1796	4.5812	4.0681	4.4734	3.2571	3.6151	2.8719	71.0742	67.1002	53.0633	157.644	144.835	308.725	Calm1	9.49548e+07	3.42384e+08	158373071	7.71486e+07	2.92123e+08	141365395	1.32338e+08	3.60406e+08	1.14102e+08	2.21215e+08	1.23082e+08	142573291	1391982237	4.82658e+08	3.48111e+08	2499756462	1633031882	3964643984
Calm2	gi|6680832	3.2821	4.8313	2.5024	2.7258	2.9384	1.1796	4.5812	4.0681	4.4734	3.2571	3.6151	2.8719	71.0742	67.1002	53.0633	157.644	144.835	308.725	Calm2	9.49548e+07	3.42384e+08	158373071	7.71486e+07	2.92123e+08	141365395	1.32338e+08	3.60406e+08	1.14102e+08	2.21215e+08	1.23082e+08	142573291	1391982237	4.82658e+08	3.48111e+08	2499756462	1633031882	3964643984
Calm3	gi|6680834	3.2821	4.8313	2.5024	2.7258	2.9384	1.1796	4.5812	4.0681	4.4734	3.2571	3.6151	2.8719	71.0742	67.1002	53.0633	157.644	144.835	308.725	Calm3	9.49548e+07	3.42384e+08	158373071	7.71486e+07	2.92123e+08	141365395	1.32338e+08	3.60406e+08	1.14102e+08	2.21215e+08	1.23082e+08	142573291	1391982237	4.82658e+08	3.48111e+08	2499756462	1633031882	3964643984
Calml3	gi|13386230	1.9435	2.9906	1.2567	1.5542	0.8726	0.5783	1.9757	1.2261	2.8905	1.3456	1.5443	1.1356	54.9518	22.3362	17.2997	158.818	95.5719	183.468	Calml3	5.62272e+07	211940119	7.95348e+07	4.39888e+07	8.67495e+07	6.93016e+07	5.7073e+07	1.08626e+08	7.3728e+07	9.13876e+07	5.25775e+07	5.63745e+07	1076225807	1.60667e+08	1.13492e+08	2518374054	1077586965	2356096124
Calr	gi|6680836	5.6769	2.4306	2.5101	4.4947	3.5363	2.2258	5.085	4.6693	4.4938	3.4158	3.4896	5.8955	93.3841	110.034	135.392	64.65	121.368	116.775	Calr	1.64237e+08	1.72248e+08	1.58861e+08	1.27213e+08	3.51561e+08	2.6674e+08	1.46891e+08	4.13673e+08	1.14622e+08	231993511	1.18811e+08	2.92674e+08	1828919037	7.91482e+08	8.88211e+08	1025156504	1368435969	1499622338
Calu	gi|41282022;gi|6680840	1.2466	8.0618	13.0964	6.06	6.3674	4.4799	7.6287	6.0916	1.88	6.1044	5.5477	6.6743	40.8012	36.96	21.6157	35.0248	58.0545	84.5998	Calu	3.60636e+07	5.71325e+08	8.2884e+08	1.71514e+08	6.33022e+08	5.36878e+08	2.20371e+08	5.39679e+08	4.7953e+07	4.14596e+08	1.8888e+08	3.31335e+08	7.99088e+08	2.65857e+08	141805487	5.55388e+08	6.54573e+08	1086429910
Camk1	gi|19527140	0.2336	0.119	0.2283	0.1086	0.1695	0.1886	0.3742	0.4822	0.4129	0.2994	0.3738	0.4942	0.9594	0.6268	0.4715	0.1033	0.2434	0.0785	Camk1	6.75945e+06	8.43142e+06	1.44461e+07	3.0731e+06	1.68482e+07	2.26046e+07	1.08098e+07	4.27207e+07	1.05308e+07	2.03316e+07	1.27276e+07	2.45317e+07	1.87892e+07	4.50833e+06	3.09325e+06	1.63725e+06	2.74459e+06	1.00784e+06
Camk1d	gi|79750129	0.0185	0.0327	0.0075	0.0335	0.0128	0.0904	0.0432	0.0747	0.0942	0.0464	0.0264	0.025	0.4667	0.2831	0.0725	0.0165	0.0041	0.0232	Camk1d	536299	2.32036e+06	476851	949553	1.2679e+06	1.08279e+07	1.24809e+06	6.61541e+06	2.40303e+06	3.15146e+06	899164	1.2388e+06	9.14103e+06	2.03659e+06	475791	261058	46426.2	298533
Camk2a	gi|6753250;gi|28916677	0.7618	0.4007	0.6483	0.4057	0.8582	1.9871	1.0523	0.5994	2.1812	0.6001	0.5085	0.8859	0.7756	0.1507	0.2238	0.0303		0.0079	Camk2a	2.20384e+07	2.83984e+07	4.10304e+07	1.14827e+07	8.53155e+07	2.38143e+08	3.03993e+07	5.30998e+07	5.56352e+07	4.07591e+07	1.7314e+07	4.39775e+07	1.51899e+07	1.08415e+06	1.46818e+06	480175		102001
Camk2b	gi|291291008;gi|291291010;gi|226693349	0.244	0.0522	0.399	0.4823	0.5953	1.6213	0.5465	0.1297	1.0597	0.2341	0.2453	0.3084	0.746	0.1575	0.2552	0.0274		0.0072	Camk2b	7.05999e+06	3.69764e+06	2.52497e+07	1.36506e+07	5.91855e+07	1.94297e+08	1.57876e+07	1.14932e+07	2.70289e+07	1.59019e+07	8.35082e+06	1.53104e+07	1.46105e+07	1.13296e+06	1.67434e+06	434020		92196.5
Camk2d	gi|70906479;gi|18158420;gi|70906477	0.9828	1.2171	1.3999	1.4084	2.1519	3.0402	1.4577	0.9136	2.4507	0.6586	1.2747	1.0938	2.0762	1.646	1.9665	0.497	0.6196	0.64	Camk2d	2.84344e+07	8.62513e+07	8.85993e+07	3.98609e+07	2.13937e+08	364348553	4.21082e+07	8.09425e+07	6.25103e+07	4.473e+07	4.33982e+07	5.42991e+07	4.06627e+07	1.18397e+07	1.29006e+07	7.88091e+06	6.9861e+06	8.21924e+06
Camk2g	gi|85362729;gi|85362742;gi|75991700	0.3411	0.3022	0.3203	0.5568	0.381	0.3847	0.4228	0.34	0.8105	0.3316	0.508	0.4671	0.4004	0.3285	0.4218	0	0.0188	0.0862	Camk2g	9.86813e+06	2.14159e+07	2.02717e+07	1.57596e+07	3.78816e+07	4.61086e+07	1.22142e+07	3.01226e+07	2.06719e+07	2.25216e+07	1.72957e+07	2.31881e+07	7.8426e+06	2.36259e+06	2.76743e+06	0	212299	1.10721e+06
Cand1	gi|189409138	0.1289	0.3129	0.1776	0.2241	0.3388	0.2652	0.1554	0.4002	0.1985	0.4611	0.3212	0.6686	2.4183	2.2472	3.2165	0.7522	1.0504	0.8961	Cand1	3.72823e+06	2.21729e+07	1.12397e+07	6.34277e+06	3.3682e+07	3.17784e+07	4.48783e+06	3.54523e+07	5.06376e+06	3.13135e+07	1.09366e+07	3.31893e+07	4.73625e+07	1.61644e+07	2.11014e+07	1.19272e+07	1.18429e+07	1.15074e+07
Cand2	gi|254692880	0.6738	1.4525	1.2204	0.7586	1.4069	0.8563	1.2186	0.5149	1.3782	1.4891	1.5723	1.7004	0.0337	0.0243	0.0413			0.1555	Cand2	1.94926e+07	1.02935e+08	7.72369e+07	2.14692e+07	1.39865e+08	1.02619e+08	3.52012e+07	4.5616e+07	3.51532e+07	1.01136e+08	5.35319e+07	8.44163e+07	659497	175149	270660			1.99755e+06
Canx	gi|160333216	3.9737	3.8613	3.7689	3.4167	2.8288	2.3274	2.9655	5.0628	5.4343	4.5382	5.247	2.9682	40.1415	33.8159	24.3317	11.8246	24.4135	12.932	Canx	1.14961e+08	2.73644e+08	2.38528e+08	9.67023e+07	2.81229e+08	2.78915e+08	8.56656e+07	448534191	1.38612e+08	3.08226e+08	1.78642e+08	1.47351e+08	7.86168e+08	2.43241e+08	1.59623e+08	1.87503e+08	2.75266e+08	1.66073e+08
Cap1	gi|157951604	0.3405	0.3307	0.3189	0.7866	1.1471	0.2768	0.6995	1.2218	0.8361	1.532	0.6262	0.2958	9.3847	12.3377	13.405	4.6494	5.7704	4.5395	Cap1	9.85178e+06	2.34357e+07	2.01829e+07	2.22616e+07	1.14039e+08	3.31757e+07	2.0208e+07	1.08244e+08	2.13254e+07	1.04049e+08	2.13188e+07	1.46864e+07	1.83799e+08	8.87461e+07	8.79407e+07	7.37263e+07	6.50626e+07	5.82966e+07
Cap2	gi|13385554	1.2766	1.1952	1.0807	0.9892	1.5901	0.5672	0.9023	1.4382	1.5594	0.7876	1.0679	1.4395	0.5668	0.6102	0.696	0.8309	1.7668	0.4484	Cap2	3.6934e+07	8.46988e+07	6.83978e+07	2.79958e+07	1.58079e+08	6.79798e+07	2.60649e+07	1.27412e+08	3.97751e+07	5.34897e+07	3.63577e+07	7.14594e+07	1.11016e+07	4.38915e+06	4.56569e+06	1.31751e+07	1.99204e+07	5.75787e+06
Capg	gi|406647878	0.0846	0.0809	0.0844	0.0479	0.0637	0.068	0.3647	0.1043	0.2329	0.0971	0.0988	40.7289	6.8279	10.0989	11.1223	19.2979	8.6504	12.7135	Capg	2.44823e+06	5.73446e+06	5.34017e+06	1.35609e+06	6.33762e+06	8.14965e+06	10534765	9.23639e+06	5.94135e+06	6.59752e+06	3.36276e+06	2021926078	1.33724e+08	7.26428e+07	7.29657e+07	3.06007e+08	9.75345e+07	1.63267e+08
Capn1	gi|160333229	3.2198	0.1144	0.111	0.0992	0.0923	0.1598	0.1178	0.209	0.2293	0.1308	0.3989	0.2136	4.1379	2.2819	2.3897	0.4207	0.1147	0.2582	Capn1	9.31513e+07	8.10724e+06	7.02704e+06	2.80645e+06	9.18076e+06	1.91476e+07	3.40296e+06	1.85153e+07	5.84934e+06	8.88552e+06	1.35827e+07	1.06031e+07	8.10403e+07	1.6414e+07	1.56773e+07	6.67164e+06	1.29361e+06	3.31566e+06
Capn2	gi|157951598	1.0027	0.6261	0.7593	0.6607	0.9549	1.2737	0.5912	1.2411	1.4471	1.2161	1.6413	1.133	4.5301	6.8614	9.1592	1.125	0.9358	0.7271	Capn2	2.90093e+07	4.43678e+07	4.80532e+07	1.87003e+07	9.49345e+07	1.52637e+08	1.70774e+07	1.09957e+08	3.69094e+07	8.25921e+07	5.58809e+07	5.62442e+07	8.87224e+07	4.93545e+07	6.00871e+07	1.78384e+07	1.05516e+07	9.33795e+06
Capn7	gi|6753258	0.0017	0.0013	0.0088	0.001		0	0.0044	0.0056	0.0811	0.0046	0.0288	0.0075	0.0146		0.0223	0.0026	0.013	0.0013	Capn7	48564.4	90219.9	557904	27281.2		0	125757	496358	2.06918e+06	311524	980694	372044	285626		146245	41630.8	146737	16750.9
Capn8	gi|224809586	0.0059											0.0651							Capn8	169767											3.23232e+06
Capns1	gi|110227381	0.5983	1.1627	0.9428	1.3185	1.0863	0.8204	0.83	0.4287	1.1517	0.9782	1.5202	0.731	7.3652	3.635	10.1405	2.5224	1.9094	2.4333	Capns1	1.73104e+07	8.23959e+07	5.96652e+07	3.73165e+07	1.07999e+08	9.83153e+07	2.39772e+07	3.798e+07	2.93751e+07	6.64338e+07	5.17582e+07	3.62881e+07	1.44247e+08	2.61471e+07	6.65248e+07	3.99981e+07	2.1529e+07	3.12483e+07
Capns2	gi|254675215	0.1403	0.0444	0.0694	0.0919	0.0586	0.0707	0.1273	0.1295	0.2821	0.0698	0.224	0.1069	0.7154	1.1504	2.0257	0.1777	0.2556		Capns2	4.06016e+06	3.14675e+06	4.39233e+06	2.60022e+06	5.8252e+06	8.46912e+06	3.67594e+06	1.14756e+07	7.19563e+06	4740815	7.62486e+06	5.30505e+06	1.40104e+07	8.27515e+06	1.32895e+07	2.81841e+06	2.88222e+06
Caprin1	gi|162329566;gi|162329570;gi|162329564	0.216	0.1925	0.1939	0.2624	0.217	0.1947	0.4635	0.2686	0.5749	0.1846	0.2691	0.6195	1.5461	2.0968	1.384	3.4997	4.6255	4.7239	Caprin1	6.24859e+06	1.36388e+07	1.22705e+07	7.42678e+06	2.15758e+07	2.33386e+07	1.33884e+07	2.37993e+07	1.4665e+07	1.25404e+07	9.16036e+06	3.07532e+07	3.02805e+07	1.50827e+07	9.07969e+06	5.54951e+07	5.21534e+07	6.06639e+07
Capza1	gi|161086971	2.3689	1.9886	3.89	1.3568	1.103	1.3169	2.4847	1.6767	3.3459	3.3616	3.0131	1.5514	14.9249	40.6738	15.1218	6.8925	10.737	5.4767	Capza1	6.85351e+07	1.40925e+08	246189811	3.84011e+07	109653523	1.57815e+08	71777455	1.48548e+08	8.53421e+07	2.28313e+08	1.02586e+08	7.70174e+07	2.92303e+08	2.92571e+08	9.92038e+07	1.09295e+08	1.21061e+08	7.03312e+07
Capza2	gi|6671672	10.5186	11.1105	8.5077	7.7227	9.71	9.2033	8.4441	9.7259	13.2765	7.6489	8.5928	6.3207	29.9472	27.3687	18.6143	8.0171	7.8448	5.665	Capza2	3.0431e+08	7.87379e+08	5.38431e+08	2.18573e+08	9.65332e+08	1102941954	2.43926e+08	8.61646e+08	3.38638e+08	5.19498e+08	292556956	3.13782e+08	586513629	196866126	1.22116e+08	1.27128e+08	8.84514e+07	7.27493e+07
Capzb	gi|6753262;gi|83649737;gi|407027854;gi|407027856	11.2322	9.444	8.6721	8.6109	6.5509	5.319	10.3049	11.9756	17.2054	14.4394	16.705	7.6932	16.8651	23.4721	27.1255	6.4804	7.3639	3.0731	Capzb	3.24956e+08	6.69274e+08	548835585	2.43711e+08	651260383	6.37441e+08	2.97681e+08	1060954683	4.38853e+08	9.80693e+08	5.68753e+08	3.81916e+08	3.30301e+08	1.68837e+08	1.77952e+08	1.0276e+08	8.30285e+07	39465316
Car1	gi|145301561	0.1806	0.5091	0.2235	0.3597	1.2679	0.2808	0.1806					0.3688			0	0.3955	0.8549	0.4864	Car1	5.22623e+06	3.60753e+07	1.41428e+07	1.01803e+07	1.26048e+08	3.36566e+07	5.21745e+06					1.83065e+07			0	6.27192e+06	9.63905e+06	6.24678e+06
Car14	gi|6753264	0.0205	0.3016	0.1327	0.0896	0.0963	0.0414	0.5378	0.1992	0.0775	0.1364	0.802	0.2724							Car14	592244	2.13719e+07	8.39513e+06	2.53681e+06	9.57285e+06	4.9573e+06	1.55365e+07	1.7645e+07	1.97568e+06	9.26298e+06	2.7307e+07	1.3525e+07
Car2	gi|157951596	2.202	3.7502	3.3569	2.3413	3.4043	2.6766	3.5924	0.404	0.0388	0.4457	0.1702	3.1673	1.8065	1.8371	0.5214	2.9034	2.043	2.0733	Car2	6.37063e+07	2.65766e+08	212450401	6.6266e+07	3.38446e+08	3.20773e+08	1.03775e+08	3.57897e+07	990520	3.02694e+07	5.79428e+06	1.57236e+08	3.53805e+07	1.32147e+07	3.42073e+06	4.60386e+07	2.30347e+07	2.66255e+07
Car3	gi|31982861	0.0942		0.1995					0.2341				0.0063	3.5596	2.2928	5.5125	898.7	841.538	940.921	Car3	2.72649e+06		1.26229e+07					2.07383e+07				312912	6.97153e+07	1.6492e+07	3.61637e+07	14250701694	9488459832	12083291032
Car4	gi|6671678	0.2488	0.2929	0.2508	0.1655	0.4016	0.0261	0.0644	0.4986	0.5038	0.4745	0.406	0.0044				0.3536	0.951	0.3442	Car4	7.19656e+06	2.07546e+07	1.58742e+07	4.68284e+06	3.99262e+07	3.12574e+06	1.86059e+06	4.41722e+07	1.28506e+07	3.22284e+07	1.38231e+07	219816				5.60765e+06	1.07225e+07	4.41991e+06
Car5b	gi|211057396	0												0.0073			5.3174	18.2098	5.5036	Car5b	0												143223			8.43188e+07	2.05318e+08	7.06777e+07
Card10	gi|259089427	0.0092						0.0073						0.0021		0.0039		0.0008		Card10	265561						209560						42005.8		25877.4		9185.57
Carhsp1	gi|13385290	0.1236	0.104	0.1647	0.1074	0.1785	0.093	0.4704	0.1118	0.7227		0.5571	0.0491	3.4237	2.2746	4.4764	6.2692	11.1665	14.7542	Carhsp1	3.57439e+06	7.36816e+06	1.04227e+07	3.04095e+06	1.77434e+07	1.11463e+07	1.35899e+07	9.90372e+06	1.84332e+07		1.89682e+07	2.43769e+06	6.70525e+07	1.63617e+07	2.93668e+07	9.94115e+07	1.25904e+08	1.89474e+08
Carkd	gi|298676450;gi|298676452	0.925	0.9835	1.2524	0.769	0.9493	1.0451	1.0004	1.2582	1.8668	0.7607	1.1891	0.8715	1.8394	2.259	2.2483	0.903	1.7871	0.7691	Carkd	2.67602e+07	6.96994e+07	7.92646e+07	2.17654e+07	9.43781e+07	1.25244e+08	2.88993e+07	1.1147e+08	4.76156e+07	5.16663e+07	40484393	4.3265e+07	3.6025e+07	1.6249e+07	1.47497e+07	1.43196e+07	2.01499e+07	9.87653e+06
Carm1	gi|50511310;gi|189409145	0.0268	0.0252	0.1017	0.0987	0.1667	0.101	0.018	0.0807	0.1451	0.1394	0.2736	0.0539	0.778	0.6965	0.2859				Carm1	774586	1.78659e+06	6.43521e+06	2.79409e+06	1.65744e+07	1.21069e+07	520839	7.15179e+06	3.70209e+06	9.46787e+06	9.31618e+06	2.67813e+06	1.52371e+07	5.00982e+06	1.87537e+06
Cars	gi|148747198;gi|357588502	0.0134	0.0027	0.0148	0.0372	0.018	0.0013	0.0013	0.0171	0.0196	0.0312	0	0.3777	0.0621	0.0461	0.1959	0.1254	0.2115	0.0795	Cars	387193	190814	933983	1.05187e+06	1.79285e+06	158373	36758.8	1.5122e+06	500003	2.12195e+06	0	1.87521e+07	1.21558e+06	331592	1.28488e+06	1.98865e+06	2.38437e+06	1.02034e+06
Cars2	gi|189409152	0.7099	1.8362	2.1565	0.832	1.2863	0.9821	0.3912	1.3393	0.5859	0.727	0.6506	1.6931		0.0513	0.0419	0.0072	0.039		Cars2	2.0537e+07	1.30125e+08	1.36482e+08	2.35488e+07	1.27876e+08	1.177e+08	1.13006e+07	1.18656e+08	1.49449e+07	4.93731e+07	2.21509e+07	8.40532e+07		368826	275129	114663	439414
Cask	gi|133504495	0.0024	0.001	0.0008	0.0008	0.0006	0.0011		0.0018		0.0015	0.003		0.682	0.3971	0.8969	0.0708	0.0125	0.0109	Cask	68483.3	70147.4	53211.5	21629.2	58573.4	137268		157854		103710	103704		1.33571e+07	2.85615e+06	5.88361e+06	1.12323e+06	141302	139730
Caskin2	gi|31981530	0.0008	0.0118	0.0169	0	0.0044	0.005		0.0128	0.0019	0.0016	0.0014	0.0015	0	0		0.0524	0.0837	0.0635	Caskin2	22672	835897	1.067e+06	0	433001	597904		1.13271e+06	49439.3	106573	47267.8	76199.6	0	0		830184	943609	815304
Casp7	gi|6680850	0.0006							0.0103				0.0035	0.0165	0.0204	0.0232		0	0	Casp7	16869.7							909368				175257	322805	146487	151902		0	0
Casq2	gi|157951700	72.1715	53.1998	69.3586	66.2979	50.1806	86.8774	61.8672	56.452	117.472	54.0355	88.5441	59.9304	0.4456		0.0069	0.0648	0.0133		Casq2	2087971231	3770152073	4389549188	1876416487	4988742512	10411541288	1787175083	5001266904	2996306097	3669966000	3014640620	2975156583	8.72715e+06		45190.1	1.02798e+06	150479
Cast	gi|33563246	0.3569	0.2586	0.3228	0.4088	0.2577	0.0705	0.5625	0.1678	0.4444	2.4108	0.4716	0.2171	1.3335	7.5034	4.5081	8.2229	16.5583	21.0729	Cast	1.03242e+07	1.83254e+07	2.04323e+07	1.15703e+07	2.56203e+07	8.44868e+06	1.62487e+07	1.48695e+07	1.13356e+07	1.63735e+08	1.60561e+07	1.07789e+07	2.61169e+07	5.39724e+07	2.95745e+07	1.30391e+08	1.86697e+08	270617249
Cat	gi|157951741	2.9797	2.6034	2.8844	1.9822	3.3074	2.0876	2.7624	4.0976	4.2359	4.2242	3.6918	3.0353	4.5034	4.4686	5.5507	37.8375	45.5871	24.0704	Cat	8.62039e+07	1.845e+08	1.82547e+08	5.61021e+07	3.28807e+08	2.50183e+08	7.97993e+07	3.63019e+08	1.08043e+08	286898122	1.25694e+08	1.50684e+08	8.8199e+07	3.21434e+07	3.64146e+07	5.9999e+08	5.14001e+08	3.09112e+08
Cav1	gi|6680854;gi|340139110	16.1678	5.7508	8.3258	7.1178	5.1937	9.7498	15.2988	6.141	12.4273	10.0676	18.6015	8.7674	1131.54	880.42	472.418	92.1682	62.3493	50.1209	Cav1	4.67745e+08	407545643	5.2692e+08	2.01455e+08	5.16335e+08	1168436024	4.41942e+08	5.44048e+08	316978645	6.83771e+08	6.3332e+08	4.35244e+08	22161140090	6332953553	3099206124	1461512192	702997378	6.43652e+08
Cav2	gi|18702317;gi|480354944	0.5434	0.562	0.5989	0.3655	0.6247	0.1876	0.574	0.9166	0.8196	0.7073	1.0009	0.7762	4.285	5.6707	5.9866	5.4114	2.8202	2.8637	Cav2	1.57219e+07	3.98279e+07	3.79046e+07	1.03449e+07	6.21095e+07	2.2482e+07	1.6581e+07	8.12037e+07	2.09054e+07	4.80384e+07	3.40788e+07	3.85324e+07	8.39217e+07	4.07898e+07	3.9274e+07	8.58088e+07	3.17984e+07	3.67757e+07
Cav3	gi|6680852	25.0197	17.8842	22.1617	20.7117	20.2164	17.6387	28.1904	26.0736	26.0613	21.867	28.1265	13.0251	206.167	89.5138	156.917	11.0102	14.0823	6.6295	Cav3	7.23837e+08	1267414762	1402560003	586197746	2009832105	2113858175	814344009	2309946219	6.64735e+08	1485156406	9.57616e+08	6.46611e+08	4037756973	6.43882e+08	1029421361	174589049	1.5878e+08	8.5136e+07
Cbr1	gi|113680352	2.0883	4.8751	2.5478	3.3561	5.3984	1.7863	3.9536	6.637	3.9041	4.5648	3.9312	2.2516	11.5733	2.3839	5.9179	3.944	2.9041	27.5698	Cbr1	6.04154e+07	3.4549e+08	1.61245e+08	9.49861e+07	5.36682e+08	2.14073e+08	1.1421e+08	5.87991e+08	9.95816e+07	3.10028e+08	1.33844e+08	1.11777e+08	2.26661e+08	1.71474e+07	3.88235e+07	6.25407e+07	3.27447e+07	3.5405e+08
Cbr2	gi|6671688	0.4193	0.1444	2.1085	0.2015	0.1729	0.2432	0.8864	0.4351	0.2977	0.5478	0.3799	0.506	7.0682	10.2362	10.3865	4.6923	5.1822	3.5943	Cbr2	1.21297e+07	1.0233e+07	133440800	5.70167e+06	1.71939e+07	2.91435e+07	2.56061e+07	3.85467e+07	7.59349e+06	3.72051e+07	1.29337e+07	2.51175e+07	138430308	7.363e+07	6.81385e+07	7.44054e+07	5.84305e+07	4.61582e+07
Cbr3	gi|27413160	0.0235	1.1154	0.071	0.0305	0.057	0.1315	0.3096	0.5593	0.0767	0.2727	0.1541	0.0705	2.9045	6.75	6.5405	1.4676	0.5382	1.5867	Cbr3	680548	7.90462e+07	4.49441e+06	864527	5.67066e+06	1.57568e+07	8.94434e+06	4.95482e+07	1.95676e+06	1.85183e+07	5.24503e+06	3.49838e+06	5.68838e+07	4.85534e+07	4.29076e+07	2.3271e+07	6.06792e+06	2.0376e+07
Cbr4	gi|269784762	6.12	3.558	4.5951	5.5208	4.0725	7.3598	5.3778	3.5821	4.8549	6.1187	5.3814	4.1082	3.0761	0.299	7.9756	4.7521	5.4156	4.601	Cbr4	1.77057e+08	2.52145e+08	2.90815e+08	1.56253e+08	4.04876e+08	8.82008e+08	1.55351e+08	3.17353e+08	1.23833e+08	4.15568e+08	1.83219e+08	2.03946e+08	6.0246e+07	2.15065e+06	5.23222e+07	7.53545e+07	6.1062e+07	5.90859e+07
Cbwd1	gi|22122605	0.0023	0.0022			0	0.0099	0.0065		0	0.0046	0	0	1.6591	0.0334	0.0283	0	0.6948	0.0151	Cbwd1	67116.4	157406			0	1.18252e+06	188111		0	310272	0	0	3.24942e+07	240190	185890	0	7.83439e+06	193667
Cbx1	gi|6671696	1.5258	0.553	0.5428	0.7892	0.239	0.2251	0.7377	0.3347	0.7505	0.4196	0.588	0.3221	4.5437	2.5763	3.1178	10.3159	14.0789	13.3595	Cbx1	4.41439e+07	3.91867e+07	3.43498e+07	2.23375e+07	2.37609e+07	2.69737e+07	2.13099e+07	2.96531e+07	1.91418e+07	2.84956e+07	2.00207e+07	1.59904e+07	8.89878e+07	1.85319e+07	2.04536e+07	1.6358e+08	1.58741e+08	1.71562e+08
Cbx3	gi|108860695	2.0507	0.6668	0.5288	1.2551	0.2292	0.6594	0.799	0.5426	0.8709	0.4019	0.8999	0.4294	11.157	6.8615	3.9147	19.3659	20.3431	16.7586	Cbx3	5.93268e+07	4.72554e+07	3.34653e+07	3.5523e+07	2.27856e+07	7.90232e+07	2.30799e+07	4.8069e+07	2.22138e+07	2.72988e+07	3.06381e+07	2.13152e+07	2.18508e+08	4.93553e+07	2.56815e+07	3.07086e+08	2.29371e+08	2.15214e+08
Cbx5	gi|158966694	0.0758	0.07	0.061		0.0393	0.0661	0.2046	0.3873	0.0435	0.1849	0.0167	0.1789	3.7814	2.6063	3.2001	1.4184	5.8472	5.0467	Cbx5	2.19296e+06	4.95775e+06	3.86032e+06		3.90764e+06	7.92456e+06	5.90941e+06	3.43105e+07	1.10862e+06	1.25573e+07	567235	8.8826e+06	7.40583e+07	1.87472e+07	2.09939e+07	2.24911e+07	6.59275e+07	6.48095e+07
Ccar1	gi|33563288	0.0417	0.0699	0.2082	0.016	0.0689	0.0096	0.036	0.0161	0.1564	0.1258	0.0282	0.0585	0.6409	1.3683	0.716	0.3174	0.921	3.4785	Ccar1	1.20737e+06	4.95492e+06	1.31766e+07	452030	6.84923e+06	1.15467e+06	1.03949e+06	1.42788e+06	3.98895e+06	8.54226e+06	960750	2.90302e+06	1.25525e+07	9.84263e+06	4.69702e+06	5.03293e+06	1.03842e+07	4.46707e+07
Ccbl1	gi|31982063	0.312	0.2755	0.319	0.3305	0.2583	0.723	0.4156	0.5179	0.8459	0.4762	0.5806	0.4852	0.0204		0.0339	0.0347	0.012	0.0201	Ccbl1	9.02703e+06	1.95211e+07	2.01902e+07	9.3541e+06	2.56745e+07	8.66406e+07	1.20063e+07	4.58794e+07	2.1575e+07	3.2339e+07	1.9766e+07	2.40894e+07	399654		222446	549673	134905	258668
Ccbl2	gi|30424613	3.3458	2.1649	2.1284	2.2874	2.4158	3.0506	2.6918	2.8103	3.4847	2.4939	3.5492	2.7221	0.3851	0.2757	0.432	1.4077	0.6198	0.3756	Ccbl2	9.6795e+07	1.53424e+08	1.34704e+08	6.47402e+07	2.4017e+08	3.65595e+08	7.77588e+07	2.48977e+08	8.88828e+07	1.6938e+08	120840285	1.35135e+08	7.54306e+06	1.98332e+06	2.83396e+06	2.23218e+07	6.98823e+06	4.82357e+06
Ccdc105	gi|254553376	0.0027																		Ccdc105	76921.8
Ccdc124	gi|47059143	0.0629	0.16	0.213	0.0848	0.0996	0.0882	0.0713	0.121	0.1011	0.2911	0.2155	0.2516	0.0998			2.5342	5.2426	4.6249	Ccdc124	1.81972e+06	1.13416e+07	1.3481e+07	2.40007e+06	9.90238e+06	1.05723e+07	2.05857e+06	1.07241e+07	2.57821e+06	1.97706e+07	7.33878e+06	1.24879e+07	1.95462e+06			4.01855e+07	5.91107e+07	5.93932e+07
Ccdc127	gi|281183278;gi|281183266	0.8298	0.3472	0.2027	0.0866	0.1061	0.2027	0.3976	0.2249	0.7306	0.19	0.2124	0.1024	2.318	1.7841	3.9328	8.1819	2.8232	2.0372	Ccdc127	2.40053e+07	2.46054e+07	1.28307e+07	2.4517e+06	1.05513e+07	2.42907e+07	1.14853e+07	1.99285e+07	1.8636e+07	1.29035e+07	7.23203e+06	5.08296e+06	4.53977e+07	1.28334e+07	2.58005e+07	1.29741e+08	3.18315e+07	2.61621e+07
Ccdc134	gi|116268089	0		0			0		0.0123					0.2889	0.0946	8.0649	10.3433			Ccdc134	0		0			0		1.09035e+06					5.6586e+06	680194	5.29085e+07	1.64013e+08
Ccdc141	gi|299829227	0.2841	0.2949	0.2167	0.2062	0.2527	0.2015	0.2729	0.2821	0.3441	0.3673	0.3962	0.2221	0.1309	0.2553	0.4387				Ccdc141	8.21952e+06	2.08963e+07	1.37138e+07	5.83692e+06	2.51197e+07	2.41495e+07	7.88323e+06	2.49895e+07	8.7762e+06	2.49475e+07	1.34906e+07	1.10254e+07	2.56336e+06	1.8362e+06	2.8779e+06
Ccdc149	gi|365906273	0									0.0011			0.3193		0.0197				Ccdc149	0									71972.6			6.25368e+06		129121
Ccdc167	gi|254939557;gi|254939555	0.0777	0	0.019	0	0	0		0.0407	0.6264	0.0094			0.455	5.6469	0.479	0.4019	1.5397	0.1153	Ccdc167	2.24925e+06	0	1.2009e+06	0	0	0		3.60749e+06	1.5977e+07	635288			8.91135e+06	4.06188e+07	3.14245e+06	6.37233e+06	1.73608e+07	1.48043e+06
Ccdc22	gi|133922578	0.041	0.0321	0.0325	1.5786	0.0395	0.0414	0.0221	0.0805	0.0693	0.4645	0.0289	0.7928	0.3035	0.6311	0.439	0.4031	0.142	0.267	Ccdc22	1.18676e+06	2.27152e+06	2.05729e+06	4.46789e+07	3.92969e+06	4.95917e+06	637780	7.13031e+06	1.7688e+06	3.15494e+07	984215	3.93555e+07	5.94366e+06	4.53957e+06	2.87999e+06	6.39226e+06	1.60096e+06	3.42937e+06
Ccdc25	gi|22164768	0.0457	0.2938	0.2532	0.5677	0.0809	0.4012	0.0248	0.0364	0.0441	0.1564	0.0747	0.1188	0	0.7408	0.2834	0.0695	0.4438	0.5104	Ccdc25	1.32295e+06	2.08204e+07	1.6024e+07	1.60683e+07	8.04734e+06	4.80777e+07	716536	3.22114e+06	1.1237e+06	1.06194e+07	2.54317e+06	5.90004e+06	0	5.32844e+06	1.85905e+06	1.10254e+06	5.00419e+06	6.5543e+06
Ccdc47	gi|125628650	0.2225	0.2273	0.142	0.27	0.2561	0.1316	0.1537	0.3555	0.2032	0.1612	0.077	0.1426	1.2219	1.2924	1.1721	0.9126	1.4386	0.2781	Ccdc47	6.43576e+06	1.61054e+07	8.98743e+06	7.64203e+06	2.54559e+07	1.57706e+07	4.44017e+06	3.14932e+07	5.18185e+06	1.09491e+07	2.62164e+06	7.08158e+06	2.39305e+07	9.29654e+06	7.68926e+06	1.44705e+07	1.62202e+07	3.57187e+06
Ccdc51	gi|258679490	0.3119	0.3042	0.1948	0.9169	0.3075	0.7133	0.2513	1.3957	0.2645	0.7938	0.2338	2.4771	0.0669	0.0675	0.095	0.1904	0.1077	0.0098	Ccdc51	9.023e+06	2.15596e+07	1.2328e+07	2.59502e+07	3.0569e+07	8.54827e+07	7.25939e+06	1.23646e+08	6.74524e+06	5.39103e+07	7.95991e+06	1.22973e+08	1.31055e+06	485503	622960	3.0199e+06	1.21477e+06	126228
Ccdc58	gi|38348528;gi|226874940;gi|226874938	2.3357	2.1015	2.1413	1.1909	3.3305	2.3849	2.0775	4.2766	2.6855	2.4644	3.4767	2.2742	1.1668	0.9439	0.8723	4.0885	7.6893	5.3859	Ccdc58	6.75745e+07	1.4893e+08	1.3552e+08	3.37055e+07	3.31109e+08	2.85807e+08	6.00123e+07	3.7888e+08	6.84969e+07	1.67378e+08	1.1837e+08	112901410	2.28516e+07	6.7894e+06	5.72272e+06	6.48311e+07	8.66977e+07	6.91661e+07
Ccdc69	gi|115270981	0.018	0.1994	0.2222	0	0.0073	0.0522	0	0.0029	0.0641	0.3406	0.0043	0.131	0.2154	16.3285	0.4202	0.1801	1.014	0.3621	Ccdc69	521862	1.41275e+07	1.40624e+07	0	723694	6.2503e+06	0	253840	1.63378e+06	2.3135e+07	146650	6.50151e+06	4.2192e+06	1.17453e+08	2.75638e+06	2.85633e+06	1.1433e+07	4.65071e+06
Ccdc7	gi|21312852	0.0131																		Ccdc7	377907
Ccdc85c	gi|229576815	0.0153	0.001		0.0042	0.0004	0.0015	0	0.002	0.0254	0.0633	0.0157	0.0065	0.0189	0.0094	0.0366	0.002	0.0187	0.0754	Ccdc85c	442430	72651.5		117969	39511.5	175482	0	177458	647704	4.29762e+06	535609	322217	371063	67471.9	240221	32467.3	210544	967824
Ccdc88a	gi|63025208	0.0004												0.0766	0.0064	0.1062	0.0065	0.0141	0.0303	Ccdc88a	10813.2												1.50073e+06	45822.6	696781	102354	159096	389334
Ccdc90b	gi|251823843;gi|251823850	0.7703	0.772	1.7479	0.5986	1.2174	1.1067	0.8168	1.884	1.0951	1.8246	2.1195	0.9583	0.8887	0.3685	0.5811	1.0586	1.2678	0.7621	Ccdc90b	2.22853e+07	5.47124e+07	1.10622e+08	1.69411e+07	1.21028e+08	1.32627e+08	2.35951e+07	1.66906e+08	2.79312e+07	1.23924e+08	7.21625e+07	4.75715e+07	1.7406e+07	2.65063e+06	3.81203e+06	1.67868e+07	1.42941e+07	9.78631e+06
Ccdc91	gi|27532950	0.009											0				0.0583	0.1587	0.1821	Ccdc91	261067											0				924791	1.78892e+06	2.33881e+06
Ccdc93	gi|68448542;gi|160333440	0.0043	0.0204	0.0002	0.0133	0		0.0868	0.0023	0.0604	0.0508	0.006	0.0157	1.228	0.1609	0.4956	0.6442	0.4961	0.1751	Ccdc93	124621	1.44431e+06	12290.5	376365	0		2.50734e+06	206807	1.54003e+06	3.44723e+06	204018	778452	2.40496e+07	1.15734e+06	3.25123e+06	1.02154e+07	5.59362e+06	2.24829e+06
Ccnh	gi|12963599	0.0072												0.0074						Ccnh	209250												145669
Ccny	gi|31542003	0.3732	0.2934	0.264	0.0298	0.2155	0.0771	0.1886	0.2314	0.1726	0.317	0.1347	0.0426	0.6748	0.7901	0.9472	0.0488	0.2101	0.0136	Ccny	1.07971e+07	2.07922e+07	1.67079e+07	843388	2.14222e+07	9.24452e+06	5.44676e+06	2.05008e+07	4.4021e+06	2.15308e+07	4.5861e+06	2.1163e+06	1.32152e+07	5.68354e+06	6.21368e+06	774313	2.36876e+06	174887
Ccnyl1	gi|148237243	0.0053	0.078	0.0027		0.0048	0.0066		0.1245	0.017	0.0037			0.1847	0.1636	0.5818	0.0146	0.0047		Ccnyl1	153473	5.52645e+06	173180		473441	796201		1.10304e+07	434540	249939			3.61691e+06	1.17709e+06	3.8166e+06	231917	52692.9
Ccrn4l	gi|33563248	0.0011	0.0029	0.0763	0.0051	0			0.0031			0.0004	0.0036							Ccrn4l	30641.6	204228	4.82661e+06	143678	0			275951			15081.8	180929
Ccs	gi|8393066	0.0517	0.1137	0.0784	0.0854		0.0112	0.0663		3.4323	0.0501	0.0507	0.0637	1.9247	0.6942	0.6909	0.2044	0.28	0.2231	Ccs	1.49654e+06	8.05879e+06	4.9635e+06	2.41735e+06		1.33943e+06	1.91389e+06		8.7546e+07	3.40441e+06	1.72698e+06	3.16139e+06	3.76952e+07	4.99314e+06	4.53245e+06	3.24118e+06	3.15666e+06	2.86554e+06
Ccser2	gi|80861474;gi|27754162	0.0188	0.0086			0	0		0.0004	0.0139	0.0001		0.0131	0.0009		0.076		0.0385	0.0104	Ccser2	542828	607195			0	4571.61		34613.6	353488	8226.23		651519	17174.5		498570		433686	133812
Cct2	gi|126521835	4.2008	1.6999	4.165	2.5779	7.1402	2.9386	5.2853	3.3848	2.3694	3.3777	4.2417	13.6476	8.6223	11.1272	13.846	8.1934	25.0111	19.9225	Cct2	1.21531e+08	1.20467e+08	2.63592e+08	7.29612e+07	709846325	3.52165e+08	152677337	2.9987e+08	6.04348e+07	2.29404e+08	1.44417e+08	6.77518e+08	168866795	8.00389e+07	9.08337e+07	1.29923e+08	2.82004e+08	2.55844e+08
Cct3	gi|6753320	1.7667	1.1757	2.026	1.6584	5.268	3.0043	4.1496	1.561	8.9205	5.5928	5.7443	2.1179	6.2369	7.6004	9.6657	5.0879	4.6736	4.9481	Cct3	5.11126e+07	8.33222e+07	1.28218e+08	4.69384e+07	5.23723e+08	3.60037e+08	1.19872e+08	1.38291e+08	227531243	3.79848e+08	1.95575e+08	1.05142e+08	1.22149e+08	5.46707e+07	6.34102e+07	8.06794e+07	5.26956e+07	6.3544e+07
Cct4	gi|6753322	1.8946	0.7578	0.8886	1.5051	1.0861	0.7286	2.1771	0.9171	2.3957	1.4886	2.488	1.2137	5.5957	6.3987	5.4079	4.2761	5.1301	4.0492	Cct4	5.48116e+07	5.37015e+07	5.62397e+07	4.25984e+07	1.07974e+08	8.73226e+07	6.28898e+07	8.12523e+07	6.11075e+07	1.01099e+08	8.47075e+07	6.02535e+07	1.09591e+08	4.60268e+07	3.54777e+07	6.78064e+07	5.78427e+07	5.19996e+07
Cct5	gi|6671702	4.8912	1.4693	0.7602	1.2822	4.5031	1.1594	1.71	4.1731	2.2995	1.7521	1.5566	3.6621	5.0586	4.4914	3.9804	3.9899	7.6622	4.8316	Cct5	1.41505e+08	1.04128e+08	4.81114e+07	3.62894e+07	447680175	1.38944e+08	4.93965e+07	3.69709e+08	5.86535e+07	1.18998e+08	5.2996e+07	1.81799e+08	9.90732e+07	3.23068e+07	2.61129e+07	6.32676e+07	8.63923e+07	6.20468e+07
Cct6a	gi|6753324	1.0746	0.6395	1.0937	0.805	0.7976	0.8234	1.1962	1.0091	1.1139	1.1211	1.2543	1.29	5.135	5.5671	5.5032	6.0858	8.779	5.5427	Cct6a	3.10876e+07	4.53215e+07	6.92187e+07	2.27837e+07	7.9292e+07	9.86751e+07	3.45563e+07	8.94015e+07	2.84112e+07	7.61455e+07	4.27065e+07	6.40413e+07	1.00568e+08	4.00444e+07	3.61027e+07	9.6503e+07	9.89842e+07	7.11794e+07
Cct6b	gi|226693361	0.1731	0.2093	0.25	0.1783	0.2554	0.0852	0.1999	0.2082	0.2106	0.3074	0.3597	0.4412	1.6368	2.0449	0.6402	3.4282	5.1981	2.8109	Cct6b	5.00747e+06	1.48339e+07	1.58215e+07	5.04745e+06	2.53923e+07	1.02148e+07	5.77412e+06	1.84415e+07	5.37117e+06	2.08777e+07	1.22459e+07	2.19014e+07	3.20562e+07	1.47093e+07	4.19959e+06	5.43611e+07	5.86091e+07	3.60978e+07
Cct7	gi|238814391	1.2493	2.3451	1.0003	1.0406	1.8771	1.8095	1.5506	1.3029	2.6343	1.0952	1.8897	0.9508	7.8321	6.9979	7.2237	1.6949	4.0843	1.5289	Cct7	3.6142e+07	166192055	6.33066e+07	2.94522e+07	1.86618e+08	2.16858e+08	4.47912e+07	115429336	6.71926e+07	7.43839e+07	6.43372e+07	4.72029e+07	1.53392e+08	5.03366e+07	4.73898e+07	2.6876e+07	4.60514e+07	1.96342e+07
Cct8	gi|126723461	1.835	1.5574	1.37	1.5981	1.8957	1.5334	1.7939	1.3455	2.5619	1.637	2.2862	1.4537	6.449	7.4631	9.25	3.6956	6.1631	2.7107	Cct8	53086709	1.1037e+08	8.67055e+07	4.52312e+07	1.88462e+08	1.83763e+08	5.18203e+07	119202670	6.53443e+07	111182536	7.78376e+07	7.21691e+07	1.26304e+08	5.3683e+07	6.06829e+07	5.86007e+07	6.94901e+07	3.48104e+07
Ccz1	gi|29244114	0.0005	0.0289	0.0496	0.0235		0	0		0	0		0.0279	0.5196	0.2601	0.4535	0.0089	0.037	0.5423	Ccz1	15085.4	2.0503e+06	3.13763e+06	663909		0	0		0	0		1.38524e+06	1.01768e+07	1.87097e+06	2.97535e+06	141276	417204	6.96454e+06
Cd101	gi|268835535;gi|268835433	0			0.8478	0.1538	0.0034			0.0073		0.0181		0.2234						Cd101	0			2.39948e+07	1.5291e+07	409712			186607		617137		4.37457e+06
Cd151	gi|161353456	0.1696	0.0078	0.065	0.6639	0.0395	0.0653	0.2099	0.0118	0.377	0.3186	0.2762	0.1669	0.4353	5.015	3.3814	0.4936	0.3369	0.2986	Cd151	4.90566e+06	554387	4.11568e+06	1.8789e+07	3.93049e+06	7.83096e+06	6.06267e+06	1.04445e+06	9.61683e+06	2.16415e+07	9.40211e+06	8.28588e+06	8.52612e+06	3.60733e+07	2.21834e+07	7.82677e+06	3.79845e+06	3.83456e+06
Cd163	gi|281371423;gi|281371421	0.0197	0.0056	0	0.0029	0.0055	0.004	0.0168	0.0389	0.0157	0.0345	0.0229	0.052	5.6872	3.5664	4.3271	0.8737	0.9397	0.621	Cd163	568924	394457	0	82593.8	551082	476792	485697	3.44773e+06	399477	2.34113e+06	778624	2.58198e+06	1.11384e+08	2.56532e+07	2.8387e+07	1.38541e+07	1.05953e+07	7.97488e+06
Cd200	gi|111955312	0.4085	0.2946	0.2852	0.5671	0.4231	0.0354	0.7593	0.4451	0.468	0.2645	0.6323	0.3907	2.9043	3.8905	5.3364	2.4675	0.9813	0.7204	Cd200	1.18188e+07	2.08744e+07	1.805e+07	1.60496e+07	4.20598e+07	4.24059e+06	2.19353e+07	3.94301e+07	1.19371e+07	1.79617e+07	2.15269e+07	1.93958e+07	5.68798e+07	2.79845e+07	3.50083e+07	3.91269e+07	1.1064e+07	9.25196e+06
Cd2ap	gi|125987599	0.0061	0.1964	0.0037	0.0014	0.011	0.0035	0	0.0207		0.0064	0.1159	0.0132	2.2486	5.2425	2.5864	1.0697	2.0945	3.0271	Cd2ap	176726	1.39186e+07	232556	40323.2	1.0941e+06	423526	0	1.83165e+06		436194	3.9447e+06	655123	4.40396e+07	3.77099e+07	1.69674e+07	1.69619e+07	2.36153e+07	3.8874e+07
Cd2bp2	gi|17505208	0.0135		0.0022										0.1313	0.0683	0.1537	0.3198	0.6647	0.5074	Cd2bp2	389651		137996										2.57111e+06	491120	1.00812e+06	5.07078e+06	7.49437e+06	6.51636e+06
Cd300lg	gi|238231421;gi|238231413;gi|238231411;gi|238231417	3.2238	13.3159	11.7005	0.0556	0.1471	19.4428	7.9956	0.2647	16.3196	2.0635	18.7062	0.0092				1.3131	2.1781	1.5267	Cd300lg	9.32658e+07	9.43666e+08	7.40499e+08	1.57365e+06	1.46289e+07	2330059133	2.30971e+08	2.34538e+07	4.16259e+08	1.40151e+08	6.36887e+08	457621				2.08225e+07	2.45582e+07	1.96065e+07
Cd34	gi|161484606;gi|19526792	0.2307	0.152	0.2446	0.4057	0.0851	0.1317	0.3026	0.2039	0.1775	0.1795	0.2444	0.3024	31.9518	52.4397	37.988	3.989	8.4154	5.5743	Cd34	6.67536e+06	1.07707e+07	1.54793e+07	1.14821e+07	8.46029e+06	1.5785e+07	8.74211e+06	1.80664e+07	4.52617e+06	1.21924e+07	8.31959e+06	1.50128e+07	6.25774e+08	3.77204e+08	249212949	6.32542e+07	9.48852e+07	7.1585e+07
Cd36	gi|227116353	33.6132	46.3826	46.4884	23.5063	43.3718	42.2249	29.9392	54.3613	90.1398	50.2307	75.0488	60.8996	1.3511	0.4358	0.5165	52.4403	45.1235	24.4712	Cd36	9.72453e+08	3287035575	2942145824	6.65295e+08	4311839986	5060302184	8.64861e+08	4816049350	2299162959	3411555235	2555171179	3023271774	2.64611e+07	3.13493e+06	3.38837e+06	8.31547e+08	508773930	3.14259e+08
Cd38	gi|31542362	0.1095	0.1144	0.5226	0.0314	0.0844	0.1047	0.0021	0.1278	0.3628	0.1802	0.1602	0.0916	0.1063	0.5724	1.4562	0.3114	0.2638	0.3894	Cd38	3.16832e+06	8.1075e+06	3.3076e+07	889656	8.39178e+06	1.25465e+07	60370.3	1.13223e+07	9.25279e+06	1.22369e+07	5.45342e+06	4.54935e+06	2.08243e+06	4.11761e+06	9.55323e+06	4.9386e+06	2.97422e+06	5.00055e+06
Cd47	gi|6754382	0.1875	0.4023	0.1956	0.1837	0.2179	0.1519	0.2093	0.4092	0.2145	0.2868	0.3611	0.1607	11.8607	7.2939	5.7242	1.1254	1.8294	1.1521	Cd47	5.42508e+06	2.85127e+07	1.23805e+07	5.19965e+06	2.16592e+07	1.82019e+07	6.04509e+06	3.62483e+07	5.47182e+06	1.94798e+07	1.22949e+07	7.97594e+06	2.32292e+08	5.24655e+07	3.75527e+07	1.78458e+07	2.06267e+07	1.47955e+07
Cd59a	gi|161484616	0.5825	0.5882	0.468	0.6612	0.7664	0.591	0.6791	0.8738	0.7881	0.3616	0.7171	0.98	1.0687	0.3678	0.7634	0.1012	1.2705	1.9594	Cd59a	1.68508e+07	41685529	2.96166e+07	1.87147e+07	7.61901e+07	7.0823e+07	1.96171e+07	7.74114e+07	2.01026e+07	2.45557e+07	2.44133e+07	4.86504e+07	2.093e+07	2.64596e+06	5.008e+06	1.60495e+06	1.43246e+07	2.51623e+07
Cd81	gi|19526794	2.4383	1.7838	2.0497	5.6127	2.8431	2.1326	2.1039	2.8101	2.4838	1.9208	2.1203	1.508	6.6488	5.9835	8.98	0.6382	1.1645	1.3211	Cd81	7.05415e+07	1.26412e+08	1.29721e+08	1.58854e+08	2.82654e+08	2.55575e+08	6.07769e+07	2.48956e+08	6.33537e+07	1.30457e+08	7.21889e+07	7.48643e+07	1.30216e+08	4.30401e+07	5.89119e+07	1.01197e+07	1.31302e+07	1.69656e+07
Cd9	gi|6680894	0.0969	0.1087	0.1142	0.1321	0.1828	0.0743	0.1187	0.3856	0.2751		0.1946	0.3989	6.949	9.2728	8.9213		0.4136	2.4548	Cd9	2.80345e+06	7.7019e+06	7.22556e+06	3.74005e+06	1.81744e+07	8.9094e+06	3.43012e+06	3.41602e+07	7.01595e+06		6.6263e+06	1.98005e+07	1.36095e+08	6.67002e+07	5.85265e+07		4.66337e+06	3.15246e+07
Cd93	gi|6754578	0.1376	0.1144	0.1053	0.1468	0.0751	0.2806	0.1773	0.1147	0.1324	0.0491	0.1449	0.0902	0.0206	0.0227	0.0138	0.3129	0.9972	0.3332	Cd93	3.98212e+06	8.10709e+06	6.66605e+06	4.15359e+06	7.46698e+06	3.36224e+07	5.12047e+06	1.01635e+07	3.3782e+06	3.33713e+06	4.93345e+06	4.47944e+06	403450	163427	90502.3	4.96178e+06	1.1244e+07	4.27864e+06
Cd97	gi|251823845;gi|251823835;gi|251823841;gi|251823847	0.01			0.0052				0.001		0.0148			0.0289		0.0306	0.1024	0.3309	0.2003	Cd97	289740			145886				87555.1		1.00767e+06			565613		200650	1.62369e+06	3.73071e+06	2.57196e+06
Cd99l2	gi|21489963;gi|313569805	0.2849	0.2585	0.2091	0.1442	0.1532	0.0593	0.2391	0.2433	0.2337	0.2045	0.201	0.0946	1.2723	0.9538	0.3831	0.3367	0.6409	0.7519	Cd99l2	8.24202e+06	1.83196e+07	1.32348e+07	4.08206e+06	1.52285e+07	7.10327e+06	6.90698e+06	2.15526e+07	5.96139e+06	1.38881e+07	6.84278e+06	4.69513e+06	2.4917e+07	6.86053e+06	2.51315e+06	5.33875e+06	7.22577e+06	9.65614e+06
Cdan1	gi|124430553	0.0351			0.0231	0.0505	0.05	0.0398	0.0477	0.0265	0.033	0.0418	0.025							Cdan1	1.01505e+06			652800	5.0217e+06	5.99318e+06	1.14919e+06	4.22323e+06	676355	2.23939e+06	1.42176e+06	1.24048e+06
Cdc123	gi|19527052	0.0012		0.0167				0			0.0096	0.0105	0.036				0.0686	0.025		Cdc123	33323.2		1.05467e+06				0			651669	358568	1.78766e+06				1.08781e+06	281492
Cdc16	gi|68448515	0.0186	0.0112	0.0059	0.0036	0.1432	0.0038	0.0139	0.0246		0.0425	0.0008	0.0162	0.2335	0.4948	0.9979	0.0046			Cdc16	538506	793789	371449	100497	1.42349e+07	452512	402420	2.1789e+06		2.88938e+06	28349.6	804273	4.5736e+06	3.55899e+06	6.5467e+06	72521.7
Cdc20	gi|165377264	0.0728		0.0081																Cdc20	2.1065e+06		512212
Cdc23	gi|30387632	0.002	0.0054		0.0036	0.0031	0.0041	0.0018	0.0047		0.001	0.0279		0.2353	0.1504	1.155	0.0041	0.0068	0.0017	Cdc23	57636.3	380336		102459	305482	491082	51920.7	412655		71228.8	949022		4.60804e+06	1.082e+06	7.57685e+06	64699.5	77130.3	22284.6
Cdc26	gi|21314828	0.0823	0.1623	0.0786		0.2438	0	0.0581	0.1327		0.0226		0.1259	1.0473	1.5229	0.6618	0.6264	2.1336	2.0019	Cdc26	2.38223e+06	1.15043e+07	4.97476e+06		2.42342e+07	0	1.67819e+06	1.176e+07		1.53214e+06		6.25077e+06	2.05113e+07	1.09546e+07	4.3419e+06	9.93248e+06	2.40561e+07	2.57085e+07
Cdc37	gi|7949018	0.5977	0.756	0.6181	0.6206	0.7565	0.4822	0.5623	0.9119	3.1187	0.7312	0.6684	1.2055	4.2448	3.3509	3.0625	1.1063	1.4072	1.7044	Cdc37	1.72906e+07	5.35787e+07	3.91207e+07	1.75658e+07	7.52112e+07	5.77908e+07	1.62432e+07	8.07847e+07	7.95476e+07	4.96634e+07	2.27584e+07	5.98474e+07	8.31349e+07	2.41032e+07	2.00907e+07	1.75424e+07	1.5866e+07	2.18879e+07
Cdc42	gi|344313177;gi|6753364	2.3893	3.1898	3.5978	2.0492	2.7125	3.5555	3.0714	2.8742	5.552	2.6475	4.5767	1.7893	21.4991	16.3385	16.8349	1.4248	2.3446	2.1564	Cdc42	6.91232e+07	2.26051e+08	2.27699e+08	5.79981e+07	2.69665e+08	4.26094e+08	8.87246e+07	2.54635e+08	1.41613e+08	1.79814e+08	1.55823e+08	8.88273e+07	4.21058e+08	1.17525e+08	1.10442e+08	2.25933e+07	2.64354e+07	2.76926e+07
Cdc42bpb	gi|283135190	0.01	0.0038	0.0041	0.0142	0.0071	0.015	0.117	0.0109	0.0019	0.0071	0.0423	0	0.6699	2.4754	20.1273	1.1191	1.3351	0.3956	Cdc42bpb	288193	270598	257767	401600	708651	1.79857e+06	3.37883e+06	966823	49497.4	484216	1.44029e+06	0	1.31202e+07	1.78059e+07	1.32041e+08	1.77454e+07	1.50538e+07	5.0801e+06
Cdc42bpg	gi|254675191	0.0008	0.0006	0.0005		0.0024			0.0025		0.0011	0.0014	0.0159	0.0261	0.0039	0.0059	0.0025		0.0014	Cdc42bpg	23939.4	44699.3	32011.4		241890			223560		71336.6	48946.4	790027	511337	27768.7	38432.6	39110		18072.1
Cdc42ep1	gi|21312428	0.0347	0.0329	0.0728	0.0379	0.0298	0.0176	0.0303	0.0637	0.0348	0.0248		0	0.8851	0.8078	1.376	0.4691	1.156	0.8935	Cdc42ep1	1.00247e+06	2.33337e+06	4.61009e+06	1.07248e+06	2.96459e+06	2.11012e+06	874667	5.64252e+06	888781	1.68327e+06		0	1.73347e+07	5.81044e+06	9.02699e+06	7.43913e+06	1.30342e+07	1.14744e+07
Cdc5l	gi|22779899	0.0574	0.0559	0.0277	0.0147	0.0494	0.0131	0.039	0.081	0.0154	0.0161	0.0096	0.1761	0.8796	1.2493	0.9801	1.7677	2.6498	3.2451	Cdc5l	1.65981e+06	3.95862e+06	1.75097e+06	416797	4.90631e+06	1.56643e+06	1.12533e+06	7.18024e+06	393985	1.09107e+06	326124	8.74018e+06	1.72261e+07	8.98648e+06	6.43008e+06	2.80297e+07	2.98767e+07	4.16732e+07
Cdc73	gi|22122445	0.0868	0.0101	0.0078	0.0011	0	0.0109	0	0		0.0114	0.0014		0.2691	0.1519	0.1733	0.1873	0.1825	0.2004	Cdc73	2.51074e+06	718434	493601	32064.2	0	1.30104e+06	0	0		772715	46647		5.26978e+06	1.09284e+06	1.13677e+06	2.97004e+06	2.05804e+06	2.57382e+06
Cdh13	gi|110625609	2.1737	3.4382	2.1491	1.3096	2.9134	2.0869	2.8446	3.1058	3.5411	2.7684	2.4555	2.6309	0.0046			3.7123	7.0819	4.6052	Cdh13	6.28865e+07	2.43659e+08	1.36012e+08	3.70641e+07	2.89643e+08	250092636	8.21714e+07	2.75155e+08	9.03222e+07	1.88025e+08	8.36007e+07	1.30607e+08	90496			5.88656e+07	7.98498e+07	5.914e+07
Cdh2	gi|161760627	3.4296	3.0232	2.687	2.2495	1.8388	2.0067	2.04	1.8463	1.606	1.2491	2.0043	1.9481	0.0511	0.0079	0.0041	0.0276	0.1398	0.0313	Cdh2	9.92199e+07	2.1425e+08	1.70056e+08	6.36673e+07	1.82806e+08	2.40488e+08	5.893e+07	163570546	4.09641e+07	8.48376e+07	6.82412e+07	9.67103e+07	1.00098e+06	56541.1	27071	438053	1.5768e+06	401399
Cdh4	gi|6753376	0.0524	0.0724	0.072	0.0819	0.0506	0.0453	0.0725	0.0601	0.0863	0.0374	0.0944	0.0645	0.0144	0.0059	0.0043	0.0023		0.0022	Cdh4	1.51574e+06	5.13111e+06	4.55488e+06	2.31904e+06	5.02834e+06	5.42697e+06	2.09509e+06	5.32411e+06	2.20133e+06	2.53876e+06	3.21551e+06	3.20224e+06	282669	42416.9	28424.6	36731.2		28793.3
Cdh5	gi|38490561	0.0513	0.125	0.2429	0.0843	0.3238	0.1384	0.1289	0.1116	0.5505	0.1219	0.1517	0.0874				1.4876	3.9287	2.6767	Cdh5	1.48516e+06	8.85627e+06	1.53749e+07	2.38663e+06	3.21943e+07	1.65915e+07	3.72289e+06	9.8903e+06	1.40406e+07	8.27946e+06	5.1662e+06	4.34115e+06				2.35884e+07	4.42963e+07	3.43743e+07
Cdipt	gi|28076897	0.1898	0.4994	0.5553	0.5906	0.7839	0.6494	0.0835	0.6595	0.3573	0.372	0.345	2.5181	3.188	1.1262	3.9099	0.4198	0.0286	0.0086	Cdipt	5.49208e+06	3.53907e+07	3.51439e+07	1.67161e+07	7.79313e+07	7.78254e+07	2.41266e+06	5.8424e+07	9.11253e+06	2.52657e+07	1.17459e+07	1.25008e+08	6.24377e+07	8.10075e+06	2.56498e+07	6.65721e+06	322373	110626
Cdk11b	gi|33695123	0.0144	0		0	0.0011		0.0015	0.0029					0.0836	0.1417	0.2472	0.059	0.0641	0.0361	Cdk11b	417352	0		0	111414		43445.5	258768					1.63776e+06	1.01903e+06	1.62152e+06	934945	723299	464080
Cdk17	gi|160333476	0		0						0	0	0.0163			0.0661		0.5191			Cdk17	0		0						0	0	554130			475722		8.23128e+06
Cdk5	gi|6680908	0.0755	0.0437	0.0424	0.0543	0.2087	0.1175	0.0307	0.0486	0.0501	0.0951	0.0967	0.0171	0.0169	0.094	0.5535	0	0.0175		Cdk5	2.18357e+06	3.0968e+06	2.68315e+06	1.53637e+06	2.07516e+07	1.4085e+07	888112	4.30838e+06	1.27786e+06	6.45887e+06	3.29338e+06	847666	331083	676346	3.63109e+06	0	197871
Cdk6	gi|14149637	0			0.0021		0.2508		0.019	0	0.0028	0.0048		0.0769	0.0307	0.0186	0.0061		0	Cdk6	0			58529.8		3.00599e+07		1.68744e+06	0	187653	164027		1.50546e+06	220799	121848	97147.7		0
Cdk9	gi|18699998	0	0.0042		0.0148			0.023		0.0296	0.004	0.0183	0.0068	0.0531	0.031	0.0432	0.3164	0.0192	0.0124	Cdk9	0	295109		420041			664091		755188	274111	623895	336847	1.04054e+06	223120	283724	5.01705e+06	216870	159500
Cdkn1b	gi|31542372	0.246	1.4379	0.029	0.0075	1.18			0.0197	0.0528	0.036	0.018	0.0347	0.2753	0.2864	0.4272	0.9378	0.9864	1.692	Cdkn1b	7.11754e+06	1.01902e+08	1.83462e+06	212846	1.17311e+08			1.7444e+06	1.3469e+06	2.44281e+06	611819	1.7234e+06	5.39174e+06	2.06026e+06	2.80287e+06	1.48713e+07	1.1122e+07	2.1729e+07
Cdkn2aip	gi|27369527	0.0049	0.007	0.0009		0.0008	0.0011	0.001	0.0012	0.0009	0.009	0	0.0062	0.1039	0.5233	0.4896	0.2173	0.6304	0.306	Cdkn2aip	141949	493503	55682.1		82438.4	136157	28622.4	110226	23984.4	610527	0	305919	2.03451e+06	3.76405e+06	3.21177e+06	3.44519e+06	7.10792e+06	3.92984e+06
Cdnf	gi|29244056	0.3176	0.4016	0.3936	0.1976	0.199	0.3139	0.3139	0.2647	6.2419	0.3439	0.7754	2.89				0.0099			Cdnf	9.18749e+06	28457843	2.4912e+07	5.59147e+06	1.97853e+07	3.76201e+07	9.06908e+06	2.34517e+07	1.59209e+08	2.33576e+07	2.63991e+07	1.43472e+08				156831
Cds2	gi|20149726	0.3471	0.1413	0.1826	0.3388	0.233	0.1852	0.2719	0.2311	0.8201	0.2212	0.3178	0.2181	1.0917	1.2604	1.2393	0.308	0.0788	0.0913	Cds2	1.00416e+07	1.0016e+07	1.15546e+07	9.58826e+06	2.31619e+07	2.22004e+07	7.85569e+06	2.04747e+07	2.09168e+07	1.5022e+07	1.08195e+07	1.08267e+07	2.13805e+07	9.06612e+06	8.13049e+06	4.88379e+06	888800	1.17273e+06
Cdv3	gi|197313685;gi|28202071;gi|197313683;gi|28461294	0.1734	0.1756	0.2372	0.0722	0.0805	0.2099	0.1572	0.1252	0.0653	0.1279	0.1796	0.2016	0.1248	0.061	0.1507	1.0489	1.2922	1.4375	Cdv3	5.01703e+06	1.24458e+07	1.50131e+07	2.04323e+06	7.99819e+06	2.51499e+07	4.54141e+06	1.10875e+07	1.66612e+06	8.68688e+06	6.11611e+06	1.0009e+07	2.44355e+06	438921	988836	1.66329e+07	1.45702e+07	1.84605e+07
Ceacam1	gi|85719301;gi|85719303;gi|85719313;gi|85719299	0.0732	0.0492	0.0732	0.0621	0.0484	0.0376	0.0701	0.0731	0.057	0.0447	0.0084	0.0503				0.4145	0.8437	0.6684	Ceacam1	2.11899e+06	3.48575e+06	4.63582e+06	1.75874e+06	4.81351e+06	4.50633e+06	2.02365e+06	6.47258e+06	1.45389e+06	3.03576e+06	284995	2.49539e+06				6.57195e+06	9.51255e+06	8.5832e+06
Ceacam3	gi|323462176	0.1076																		Ceacam3	3.11338e+06
Cecr5	gi|21450187	0.1526	0.2738	0.2475	0.1238	0.2401	0.1415	0.1974	0.2191	0.3165	0.237	0.2373	0.2731	0.0308	0.0355	0.0332	0.3076	0.2167	0.1061	Cecr5	4.41622e+06	1.94045e+07	1.56627e+07	3.50397e+06	2.38662e+07	1.69607e+07	5.7032e+06	1.94152e+07	8.07298e+06	1.6094e+07	8.08087e+06	1.35567e+07	603379	255289	218075	4.87801e+06	2.44287e+06	1.36213e+06
Celf1	gi|349732093;gi|38570086	0.1091	0.1171	0.0767	0.1614	0.1527	0.0632	0.0812	0.1552	0.0887	0.157	0.0579	0.3062	0.1265	0.0158	0.4332	0.1374	0.133	0.065	Celf1	3.15698e+06	8.29957e+06	4.85425e+06	4.56825e+06	1.51823e+07	7.57456e+06	2.34611e+06	1.37488e+07	2.26224e+06	1.06628e+07	1.97249e+06	1.52004e+07	2.4778e+06	113581	2.84201e+06	2.17897e+06	1.49995e+06	834357
Celf2	gi|237757271;gi|159032035;gi|159032033;gi|237757269;gi|159032037;gi|159032039;gi|124286791	0.0645	0.1429	0.0321	0.1158	0.1608	0.0229	0.0163	0.1288	0.016	0.0344	0.0114	0.0481	2.1031	0.7238	3.4035	0.523	1.3294	0.7805	Celf2	1.86679e+06	1.01266e+07	2.02992e+06	3.27834e+06	1.59881e+07	2.74489e+06	471923	1.14065e+07	407159	2.33482e+06	388302	2.38933e+06	4.11882e+07	5.20609e+06	2.23282e+07	8.29318e+06	1.49889e+07	1.00228e+07
Cend1	gi|10946620	0.0457									0.0475		0.0223							Cend1	1.32127e+06									3.22711e+06		1.1049e+06
Cenpe	gi|115648101	0.0066	0.0045	0.0063	0.0051	0.0039	0.0061			0.0134	0.0142	0.0123	0.0071	0.1206	0.0333	0.0916	0.0298	0.0364	0.0258	Cenpe	192262	321234	399399	143599	385508	725935			342089	962908	418490	351361	2.36151e+06	239571	600769	473234	410955	331828
Cenpp	gi|29789150	0.0008	0.0043																	Cenpp	24584.6	304998
Cenpv	gi|225703070	1.2905	0.6242	1.2191	0.8912	0.6441	0.2789	1.8414	0.5425	0.9089	1.0531	1.0187	0.487	0.4226	0.0183	0.438	5.7054	9.3585	4.8636	Cenpv	3.73345e+07	4.42324e+07	7.71555e+07	2.52235e+07	6.40301e+07	3.34286e+07	5.31927e+07	4.80661e+07	2.31839e+07	7.15234e+07	3.46849e+07	2.41753e+07	8.27723e+06	131310	2.87356e+06	9.047e+07	1.05518e+08	6.24579e+07
Cep250	gi|194018503;gi|194097345;gi|189458802	0.0153		0.0014										0.0031	0.0015	0.0009	0.0165	0.0336	0.0212	Cep250	442290		88591.8										60127.6	11084.8	5767.38	261063	378852	272676
Cep350	gi|255982600	0.036	0.0005						0			0.0021				0.0001	0.3317	0.0096	0.4065	Cep350	1.04105e+06	33035						0			71621.2				464.997	5.25935e+06	107981	5.22076e+06
Cep85	gi|160333470	0.0004									0.0003	0.0009		0	0.0146					Cep85	10879									22175.4	29880.2		0	105135
Cept1	gi|31559983	0	0	0.0167	0.0415	0.0218	0.0271	0.0333	0.0316	0.0216	0.0326	0.0239	0.0178	3.7259	1.2731	3.4856	0.257	0.0568	0.0892	Cept1	0	0	1.0553e+06	1.17379e+06	2.16752e+06	3.25052e+06	963155	2.79985e+06	551956	2.21598e+06	813743	885165	7.29717e+07	9.15772e+06	2.28665e+07	4.07541e+06	640185	1.14585e+06
Cers1	gi|20149718	0.0756																0.0946		Cers1	2.1886e+06																1.06704e+06
Cers4	gi|165972325	0.0075			0.0299	0.0049	0.0019		0.0316		0.1497			0.1845	0.0387	0.0608				Cers4	215879			846086	482634	230662		2.80209e+06		1.01693e+07			3.61434e+06	278130	398993
Ces1a	gi|283135142	0.0537			0.0666					0.0807	0.0411	0.0675	0.0558	0.7382	0.7272	0.4768	0.8643	2.3451	1.3847	Ces1a	1.55348e+06			1.88615e+06					2.05821e+06	2.78998e+06	2.29794e+06	2.77079e+06	1.44576e+07	5.23105e+06	3.12794e+06	1.37057e+07	2.64416e+07	1.77824e+07
Ces1b	gi|124487013	0.2133	0.1043	0.1464	0.3288	0.0858	0.1113	0.1354	0.0461	0.13	0.0768	0.1724	0.3782	0.9724	0.9123	0.6201	3.4642	3.9994	2.072	Ces1b	6.17168e+06	7.39232e+06	9.2634e+06	9.30684e+06	8.53223e+06	1.33421e+07	3.91028e+06	4.08232e+06	3.3157e+06	5.21518e+06	5.87064e+06	1.87739e+07	1.90449e+07	6.56221e+06	4.06785e+06	5.49326e+07	4.50938e+07	2.66083e+07
Ces1c	gi|247269929	0.7176	0.3543	0.7171	0.8158	0.331	0.4337	0.6677	0.3904	0.56	0.2137	0.2447	1.7797	2.9373	2.5759	2.4541	6.8033	9.8601	7.0345	Ces1c	2.07599e+07	2.51115e+07	4.53864e+07	2.30893e+07	3.29099e+07	5.19807e+07	1.92879e+07	3.45905e+07	1.42835e+07	1.45126e+07	8.33209e+06	8.83495e+07	5.75266e+07	1.85289e+07	1.60996e+07	1.0788e+08	1.11174e+08	9.03374e+07
Ces1d	gi|117553604	24.6257	1.5886	21.8222	1.6638	1.4183	19.5589	1.7006	28.4379	27.732	22.6276	6.5688	50.6895	28.0221	29.1746	25.4253	65.6907	102.511	62.6178	Ces1d	712439042	1.12578e+08	1381074793	4.709e+07	1.41006e+08	2343967618	4.91261e+07	2519406019	7.07349e+08	1536816227	2.23648e+08	2516407762	548810246	2.09856e+08	1.66798e+08	1041658394	1155821857	8.04136e+08
Ces1e	gi|19526804	0.0111	0.0177	0.0169	0.0101	0.0109	0.0148	0.0057	0.0225	0.0226	0.0093	0.0175	0.0122	0.4376	0.575	0.2183	0.9501	2.2307	0.4034	Ces1e	320236	1.25332e+06	1.07257e+06	285245	1.08527e+06	1.76792e+06	164434	1.99549e+06	576579	634955	596035	604433	8.57008e+06	4.1363e+06	1.4323e+06	1.50655e+07	2.51514e+07	5.18007e+06
Ces1f	gi|21450339	0.0104	0.0166	0.0159	0.0094	0.0102	0.0138	0.0053	0.0181	0.0212	0.0088	0.0153	0.0114	3.3628	2.2412	0.8063	12.0053	22.9898	8.6085	Ces1f	300221	1.17499e+06	1.00553e+06	267418	1.01744e+06	1.65743e+06	154157	1.60349e+06	540543	595270	520608	566656	6.58606e+07	1.61212e+07	5.28937e+06	1.90368e+08	259213812	1.10551e+08
Ces1g	gi|162287349	0.0648	0.0177	0.0235	0.0799	0.0139	0.0834	0.0139	0.0193	0.1033	0.0504	0.1655	0.1464	1.0229	1.0062	0.556	4.5322	6.4165	2.8253	Ces1g	1.87371e+06	1.25332e+06	1.48733e+06	2.26142e+06	1.37989e+06	9.99736e+06	402047	1.71039e+06	2.63479e+06	3.42493e+06	5.63597e+06	7.26876e+06	2.00331e+07	7.23772e+06	3.64747e+06	7.18672e+07	7.23469e+07	3.62821e+07
Ces1h	gi|149259244	0.0107	0.0171	0.0164	0.0098	0.0106	0.0143	0.0055	0.0187	0.0219	0.009	0.0158	0.0118	0.208	0.1782	0.0139	0.4896	1.5326	0.1861	Ces1h	309906	1.21289e+06	1.03797e+06	276044	1.05026e+06	1.71089e+06	159129	1.65522e+06	557979	614473	537402	584935	4.07457e+06	1.28213e+06	91512.4	7.76305e+06	1.72804e+07	2.39047e+06
Ces2b	gi|37718991	0.0048										0.0052		2.3498	2.6471	3.1362	0.0329	0.0173		Ces2b	139988										177459		4.60201e+07	1.90412e+07	2.05744e+07	521515	194611
Ces2c	gi|21704206	0.0053												1.343	1.1285	2.1636	0.0014	0.0112		Ces2c	152715												2.6302e+07	8.11774e+06	1.41937e+07	22190.9	125773
Ces2g	gi|268839831	0.0046										0.005		8.0416	9.5897	10.9106	0.1244	0.157	0.1068	Ces2g	134389										170360		1.57495e+08	6.89793e+07	7.15772e+07	1.97245e+06	1.76971e+06	1.37123e+06
Cetn2	gi|10257421	0.023		0.0101		0.0008		0.0149	0	0		0.0249	0.0184	0.5444	0.4918	0.243	1.2591	1.2875	1.8684	Cetn2	666145		640172		76610		429962	0	0		848371	913921	1.06623e+07	3.53731e+06	1.59424e+06	1.99656e+07	1.45163e+07	2.3994e+07
Cfb	gi|218156291;gi|218156289	0.7318	0.0363	0.0964	0.1829	0.2057	0.1171	0.1577	0.1058	0.0068	0.1513	0	0.1509	0.0224	0.1058	0.1956		0.0327	1.0786	Cfb	2.11724e+07	2.57535e+06	6.1018e+06	5.17702e+06	2.04487e+07	1.40306e+07	4.55427e+06	9.3697e+06	172242	1.02774e+07	0	7.49147e+06	439237	760903	1.283e+06		368425	1.38516e+07
Cfd	gi|7304867	0.7467	0.2114	0.7159	0.0367	0.3794	0.111	0.6005	0.0307		0.6483		0	0.0789	0.2018	0.3646	22.1013	35.8471	37.3015	Cfd	2.16038e+07	1.4978e+07	4.53047e+07	1.03787e+06	3.77179e+07	1.33022e+07	1.73476e+07	2.71823e+06		4.40296e+07		0	1.54593e+06	1.45121e+06	2.39162e+06	3.50461e+08	4.04182e+08	4.79025e+08
Cfh	gi|109627652	0.2043	0.3492	0.2024	0.1474	1.4789	0.4901	0.6826	0.3931	0.0367	0.1143	0.0498	0.1039	1.289	0.8705	1.7977	0.6106	0.4939	1.5457	Cfh	5.91181e+06	2.47477e+07	1.28104e+07	4.17062e+06	1.47027e+08	5.8731e+07	1.97196e+07	3.48254e+07	935778	7.76319e+06	1.69703e+06	5.15722e+06	2.52455e+07	6.26161e+06	1.17931e+07	9.6826e+06	5.5688e+06	1.98498e+07
Cfhr2	gi|71361676	0.1635	0.1213	0.1333	0.082	0.1903	0.1177	0.2533	0.0839	0.112	0.2656	0.0364	0.1013	0.609	0.4291	0.9304	0.576	0.6297	1.1177	Cfhr2	4.73045e+06	8.59797e+06	8.43665e+06	2.32192e+06	1.89189e+07	1.41066e+07	7.31698e+06	7.43581e+06	2.85619e+06	1.80387e+07	1.24005e+06	5.02681e+06	1.19263e+07	3.08685e+06	6.1035e+06	9.134e+06	7.09999e+06	1.43531e+07
Cfi	gi|110347406	0.0152	0.0164	0.0042	0.018	0	0.0024	0.001		0.0023	0	0.001	0.0188			0.0185	0.0051	0.0046	0.1775	Cfi	440122	1.16018e+06	264384	509873	0	292882	28126.9		58500.5	0	34380.1	935632			121431	80872.3	52003.3	2.2793e+06
Cfl1	gi|6680924	11.9148	18.7893	25.541	7.5308	9.8788	11.1818	13.2239	14.4602	12.9326	26.9938	17.9721	9.8412	40.6839	42.201	36.6802	120.076	96.4094	234.437	Cfl1	3.44703e+08	1331558979	1616432962	2.13142e+08	9.82114e+08	1340050671	3.82002e+08	1281078564	3.29866e+08	1833358160	6.11891e+08	4.8855e+08	7.9679e+08	3.03556e+08	2.40634e+08	1904048388	1087030404	3010631477
Cfl2	gi|6671746	17.2588	9.8742	10.1956	11.2969	9.4893	13.1806	8.4652	11.3961	10.9681	12.8952	10.4594	12.1796	5.3139	6.9256	10.4413	12.37	13.307	20.849	Cfl2	499309747	6.9976e+08	6.45256e+08	3.19734e+08	9.43387e+08	1579586898	2.44536e+08	1009614925	2.79758e+08	8.7581e+08	3.5611e+08	6.04637e+08	1.04072e+08	4.98162e+07	6.84982e+07	1.96152e+08	150037833	2.67742e+08
Cfp	gi|114326449	0.0005	0.0052	0.0012	0.0032	0.0036	0.0059	0					0.0055			0.0138	0.1874	0.1794	0.4487	Cfp	14498.7	370084	75929.9	91102.8	353131	704061	0					274103			90625.7	2.97094e+06	2.0225e+06	5.76164e+06
Chac2	gi|13386024	0.1296		0.09			0.0045	0.0307			0.1766	0.0332								Chac2	3.75033e+06		5.69356e+06			533909	886385			1.19922e+07	1.129e+06
Champ1	gi|32469497	0.0901	0.0005		0.0001	0.0004	0.0008	0	0.0008		0.0001	0		0.2879	0.0323	0.243	0.0022	0.058	0.0944	Champ1	2.60662e+06	35384.3		2453.95	40840.2	94060.6	0	72754.3		4507.24	0		5.63942e+06	232351	1.59442e+06	34749	653869	1.21199e+06
Chchd1	gi|13384734	0.3929	0.3224	0.5252	0.3716	0.153	0.2457	0.124	0.1929	0.1282	0.3854	0.2471	0.0948	0.1558			1.9553	5.6291	3.0837	Chchd1	1.13682e+07	2.28444e+07	3.32405e+07	1.05176e+07	1.52147e+07	2.94452e+07	3.5832e+06	1.70929e+07	3.27073e+06	2.6173e+07	8.41355e+06	4.70548e+06	3.05202e+06			3.10052e+07	6.3469e+07	3.96005e+07
Chchd10	gi|34013514	5.0841	1.7782	2.6243	2.246	1.6183	0.4153	4.3944	1.9755	0.9383	4.7954	5.8302	1.2985				7.8935	13.4793	8.274	Chchd10	1.47087e+08	1.2602e+08	1.66086e+08	6.35674e+07	1.6089e+08	4.97691e+07	1.26943e+08	1.75015e+08	2.39318e+07	3.25695e+08	1.98501e+08	6.44622e+07				125167254	1.51981e+08	1.06254e+08
Chchd2	gi|18079334	2.271	2.7202	2.9908	2.741	4.5016	0.6076	0.8845	4.0709	2.0853	1.5471	2.5881	1.5946	1.1451	0.6676	0.6072	4.6877	17.2019	6.2636	Chchd2	6.57005e+07	1.92773e+08	1.89279e+08	7.75768e+07	4.47533e+08	7.28099e+07	2.55494e+07	3.60657e+08	5.31889e+07	1.05076e+08	8.81171e+07	79159777	2.24273e+07	4.80212e+06	3.98317e+06	7.43334e+07	1.93954e+08	8.04374e+07
Chchd3	gi|21313618	35.5676	38.8911	40.3151	29.2333	23.7084	21.4191	30.4476	25.4686	50.6086	34.74	48.7521	37.5848	14.9891	8.5952	12.9203	42.4381	54.3491	37.5505	Chchd3	1028996848	2756126916	2551452166	8.27383e+08	2356993938	2566900865	8.7955e+08	2256350525	1290853843	2359457513	1659850852	1865841982	2.9356e+08	6.18263e+07	8.47612e+07	6.72941e+08	6.12794e+08	4.82223e+08
Chchd4	gi|19527144	0.6982	0.5772	0.9103	1.1396	0.9838	0.6211	0.7377	0.6333	1.0571	0.5928	0.9314	0.6854	1.0698	0.8427	1.2201	2.5229	7.5288	4.455	Chchd4	2.01999e+07	4.09023e+07	5.76115e+07	3.22552e+07	9.78064e+07	7.44327e+07	2.13097e+07	5.61027e+07	2.69622e+07	4.02598e+07	3.17126e+07	3.4024e+07	2.09529e+07	6.06179e+06	8.00445e+06	4.00059e+07	8.48878e+07	5.72114e+07
Chchd5	gi|28076873	0.1418	1.6176	0.0335	0.0833	2.4256	0.0891	0.2028	0.1263	2.7735	0.0411	0.1246	0.0901		0	0.1669	2.0788	2.9868	1.9875	Chchd5	4.10135e+06	1.14637e+08	2.12145e+06	2.35807e+06	2.41142e+08	1.06829e+07	5.85701e+06	1.11869e+07	7.07434e+07	2.79454e+06	4.24356e+06	4.47319e+06		0	1.09466e+06	3.29631e+07	3.36765e+07	2.5524e+07
Chchd6	gi|267844806;gi|267844804	0.6397	0.5093	0.7272	0.5821	0.6756	0.6755	0.765	1.03	0.7	11.6567	0.8055	0.8693	0.3898	0.5373	0.5611	7.5637	20.142	12.1471	Chchd6	1.85063e+07	3.60947e+07	4.60239e+07	1.64761e+07	6.71679e+07	8.09529e+07	2.20988e+07	9.1255e+07	1.78548e+07	7.91699e+08	2.7424e+07	4.31528e+07	7.63511e+06	3.86488e+06	3.68131e+06	1.19938e+08	2.27104e+08	1.55992e+08
Chchd7	gi|298358883	0.9079	1.0104	1.6067	1.2155	1.0378	1.1134	0.515	0.7716	1.4418	0.9019	2.396	1.4415				0.9663	1.6595	0.7756	Chchd7	2.62649e+07	7.16061e+07	1.01683e+08	3.44014e+07	1.03178e+08	1.33431e+08	1.48769e+07	6.83612e+07	3.67764e+07	6.12581e+07	8.15771e+07	7.15595e+07				1.53221e+07	1.87115e+07	9.9604e+06
Chd3	gi|357527416	0.0014	0.0005	0.0037	0.0006	0.0006	0.0148	0	0.0005	0.0002	0.0003	0.0005	0.0003	0.0767	0.0421	0.0903	0.0439	0.065	0.0361	Chd3	40774.6	36380	235421	15857.3	62122.8	1.76985e+06	0	41388.6	6184.78	22297.8	16528.3	16335.8	1.50262e+06	302700	592200	695728	732754	463710
Chd4	gi|39204553	0.0065	0.0048	0.012	0.0467	0.0017	0.0307	0.0042	0.0123	0.0151	0.0058	0.0107	0.0168	0.4718	0.4422	0.7083	0.2509	0.2585	0.1773	Chd4	188883	342787	759721	1.32211e+06	167733	3.67988e+06	121984	1.09251e+06	384223	396118	362622	835534	9.23935e+06	3.18044e+06	4.64681e+06	3.97876e+06	2.91482e+06	2.27712e+06
Chd5	gi|124487025;gi|189458814	0.0171	0.0005	0.0009	0.0027	0.0006	0.0303	0.0133	0.0005	0.0043	0.0003	0.0005	0.0015	0.0941	0.0904	0.1284	0.0793	0.0626	0.0705	Chd5	494455	35839.7	53891.3	75848.4	61200.2	3.6295e+06	384627	40773.9	108717	21966.6	16282.9	74339.1	1.84266e+06	650494	842221	1.2569e+06	705514	905994
Cherp	gi|119672912	0.0047	0.0025		0		0.0002	0.0097	0.0089	0	0.0026	0.0087	0.0006	0.3844	0.6175	0.7869	0.2956	0.634	0.7733	Cherp	135220	179285		0		25191	279590	786172	0	175791	297509	31098.6	7.52867e+06	4.44149e+06	5.16215e+06	4.68733e+06	7.14796e+06	9.93101e+06
Chi3l3	gi|254281348	0.0022									0			0.1397	1.1971	0.8069	0.3914	0.2065	0.4483	Chi3l3	63880.4									0			2.73565e+06	8.61053e+06	5.29341e+06	6.20629e+06	2.32831e+06	5756455
Chid1	gi|218083710;gi|31541939	0.0117	0.0087	0.0103		0.2315		0		0.0328	0.0161	0.0102	0.0243	0.6355	0.313	0.6114	0.0284	0.0704	0.0393	Chid1	337304	615260	649605		2.30196e+07		0		835441	1.09535e+06	345986	1.2077e+06	1.24462e+07	2.25168e+06	4.01084e+06	449807	793333	504863
Chmp1a	gi|21704220	0.0383	0.2334	0.3033	0.0603	0.2198	0.1416	0.033	0.1016	0.2637	0.0977	0.2436	0.1016	0	0.0523	0.2808	0.2754	0.9305	0.7014	Chmp1a	1.10797e+06	1.65434e+07	1.91981e+07	1.708e+06	2.18534e+07	1.69682e+07	953102	9.00387e+06	6.72683e+06	6.63583e+06	8.2936e+06	5.04471e+06	0	376044	1.84201e+06	4.36623e+06	1.04921e+07	9.00717e+06
Chmp2a	gi|21312151	0.3336	0.0212	0.056	0.2704	0.2048	0.0224	0.0506	0.1026	0.0278	0.0799	0.0581	0.0371	0.2438	0.3789	0.2241	0.5304	0.5695	1.2119	Chmp2a	9.65071e+06	1.50509e+06	3.54564e+06	7.65267e+06	2.03602e+07	2.67852e+06	1.4611e+06	9.08639e+06	708158	5.42353e+06	1.97882e+06	1.84026e+06	4.77398e+06	2.72574e+06	1.46997e+06	8.41105e+06	6.42143e+06	1.55631e+07
Chmp2b	gi|30794432	0.1059	2.7466	3.3497	0.0455	0.2501	0.1984	5.7703	0.8064	0.1294	3.7607			0.653	0.1615	0.5885	4.914	0.6315	4.7889	Chmp2b	3.06463e+06	1.94645e+08	2.11995e+08	1.28668e+06	2.48679e+07	2.37819e+07	1.66688e+08	7.14392e+07	3.29954e+06	2.5542e+08			1.2788e+07	1.16198e+06	3.86103e+06	7.79214e+07	7.12065e+06	6.14989e+07
Chmp3	gi|31541959	0		0.0041	0.0387	0.0356	0.0253	0.0098	0.0559		0.0321	0.0197	0	0.2079	0.2721	0.6954	0.4651	0.7005	0.4538	Chmp3	0		261616	1.09543e+06	3.53877e+06	3.02707e+06	283554	4.95102e+06		2.17721e+06	670088	0	4.07166e+06	1.95716e+06	4.5623e+06	7.37484e+06	7.89775e+06	5.82798e+06
Chmp4b	gi|28077049	1.3427	0.5071	0.215	0.7837	0.4217	0.4951	1.3062	0.7737	0.3529	0.6776	0.4357	0.7378	2.0376	1.7326	2.1828	7.552	7.5065	10.1261	Chmp4b	3.88456e+07	3.59369e+07	1.36067e+07	2.21811e+07	4.1924e+07	5.93282e+07	3.77324e+07	6.85415e+07	9.00208e+06	4.60216e+07	1.48344e+07	3.66294e+07	3.99055e+07	1.24626e+07	1.432e+07	1.19752e+08	8.46372e+07	1.30039e+08
Chmp5	gi|13386442	0.0264	0.0084	0.0366	0.032		0	0.0347	0.0186		0.0713	0.0405	0.008	0.1338	0	0.0982	0.9672	1.6996	4.5409	Chmp5	763665	597166	2.31319e+06	905409		0	1.0035e+06	1.64523e+06		4.8434e+06	1.37933e+06	399610	2.61989e+06	0	644036	15337291	1.91634e+07	5.83136e+07
Chmp6	gi|147904547	0.1345	0.1143	0.0601		0.0637			0	0.0574	0.1019	0.0315	0.0181	0.7839	0.8319	0.7296	0.7547	0.4849	0.7235	Chmp6	3.89076e+06	8.09681e+06	3.8007e+06		6.33208e+06			0	1.46397e+06	6.92264e+06	1.07235e+06	900835	1.53517e+07	5.98404e+06	4.78617e+06	1.19675e+07	5.46738e+06	9.29159e+06
Chmp7	gi|21359827	0.0042	0.0014	0			0.0162	0		0	0.0046		0.0101	0.1246	0.0057	0.0036		0.035	0.0469	Chmp7	120356	100824	0			1.94399e+06	0		0	312712		501953	2.4405e+06	41215.6	23618.4		395190	602091
Chn1	gi|262205432;gi|262205420	0.0072																		Chn1	207600
Chordc1	gi|13385324	0.19	0.1468	0.0601	0.0553	0.1121	0.3175	0.1416	0.2227	0.1689	0.1658	0.1503	0.7844	0.1205	0.3294	0.4859	0.2676	0.5364	0.8401	Chordc1	5.4964e+06	1.04066e+07	3.80586e+06	1.56446e+06	1.11427e+07	3.80552e+07	4.09178e+06	1.97312e+07	4.30693e+06	1.12631e+07	5.11684e+06	3.89388e+07	2.3603e+06	2.36947e+06	3.18755e+06	4.24365e+06	6.04835e+06	1.07883e+07
Chp1	gi|9790225	0.0775	0.1242	0.1751	0.1876	0.1187	0.1087	0.0466	0.1309	0.1302	0.1748	0.0813	0.0955	3.9054	0.9041	1.3598	7.0933	21.2004	12.8556	Chp1	2.24122e+06	8.80023e+06	1.10839e+07	5.30862e+06	1.17966e+07	1.30275e+07	1.34495e+06	1.15929e+07	3.3207e+06	1.18695e+07	2.76905e+06	4.74028e+06	7.64861e+07	6.50328e+06	8.92093e+06	1.12479e+08	2.39037e+08	1.65091e+08
Chpt1	gi|226442811;gi|226442815	0.3062	0.1132	0.0901	0.1544	0.1286	0.2618	0.1355	0.1107	0.3941	0.1471	0.3243	2.9136	0.0454	0.0304	0.0369	0.5553	0.0228	0.016	Chpt1	8.85886e+06	8.02039e+06	5.70036e+06	4.37069e+06	1.27821e+07	3.13729e+07	3.91289e+06	9.80846e+06	1.00526e+07	9.98866e+06	1.10405e+07	1.44643e+08	888610	218666	242247	8.80525e+06	256795	206021
Chrm2	gi|282721106	0.0084	0.0178	0	0.0178	0.0092	0.0208	0.0014	0.0356	0.0175	0.0294									Chrm2	243770	1.26499e+06	0	504242	910427	2.49659e+06	41069	3.15688e+06	445357	1.99807e+06
Chtop	gi|31981251	0.0203	0.0446	0.0838	0.0096	0.0536	0.0267		0.0665		0.0669	0.0433		0.6959	0.5271	0.2923	0.5839	0.2217	0.7383	Chtop	585946	3.16129e+06	5.30093e+06	271697	5.32591e+06	3.20288e+06		5.8949e+06		4.5444e+06	1.47278e+06		1.36288e+07	3.79146e+06	1.91783e+06	9.25939e+06	2.50013e+06	9.48082e+06
Ciao1	gi|31542399	0.0273	0.0015	0	0.0142	0.0046	0.002	0	0.0015		0.0006	0.0077	0.0064	1.6222	1.6078	0	0.126	0.2264	0.2204	Ciao1	789492	103430	0	401801	454262	238372	0	133008		40584.7	262081	318705	3.1771e+07	1.1565e+07	0	1.99796e+06	2.55291e+06	2.83025e+06
Ciapin1	gi|19527376	0.2972	0.6261	0.4434	0.1839	0.3667	0.2614	0.3364	0.5346	0.3067	0.4421	3.2565	0.2882	0.0268	0.025	0.0783	0.32	1.0104	0.6359	Ciapin1	8.59745e+06	4.43678e+07	2.80603e+07	5.20597e+06	3.64535e+07	3.13252e+07	9.71748e+06	4.73626e+07	7.82213e+06	3.00274e+07	1.10873e+08	1.43084e+07	525638	179633	513379	5.07421e+06	1.13926e+07	8.16625e+06
Cirbp	gi|6680946	0.0099	0	0.0081		0.0337	0.0281	0.1278	0.0238		0.0829	0.0823	0.1129	1.0816	1.6546	1.7012	3.4661	2.5482	4.1899	Cirbp	286665	0	512808		3.34754e+06	3.37051e+06	3.69202e+06	2.1073e+06		5.63223e+06	2.80044e+06	5.60258e+06	2.11836e+07	1.19017e+07	1.11607e+07	5.49613e+07	2.87312e+07	5.38068e+07
Cisd1	gi|19527228	99.2308	59.9067	74.8185	131.432	39.9715	52.5239	55.3637	58.9585	75.2413	43.1217	61.2526	96.1637	10.6	5.5708	8.1531	10.7185	9.3002	6.3926	Cisd1	2870815752	4245461118	4735089274	3719900998	3973801668	6294557434	1599308468	5223333117	1919150719	2928723092	2085455407	4773904882	2.07599e+08	4.00711e+07	5.34866e+07	1.69964e+08	1.04861e+08	8.20941e+07
Cisd2	gi|21728370	1.279	3.0556	1.4796	1.5455	2.0046	8.4411	1.5984	2.7317	1.9278	1.5564	2.3092	1.935	2.8189	1.6504	3.8544	0.189	0.1294	0.1807	Cisd2	3.70016e+07	2.16541e+08	9.36405e+07	4.37434e+07	1.99285e+08	1011602030	4.61736e+07	2.42009e+08	4.91709e+07	1.05705e+08	7.8622e+07	9.606e+07	5.52079e+07	1.18717e+07	2.52859e+07	2.99639e+06	1.45898e+06	2.32043e+06
Cisd3	gi|168229148	1.1794	0.4099	0.8144	2.2385	0.4074	1.6304	1.2139	0.5444	1.9208	0.6575	1.2272	0.6942			0	0.1467	1.0279	0.0519	Cisd3	3.41222e+07	2.90477e+07	5.15441e+07	6.3357e+07	4.05065e+07	195394193	3.50669e+07	4.82277e+07	4.89931e+07	4.46572e+07	4.1781e+07	3.44615e+07			0	2.32548e+06	1.15895e+07	666926
Ckap4	gi|62526118	34.7779	19.506	39.5132	12.3576	17.3273	28.5559	0.4197	29.201	15.4355	0.6014	36.5218	9.8733	14.3713	16.7714	15.2186	5.1205	6.7178	9.1637	Ckap4	1006147976	1382345856	2500698972	3.49756e+08	1722606618	3422191024	1.21232e+07	2587013476	3.93708e+08	4.08455e+07	1243449704	490147994	2.81462e+08	1.20639e+08	9.98387e+07	8.11951e+07	7.57444e+07	1.1768e+08
Ckap5	gi|260166719;gi|260166721	0.0297	0.0363	0.0361	0.035	0.0213	0.0614	0.0124	0.1378	0.0231	0.0623	0.0545	0.027	0.4488	0.1834	0.2547	0.0535	0.1608	0.0314	Ckap5	860074	2.57057e+06	2.28161e+06	989892	2.11825e+06	7.35581e+06	359429	1.22038e+07	589549	4.23319e+06	1.85548e+06	1.33823e+06	8.78897e+06	1.31893e+06	1.6708e+06	847614	1.81295e+06	403614
Ckb	gi|10946574	3.3407	3.5819	3.3068	5.0874	2.931	4.1442	3.0037	2.9921	4.8237	4.2588	4.7345	3.363	5.3905	4.9792	2.9687	4.0618	2.8539	5.0854	Ckb	9.66496e+07	2.53841e+08	2.0928e+08	1.43987e+08	2.91392e+08	4.96652e+08	8.67692e+07	265083163	1.23036e+08	2.89251e+08	1.61194e+08	1.6695e+08	1.05572e+08	3.58156e+07	1.94759e+07	6.4408e+07	3.21777e+07	6.53072e+07
Ckm	gi|6671762	552.357	652.862	643.661	696.608	877.385	885.767	783.953	729.171	598.932	745.852	654.41	702.534	3.2727	5.6075	0.7849	2.1507	0.1617	1.8997	Ckm	15980075363	46266940081	40735845454	19715956016	87225963899	106000000000	22646280408	64599698209	15276731877	50656516975	22280557470	34876297444	6.4095e+07	4.0335e+07	5.14937e+06	3.41045e+07	1.82292e+06	2.43958e+07
Ckmt1	gi|6753428	34.3101	35.6923	25.5444	40.4676	29.819	76.4011	28.8002	43.4847	48.6338	55.215	37.0878	29.3238	16.4104	7.8084	10.4006	0.0605	0.9692	1.0008	Ckmt1	9.92616e+08	2529440025	1616648577	1145344684	2964484587	9156045931	8.31959e+08	3852450497	1240483937	3750073914	1262720961	1455736884	3.21396e+08	5.61663e+07	6.82312e+07	959272	1.09281e+07	1.28525e+07
Ckmt2	gi|38259206	1119.99	861.366	1076.68	1225.49	1158.45	1541.65	1180.55	1215.3	1165.85	935.516	1389.08	1093.87	2.701	1.1572	1.347	0.2428	0.1661	0.0951	Ckmt2	32402040391	61043164867	68140565675	34684820651	115000000000	185000000000	34103027177	108000000000	29737015992	63538099690	47293804462	54303822394	5.28998e+07	8.32406e+06	8.83684e+06	3.85031e+06	1.87318e+06	1.22072e+06
Clasp1	gi|163644249;gi|124486879;gi|163644247	0.0577	0.0926	0.1179	0.0688	0.0719	0.1117	0.0652	0.1039	0.0995	0.123	0.1358	0.0861	0.3718	0.0954	0.3157	0.0211	0.015	0.0064	Clasp1	1.67041e+06	6.55991e+06	7.46262e+06	1.94698e+06	7.14391e+06	13380613	1.8838e+06	9.20261e+06	2.53803e+06	8.35211e+06	4.62288e+06	4.27245e+06	7.28166e+06	686391	2.07103e+06	334060	169044	82602.2
Clasp2	gi|126506304;gi|126506306;gi|167234392	0.0419	0.1002	0.1527	0.0153	0.0633	0.0695	0.0239	0.0569	0.0856	0.0522	0.0707	0.07	0.0549	0.0958	0.0803	0.1629	0.0216	0.0211	Clasp2	1.21321e+06	7.10096e+06	9.6636e+06	433403	6.29416e+06	8.32402e+06	690221	5.03971e+06	2.18458e+06	3.54568e+06	2.40644e+06	3.47486e+06	1.07494e+06	688815	527025	2.58261e+06	243500	271475
Clcc1	gi|295293088;gi|295293090	0.1513	0.0986	0.1025	0.0356	0.0221	0.0328	0.089	0.1057	0.0179	0.0663	0.0151	0.0016	0.4793	0.265	0.3577		0.0245	0.0102	Clcc1	4.37607e+06	6.98739e+06	6.48756e+06	1.00629e+06	2.19903e+06	3.93498e+06	2.56981e+06	9.36557e+06	456426	4.50498e+06	515389	81716.6	9.38689e+06	1.90597e+06	2.3464e+06		276684	130566
Clcn7	gi|6753436	0				0.0017		0.0053	0.8948		0			0.4263	0.0253	0.0699	0	0.2184	0.3755	Clcn7	0				171390		152543	7.92752e+07		0			8.34898e+06	181847	458766	0	2.4627e+06	4.822e+06
Clec14a	gi|31541811	0.0023	0.0011				0.0007		0											Clec14a	67153.3	76934				82933.4		0
Clec16a	gi|323668269;gi|61656175	0.0008		0					0.0508					0		0.001				Clec16a	22741.6		0					4.49756e+06					0		6339.97
Clec3b	gi|171184425	0.0231	0.7717	0		0.0226	0.524	0.0255	0.6869	0.0089		0.0164	0.1229	0.0879	0.6342	0.6742	1.9204	0.2018	0.2888	Clec3b	667176	5.46875e+07	0		2.24581e+06	6.28011e+07	736995	6.08523e+07	227347		558271	6.10039e+06	1.72236e+06	4.56172e+06	4.42277e+06	3.04523e+07	2.27508e+06	3.70893e+06
Clic1	gi|15617203	0.4831	0.2784	0.4159	0.4004	0.3781	0.4196	0.7627	0.2423	0.508	0.4007	0.5984	0.4699	10.2488	11.471	18.0158	0.9967	0.3813	0.7561	Clic1	1.39767e+07	1.97297e+07	2.63201e+07	1.13315e+07	3.75881e+07	5.02819e+07	2.20326e+07	2.14683e+07	1.29568e+07	2.72137e+07	2.03725e+07	2.33289e+07	2.00721e+08	8.25118e+07	1.18189e+08	1.58045e+07	4.29868e+06	9.71013e+06
Clic4	gi|7304963	4.8559	9.2192	5.9818	2.0596	6.6633	7.5004	4.5119	10.354	6.3207	11.3692	6.6819	5.0333	17.5198	23.682	29.6232	1.8685	1.9168	1.3038	Clic4	1.40485e+08	6.53345e+08	3.78576e+08	5.82934e+07	6.62435e+08	8.9886e+08	1.30336e+08	9.17296e+08	1.61219e+08	7.72172e+08	2.27496e+08	2.4987e+08	3.43124e+08	1.70347e+08	1.94337e+08	2.96296e+07	2.16117e+07	1.67436e+07
Clic5	gi|27369886	0.9841	0.6542	0.6274	0.6339	0.6761	0.399	0.733	0.6547	0.8798	1.1041	0.604	0.936	0.1351	0.1358	0.46	0.1907	2.5544	2.3662	Clic5	2.84711e+07	4.63617e+07	3.97069e+07	1.79419e+07	6.7215e+07	4.78189e+07	2.11739e+07	5.80023e+07	2.2441e+07	7.49892e+07	2.05637e+07	4.64639e+07	2.64624e+06	977084	3.01785e+06	3.02389e+06	2.88012e+07	3.03865e+07
Clic6	gi|27369633	0.0262	0.0445	0.0392	0.0708	0.0151	0.0007	0.0328	0.0007	0.0429	0.034	0.0002	0.1225	0.0205		0.0041	0.0037	0.0047	0.0029	Clic6	757075	3.15207e+06	2.47973e+06	2.00244e+06	1.50513e+06	81192.9	948131	60140.5	1.09549e+06	2.31042e+06	5554.96	6.08042e+06	401527		26901.5	59303.9	52834.5	36813.5
Clint1	gi|154240730	0.0744	0.1952	0.3666	0.0949	0.1451	0.102	0.159	0.2785	0.8072	0.1758	0.3541	0.2992	1.6927	2.0442	3.8623	1.4787	2.5743	2.5046	Clint1	2.15146e+06	1.38321e+07	23203503	2.68553e+06	1.44241e+07	1.22246e+07	4.59286e+06	2.46693e+07	2.05886e+07	1.19411e+07	1.20575e+07	1.48527e+07	3.31507e+07	1.47041e+07	2.53381e+07	2.3447e+07	2.90254e+07	3.2164e+07
Clip1	gi|23821025	0.9282	0.7846	0.794	0.2634	0.5935	0.1864	0.489	0.3437	0.29	0.2816	1.2405	0.536	0.5538	0.3558	1.1186	0.5395	0.7432	1.73	Clip1	2.68539e+07	5.56043e+07	5.02524e+07	7.45495e+06	5.89997e+07	2.23328e+07	1.41248e+07	3.04491e+07	7.39598e+06	1.91278e+07	4.22346e+07	2.66074e+07	1.08467e+07	2.55927e+06	7.3383e+06	8.55544e+06	8.37962e+06	2.22168e+07
Clip2	gi|85662410;gi|85662406	0.0037	0.0136	0.009	0.0052	0.006	0.0321	0.11	0.0148	0.0558	0.0548	0.0879	0.0888	0.0281	0.0123	0.2135	0.0804	0.199	0.5456	Clip2	107858	966452	567447	145856	600251	3.84263e+06	3.17851e+06	1.31454e+06	1.42443e+06	3.72293e+06	2.99109e+06	4.40796e+06	550890	88480.7	1.4009e+06	1.27549e+06	2.24331e+06	7.00603e+06
Clpb	gi|6677983	0.9739	0.6893	4.8154	0.6354	0.4696	0.697	0.4419	0.4464	0.3369	0.4408	1.8039	0.3379	0.1836		0.1814	0.1655	0.2237	0.2218	Clpb	2.81753e+07	4.88457e+07	3.04754e+08	1.79839e+07	4.6683e+07	8.35312e+07	1.27653e+07	3.95495e+07	8.59443e+06	2.99362e+07	6.1416e+07	1.67731e+07	3.59501e+06		1.19001e+06	2.62388e+06	2.52271e+06	2.84895e+06
Clpp	gi|8393156	1.6353	1.6817	2.7967	1.2759	1.7751	0.9583	2.2318	2.6072	2.4186	2.9901	2.404	1.5582	2.8272	1.0916	2.6439	5.6761	7.3023	2.985	Clpp	4.73092e+07	1.19181e+08	1.77e+08	3.6111e+07	1.76473e+08	1.14841e+08	6.44716e+07	2.30983e+08	6.1691e+07	203080154	8.18482e+07	7.73566e+07	5.5371e+07	7.8517e+06	1.73449e+07	9.00054e+07	8.23349e+07	3.83339e+07
Clptm1	gi|103472025	0.3059	0.1337	0.1829	0.1462	0.1182	0.2263	0.2151	0.2013	1.1374	0.1236	0.2454	0.1773	0.2731	0.0569	0.297	0.349	0.422	0.0123	Clptm1	8.8485e+06	9.47177e+06	1.15728e+07	4.13716e+06	1.17526e+07	2.71149e+07	6.21436e+06	1.78343e+07	2.90117e+07	8.39756e+06	8.35495e+06	8.80317e+06	5.34928e+06	409316	1.94816e+06	5.53463e+06	4.75792e+06	158396
Clpx	gi|113205069;gi|113205071	0.305	0.2427	0.8507	0.0828	0.2584	0.3643	0.2784	0.2244	1.0339	1.1114	1.4201	0.2292	0.1827	0.1172	0.1697	1.5336	2.4389	1.2884	Clpx	8.82358e+06	17202862	5.38408e+07	2.3447e+06	2.56936e+07	4.36606e+07	8.04267e+06	1.98807e+07	2.6372e+07	7.5483e+07	4.83483e+07	1.13759e+07	3.57752e+06	843154	1.11313e+06	2.43179e+07	2.74984e+07	1.65454e+07
Clta	gi|122939192;gi|122939196;gi|122939198;gi|122939194	2.0068	0.522	2.3987	1.1931	3.4881	4.1799	2.4305	2.1626	4.5527	0.5043	1.5185	2.6793	13.2881	27.9519	21.0548	26.2197	46.1926	52.4719	Clta	5.80593e+07	3.69931e+07	1.51808e+08	3.37667e+07	3.4677e+08	5.00929e+08	7.02104e+07	191589499	1.16125e+08	3.42524e+07	5.16991e+07	1.33008e+08	2.60246e+08	2.01061e+08	138125905	415765673	5.20828e+08	673843058
Cltb	gi|30794164	0.8932	3.1599	1.7441	1.2881	1.1261	0.8724	1.6555	1.6016	1.0193	1.6419	1.8303	1.2712	7.6724	16.93	13.66	11.7022	30.8413	31.755	Cltb	2.58405e+07	223938836	1.1038e+08	3.6456e+07	1.11948e+08	1.04548e+08	4.78227e+07	1.41888e+08	2.59978e+07	1.11515e+08	6.23166e+07	6.31091e+07	1.50263e+08	1.21779e+08	8.9614e+07	1.85562e+08	3.4774e+08	4.07797e+08
Cltc	gi|51491845	1.7022	2.8864	1.64	2.8705	1.4101	1.7199	2.5802	1.8467	2.6076	2.3904	6.2622	2.9526	29.7141	35.8486	44.5424	5.8977	6.3197	3.9923	Cltc	4.92465e+07	2.04552e+08	1.03791e+08	8.1243e+07	1.40188e+08	2.06112e+08	7.45343e+07	1.63606e+08	6.65106e+07	1.62349e+08	2.13208e+08	146578705	581947575	2.57863e+08	2.92212e+08	9.352e+07	7.1255e+07	5.12688e+07
Clu	gi|214010170	0.6137	0.5879	1.6749	0.7646	0.4308	0.3441	0.531	0.283	0.3717	0.7526	0.2859	0.5381	8.2053	4.9448	14.0178	4.2344	1.9081	5.5521	Clu	1.77542e+07	4.16609e+07	106003217	2.16396e+07	4.28235e+07	4.12428e+07	1.53405e+07	2.50745e+07	9.48006e+06	5.11165e+07	9.73243e+06	2.67146e+07	1.60701e+08	3.55686e+07	9.19608e+07	6.71449e+07	2.15144e+07	7.12994e+07
Cluh	gi|124487201	0.9341	0.8042	0.8993	0.9917	1.7063	0.557	1.1521	1.4671	1.0117	2.4337	1.1089	0.9711	0.2999	0.0178	0.0122	0.8972	1.0884	1.0779	Cluh	2.70236e+07	5.69921e+07	5.69171e+07	2.80685e+07	1.69629e+08	6.67484e+07	3.32798e+07	1.29976e+08	2.58044e+07	165289759	3.7754e+07	4.8211e+07	5.87332e+06	128159	80259.9	1.42269e+07	1.22713e+07	1.38425e+07
Clybl	gi|256220113	5.2429	6.9474	7.3332	4.7948	4.8647	5.7067	6.5319	6.5009	9.6708	4.7932	7.3227	6.0385	1.6209	1.818	1.7014	9.7758	18.6837	8.0754	Clybl	1.51682e+08	492345253	4.64104e+08	1.35706e+08	4.83628e+08	6.83904e+08	1.88689e+08	5.75935e+08	2.46668e+08	3.25542e+08	2.49315e+08	2.99773e+08	3.17443e+07	1.30767e+07	1.11617e+07	1.55015e+08	2.10662e+08	1.03704e+08
Cmas	gi|247269309	0.0825	0.0439	0.0328	0.0566	0.0571	0.0196	0.0272	0.0544	0.053	0.0451	0.1029	0.0384	0.4629	0.2144	0.8772	0.2507	0.1535	0.0661	Cmas	2.38602e+06	3.1085e+06	2.07763e+06	1.60278e+06	5.67761e+06	2.35313e+06	786836	4.81641e+06	1.35141e+06	3.066e+06	3.5027e+06	1.90632e+06	9.06593e+06	1.54202e+06	5.75494e+06	3.97608e+06	1.73086e+06	848437
Cmbl	gi|31712014	0.9972	1.0902	1.5271	0.8741	1.6649	1.129	1.1005	1.7552	2.6773	1.7902	2.5593	1.4471	0.9044	1.4925	1.0576	0.9879	1.0061	0.8428	Cmbl	2.88487e+07	7.72576e+07	9.66448e+07	2.47394e+07	1.65515e+08	1.35302e+08	3.17905e+07	1.555e+08	6.829e+07	1.21589e+08	8.71349e+07	7.18392e+07	1.77124e+07	1.07356e+07	6.93824e+06	1.5665e+07	1.13435e+07	1.08228e+07
Cmc1	gi|21735441	1.6833	0.3275	1.6827	0.7092	0.6646	1.1362	0.8095	0.4811	1.365	0.756	1.443	1.3135		0.3727	0.2457	1.9498	15.3448	18.4595	Cmc1	4.86992e+07	23210243	106491628	2.00728e+07	6.60719e+07	1.36167e+08	2.33851e+07	4.26226e+07	3.48162e+07	5.13429e+07	4.91307e+07	6.52078e+07		2.68097e+06	1.61197e+06	3.09188e+07	1.73015e+08	2.37056e+08
Cmc2	gi|33457314	1.1533	1.2312	1.8208	1.0162	1.5624	0.2789	1.3341	1.485	0.5036	1.1154	2.0925	1.4287				3.869	2.7498	2.2285	Cmc2	3.3367e+07	8.72529e+07	1.15234e+08	2.87626e+07	1.55323e+08	3.34217e+07	3.85384e+07	1.31561e+08	1.28452e+07	7.5758e+07	7.1243e+07	7.09249e+07				6.13512e+07	3.10046e+07	2.86179e+07
Cmpk1	gi|165377065	0.9782	0.8256	0.9861	1.0506	1.1796	1.3976	1.0571	1.4212	1.5958	1.0956	1.0328	1.127	1.9147	2.9024	3.0338	6.0998	14.1323	15.3455	Cmpk1	2.83002e+07	5.85097e+07	6.24058e+07	2.97357e+07	1.17266e+08	1.67495e+08	3.05354e+07	1.25908e+08	4.07031e+07	7.4408e+07	3.51629e+07	5.595e+07	3.74998e+07	2.08771e+07	1.99024e+07	9.67241e+07	1.59344e+08	1.97067e+08
Cmpk2	gi|117606366	0.1923	0.2645	0.4038	0.2388	0.294	0.2786	0.5003	0.0866	0.685	0.1983	0.454	0.5017	3.5162	5.1353	7.7695	1.6598	1.2606	0.2492	Cmpk2	5.56397e+06	1.87426e+07	2.55549e+07	6.75761e+06	2.92299e+07	3.33904e+07	1.44537e+07	7.67031e+06	1.74733e+07	1.34708e+07	1.54577e+07	2.49043e+07	6.88653e+07	3.69384e+07	5.09705e+07	2.63193e+07	1.42137e+07	3.20004e+06
Cmtm6	gi|21313082	0.0602	0	0.0177			0	0	0.0191	0.0201				0.2799	0.0479		0.0822	0.0333	0.0292	Cmtm6	1.74096e+06	0	1.11913e+06			0	0	1.69238e+06	511969				5.4809e+06	344489		1.30412e+06	375436	374473
Cmya5	gi|256773195	0.3656	2.9671	0.4338	3.0969	0.2895	0.477	0.3735	0.4024	1.6915	0.3726	0.5119	0.405							Cmya5	1.05758e+07	2.10269e+08	2.74539e+07	8.76512e+07	2.87846e+07	5.71677e+07	1.07887e+07	3.56497e+07	4.31455e+07	2.53074e+07	1.74294e+07	2.01073e+07
Cnbp	gi|157909784;gi|157909782;gi|7304969	0.1854	0.3703	0.165	0.2041	0.2305	0.1379	0.0696	0.3041	0.2602	0.1029	0.1705	0.0634	0.4681	1.6109	2.5269	3.1975	4.0516	2.8838	Cnbp	5.36399e+06	2.62419e+07	1.04419e+07	5.77539e+06	2.29155e+07	1.65263e+07	2.01e+06	2.69414e+07	6.63581e+06	6.99059e+06	5.80386e+06	3.14878e+06	9.16832e+06	1.1587e+07	1.65774e+07	5.07022e+07	4.56828e+07	3.70336e+07
Cndp2	gi|31981273	16.312	4.4236	16.7087	0.5556	6.1238	0.4749	23.2799	2.05	0.7994	0.952	3.0416	14.0579	2.284	2.5908	3.5027	2.0085	2.0825	3.5768	Cndp2	4.71918e+08	3.1349e+08	1057455472	15724584	6.08806e+08	5.69164e+07	6.72493e+08	181613882	2.03898e+07	6.46573e+07	1.03557e+08	6.97883e+08	4.47321e+07	1.86362e+07	22978837	3.1848e+07	2.34806e+07	4.59333e+07
Cnep1r1	gi|160333150	0	0	0							0.0104				0.0673	0				Cnep1r1	0	0	0							706659				484387	0
Cnih4	gi|68131553	0.3835	0.3752	0.7175	0.5012	0.2653	0.2698	0.464	0.3836	0.6943	0.2679	0.4194	0.3782	1.44	2.7294	3.7007	0.0886	0.3302	0.6518	Cnih4	1.10948e+07	2.65866e+07	4.54088e+07	1.41866e+07	2.63756e+07	3.23357e+07	1.34026e+07	3.39853e+07	1.77099e+07	1.81976e+07	1.42777e+07	1.8777e+07	2.82022e+07	1.96328e+07	2.42778e+07	1.40532e+06	3.72349e+06	8.37002e+06
Cnn1	gi|226423897	0.4039		0.5831	0.2652	0.1357	0.1076	0.5017	0.3229	1.0717	0.1171	0.0157	0.3034				0.6867		0.0323	Cnn1	1.16839e+07		3.69008e+07	7.5072e+06	1.34884e+07	1.28937e+07	1.44918e+07	2.86104e+07	2.73363e+07	7.95361e+06	536183	1.50637e+07				1.08894e+07		414972
Cnn2	gi|6680952	0.1296	0.0711	0.0774	0.108	0.0416	0.1121	0.1689	0.0769	0.2424	0.9912	1.9064	0.1148	3.0101	1.7743	4.7104	0.545	2.8387	0.3632	Cnn2	3.74962e+06	5.03811e+06	4.89573e+06	3.05662e+06	4.13642e+06	1.34297e+07	4.88036e+06	6.81211e+06	6.18368e+06	6.73173e+07	6.49081e+07	5.69968e+06	5.89523e+07	1.27625e+07	3.09017e+07	8.64231e+06	32006453	4.66407e+06
Cnn3	gi|21312564	0.1949	0.1841	0.0843	0.1207	0.1224	0.169	0.2089	0.1547	0.8468	0.078	0.1471	0.7967	2.2197	2.6584	2.2192	1.6768	2.7417	2.5244	Cnn3	5.6397e+06	1.30462e+07	5.33445e+06	3.41576e+06	1.21645e+07	2.02491e+07	6.03436e+06	1.37093e+07	2.15978e+07	5.30062e+06	5.00868e+06	3.95498e+07	4.3472e+07	1.91222e+07	1.45587e+07	2.65894e+07	3.09129e+07	3.24184e+07
Cnot11	gi|26553441	0.0021			0.0017	0.028	0.004	0.0036	0.0054	0	0.004		0	0.049	0.0707	0.0547	0.008	0.0057	0.0065	Cnot11	59507.7			47432.8	2.78408e+06	473716	104197	477579	0	274535		0	959144	508254	358804	126709	64193	83468.3
Cnot3	gi|22122717	0.0186	0.0168			0		0.0063	0.0072	0.0036	0.0024	0		0.8033	0.9631	1.893	0.1933	0.2607	0.0342	Cnot3	538709	1.1925e+06			0		180593	633543	92668.9	159612	0		1.57317e+07	6.92737e+06	1.24187e+07	3.06484e+06	2.93939e+06	439467
Cnot7	gi|408968123	0.0011			0.0038		0.003	0.0033		0.0085	0.004			0.1458	0.127	0.1718		0.0317	0.0029	Cnot7	31525			108162		363180	95627.8		216082	274085			2.85645e+06	913262	1.12693e+06		356894	37061.6
Cnp	gi|226423907;gi|226423909	0		0.0059	0	0.0091	0.0002	1.814	0.0337	0.0081	0	0.009	0.0056	0.6575	0.4681	0.3332	0.2871	0.2881	1.2442	Cnp	0		370754	0	905076	19932.3	5.24009e+07	2.98711e+06	205435	0	307945	280300	1.28764e+07	3.36723e+06	2.18563e+06	4.55272e+06	3.24813e+06	1.59783e+07
Cnpy2	gi|9903607	0.3303	0.2015	0.235	0.2574	0.1276		0.3279	0.2318	4.4478	0.2387	0.4222	0.0291	5.2927	7.9595	5.934	37.1619	41.8206	36.0996	Cnpy2	9.5569e+06	1.42821e+07	1.48721e+07	7.28519e+06	1.26856e+07		9.47115e+06	2.05387e+07	1.13448e+08	1.6213e+07	1.43744e+07	1.44641e+06	1.03656e+08	5.72538e+07	3.89289e+07	5.89276e+08	4.71533e+08	4.63591e+08
Cnpy3	gi|21312510	0.0123	0.0268	0.0027		0.0095	0.0166		0	0			0	0.9744	0.9053	15.3708	1.4393	4.682	4.197	Cnpy3	356583	1.90106e+06	169276		941121	1.99269e+06		0	0			0	1.90835e+07	6.51219e+06	1.00837e+08	2.28234e+07	5.27899e+07	5.38984e+07
Cnpy4	gi|30519939	0.0152	0		0				0	0.0087		3.2507	0.1013	1.821	5.7701	3.489	4.0655	6.1934	4.6483	Cnpy4	440210	0		0				0	222145		1.10676e+08	5.02752e+06	3.56648e+07	4.1505e+07	2.28889e+07	6.4467e+07	6.98317e+07	5.96939e+07
Cnrip1	gi|62000629	0.0156	0.0059	0.0182	1.8029	0.0052	0.022		0		0.0056	1.9078	1.9994	0.1991	0.2728	1.2259			0.8263	Cnrip1	451530	421598	1.15215e+06	5.10284e+07	519185	2.63326e+06		0		381644	6.49549e+07	9.92594e+07	3.89973e+06	1.9622e+06	8.04202e+06			1.06114e+07
Cnst	gi|31559922	0.0039	0.02	0.0024		0.0199	0.0552		0.0302	0.0104	0.0037	0.0149		0.9844		0.1786	0.2098	0.5491	0.2506	Cnst	113057	1.41972e+06	151704		1.97937e+06	6.61134e+06		2.67773e+06	265243	248856	506959		1.92786e+07		1.17146e+06	3.32651e+06	6.19095e+06	3.21793e+06
Cntn2	gi|54607084	0.255										0.0766								Cntn2	7.37606e+06										2.6092e+06
Cntn3	gi|117938277	0.2842	0.0016		0.1459	0.0252	0.0012	0.221	0.032		0.0353		0.0252		0.0163		0.0585		0.0855	Cntn3	8.22088e+06	112766		4.12796e+06	2.50501e+06	145161	6.38266e+06	2.83135e+06		2.4004e+06		1.25158e+06		117282		927874		1.09808e+06
Coa3	gi|21311867	1.5326	1.2037	1.5375	1.5648	1.1918	0.4566	2.0531	1.2159	1.7152	1.0734	1.2455	1.9202	1.0359	0.911	0.8739	2.4785	2.5304	0.6171	Coa3	4.43386e+07	8.53063e+07	9.7307e+07	4.42873e+07	1.18485e+08	5.4719e+07	5.93089e+07	1.0772e+08	4.37496e+07	7.28997e+07	4.2407e+07	9.53237e+07	2.02886e+07	6.55312e+06	5.73332e+06	3.93015e+07	2.85306e+07	7.92422e+06
Coa4	gi|34304060	0	0.0526	0.2191	0.0664	0.0349			0.1655	0.0145	0.0031						0.0647	1.1768	0.1081	Coa4	0	3.72775e+06	1.38691e+07	1.8799e+06	3.46655e+06			1.46634e+07	370559	207484						1.02546e+06	1.32682e+07	1.3885e+06
Coa5	gi|113461996	0.2046	0.2673	0.1394	0.1571	0.347	0.4278	0.58	0.0436	0.2031	0.6586	0.2967	0.5956				0.3686	3.0824	2.4479	Coa5	5.91971e+06	1.89427e+07	8.82281e+06	4.44695e+06	3.44973e+07	5.12691e+07	1.67542e+07	3.86208e+06	5.17971e+06	4.47275e+07	1.0102e+07	2.95663e+07				5.84544e+06	3.47548e+07	3.14364e+07
Coa6	gi|30424683	0.6851	0.4491	0.7322	1.4186	0.4576	0.9535	0.6609	0.56	1.0847	0.6105	1.1717	0.5604				1.3791	3.8337	1.0337	Coa6	1.98212e+07	3.18295e+07	4.63366e+07	4.01497e+07	4.54906e+07	1.14275e+08	1.90906e+07	4.96151e+07	2.76668e+07	4.1462e+07	3.98918e+07	2.7819e+07				2.18691e+07	43225027	1.32754e+07
Coasy	gi|27229125	0.0339	0.0267	0.0248	0.2231	0.0285	0.1429	0.0451	0.0242	0.6676	0.1274	0.0986		0.1581	0.0977	0.078	3.1605	5.7958	0.7565	Coasy	979812	1.89348e+06	1.57147e+06	6.31428e+06	2.83535e+06	1.71307e+07	1.30212e+06	2.14833e+06	1.70293e+07	8.6513e+06	3.35776e+06		3.09669e+06	702683	511402	5.01167e+07	6.53481e+07	9.71497e+06
Cobll1	gi|189458847;gi|32441279	0.3318	0.0587	0.0569	0.0461	0.0682	0.0562	0.0843	0.0821	0.12	0.1091	0.236	0.0703	0.7229	1.3082	1.5017	0.4612	1.2541	1.1223	Cobll1	9.59832e+06	4.16291e+06	3.60341e+06	1.304e+06	6.78213e+06	6.72924e+06	2.43567e+06	7.27493e+06	3.0605e+06	7.41098e+06	8.03452e+06	3.4918e+06	1.41585e+07	9.41034e+06	9.85189e+06	7.31295e+06	1.41398e+07	1.44122e+07
Cog2	gi|256985208	0.0013				0	0							0.0505	0.0313	0.0484	0.7806	0.0065		Cog2	36391.4				0	0							988175	224979	317342	1.23785e+07	73671.4
Cog4	gi|19527194	0.0005	0.0075	0.0664	0.0006	0.0075	0.0037	0.0005	0.0046		0.0027	0	0.0031	1.8027	0.0769	0.2151	0.0274	0.0671		Cog4	15280.1	529825	4.20439e+06	16711	744966	446381	15082.1	405955		186662	0	153005	3.5305e+07	552966	1.41089e+06	434293	756570
Cog7	gi|110625631	0.0043	0.0042		0.0052		0.0049		0.0053	0.0026	0.0019	0.003		0.1371	0.0088	0.1487	0	0.0429		Cog7	124056	300549		146655		587579		473875	65608.1	128808	102848		2.68487e+06	62963.6	975596	0	484213
Col14a1	gi|226423922	0.0143		0.005			0	0.0133	0.0082	0.0113	0.0052	0.0014	0.0027	2.9484	2.2803	3.7669	0.5813	0.6848	0.5723	Col14a1	413484		317343			0	385525	723305	288781	351156	46574.2	135561	5.77444e+07	1.64023e+07	2.47119e+07	9.21775e+06	7.72168e+06	7.3494e+06
Col15a1	gi|134288882	0.7671	0.8801	0.7456	0.5859	1.0132	1.3872	0.884	1.055	1.2074	0.7997	0.9858	0.7133	11.4303	10.8502	11.0802	4.5584	8.7214	5.5853	Col15a1	2.21935e+07	6.23709e+07	4.71853e+07	1.65816e+07	100731801	1.66249e+08	2.55354e+07	9.34679e+07	3.07964e+07	5.43158e+07	3.35648e+07	3.54096e+07	2.23862e+08	7.80462e+07	7.26893e+07	7.22822e+07	9.83349e+07	7.17258e+07
Col18a1	gi|158508560;gi|40789282	5.1796	0.1049	0.0122	0.0011	0.011		0.1244	0.0574	0.1942	0.0793	0.0236	0.0171	2.7815	3.6663	4.088	0.6799	5.5282	3.0263	Col18a1	1.49849e+08	7.43347e+06	771803	30990.9	1.0923e+06		3.59303e+06	5.08579e+06	4.95266e+06	5.38465e+06	801934	847209	5.4476e+07	2.63722e+07	2.68187e+07	1.07818e+07	6.23317e+07	3.88638e+07
Col1a1	gi|34328108	1.7929	3.6653	2.4295	0.8177	1.1954	0.5927	4.9652	4.7239	4.031	7.7628	2.6134	1.6759	3361.58	3759.46	2949.44	930.847	1161.18	1529.99	Col1a1	5.18706e+07	2.59749e+08	1.53758e+08	2.31434e+07	1.18838e+08	7.10356e+07	1.43432e+08	4.18504e+08	102817921	5.27229e+08	8.8978e+07	8.31975e+07	65836272557	27042206525	19349224292	14760452380	13092429551	19648129793
Col1a2	gi|111120329	1.378	1.4334	0.7463	1.3142	1.9133	0.6493	2.6623	2.3119	3.5549	1.2001	2.048	0.9638	114.858	1069.87	1278.96	126.244	100.113	121.758	Col1a2	3.98673e+07	101579809	4.72341e+07	3.7195e+07	190209255	7.78106e+07	7.69053e+07	204819558	9.06732e+07	8.1507e+07	6.97276e+07	4.78458e+07	2249480137	7695683939	8390343805	2001858313	1128790941	1563609065
Col3a1	gi|226423933	0.4866	0.0353	0.0616	0.0789	0	0.033	0.124	0.585	0.6559	0.0364	0.1032	0.0418	4.0142	20.0884	18.2928	2.5009	2.3984	2.842	Col3a1	1.40768e+07	2.4992e+06	3.89601e+06	2.23313e+06	4148.8	3.95607e+06	3.58253e+06	5.18244e+07	1.67294e+07	2.47203e+06	3.51206e+06	2.07415e+06	7.86183e+07	1.44498e+08	1.20006e+08	3.9657e+07	2.70419e+07	3.64972e+07
Col4a1	gi|161484654	1.2066	1.551	0.978	0.5603	0.6583	0.4459	0.8787	1.3951	1.3376	1.023	1.2594	0.3413	3.8412	24.2241	1.789	3.2846	7.9612	5.2659	Col4a1	3.49075e+07	1.09919e+08	6.18948e+07	1.58584e+07	6.54413e+07	5.34433e+07	2.53824e+07	1.23593e+08	3.41175e+07	6.94818e+07	4.28793e+07	1.69457e+07	7.52305e+07	174246111	1.17367e+07	5.20837e+07	8.97635e+07	6.76251e+07
Col4a2	gi|226437587	0.6966	0.6671	0.7135	0.5483	0.5499	0.3032	0.959	0.9148	1.2882	0.7513	0.8675	0.7755	2.82	3.536	4.7003	8.4008	19.2981	13.2819	Col4a2	2.01525e+07	4.72725e+07	4.5156e+07	1.55173e+07	5.46684e+07	3.63309e+07	2.77025e+07	8.1044e+07	3.28576e+07	5.10264e+07	2.95363e+07	3.85008e+07	5.52287e+07	2.54348e+07	3.08356e+07	133211879	2.17589e+08	1.70566e+08
Col4a5	gi|253683445	0.1466	0.1445	0.201	0.0748	0.0925	0.103	0.1125	0.1651	0.1918	0.1509	0.1867	0.1294	0.4065	0.6819	0.6088	0.1174	0.4776	0.2033	Col4a5	4.24251e+06	1.02391e+07	1.27227e+07	2.11623e+06	9.19985e+06	1.23395e+07	3.24939e+06	1.46227e+07	4.89341e+06	1.02469e+07	6.35712e+06	6.42597e+06	7.96053e+06	4.90479e+06	3.99367e+06	1.86178e+06	5.38453e+06	2.61087e+06
Col4a6	gi|176866126	0.0067	0.0001	0.0011	0.0207	0.0006	0.0006	0.0212	0.0001			0.0081	0.0009	0.3309	0.6152	1.1267		0.2154		Col4a6	193459	10543.2	69141.5	585502	63707	67258.4	611788	6950.13			276909	46729.9	6.48046e+06	4.42529e+06	7.3913e+06		2.42904e+06
Col5a1	gi|164565411	0.0004	0.0043	0.0037	0.0009	0.0014	0.0091	0.0035	0.0477	0.0049	0.0036	0.0043	0	1.3869	2.2538	1.189	0.3708	1.2004	0.7756	Col5a1	10770.6	302446	234664	25420	139478	1.08922e+06	102022	4.22836e+06	125879	242332	147556	0	2.71625e+07	1.62115e+07	7.8003e+06	5.88019e+06	1.3535e+07	9.96077e+06
Col5a2	gi|86613790	0.0241	0.0097	0.0193	0.0132	0.0073	0.0017	0.0183	0.0852	0.029	0.0158	0.0594	0.0085	2.7561	7.224	5.5862	2.4237	4.0548	4.5341	Col5a2	698261	684190	1.22455e+06	372339	727457	200855	528894	7.5472e+06	739583	1.07171e+06	2.02156e+06	424114	5.39789e+07	5.19628e+07	3.66471e+07	3.84324e+07	4.57181e+07	5.82271e+07
Col6a1	gi|6753484	6.3752	6.5692	5.6719	5.6525	5.9278	4.5937	5.7275	11.2894	8.7938	5.8679	6.9689	5.6806	159.949	133.417	119.277	54.2968	28.9105	17.7469	Col6a1	1.84438e+08	4.65542e+08	3.58965e+08	1.59982e+08	5.89313e+08	5.50515e+08	165450668	1000169277	2.243e+08	3.98537e+08	2.37267e+08	2.82003e+08	3132580803	9.59683e+08	7.82492e+08	8.60985e+08	3.2597e+08	2.27905e+08
Col6a2	gi|22203747	4.8765	4.539	2.9993	5.6467	4.3008	4.9856	4.9735	8.5293	17.5973	5.7973	7.0923	3.7781	85.6653	104.2	83.0105	24.4671	20.0618	9.2019	Col6a2	1.41079e+08	3.21668e+08	1.89818e+08	1.59816e+08	427565571	5.97479e+08	1.4367e+08	7.55638e+08	4.48847e+08	3.93742e+08	2.41469e+08	1.87556e+08	1677746726	7.49519e+08	5.44575e+08	3.87976e+08	2.262e+08	1.18171e+08
Col6a3	gi|339895748;gi|339895744	3.4569	3.3476	3.0397	3.3589	2.8811	2.4132	3.8838	6.0897	6.5449	4.0241	4.5612	3.3314	31.0789	26.1927	25.4533	15.6091	14.7912	11.1114	Col6a3	1.0001e+08	2.37239e+08	1.92378e+08	9.50651e+07	2.8643e+08	2.892e+08	1.12193e+08	5.39508e+08	1.66939e+08	2.73311e+08	1.55294e+08	165381796	608676780	1.88407e+08	1.66982e+08	2.47514e+08	1.66772e+08	1.42693e+08
Col6a5	gi|269315863	0.0221	0.0123	0.003	0.018	0.0141	0.0158	0.0304	0.0333	0.0414	0.0149	0.0119	0.022	26.1009	36.3223	26.3278	1.3805	0.2993	0.6795	Col6a5	640581	868368	190017	508263	1.40285e+06	1.89692e+06	877860	2.94719e+06	1.05527e+06	1.00897e+06	406074	1.08985e+06	5.11183e+08	2.6127e+08	1.72718e+08	2.18901e+07	3.37463e+06	8.72572e+06
Col6a6	gi|156616288;gi|156616286	1.1135	1.1234	0.2349	3.5843	0.1578	0.2691	1.1572	1.8217	1.4335	0.2514	1.1845	0.2612	25.7986	56.4945	15.8606	0.7498	0.5196	0.7856	Col6a6	3.22144e+07	7.96101e+07	1.48658e+07	1.01445e+08	1.56898e+07	3.22474e+07	3.34289e+07	1.61395e+08	3.65625e+07	1.7076e+07	4.03269e+07	1.29689e+07	5.05263e+08	4.06371e+08	1.0405e+08	1.18894e+07	5.8581e+06	1.00885e+07
Col8a1	gi|110681716	0.0016	0.0012					0.005					0	0.0157		0.0258				Col8a1	47181	87407.7					143991					0	307852		169155
Commd1	gi|84452161	0.0543	0.015	0.0132		0	0.0155	0	0.0138	1.1379	0.0058	0	0.0049	0.0655		0.1483	0		0.0072	Commd1	1.57066e+06	1.06613e+06	832402		0	1.8547e+06	0	1.22243e+06	2.90248e+07	391088	0	245064	1.28254e+06		972716	0		92840.3
Commd2	gi|110626003	0.05	0.028	0.1842	0.0133	0.0148	0.0378	0.0315	0.0153	0.0145	0.0117	0.1509	0.346	0.262	0.1339	0.358		0.0671	0.058	Commd2	1.44633e+06	1.98137e+06	1.16572e+07	377345	1.468e+06	4.5244e+06	908643	1.35426e+06	369723	797545	5.13896e+06	1.71776e+07	5.13045e+06	963506	2.34877e+06		756267	744392
Commd3	gi|22296603	17.1763		0.088	0.0342		0		32.6811	0.0244	0.039	0.027	0.0447	8.1686	0.624	4.1185	0.1953	0.164	0.2386	Commd3	4.96924e+08		5.57057e+06	969244		0		2895327490	622018	2.65193e+06	918795	2.22064e+06	1.59981e+08	4.48818e+06	2.70184e+07	3.097e+06	1.84897e+06	3.06395e+06
Commd6	gi|84370278;gi|274319665	0.1598	0.0283	0.0379	0.098	0.0343	0.1083	0.4161	0.0861	0.0985	0.1635	0.2288	0.3663	0.1826	0.2934	0.1779	0.6064	0.3608		Commd6	4.62184e+06	2.00217e+06	2.39598e+06	2.77454e+06	3.41484e+06	1.29836e+07	1.2019e+07	7.62736e+06	2.5121e+06	1.11052e+07	7.78856e+06	1.81822e+07	3.57696e+06	2.11055e+06	1.16727e+06	9.61543e+06	4.06852e+06
Commd7	gi|306035200;gi|306035198	0.0154	0	0		0	0.0034		0.0025	0.0032	0			0.0819	0.0033	0.0381				Commd7	445853	0	0		0	411072		223439	80722	0			1.60414e+06	23965.8	250275
Commd8	gi|30519913	0.0075	0.0064			0.0079	0.0067		0.0045		0.002	0.0102	0.0342	0.3925	0.1294	0.9976	0.0096	0.2108	0.2061	Commd8	217366	450978			790023	799186		396330		136084	346683	1.69613e+06	7.6875e+06	930935	6.54438e+06	152431	2.37656e+06	2.64628e+06
Commd9	gi|21313224	0.008	0.0917	0.0833	0.0179	0.0147	0.0768	0.0084	0.1474	0.0725	0.3605	0.5751	0.1922	1.1106	0.6079	1.0202	0.6252	0.0852	0.0406	Commd9	232735	6.49845e+06	5.27173e+06	506327	1.46328e+06	9.20357e+06	242831	1.30629e+07	1.84859e+06	2.44839e+07	1.95813e+07	9.54054e+06	2.17501e+07	4.37279e+06	6.69304e+06	9.91312e+06	960458	521499
Comt	gi|161484638	0.6694	1.0979	1.2725	54.1086	106.709	73.7432	0.6871	94.9131	0.749	0.8312	100.809	0.9102	2.2396	1.6729	2.138	3.1603	3.6064	1.8911	Comt	1.93664e+07	7.7807e+07	8.05324e+07	1531424983	10608512179	8837512485	1.98475e+07	8408669294	1.91046e+07	5.6453e+07	3432222295	4.51874e+07	4.38633e+07	1.20332e+07	1.40262e+07	5.0113e+07	4.06629e+07	2.42852e+07
Comtd1	gi|33468999	0.0898	0.1108	0.0961	0.1112	0.0838	0.065		0.083	0.1541	0.0476	0.043	0.0126		0.0685					Comtd1	2.59752e+06	7.85465e+06	6.07936e+06	3.14736e+06	8.33246e+06	7.79051e+06		7.3516e+06	3.93073e+06	3.23159e+06	1.46404e+06	623732		492575
Copa	gi|226823359	0.1612	0.2751	1.4958	0.2796	0.2737	0.6071	0.3036	0.3122	0.2821	2.3791	0.5222	0.9641	2.9641	3.789	4.8426	0.5026	0.3947	0.3526	Copa	4.66304e+06	1.94953e+07	9.46679e+07	7.91302e+06	2.72073e+07	7.27501e+07	8.77061e+06	2.76571e+07	7.19489e+06	1.61585e+08	1.77792e+07	4.7859e+07	5.80521e+07	2.72548e+07	3.17692e+07	7.96896e+06	4.45059e+06	4.52777e+06
Copb1	gi|15426055	0.0798	0.1265	0.0415	0.3859	0.065	0.1043	0.053	0.1468	0.1453	0.0933	0.3344	0.1044	3.1516	2.0136	3.1836	0.1998	0.3682	0.1438	Copb1	2.30978e+06	8.96573e+06	2.62418e+06	1.09208e+07	6.46351e+06	1.24972e+07	1.53037e+06	1.30067e+07	3.70675e+06	6.3356e+06	1.13865e+07	5.18203e+06	6.17246e+07	1.44842e+07	2.08854e+07	3.16756e+06	4.15147e+06	1.84682e+06
Copb2	gi|29789080	0.2343	0.1332	2.2917	0.1469	0.1539	0.0665	1.7366	0.2937	0.1828	0.2837	0.2	0.225	3.4717	4.1835	5.1707	0.4273	0.2472	1.2881	Copb2	6.77838e+06	9.43726e+06	1.45034e+08	4.15808e+06	1.53026e+07	7.96441e+06	5.01647e+07	2.60222e+07	4.66286e+06	1.92661e+07	6.8097e+06	1.11696e+07	6.79937e+07	3.00925e+07	3.39214e+07	6.7762e+06	2.78774e+06	1.65421e+07
Cope	gi|10946972	1.5064	0.6407	0.5656	0.1761	0.4438	0.2669	1.5395	0.5904	1.5775	0.5364	0.8862	1.0615	3.7885	2.0726	3.7173	2.0953	5.2691	2.3017	Cope	4.35812e+07	4.54044e+07	3.57946e+07	4.9828e+06	4.41175e+07	3.19884e+07	4.44727e+07	5.23071e+07	4.0238e+07	3.64329e+07	3.01731e+07	5.26982e+07	7.41966e+07	1.49088e+07	2.43866e+07	3.32249e+07	5.94094e+07	2.95587e+07
Copg1	gi|47059163;gi|8567338	0.0602	0.0404	0.0756	0.0626	0.0322	0.045	0.0672	0.08	0.0556	0.027	0.0511	0.0512	2.0784	2.2015	2.19	0.6768	0.966	0.4631	Copg1	1.74087e+06	2.8607e+06	4.78161e+06	1.77185e+06	3.19666e+06	5.38854e+06	1.94067e+06	7.08421e+06	1.41926e+06	1.83655e+06	1.74062e+06	2.54362e+06	4.07051e+07	1.58354e+07	1.43672e+07	1.07326e+07	1.08913e+07	5.94664e+06
Copg2	gi|8567340	0.0452	0.0289	0.0401	0.0163	0.0237	0.0546	0.0949	0.0389	0.0447	0.085	0.0291	0.0537	0.9128	0.2391	2.2211	0.0488	0.0515	0.0566	Copg2	1.30752e+06	2.04797e+06	2.54081e+06	461764	2.36024e+06	6.54158e+06	2.74103e+06	3.44674e+06	1.14002e+06	5.77126e+06	992105	2.66572e+06	1.78778e+07	1.71966e+06	1.45709e+07	773575	580354	726650
Coprs	gi|13384986	0.2624	0	0							0.0445						0		0.0405	Coprs	7.59074e+06	0	0							3.01932e+06						0		519706
Cops2	gi|70909327	0.2913	0.2228	0.2714	0.445	0.2949	0.3293	0.2726	0.4697	0.5277	0.4628	0.4286	0.1785	0.3152	0.5844	0.7138	0.297	0.4679	0	Cops2	8.42697e+06	1.5791e+07	1.71779e+07	1.25953e+07	2.93159e+07	3.9467e+07	7.87485e+06	4.16114e+07	1.34598e+07	3.14349e+07	1.45935e+07	8.86309e+06	6.17354e+06	4.20366e+06	4.68255e+06	4.7089e+06	5.27526e+06	0
Cops3	gi|6753488	2.0268	0.1631	0.3468	0.7939	0.5382	2.2081	4.7576	0.3812	0.3578	3.8792	2.1824	1.9128	0.4645	0.3319	0.6078	0.4588	2.4731	0.264	Cops3	5.86379e+07	1.15608e+07	2.19469e+07	2.24691e+07	5.35056e+07	2.64622e+08	1.37434e+08	3.37716e+07	9.12654e+06	263463780	7.43051e+07	9.49577e+07	9.09695e+06	2.38772e+06	3.98726e+06	7.27557e+06	2.78848e+07	3.38967e+06
Cops4	gi|6753490	0.6619	2.2344	5.9178	0.7493	0.5203	0.9541	0.4385	0.6261	5.1494	4.4117	6.697	1.9237	0.9433	1.2732	1.7488	0.6686	1.6579	0.6563	Cops4	1.91478e+07	1.58347e+08	3.74524e+08	2.12084e+07	5.17236e+07	1.14345e+08	1.2668e+07	5.54695e+07	1.31343e+08	2.99635e+08	228012253	9.54985e+07	1.84751e+07	9.15841e+06	1.14727e+07	1.06018e+07	1.86928e+07	8.4288e+06
Cops5	gi|7304971;gi|459447369	0.6024	32.6175	0.2015	0.2016	0.1589	0.1597	0.1983	0.1689	0.2658	49.8883	0.2492	0.1225	0.3513	0.3401	0.4458	0.0674	0.1002	0.1011	Cops5	1.74271e+07	2311531652	1.27493e+07	5.70707e+06	1.57964e+07	1.91431e+07	5.72895e+06	1.49592e+07	6.77909e+06	3388300702	8.48381e+06	6.08162e+06	6.88069e+06	2.4462e+06	2.92445e+06	1.0687e+06	1.12994e+06	1.29892e+06
Cops6	gi|33563284	0.374	0.2618	0.656	0.1427	0.3403	0.9543	0.2641	0.2976	0.2182	0.6342	0.3989	0.451	0.939	0.6332	0.7767	0.5006	0.3198	0.339	Cops6	1.08191e+07	1.85547e+07	4.15145e+07	4.03951e+06	3.38273e+07	1.14368e+08	7.63044e+06	2.63697e+07	5.56629e+06	4.30714e+07	1.35826e+07	2.23905e+07	1.83909e+07	4.55482e+06	5.09513e+06	7.93801e+06	3.60617e+06	4.35352e+06
Cops7a	gi|255760052;gi|7242142	0.3303	0.29	0.1688	0.2868	0.234	0.4376	0.1814	0.4185	0.8157	0.292	0.3676	0.268	0.4425	0.2695	4.0646	0.7733	0.7811	0.7737	Cops7a	9.55495e+06	2.05542e+07	1.06851e+07	8.1175e+06	2.32662e+07	5.24485e+07	5.24097e+06	3.70789e+07	2.08065e+07	1.98345e+07	1.25156e+07	1.33051e+07	8.66661e+06	1.93864e+06	2.66647e+07	1.22614e+07	8.80735e+06	9.93548e+06
Cops7b	gi|27764886	0.0556	0.0201	0.0453	0.5421	0.0194	0.0115	0.2077	0.0284	0.4777	0.0041	0.5123	0.6299	1.3076		0.0117	0.0753		0.0299	Cops7b	1.60877e+06	1.42144e+06	2.86815e+06	1.53442e+07	1.92675e+06	1.37413e+06	6.0005e+06	2.51842e+06	1.21834e+07	277836	1.74434e+07	3.1269e+07	2.56096e+07		77007.2	1.19333e+06		383854
Cops8	gi|114158691	1.5424	0.4678	0.6111	0.5103	0.6955	2.3391	18.511	2.1035	0.3554	0.5659	0.6265	0.6919	0.641	1.321	15.9189	2.0733	1.7177	0.8513	Cops8	4.46222e+07	3.31536e+07	3.86762e+07	1.44435e+07	6.91437e+07	2.80317e+08	5.34732e+08	1.86359e+08	9.06497e+06	3.84317e+07	2.13319e+07	3.43494e+07	1.25544e+07	9.50227e+06	104432801	3.28763e+07	1.9367e+07	1.09325e+07
Copz1	gi|9789913	0.2653	0.0554	0.2238	0.1919	0.1173	0.1205	0.1636	0.1775	0.0519	0.2572	0.2186	0.2737	3.3119	2.6578	4.045	1.3314	1.4931	3.4458	Copz1	7.67495e+06	3.92672e+06	1.41642e+07	5.43153e+06	1.16606e+07	1.44394e+07	4.72624e+06	1.57236e+07	1.323e+06	1.7471e+07	7.44138e+06	1.35864e+07	6.48638e+07	1.91176e+07	2.65367e+07	2.11128e+07	1.68349e+07	4.4251e+07
Coq10a	gi|124486652	7.2105	7.1307	9.4128	6.1068	5.7625	7.6847	7.6645	6.0724	8.7359	8.2451	7.9988	5.8664	0.0376			0.2245	0.0588	0.0038	Coq10a	2.08606e+08	5.05337e+08	5.95715e+08	1.7284e+08	572887558	9.20948e+08	2.21408e+08	5.37977e+08	2.22823e+08	5.59987e+08	2.72335e+08	2.91229e+08	736932			3.56026e+06	663312	48681.3
Coq10b	gi|89337266;gi|89337274	1.8043	2.0434	1.0754	2.0303	1.3683	2.2836	1.52	1.0718	0.3046	1.619	0.2708	0.1995	0.0525				0.0612	0.0053	Coq10b	5.22002e+07	1.44811e+08	6.8062e+07	5.74637e+07	1.36033e+08	2.73672e+08	4.39086e+07	9.49535e+07	7.77002e+06	1.09955e+08	9.22035e+06	9.90193e+06	1.02745e+06				690028	67873
Coq2	gi|167004227	0.0015	0.0246	0.0276	0.0092	0.011	0.0243		0.0136	0.0058	0.0233		0.0114							Coq2	43331.8	1.74105e+06	1.74613e+06	260214	1.09518e+06	2.91118e+06		1.20796e+06	149145	1.5797e+06		564269
Coq3	gi|27369992	4.0882	3.0414	3.0738	2.8198	2.2442	3.6198	3.0239	3.0181	4.2659	3.3801	3.7246	3.7242	0.0887	0	0.1321	2.6914	3.7443	1.2163	Coq3	1.18275e+08	2.15536e+08	194533060	7.98075e+07	2.2311e+08	4.33807e+08	8.73518e+07	2.67385e+08	1.08809e+08	229570525	126811663	1.84882e+08	1.73723e+06	0	866662	4.2677e+07	4.22178e+07	1.56196e+07
Coq4	gi|30520093	0.2831	1.0223	1.5837	0.5763	0.4781	0.2718	0.3255	0.2041	0.018	0.6685	0.3906	0.772				0.0403	0.803		Coq4	8.18993e+06	7.24488e+07	1.0023e+08	1.63117e+07	4.75355e+07	3.25741e+07	9.40366e+06	1.80805e+07	459401	4.54053e+07	1.32979e+07	3.83245e+07				638837	9.05382e+06
Coq5	gi|13385992	2.3885	2.0759	3.2983	2.987	3.7339	3.5728	3.0642	3.5331	5.8182	5.5896	4.8761	5.2941	0.0961	0.0304	0.0327	0.6651	1.186	0.2199	Coq5	6.91007e+07	1.47113e+08	2.08743e+08	8.45411e+07	3.71212e+08	4.28168e+08	8.8515e+07	3.13012e+08	1.48403e+08	3.79632e+08	1.66017e+08	2.6282e+08	1.88308e+06	218589	214844	1.05463e+07	1.3372e+07	2.82356e+06
Coq6	gi|283135186	2.9647	3.7821	5.3669	4.1092	4.1418	5.4338	4.678	3.2026	13.2799	5.1208	4.533	3.4659	0.0077	400.821	303.57	108.592	52.8521	126.233	Coq6	8.5771e+07	2.68031e+08	339658994	1.16302e+08	4.11758e+08	6.51191e+08	1.35136e+08	2.83729e+08	3.38726e+08	3.47796e+08	1.54334e+08	1.72061e+08	151736	2883149510	1991509658	1721948261	5.95915e+08	1621085274
Coq7	gi|20587962	5.7358	3.2841	5.406	2.3076	3.6899	4.6522	4.3962	4.1347	6.93	4.033	6.4569	5.5745	0.8247			1.7461	2.0017	0.4127	Coq7	1.65941e+08	2.32734e+08	3.42131e+08	65311280	3.66837e+08	5.57528e+08	126994112	3.66308e+08	176761126	2.73915e+08	2.19837e+08	2.76736e+08	1.61509e+07			2.76873e+07	2.25699e+07	5.30031e+06
Coq9	gi|33859690	21.1454	30.1679	31.6712	33.8938	33.1369	32.8012	24.5341	39.8274	33.7075	36.3245	33.6041	47.7826	10.9034	7.6305	8.7792	12.2479	26.1563	12.6711	Coq9	6.1175e+08	2137934446	2004400431	9.59288e+08	3294331937	3930954750	7.08724e+08	3528442140	8.59765e+08	2467076413	1144113120	2372095372	2.13543e+08	5.48867e+07	5.75943e+07	1.94216e+08	2.94917e+08	1.62722e+08
Corin	gi|170295827;gi|170295825	0.063	0.002		0.0003	0	0.0559		0.054	0.0019	0.1062	0.0013								Corin	1.82137e+06	142321		7348.22	0	6.70369e+06		4.78825e+06	48152.9	7.21432e+06	43046.3
Coro1a	gi|6753492	0.0504	0.0251	0.0297	0.0437	0.03	0.0372	0.1174	0.0126	0.0315	0.037	0.0571	0.0412	3.4007	5.1361	5.103	7.5086	6.5054	9.9167	Coro1a	1.45918e+06	1.77602e+06	1.87906e+06	1.23823e+06	2.97838e+06	4.45422e+06	3.39043e+06	1.11531e+06	802713	2.51237e+06	1.94282e+06	2.04333e+06	6.66023e+07	3.69443e+07	3.34773e+07	1.19065e+08	7.3349e+07	1.2735e+08
Coro1b	gi|6753494	0.1991	0.2859	0.2892	0.1763	0.2189	0.2458	0.2978	0.1658	0.2488	0.1332	0.3055	0.2029	2.6316	4.6975	6.8963	4.2467	4.6966	5.5404	Coro1b	5.75874e+06	2.02585e+07	1.83051e+07	4.99105e+06	2.17651e+07	2.94537e+07	8.60332e+06	1.46924e+07	6.34689e+06	9.04537e+06	1.04011e+07	1.00734e+07	5.15395e+07	3.37892e+07	4.52416e+07	6.73401e+07	5.29543e+07	7.11496e+07
Coro1c	gi|31542413	0.296	0.2271	0.1453	0.2534	0.1077	0.1278	0.2898	0.5059	0.2499	0.2943	0.3231	0.8849	1.6596	3.5583	5.7785	0.9487	1.2378	1.0163	Coro1c	8.56474e+06	1.60961e+07	9.19733e+06	7.17092e+06	1.0709e+07	1.53111e+07	8.37071e+06	4.48173e+07	6.37405e+06	1.99867e+07	1.10013e+07	4.39289e+07	3.25036e+07	2.55952e+07	3.79089e+07	1.50429e+07	1.39564e+07	1.30512e+07
Coro6	gi|41281700;gi|41281697;gi|41281703	0.7031	0.4892	0.7111	0.2454	0.5174	0.5383	0.3483	0.8499	0.2771	0.7621	0.3636	1.174	0.0206		0.1019	0.0513	0.0287		Coro6	2.03398e+07	3.46693e+07	4.5007e+07	6.94479e+06	5.14398e+07	6.45117e+07	1.00625e+07	7.52974e+07	7.06827e+06	5.17608e+07	1.23794e+07	5.82812e+07	403241		668676	813894	324104
Coro7	gi|148747331	0.0078	0.0114	0.0127	0.0064	0.0348	0.0263	0.0103	0.0188	0.0376	0.0167	0.0118	0.0613	0.4283	0.4652	0.9455	1.2283	0.6444	6.1598	Coro7	226722	805860	801081	182133	3.45491e+06	3.14729e+06	297327	1.66933e+06	959441	1.13629e+06	400854	3.04563e+06	8.38768e+06	3.34604e+06	6.20288e+06	1.94774e+07	7.26553e+06	7.91045e+07
Cotl1	gi|19482160	0.2518	0.0497	0.111	0.0382	0.0898	0.073	0.1473	0.0566	0.2136	0.1011	0.1316	0.2027	6.6308	14.9429	8.2282	6.9768	7.9487	9.3889	Cotl1	7.28509e+06	3.52151e+06	7.02245e+06	1.08126e+06	8.93106e+06	8.74734e+06	4.2545e+06	5.01656e+06	5.44899e+06	6.86488e+06	4.4813e+06	1.00651e+07	1.29864e+08	107486154	5.39796e+07	1.10631e+08	8.96224e+07	1.20572e+08
COX1	gi|34538600	15.5822	31.1998	25.1081	16.2506	32.8171	77.8079	16.61	60.9664	27.3884	30.8576	30.8461	23.8683	2.3184	1.7237	1.2733	1.5821	0.5712	0.2547	COX1	4.50805e+08	2211064228	1589034881	4.59938e+08	3262539196	9324639716	4.79819e+08	5401213174	6.98585e+08	2095776617	1050209918	1184909167	4.54066e+07	1.23985e+07	8.35311e+06	2.50879e+07	6.44077e+06	3.27128e+06
Cox11	gi|39841021	0.0698	0.0383	0.0417	0.0581	0.0246	0.0071	0.0527	0.021		0.0452	0	0.0403							Cox11	2.02027e+06	2.71236e+06	2.63766e+06	1.64466e+06	2.44124e+06	847896	1.52297e+06	1.86357e+06		3.06799e+06	0	1.9997e+06
Cox14	gi|34304032	0.8492	4.2785	3.8763	1.0885	0.7996	3.4889	1.2721	1.7879	1.0257	1.1189	1.2815	1.1677							Cox14	2.45676e+07	3.03206e+08	2.45325e+08	3.08074e+07	7.94951e+07	4.18115e+08	3.67465e+07	1.58396e+08	2.61609e+07	7.59933e+07	4.36321e+07	5.79686e+07
Cox15	gi|31541932	0.2933	0.3519	0.1939	0.3253	0.2022	0.1686	0.2236	0.3054	0.1671	0.2118	2.0335	0.253	0.1249	0.0278	0.1253		0.0051		Cox15	8.48416e+06	2.49384e+07	1.22695e+07	9.20631e+06	2.00985e+07	2.02001e+07	6.45801e+06	2.70574e+07	4.26253e+06	1.43839e+07	6.92328e+07	1.25578e+07	2.44632e+06	200321	821798		57856.7
Cox16	gi|13384872	0.0482	1.2185	0.3967	0.2966	1.2588	0.3302	6.1146	1.6408	0.498	1.5538	0.4844	0			0.0569	0.3325	0.358	0.2006	Cox16	1.39373e+06	8.6352e+07	2.51047e+07	8.39561e+06	1.25142e+08	3.95754e+07	1.76634e+08	1.45366e+08	1.27019e+07	1.05532e+08	1.64937e+07	0			373507	5.27213e+06	4.03692e+06	2.5757e+06
Cox17	gi|62945234	1.6336	4.4625	2.038	3.5425	3.4711	1.1426	1.6956	5.5543	3.6649	5.1096	1.6215	3.9942	0.6183	0.0547	8.7307	4.5655	15.6708	11.2408	Cox17	4.72602e+07	3.16245e+08	1.28978e+08	100264006	3.45083e+08	136935237	4.89826e+07	4.92077e+08	9.34797e+07	3.47033e+08	5.52074e+07	1.98288e+08	1.211e+07	393471	5.72763e+07	7.23947e+07	1.76691e+08	1.44354e+08
Cox19	gi|37574050	0.3071	0.8088	0.4155	0.5587	11.2359	0.3718	0.4134	0.3872	0.2316	0.6642	0.2125	0.2435				1.5552	9.6764	5.8703	Cox19	8.88466e+06	5.73176e+07	2.62953e+07	1.58116e+07	1117022499	4.4552e+07	1.19415e+07	3.42997e+07	5.90728e+06	4.51112e+07	7.23451e+06	1.20887e+07				2.4661e+07	1.09103e+08	7.53858e+07
COX2	gi|34538601	618.581	544.649	354.928	768.411	535.985	600.527	347.493	786.832	523.936	642.623	652.996	369.467	31.6401	23.9091	21.8429	99.9281	49.2278	30.9188	COX2	17895984778	38598140787	22462541292	21748181023	53285423558	71968248518	10038119855	69708072081	13363848173	43645451930	22232402928	18341651620	619668661	171980885	1.43296e+08	1584561981	5.55051e+08	3.97058e+08
Cox20	gi|21313516	6.4757	4.1123	5.4556	1.847	3.5787	3.0687	6.253	3.905	3.8109	2.3527	4.592	6.0537							Cox20	1.87347e+08	2.91427e+08	3.45275e+08	5.2274e+07	3.55782e+08	3.67753e+08	1.80633e+08	3.45957e+08	97204136	1.59793e+08	1.56342e+08	3.00529e+08
COX3	gi|34538604	41.671	133.585	30.8235	68.9326	75.1755	0.9235	34.85	54.3982	49.2239	141.125	48.5846	51.1568	0.2653	3.1078	3.6409	5.798	2.4591	3.1741	COX3	1205571542	9466880555	1950750231	1950984431	7473636784	1.10679e+08	1006720560	4819313117	1255535497	9584850426	1654151216	2539607344	5.19499e+06	2.23549e+07	2.38856e+07	9.19389e+07	2.77262e+07	4.07615e+07
Cox4i1	gi|6753498	1025.97	851.223	865.77	1060.56	702.802	768.616	698.109	800.24	779.38	1056.76	881.573	740.01	60.21	21.9494	22.9559	181.336	57.3169	38.7926	Cox4i1	29682088913	60324325206	54792585611	30016764903	69869614127	92112335808	20166469331	70895907037	19879364581	71772600159	30014743394	36736727710	1179208292	1.57885e+08	150597867	2875440858	646255910	4.98173e+08
Cox4i2	gi|16716379	0.0643	0.0235	0.0297	0.0245		0.0179	0.0201	0.0107	0.0454	0.0253	0.0214	0.0094							Cox4i2	1.86127e+06	1.66812e+06	1.88182e+06	692862		2.14153e+06	580504	946849	1.15777e+06	1.71725e+06	728431	468664
Cox5a	gi|112181182	389.005	348.305	459.729	574.007	440.91	597.367	408.579	320.026	504.648	627.906	357.164	343.483	9.579	22.3163	14.2778	450.292	468.296	236.551	Cox5a	11254204366	24683638787	29095185970	16245985013	43833429515	71589502389	11802722696	28352193432	12871856611	42645945669	12160274426	17051726818	1.87605e+08	1.60524e+08	9.36664e+07	7140286560	5280100677	3037785609
Cox5b	gi|112807195	669.113	418.361	612.562	624.188	559.511	826.56	715.029	571.522	748.75	689.415	803.456	597.078	31.1953	27.7593	54.3952	596.93	1060.31	652.644	Cox5b	19357908620	29648366047	38767604206	17666245547	55624239011	99056445911	20655248896	50633031978	19098088041	46823491977	27355087356	29641094831	6.10958e+08	1.99675e+08	3.56849e+08	9465528164	11955147006	8381249680
Cox6a1	gi|6680988	1.8621	2.233	1.8862	2.0389	0.3549	2.0852	1.6775	2.1641	1.0267	2.8172	0.3386	2.084	0.4551	0.3406	2.4284	36.291	48.7769	21.959	Cox6a1	5.38718e+07	1.5825e+08	1.19372e+08	5.77076e+07	3.52836e+07	2.49894e+08	4.8458e+07	1.91721e+08	2.61883e+07	1.91335e+08	1.15287e+07	1.03457e+08	8.91376e+06	2.44999e+06	1.59311e+07	5.75467e+08	549966961	2.81997e+08
Cox6a2	gi|83816956	20.3569	7.3262	4.5624	47.0732	7.5741	8.4217	25.8613	6.5215	8.6226	4.9138	4.973	7.1882	0.074						Cox6a2	5.8894e+08	5.19195e+08	2.88746e+08	1332301810	7.52988e+08	1009277055	7.47062e+08	5.77762e+08	2.19934e+08	3.33734e+08	1.69315e+08	3.56846e+08	1.44854e+06
Cox6b1	gi|407261468;gi|13385090	1315.84	1881.64	1293.58	1705.39	1709.33	2023.15	950.16	2164.15	1277.92	2234.6	1507.15	1503.07	31.308	47.4264	40.8512	1488.46	952.947	271.732	Cox6b1	38068119080	133000000000	81867448817	48267342483	170000000000	242000000000	27447552682	192000000000	32595302068	152000000000	51313511792	74617656087	6.13164e+08	3.41143e+08	2.67996e+08	23602537021	10744613963	3489582620
Cox6c	gi|16716343	125.952	89.1097	93.7783	447.369	96.4019	104.955	92.7013	79.3285	184.895	111.337	155.701	167.998	6.4887	21.0981	11.9145	43.2427	30.8947	14.0065	Cox6c	3643868126	6315009499	5935010982	12661796728	9583875878	12577958874	2677887739	7027979091	4716055194	7561773608	5301101485	8340020590	1.27081e+08	1.51761e+08	7.81627e+07	6.85701e+08	3.48342e+08	1.79871e+08
Cox7a1	gi|6753504	182.442	391.381	203.895	716.841	518.171	1808.05	217.32	681.397	280.902	218.873	268.633	183.714	18.0887	2.5638	3.3793	30.0173	2.7896	3.7654	Cox7a1	5278184121	27736343356	12904042233	20288607070	51514369259	217000000000	6277792012	60367252027	7164862872	14865363942	9146105359	9120238175	3.54266e+08	1.84415e+07	2.21692e+07	4.75985e+08	3.14532e+07	4.83553e+07
Cox7a2	gi|31981830	27.78	31.4276	17.5936	30.5745	27.3665	59.2013	31.6018	23.9468	31.9154	27.1117	31.2995	32.6665	23.9086	13.2222	27.9587	35.6616	48.1061	40.7363	Cox7a2	8.03694e+08	2227207688	1113456692	8.65343e+08	2720665860	7094793344	9.1289e+08	2121523432	8.14054e+08	1841366929	1065649000	1621682609	4.68247e+08	9.51088e+07	1.83417e+08	5.65486e+08	5.42403e+08	5.23135e+08
Cox7a2l	gi|6677977;gi|226958512	1.1447	0.7234	0.3743	0.9629	0.6225	0.1917	1.2871	0.7625	0.963	0.89	1.1101	0.8191	0.0565		0.2217	0.3611	0	0.0534	Cox7a2l	3.31168e+07	5.12651e+07	2.36904e+07	2.72532e+07	6.18856e+07	2.29764e+07	3.71817e+07	6.75535e+07	2.45635e+07	6.04474e+07	3.77945e+07	4.06647e+07	1.10746e+06		1.45466e+06	5.72636e+06	0	685915
Cox7b	gi|13384754	0.7207	0.4946	1.7084	0.1669	0.5792	0.8862	0.1792	1.7417	5.0222	0.9261	3.4499	2.8521	0.0429	0.1606		0.4405	0.8853	0.2437	Cox7b	2.08516e+07	3.50518e+07	1.08123e+08	4.725e+06	5.75853e+07	1.06201e+08	5.1776e+06	1.54307e+08	1.28099e+08	6.28964e+07	1.17456e+08	1.41586e+08	839438	1.15514e+06		6.98531e+06	9.98156e+06	3.13016e+06
Cox7c	gi|6680991	30.3759	17.6967	12.8065	37.2861	9.6001	2.6247	23.3206	9.4043	18.2012	14.141	16.4436	18.9633	1.6057	1.8407	2.4708	5.4312	5.6435	3.8722	Cox7c	8.78796e+08	1254126209	8.10494e+08	1055300157	9.54405e+08	3.1455e+08	6.73669e+08	833162146	4.64252e+08	9.60422e+08	5.59853e+08	941405127	3.14477e+07	1.32403e+07	1.62094e+07	8.6122e+07	6.36309e+07	4.97264e+07
Cp	gi|442745912;gi|110347564	0.1587	0.1128	0.0813	0.1583	0.1856	0.2008	0.1363	0.1184	0.0587	0.1075	0.1084	0.2044	0.4326	0.7561	0.551	0.6031	0.3545	0.2663	Cp	4.59137e+06	7.9954e+06	5.1474e+06	4.4815e+06	1.84551e+07	24060257	3.93782e+06	1.04856e+07	1.49701e+06	7.30272e+06	3.69081e+06	1.01472e+07	8.47278e+06	5.43884e+06	3.61466e+06	9.56319e+06	3.99651e+06	3.41957e+06
Cpb2	gi|31982712	0.0025			0.0042									0.0092	0.1141	0.1253			0.0145	Cpb2	73726.9			118671									180193	820951	822176			186767
Cpe	gi|22203763	0.01	0.145	0	0.0037	0.0027	0	0.0012	0.4095		0.007	0	0.0041	0.0371	0	0.2468	0.0033			Cpe	289168	1.0276e+07	0	103508	265854	0	33813.7	3.62816e+07		474627	0	205650	726184	0	1.61877e+06	53054.4
Cpeb2	gi|293651586;gi|293651589	0.0094	0.0056	0.0013	0.0074	0.0046	0.0062	0.0142	0.0286	0.0055	0.0102	0.0101	0.006	0.002	0.0016	0.0008	0.0025	0.0201	0.0026	Cpeb2	272911	396910	79375.6	210850	458667	742908	410476	2.53396e+06	140351	693664	344522	298537	38357.8	11224.5	5410.93	39963.7	226986	33311.9
Cpeb3	gi|84370380	0.013	0.0066	0.1469	0.0098	0.0061	0.0071	0.0195	0.0375	0.0072	0.0149	0.0111	0.0087	0.0026	0.0021	0.0011	0.0033	0	0.0034	Cpeb3	376388	469277	9.29557e+06	277575	603815	845762	564526	3.32242e+06	184765	1.01265e+06	377774	433325	50496.3	14776.5	7123.25	52610.4	0	43853.7
Cpeb4	gi|52138749	0.0043	0.0056		0.0051	0		0.0171	0.0356		0.0206	0.0086	0.0049			0.0011	0.0033		0.0038	Cpeb4	123702	400291		145390	0		494530	3.1538e+06		1.39905e+06	294313	242640			6893.46	52253.8		49221.2
Cpm	gi|189458849	0.0899	0		0.0663				0.0898		0.0248									Cpm	2.60062e+06	0		1.87703e+06				7.95589e+06		1.68374e+06
Cpn1	gi|13507644	0.0024	0.0018	0.0083	0.0039		0.0045	0.0027			0.0055		0.0035	0.005						Cpn1	70640.5	128926	526264	109730		536477	77563.7			374614		176058	97035
Cpne1	gi|25141332	0.0941	0.0648	0.0695	0.0553	0.0618	0.0687	0.0843	0.0661	0.1315	0.1173	0.09	0.1078	1.4133	1.365	2.6575	0.8751	0.6191	0.197	Cpne1	2.72194e+06	4.59538e+06	4.39657e+06	1.56603e+06	6.14606e+06	8.23899e+06	2.43555e+06	5.85181e+06	3.35509e+06	7.96894e+06	3.06375e+06	5.34991e+06	2.76795e+07	9.81829e+06	1.74339e+07	1.38772e+07	6.98054e+06	2.52987e+06
Cpne2	gi|23943807	0.0046	0.002	0.0029	0.0027	0.0014	0.0034	0.0062	0.0025	0.0101	0.0045	0.0064	0.005	0.1145	0.2145	0.0758	0.0201	0.014	0.0343	Cpne2	132378	142356	186583	75568.7	137591	403436	179977	217755	258850	307775	219569	247291	2.24336e+06	1.54271e+06	497172	318642	157422	440755
Cpne3	gi|25141335	0.0802	0.0807	0.073	0.1261	0.1066	0.0711	0.0488	0.1358	0.089	0.1948	0.1376	0.1211	1.9204	1.3544	2.1425	0.4385	0.3023	0.4018	Cpne3	2.32138e+06	5.72176e+06	4.62131e+06	3.56764e+06	1.06001e+07	8.52065e+06	1.41113e+06	1.20353e+07	2.27089e+06	1.32295e+07	4.68463e+06	6.01152e+06	3.76118e+07	9.74259e+06	1.40552e+07	6.95343e+06	3.40888e+06	5.16028e+06
Cpne4	gi|58037333	0.0041	0.0018	0.0027	0.0024	0.0012	0.003	0.0056	0.0022	0.0091	0.0041	0.0058	0.0045	0.0414	0.0728	0.0631	0.0181	0.0126	0.0192	Cpne4	119140	128120	167925	68011.8	123832	363092	161980	195979	232965	276997	197612	222562	810537	523402	413690	286777	141679	246729
Cpne5	gi|23346611	0.0041	0.0018	0.0027	0.0024	0.0012	0.003	0.0056	0.0022	0.0091	0.0041	0.0058	0.0045	0.1184	0.0728	0.0631	0.071	0.1152	0.0192	Cpne5	119140	128120	167925	68011.8	123832	363092	161980	195979	232965	276997	197612	222562	2.31848e+06	523402	413690	1.12578e+06	1.29859e+06	246729
Cpne6	gi|226052679;gi|209862921	0.0039	0.0017	0.0025	0.0023	0.0012	0.0029	0.0053	0.0021	0.0087	0.0039	0.0055	0.0043	0.0394	0.0693	0.0601	0.0172	0.012	0.0862	Cpne6	113495	122050	159969	64789.5	117965	345889	154305	186694	221927	263873	188249	212017	772135	498604	394090	273190	134967	1.10678e+06
Cpne7	gi|25470894	0.0044	0.1913	0.0028	0.0026	0.0013	0.0032	0.006	0.0024	0.0098	0.0044	0.0062	0.0048	0.0443	0.078	0.0676	0.0194	0.0135	0.0206	Cpne7	127650	1.35551e+07	179920	72869.8	132677	389027	173550	209978	249605	296783	211727	238459	868433	560788	443239	307262	151799	264352
Cpne8	gi|21630253	0.004	0.0017	0.0026	0.0023	0.0012	0.0029	0.0054	0.0021	0.0088	0.0039	0.0056	0.0247	0.1146	0.0704	0.0872	0.0687	0.1115	0.0186	Cpne8	115297	123988	162508	65817.9	119838	351380	156754	189657	225450	268062	191237	1.22559e+06	2.24369e+06	506518	572156	1.08946e+06	1.2567e+06	238770
Cpne9	gi|28416905	0.0041	0.0018	0.0027	0.0024	0.0012	0.003	0.0056	0.0022	0.0091	0.0041	0.0058	0.0045	0.0836	0.0728	0.0631	0.071	0.1152	0.0192	Cpne9	119140	128120	167925	68011.8	123832	363092	161980	195979	232965	276997	197612	222562	1.63677e+06	523402	413690	1.12578e+06	1.29859e+06	246729
Cpox	gi|161484660	1.465	0.7514	1.4639	1.7529	1.2257	0.821	0.6372	1.1799	3.2327	1.3457	2.8858	1.5422	1.1202	1.3409	1.6161	0.1277	0.0148		Cpox	4.23846e+07	5.32488e+07	9.26456e+07	4.96126e+07	1.2185e+08	9.83906e+07	1.84066e+07	1.04534e+08	8.24553e+07	9.13976e+07	9.82512e+07	7.65621e+07	2.19392e+07	9.64514e+06	1.0602e+07	2.02441e+06	167394
Cpped1	gi|31981882	0.5741	7.4126	0.8481	0.3628	7.4138	3.5208	1.0706	9.3751	0.728	5.3257	0.5059	1.4802	0.187	0.0572	0.2067	4.1625	1.2371	7.0164	Cpped1	1.66098e+07	5.25318e+08	5.36712e+07	1.02687e+07	7.37051e+08	421939431	3.09272e+07	8.30575e+08	1.85692e+07	3.61711e+08	1.72237e+07	7.34812e+07	3.6623e+06	411093	1.35579e+06	6.60043e+07	1.39485e+07	9.0105e+07
Cpq	gi|148232950	0.3164	0.104	0.1311	0.0764	0.097	0.4593	0.1664	0.2752	0.7973	0.1061	0.1061	0.8701	5.5721	6.2421	4.7731	1.7145	3.9873	1.9221	Cpq	9.15379e+06	7.37308e+06	8.2974e+06	2.16105e+06	9.63857e+06	5.5038e+07	4.80785e+06	2.43805e+07	2.0336e+07	7.20355e+06	3.61361e+06	4.31965e+07	109128875	4.48998e+07	3.13128e+07	2.71873e+07	4.49573e+07	2.46837e+07
Cpsf2	gi|8393762	0.0004	0.0007	0	0.0055	0.0009	0.0027	0	0.0022	0	0	0.016	0	0.1787	0.3858	0.2606	0.0272	0.0397	0.1598	Cpsf2	10450.1	49741.9	0	155060	84969.9	318088	0	192080	0	0	544389	0	3.49943e+06	2.77513e+06	1.70963e+06	431364	447152	2.05164e+06
Cpsf6	gi|62909983	0.0622	0.0075	0.0446	0.0164	0.0227	0.0105	0.1513	0.0657	0.0821	0.2221	0.0764	0.1316	1.2167	2.5428	2.1646	1.5686	4.9343	3.9956	Cpsf6	1.80017e+06	528289	2.82187e+06	463045	2.25824e+06	1.26045e+06	4.36943e+06	5.82122e+06	2.09409e+06	1.50837e+07	2.60223e+06	6.53278e+06	2.38283e+07	1.82909e+07	1.42001e+07	2.48732e+07	5.56355e+07	5.1312e+07
Cpsf7	gi|256665245;gi|256665243	0.0033	0	0.0145		0	0.0022	0.0219		0.0068	0.0082	0.0068	0	1.0359	0.9086	0.8512	0.1303	0.4152	0.233	Cpsf7	96441.9	0	916753		0	264801	632672		174268	554539	232198	0	2.02875e+07	6.53571e+06	5.58396e+06	2.06652e+06	4.6818e+06	2.99177e+06
Cpt1a	gi|162287142	0.436	0.7188	0.8366	0.7394	0.9721	1.3724	0.5664	1.2718	1.1367	0.7195	1.1162	1.5866	2.9081	2.5241	2.8829	0.1397	0.035		Cpt1a	1.26137e+07	5.09377e+07	5.29485e+07	2.09266e+07	9.66416e+07	1.64467e+08	1.63613e+07	112670824	2.89946e+07	4.88679e+07	3.80032e+07	7.87653e+07	5.69556e+07	1.8156e+07	1.89128e+07	2.21537e+06	394658
Cpt1b	gi|162287165	22.0779	30.5956	34.5827	30.9514	37.5457	27.7323	28.7845	36.9276	34.3847	31.9275	27.6394	30.3293	0.277		0.0305	2.9735	0.0714	0.1131	Cpt1b	6.38729e+08	2168247716	2188659246	8.7601e+08	3732636690	3323482685	8.31506e+08	3271539314	8.77037e+08	2168444758	9.41033e+08	1505655432	5.42425e+06		200046	4.71506e+07	805176	1.4528e+06
Cpt2	gi|162138915	19.5749	15.378	16.4633	17.7555	16.9973	22.4119	18.5899	19.6244	22.2816	17.2371	17.8378	17.0598	2.1955	6.3622	5.6435	8.294	9.3278	4.9414	Cpt2	566315492	1089803103	1041923628	5.02531e+08	1689795961	2685879153	5.3701e+08	1738591912	5.68329e+08	1170704568	6.0732e+08	8.46908e+08	4.29992e+07	4.57642e+07	3.70232e+07	1.31518e+08	1.05173e+08	6.34576e+07
Cr1l	gi|52426750	0.0766	0.1255	0.0765	0.0006	0.0669	0.1465	0.0184	0.077	0.2212	0.0921	0.36	0.0626	1.5802	3.0859	3.6473	0.097	0.068	0.0398	Cr1l	2.21607e+06	8.89579e+06	4.84354e+06	16705.9	6.65275e+06	1.75549e+07	530932	6.82155e+06	5.64259e+06	6.25272e+06	1.22583e+07	3.1073e+06	3.09486e+07	2.21974e+07	2.39276e+07	1.53819e+06	766297	511177
Crat	gi|85662408	20.4309	20.2652	31.8492	16.3764	16.5865	14.1725	18.3632	25.2449	30.4166	18.2976	28.4452	20.4587	0.7863	0.5107	0.7572	17.3945	22.0377	9.1264	Crat	5.9108e+08	1436148647	2015661398	4.63498e+08	1648964883	1698454219	5.30463e+08	2236533670	7.75825e+08	1242729617	9.68468e+08	1015642674	1.54001e+07	3.67341e+06	4.96761e+06	2.75825e+08	2.48478e+08	1.17201e+08
Crbn	gi|28202023;gi|90403612	0.0179	0.014	0.0034		0.0359	0.0077		0.0447	0.0042	0.0186	0.0041	0.0045	0.0112		0.0043				Crbn	517017	990165	213960		3.56733e+06	921974		3.95686e+06	106092	1.26242e+06	139779	225326	219827		27894.1
Creb1	gi|82546874;gi|158966707;gi|19745144	0.0147		0.0041	0.0078				0.0116	0.0384	0.0118	0.0171		0.8779	0.2991	0.4365	1.5336	5.0588	4.66	Creb1	426367		258226	221537				1.03116e+06	980236	801025	582998		1.71942e+07	2.15141e+06	2.86326e+06	2.4319e+07	5.70383e+07	5.98442e+07
Creg1	gi|6753520	0.0588	0.0468	0.0479		0.1129	0.0304	0.061	0.1011	0.1014	0.1259	0.1511	0.0514	1.1593	1.173	0.7831	0.563	1.3665	0.7483	Creg1	1.70148e+06	3.31662e+06	3.03411e+06		1.12277e+07	3.63876e+06	1.76267e+06	8.95932e+06	2.58618e+06	8.55357e+06	5.14362e+06	2.55122e+06	2.27042e+07	8.43741e+06	5.1375e+06	8.92726e+06	1.54069e+07	9.60943e+06
Creld1	gi|19527148	0.0457	0.0158	0.0211	0.0422	0.02	0.0278	0.0299	0.0215	0.0119	0.0085	0.0104	0.0317	0.6835	0.8034	0.6832	0.6227	0.6805	0.3477	Creld1	1.3233e+06	1.12124e+06	1.33392e+06	1.193e+06	1.98629e+06	3.33378e+06	864505	1.90085e+06	302441	579588	353319	1.57465e+06	1.33866e+07	5.77892e+06	4.48226e+06	9.87403e+06	7.6732e+06	4.46458e+06
Creld2	gi|21313278	0.0059	0.0108	0.0063		0	0.0027	0.0425	0.0296		0.0105	0.0437		2.9374	3.7523	5.0101	1.6524	3.1498	3.0845	Creld2	169361	762611	400147		0	328283	1.22915e+06	2.6238e+06		712016	1.48653e+06		5.75287e+07	2.69908e+07	3.28678e+07	2.62016e+07	3.55144e+07	3.96106e+07
Crem	gi|161086931;gi|161086933;gi|408357988;gi|161086946;gi|408357979;gi|408357986;gi|408357984;gi|408357980	0.0151		0.0042	0.008				0.0119	0.0395	0.0121	0.0176		0.2125	0.0324	0.3275	0.4535	1.3715	0.6461	Crem	437692		265085	227422				1.05855e+06	1.00627e+06	822303	598484		4.16099e+06	233314	2.14865e+06	7.19166e+06	1.54635e+07	8.29689e+06
Crip1	gi|6681015	1.0884	0.1262	0.5529	0.0293	0.0891	0.3823	0.8418	0.5458	1.146	0.2869	1.2468	0.7301	187.578	196.182	136.01	28.3067	47.5787	112.155	Crip1	3.1489e+07	8.94616e+06	3.49906e+07	828764	8.85539e+06	4.58168e+07	2.43184e+07	4.83571e+07	2.92305e+07	1.94853e+07	4.24494e+07	3.62461e+07	3673709713	1411157386	8.92266e+08	4.48859e+08	5.36457e+08	1440290852
Crip2	gi|13195646	29.9295	20.9394	20.8755	26.4955	18.174	11.0542	21.784	27.6298	22.395	28.2647	22.0066	17.1119	1.3626	5.0973	5.7343	4.6655	5.1673	15.8094	Crip2	8.65882e+08	1483930999	1321160530	7.49897e+08	1806781268	1324755465	6.2928e+08	2447816486	5.71221e+08	1919669771	7.49254e+08	8.49497e+08	2.66859e+07	3.66651e+07	3.76187e+07	7.39814e+07	5.82617e+07	2.03024e+08
Crk	gi|31559995;gi|469832293;gi|469832296	0.3599	0.4247	0.4844	0.2505	0.2369	0.4933	0.3969	0.3421	0.626	0.7844	0.4801	0.7712	2.3718	2.0244	2.7948	3.8463	4.471	7.7656	Crk	1.04112e+07	3.00949e+07	3.06545e+07	7.08874e+06	2.35503e+07	5.91188e+07	1.14642e+07	3.03075e+07	1.59664e+07	5.32738e+07	1.63452e+07	3.82844e+07	4.64516e+07	1.45619e+07	1.83351e+07	6.09913e+07	5.04115e+07	9.97259e+07
Crkl	gi|31542421;gi|469832253	0.1543	0.116	0.0929	0.2314	0.1261	0.274	0.1282	0.1461	0.3227	0.1555	0.3011	0.1529	1.6836	1.1976	1.2744	1.5905	3.8823	4.0672	Crkl	4.46529e+06	8.21922e+06	5.88106e+06	6.54818e+06	1.25368e+07	3.28401e+07	3.70422e+06	1.29445e+07	8.22982e+06	1.05628e+07	1.025e+07	7.5907e+06	3.29723e+07	8.6142e+06	8.36035e+06	2.52213e+07	4.37732e+07	5.22306e+07
Crmp1	gi|209862923;gi|40068507	0.1278	0.2602	0.1221	0.0843	0.0495	0.0623	0.1656	0.1143	0.1703	0.122	0.1958	0.1761	1.3658	1.6412	2.3966	0.4063	0.9367	1.1885	Crmp1	3.69812e+06	1.84398e+07	7.72986e+06	2.38524e+06	4.9177e+06	7.47112e+06	4.78362e+06	1.01242e+07	4.34283e+06	8.28497e+06	6.66754e+06	8.744e+06	2.6749e+07	1.18052e+07	1.57222e+07	6.44266e+06	1.05612e+07	1.52628e+07
Crot	gi|17157983	0.1178	0.0204	0.0204	0.0311	0.0105	0.0145	0.0665	0.0086	0.0056	0.0662	0.0235	0.013	0.0842	0.0726	0.0287				Crot	3.40937e+06	1.44557e+06	1.28945e+06	878928	1.04364e+06	1.73335e+06	1.91995e+06	760620	142025	4.49851e+06	799082	645605	1.65e+06	522028	187972
Cryab	gi|6753530	181.105	179.747	173.269	154.774	188.258	257.6	215.746	167.091	135.401	174.309	125.964	146.159	4.0811	6.8136	4.0231	2.6833	1.062	14.5363	Cryab	5239505895	12738262266	10965805560	4380545753	18715823926	30871202458	6232327452	14803112029	3453617792	11838630233	4288680319	7255828514	7.99274e+07	4.90108e+07	2.6393e+07	4.25495e+07	1.19747e+07	1.86675e+08
Cryl1	gi|19525729	0.0103	0.0378	0.0074	0	0.0235			0.0256		0.0436	0.0431		11.2041	18.4634	14.248	0.1546	0.1141	0.0482	Cryl1	297635	2.67728e+06	465989	0	2.33493e+06			2.26525e+06		2.9617e+06	1.4663e+06		2.19431e+08	1.32809e+08	9.34713e+07	2.45132e+06	1.28629e+06	618949
Cryz	gi|33859530	0.6286	0.2037	0.2995	0.7019	0.325	0.596	0.3665	0.2652	0.7615	0.3554	0.5618	0.4213	0.3887	0.2622	0.6684	1.8762	3.4384	1.3803	Cryz	1.81851e+07	1.44349e+07	1.8957e+07	1.98653e+07	3.23126e+07	7.14249e+07	1.0588e+07	2.34984e+07	1.94235e+07	2.41362e+07	1.91262e+07	2.09129e+07	7.61233e+06	1.88626e+06	4.38509e+06	2.97502e+07	3.87685e+07	1.77263e+07
Cryzl1	gi|323462200;gi|21617847	0	0.001				0.0036	0.0015			0.0061	0.0021	0.0025	1.556	0.3226	0.6617	0.0052	2.9776	0.0519	Cryzl1	0	72448.8				430645	43100.9			413755	69919.5	123867	3.04739e+07	2.3202e+06	4.3412e+06	82111.4	3.35724e+07	667058
Cs	gi|13385942	216.516	149.996	218.613	255.031	165.141	255.453	178.852	223.54	236.491	245.936	209.104	201.309	25.2672	30.8146	27.738	102.072	62.6837	21.5622	Cs	6263968934	10629932113	13835531590	7218099234	16417589950	30613956555	5166547065	19804118052	6032084711	16703437281	7119314707	9993670208	4.94857e+08	2.21652e+08	1.8197e+08	1618551818	7.06768e+08	2.76902e+08
Csde1	gi|240255574;gi|21450287	0.0653	0.1634	0.1712	0.1854	0.3918	0.3121	0.1364	0.1795	0.2128	0.3079	0.211	0.0673	1.9038	0.612	2.6916	0.7277	0.9134	0.9011	Csde1	1.89018e+06	1.15772e+07	1.08338e+07	5.24621e+06	3.89545e+07	3.74012e+07	3.94042e+06	1.59028e+07	5.4267e+06	2.09117e+07	7.18265e+06	3.34051e+06	3.72863e+07	4.40229e+06	1.7658e+07	1.15388e+07	1.02986e+07	1.15713e+07
Cse1l	gi|12963737	0.1932	0.144	0.1905	0.2011	0.1281	0.2814	0.1368	0.192	0.3697	0.2806	0.2884	0.3275	0.6079	1.1554	0.957	0.0755	0.1007	0.0977	Cse1l	5.5881e+06	1.02079e+07	1.20583e+07	5.69042e+06	1.27377e+07	3.3728e+07	3.9518e+06	1.70092e+07	9.43069e+06	1.90604e+07	9.81971e+06	1.62575e+07	1.1906e+07	8.31079e+06	6.27812e+06	1.1968e+06	1.13484e+06	1.25476e+06
Csf1r	gi|126723423	0.0029	0.002										0	0.051	0.0346	0.4193	0.0115	0.0217	0.0256	Csf1r	82615.2	139322										0	999700	248616	2.75065e+06	181762	244434	329195
Csl	gi|269973935	61.0213	39.8298	34.7863	94.8355	48.7982	62.0926	30.178	64.7337	51.6641	64.0196	44.3845	38.668	3.7622	4.6787	3.9869	20.0623	5.5701	5.3487	Csl	1765388465	2822653227	2201546641	2684107543	4851313472	7441282055	8.71762e+08	5734974749	1317776180	4348064299	1511150243	1919618736	7.36827e+07	3.36543e+07	2.61556e+07	3.18129e+08	6.28042e+07	6.86885e+07
Csnk1a1	gi|22165382	0.2862	0.2096	0.1813	0.2686	1.298	0.2713	0.6514	0.3053	1.0935	0.4965	0.3856	0.0652	0.6366	0.5778	0.5944	0.028	0.0028	0	Csnk1a1	8.27936e+06	1.48545e+07	1.14748e+07	7.6023e+06	1.29044e+08	3.2516e+07	1.8817e+07	2.70458e+07	2.78915e+07	3.37229e+07	1.31282e+07	3.23726e+06	1.24672e+07	4.15592e+06	3.89927e+06	443803	31630	0
Csnk1d	gi|20544149;gi|20544147	0.0062	0.1118	0.1899	0.0008	0.0097	0.0684	0.0023	0.0054	0.0089	0.0039	0.0085	0.0054	0.1059	0.039	0.2057	0.1085			Csnk1d	180543	7.9196e+06	1.20177e+07	21917.7	966934	8.19267e+06	67163.2	475849	226269	267052	289398	267757	2.07372e+06	280638	1.34932e+06	1.7206e+06
Csnk1e	gi|31542425	0.0064	0.0058	0.0049	0.0008	0.0053	0.004	0.0024	0.0055	0.0063		0.0046	0.0055	0.1082	0.0399	0.2103	0.1109			Csnk1e	184555	408892	310988	22404.7	523557	484898	68655.8	486423	159686		155835	273707	2.1198e+06	286874	1.37931e+06	1.75883e+06
Csnk1g1	gi|71773563	0.0043		0.0129		0.0149			0.0013		0.0771			0.0261	0.0431	0.0859		0		Csnk1g1	123244		817107		1.48079e+06			115679		5.23362e+06			511733	309808	563436		0
Csnk1g2	gi|227430313;gi|19527224	0.0047			0.001				0.0015					0.0293	0.0342	0.0387				Csnk1g2	137005			27737.5				128596					573194	246348	253949
Csnk1g3	gi|113462019	0.0046	0.0063		0.001				0.0014					0.0286	0.0409	0.0378				Csnk1g3	133961	447978		27121.2				125738					560456	294240	248306
Csnk2a1	gi|31542427	0.2958	0.3315	0.2998	0.2479	0.1918	0.3436	0.5608	0.3123	0.3642	0.338	0.4106	0.4983	0.9225	3.3761	1.5975	1.5229	2.4687	0.4564	Csnk2a1	8.55768e+06	2.34912e+07	1.89721e+07	7.01635e+06	1.90691e+07	4.11783e+07	1.61989e+07	2.76638e+07	9.28905e+06	2.29579e+07	1.39795e+07	2.47372e+07	1.80679e+07	2.4285e+07	1.04804e+07	2.4148e+07	2.78354e+07	5.86163e+06
Csnk2a2	gi|6753540	0.0026	0.0026	0.2072		0.0111		0.0023	0.2108		0.0035		0.0005	0.2639	0.2168	0.3438	0.0662	0.0581		Csnk2a2	75421.8	183519	1.3112e+07		1.10643e+06		65557.6	1.86774e+07		239364		25493.6	5.16935e+06	1.5596e+06	2.25538e+06	1.05e+06	654890
Csnk2b	gi|7106277	0.4626	0.4588	0.2418	0.4429	0.5136	0.2096	0.2565	0.3346	0.6669	0.4582	0.6258	1.3651	1.7224	1.5995	2.5808	0.9274	5.7992	6.9536	Csnk2b	1.33842e+07	3.25132e+07	1.53004e+07	1.25348e+07	5.10644e+07	2.51132e+07	7.40832e+06	2.96441e+07	1.70091e+07	3.11201e+07	2.13068e+07	6.77685e+07	3.37321e+07	1.15053e+07	1.69311e+07	1.47062e+07	6.53864e+07	8.92983e+07
Cspg4	gi|146231960	0.0594	0.0679	0.0793	0.0335	0.0565	0.0798	0.0209	0.1104	0.0602	0.1442	0.0297	0.0485	0.0176		0.0071	2.5071	5.6223	2.6983	Cspg4	1.71859e+06	4.81182e+06	5.01723e+06	948453	5.61578e+06	9.55754e+06	604273	9.77815e+06	1.53422e+06	9.79581e+06	1.01215e+06	2.40545e+06	344987		46457	3.97545e+07	6.33919e+07	3.4651e+07
Csrp1	gi|6681069	2.0243	0.7882	1.7612	1.0163	1.2036	0.8976	1.8845	2.9257	3.2122	0.6156	1.8339	1.4001	8.8929	11.7705	21.4834	35.2529	20.2765	33.9152	Csrp1	5.8563e+07	5.5857e+07	1.11463e+08	2.87637e+07	1.19657e+08	1.07574e+08	5.44388e+07	2.59198e+08	8.19322e+07	4.18116e+07	6.24382e+07	6.95047e+07	1.74166e+08	8.46667e+07	1.40938e+08	5.59006e+08	2.28621e+08	4.35539e+08
Csrp2	gi|160707987	0.2207	0.0125	0.2691	0.0408	0.071	0.0105	0.1185	0.3396	0.4249	0.033	0.0018	0.0108	5.8045	15.9019	13.4108	1.4108	0.772	2.2374	Csrp2	6.38485e+06	888545	1.70308e+07	1.15502e+06	7.06152e+06	1.25317e+06	3.4233e+06	3.00823e+07	1.08367e+07	2.244e+06	60178.6	538508	1.1368e+08	1.14384e+08	8.79789e+07	2.23714e+07	8.70497e+06	2.87324e+07
Csrp3	gi|311771533	75.4839	215.575	150.004	142.135	258.631	128.02	74.4962	236.775	112.096	104.85	102.554	64.9817	1.9109	0.417	0.3441	1.1577	0.0141	0.0393	Csrp3	2183802993	15277362818	9493396426	4022816133	25712008447	15342101877	2151993100	20976672054	2859183990	7121132929	3491626845	3225921146	3.74243e+07	2.99955e+06	2.25712e+06	1.83583e+07	158424	505097
Cst3	gi|31981822	0.5859	0.8272	0.6705	0.8483	0.3685	0.2565	1.0486	0.6913	2.0853	0.7501	1.6734	0.7013	0.8412	1.0318	1.0465	1.7088	5.1545	4.0063	Cst3	1.69497e+07	5.8621e+07	4.24341e+07	2.40087e+07	3.66368e+07	3.07413e+07	3.02907e+07	6.12409e+07	5.319e+07	5.09458e+07	5.69752e+07	3.48136e+07	1.64753e+07	7.42157e+06	6.86508e+06	2.70963e+07	5.81175e+07	5.14483e+07
Cstb	gi|6681071	0.4173	0.7785	0.5441	0.5494	0.6639	0.29	0.2857	1.2141	0.7248	0.7243	0.3719	0.3511	16.5196	8.5504	18.4783	8.3112	11.8504	10.8308	Cstb	1.20732e+07	5.51708e+07	3.44377e+07	1.55494e+07	6.60028e+07	3.47595e+07	8.25236e+06	1.07563e+08	1.84883e+07	4.91924e+07	1.26636e+07	1.74293e+07	3.23536e+08	6.15041e+07	1.21224e+08	1.3179e+08	1.33615e+08	1.39088e+08
Cstf2	gi|18875338	0.011	0.0062	0.0105		0.0049	0.001	0.0092	0.0023	0.002	0	0.0023	0.001	0.5687	1.4063	1.1414	2.2678	2.699	2.0625	Cstf2	317124	442886	661585		482348	122408	266692	199446	51551.6	0	79278.9	51340.2	1.11372e+07	1.01156e+07	7.48807e+06	3.59612e+07	3.04315e+07	2.64868e+07
Cstf2t	gi|148277061	0.0111	0.002	0.0053		0.0003	0	0.0149	0.0028	0.0017	0.0006	0.0029	0.0016	0.1913	0.0665	0.1239	0.2287	0.5402	0.4572	Cstf2t	322184	143464	336497		29994.5	0	430968	246752	43236.8	38092.4	98531.5	79990.6	3.74691e+06	478059	812628	3.62667e+06	6.0911e+06	5.87091e+06
Cstf3	gi|21704042	0.0016	0.0019		0.2642	0.0028		0.0257	0.0042		0.0015	0	0.0004	0.1512	0.2398	0.2564	0.0721	0.061	0.0452	Cstf3	46008.9	135267		7.47664e+06	280311		742956	370016		101346	0	18656.8	2.96137e+06	1.7252e+06	1.68232e+06	1.1426e+06	687586	580918
Ctage5	gi|259155334;gi|259155336;gi|259155338	0.0067	0.0132	0.0043	0.1855	0.1616	0	0.0054	0.281	0.0074	0.0113	0.0033	0.0074	0.2468	0.1281	0.1396	1.3751	3.5083	2.345	Ctage5	192602	932260	274403	5.25102e+06	1.60654e+07	0	156042	2.48977e+07	188925	766912	110764	367180	4.83314e+06	921646	915914	2.18057e+07	3.95569e+07	3.0114e+07
Ctbp1	gi|311893326;gi|7304989;gi|311893324;gi|311893328	0.3796	0.3003	0.3698	1.301	3.3181	2.5972	0.2955	2.9645	0.5467	0.2617	0.4134	0.3765	1.9523	1.6096	2.1474	1.2767	0.7745	0.2507	Ctbp1	1.0982e+07	2.12788e+07	2.34028e+07	3.68212e+07	3.29867e+08	3.11259e+08	8.53516e+06	2.62632e+08	1.39446e+07	1.77711e+07	1.40748e+07	1.8693e+07	3.82354e+07	1.15778e+07	1.40875e+07	2.02442e+07	8.7324e+06	3.21895e+06
Ctbp2	gi|282721029;gi|6753548	0.0464	0.0712	0.0478	0.1212	0.0207	0.0474	0.0555	0.0895	0.1015	0.0798	0.1008	0.0338	0.354	0.176	0.5825	0	0.0017	0.0513	Ctbp2	1.34275e+06	5.04668e+06	3.02713e+06	3.43123e+06	2.05637e+06	5.68234e+06	1.60299e+06	7.92592e+06	2.58789e+06	5.42305e+06	3.43226e+06	1.67763e+06	6.93245e+06	1.26569e+06	3.8211e+06	0	18845.5	658386
Ctcf	gi|31044459	0.0067	0.0041	0.006	0.0031	0.0013	0.0012	0.0081	0		0.0123	0	0.0039	0.1969	0.221	0.1416	0.1311	0.1351	0.5252	Ctcf	194323	293653	381484	87894.7	133729	143707	235290	0		837870	0	195144	3.8556e+06	1.58937e+06	928739	2.0781e+06	1.5233e+06	6.74477e+06
Ctnna1	gi|6753294	2.4735	2.9233	2.45	2.8171	2.5529	2.3544	2.0553	2.7562	5.0163	3.2737	4.173	2.6227	6.8451	6.7664	7.2386	1.214	1.7918	0.6544	Ctnna1	7.15597e+07	2.07169e+08	1.55055e+08	7.97317e+07	2.538e+08	282152773	5.93732e+07	2.44179e+08	1.27948e+08	2.22339e+08	1.42078e+08	1.30202e+08	1.3406e+08	48671082	4.74877e+07	1.92499e+07	2.02032e+07	8.40407e+06
Ctnna2	gi|157951729;gi|157951727	0.2891	0.3087	0.2594	0.1528	0.3368	0.248	0.2494	0.3126	0.2451	0.3125	0.194	0.1895	0.5225	0.5017	0.6605	0.129	0.1185	0.0807	Ctnna2	8.36524e+06	2.18743e+07	1.64168e+07	4.32396e+06	3.34792e+07	2.97238e+07	7.20397e+06	2.76963e+07	6.2519e+06	2.1224e+07	6.6045e+06	9.40558e+06	1.02327e+07	3.60858e+06	4.33322e+06	2.04539e+06	1.33593e+06	1.03579e+06
Ctnna3	gi|256985121;gi|256985152	0.7533	0.7724	0.6854	1.3697	1.9164	1.7867	0.7872	3.5067	1.5899	1.5692	7.034	0.732	0.1393	0.0809	0.0932				Ctnna3	2.1794e+07	5.47393e+07	4.33767e+07	3.87663e+07	1.90517e+08	2.14122e+08	2.27392e+07	3.10674e+08	4.05535e+07	1.06577e+08	2.39486e+08	3.63371e+07	2.72758e+06	582190	611120
Ctnnb1	gi|260166642	1.1958	3.2971	1.3475	0.8435	1.2011	0.9814	0.8087	6.3565	1.6686	3.3539	1.212	12.2979	2.9226	2.5507	4.0174	0.8738	0.8468	1.6989	Ctnnb1	3.45966e+07	2.3366e+08	8.52806e+07	2.38731e+07	1.19408e+08	1.17607e+08	2.33621e+07	5.63142e+08	4.25596e+07	2.27789e+08	4.12644e+07	6.10512e+08	57239266	1.83475e+07	2.63552e+07	1.38558e+07	9.54802e+06	2.18168e+07
Ctnnbip1	gi|213513145	0.172		0.0468	0.2361	0.0494		0.1189			0.0363						0.4775	1.0958	1.3667	Ctnnbip1	4.97499e+06		2.95901e+06	6.68176e+06	4.91254e+06		3.436e+06			2.4686e+06						7.57152e+06	1.23555e+07	1.75511e+07
Ctnnbl1	gi|254540032	0.0027					0.0022	0			0.0064		0.0273	0.2342	0.5869	0.2382	0.2931	0.1928	0.3022	Ctnnbl1	78128.3					258046	0			433151		1.35363e+06	4.58606e+06	4.22162e+06	1.56279e+06	4.6482e+06	2.17405e+06	3.88038e+06
Ctnnd1	gi|146219849;gi|146219830;gi|146219835;gi|146231979	0.8193	0.2579	0.1812	0.3426	0.2383	0.225	0.2495	0.2762	0.1965	0.8566	0.235	4.4534	3.1561	5.459	4.7326	1.0839	1.5934	1.2982	Ctnnd1	2.37041e+07	1.82756e+07	1.14706e+07	9.69691e+06	2.36895e+07	26962879	7.20635e+06	2.44698e+07	5.0108e+06	5.81788e+07	7.99941e+06	2.21084e+08	6.18116e+07	3.92673e+07	3.10475e+07	1.71879e+07	1.79656e+07	1.66719e+07
Ctps	gi|172072613	0.1119	0.0878	0.0861	0.1823	0.0952	0.095	0.1954	0.1583	0.1393	0.146	0.0428	0.0726	0.1013	0.0553	0.1471	0.0126	0.0121	0.0521	Ctps	3.23772e+06	6.22276e+06	5.44904e+06	5.1604e+06	9.46337e+06	1.13894e+07	5.644e+06	1.40272e+07	3.55313e+06	9.91916e+06	1.45884e+06	3.60603e+06	1.98383e+06	397811	965186	200011	136214	669066
Ctps2	gi|270483776;gi|270483773	0.004								0.1116	0.0551	0.0044	0.0083	0.1041	0.0735	0.274	0.1121	0.2433	0.1606	Ctps2	116150								2.84726e+06	3.74469e+06	151031	412388	2.03826e+06	528349	1.7972e+06	1.77783e+06	2.74303e+06	2.06217e+06
Ctsa	gi|84042523;gi|84042525	0.18	0.0698	0.3265	0.1434	0.0699	0.1215	0.1056	0.1927	0.2104	0.2036	0.2499	0.0736	2.2863	1.8353	3.0908	1.2653	2.4348	1.2494	Ctsa	5.20788e+06	4.94645e+06	2.06656e+07	4.05876e+06	6.94461e+06	1.45663e+07	3.05099e+06	1.70734e+07	5.36697e+06	1.38274e+07	8.50825e+06	3.65508e+06	4.47774e+07	1.32016e+07	2.02767e+07	2.00639e+07	2.74529e+07	1.60452e+07
Ctsb	gi|6681079	1.9054	2.6271	4.4318	1.0098	3.752	0.6602	3.9043	4.5403	3.0027	1.7349	2.6962	1.9288	7.4739	14.0122	19.9197	25.8336	93.7058	40.0367	Ctsb	5.51246e+07	1.86178e+08	280478258	2.85789e+07	3.73011e+08	7.91215e+07	112784663	4.0224e+08	7.65878e+07	1.17833e+08	9.17974e+07	9.57538e+07	1.46376e+08	1.00791e+08	1.3068e+08	4.09644e+08	1056546207	5.14151e+08
Ctsc	gi|160707990	0.4707	0.007	0.039	0.4275	0.4575	0.026	0.0556	2.8944	0.336	0.0645	0.2173	0.0376	1.7447	2.5375	2.7508	3.6337	9.4083	5.707	Ctsc	1.36188e+07	494379	2.46718e+06	1.20995e+07	4.548e+07	3.12004e+06	1.60678e+06	2.56426e+08	8.56925e+06	4.38219e+06	7.39862e+06	1.86413e+06	3.41702e+07	1.82524e+07	1.80461e+07	5.76199e+07	1.0608e+08	7.32887e+07
Ctsd	gi|6753556	82.9009	19.9451	14.3959	8.1341	9.637	8.5764	11.1429	9.9481	12.9672	7.1326	29.2627	5.2571	8.7483	11.4919	6.8675	18.4267	49.9116	44.9253	Ctsd	2398382068	1413463442	9.11083e+08	2.30218e+08	9.58066e+08	1027805219	3.2189e+08	8.81338e+08	330749229	4.8443e+08	9.96301e+08	2.6098e+08	1.71335e+08	8.26625e+07	4.50526e+07	2.92192e+08	562760454	5.7693e+08
Ctsh	gi|166235890	0	0.0183	0.0168	0.0226	0.013	0.0358	0.0796	0.042	0.0607	0.0575	0.0482	0.0518	1.176	1.919	1.1843	2.4787	5.6361	12.2297	Ctsh	0	1.30026e+06	1.06019e+06	640141	1.29101e+06	4.29604e+06	2.30001e+06	3.71972e+06	1.54914e+06	3.90577e+06	1.64209e+06	2.57334e+06	2.30313e+07	1.38039e+07	7.76948e+06	3.93041e+07	6.35473e+07	1.57053e+08
Ctsl	gi|6753558	0.0118	0.0208	0.0151	0.0176	0.0045	0.0066	0.0107		0	0.0199	0		0.3227	0.6467	0.3699	0.2199	0.9201	0.6286	Ctsl	340379	1.47392e+06	955758	496750	445516	786877	309414		0	1.35415e+06	0		6.32094e+06	4.6519e+06	2.42688e+06	3.48667e+06	1.03745e+07	8.07255e+06
Ctsr	gi|9931986	1.2171		2.9528		2.3438	3.8459	1.8427	1.5143	2.3031	4.7486	3.8053	2.2294		0.2498		0.4888	0.5673		Ctsr	3.52127e+07		1.86876e+08		2.33008e+08	4.60901e+08	5.3231e+07	1.34153e+08	5.87436e+07	3.22514e+08	1.29559e+08	1.10677e+08		1.79718e+06		7.75016e+06	6.39615e+06
Ctsz	gi|11968166	0.0819	0.002	0.0457	0.0266	0.1237	0.0442	0.064	0.1015		0.0551		0.2	3.6417	9.0084	7.0857	6.0859	14.6175	7.7132	Ctsz	2.36917e+06	140501	2.89173e+06	754073	1.22973e+07	5.29988e+06	1.84891e+06	8.99356e+06		3.74276e+06		9.92873e+06	7.13224e+07	6.47985e+07	4.64842e+07	9.65039e+07	1.64814e+08	9.90528e+07
Cttn	gi|75677414;gi|357588432	0.1386	0.3986	0.1273	0.1513	0.0603	0.098	0.2148	0.1198	0.3463	0.228	0.1965	0.2125	4.1714	4.6043	4.7655	3.6654	8.1089	7.1675	Cttn	4.00945e+06	2.82465e+07	8.05953e+06	4.28289e+06	5.99585e+06	1.1743e+07	6.20455e+06	1.06166e+07	8.83357e+06	1.54847e+07	6.69016e+06	1.05482e+07	8.16971e+07	3.31191e+07	3.1263e+07	5.81224e+07	91429592	9.20445e+07
Cuedc2	gi|256773258;gi|256773254;gi|256773266	0.0267	0.0248	0.0637	0.0647		0.0371				0.0486	0.0646	0.0454	12.0535			4.3191	0.0837	0.2967	Cuedc2	773279	1.75545e+06	4.03458e+06	1.83146e+06		4.44487e+06				3.29875e+06	2.20035e+06	2.25362e+06	2.36067e+08			6.84882e+07	943867	3.81072e+06
Cul1	gi|7549752	0.141	0.1105	0.0704	0.0497	0.1039	0.0462	0.1367	0.1295	0.1556	0.2409	0.2762	0.1014	0.1928	0.1836	0.167	0.0807	0.0536	0.0891	Cul1	4.0802e+06	7.83281e+06	4.45291e+06	1.40713e+06	1.03342e+07	5.53707e+06	3.94905e+06	1.14705e+07	3.96994e+06	16358667	9.4052e+06	5.03621e+06	3.77619e+06	1.32072e+06	1.0957e+06	1.27942e+06	604873	1.1438e+06
Cul2	gi|170014698	0.0347	0.0361	0.065	0.1097	0.0631	0.0493	0.0324	0.0518	0.0546	0.0741	0.095	0.0347	0.0664	0.0203	0.1526	0.0117		0	Cul2	1.00498e+06	2.55796e+06	4.11372e+06	3.1055e+06	6.27112e+06	5.91076e+06	935196	4.59339e+06	1.39162e+06	5.02979e+06	3.23556e+06	1.72084e+06	1.29996e+06	146159	1.00088e+06	186233		0
Cul3	gi|7710014	0.0527	0.3316	0.2398	0.03	0.0474	0.0382	0.1895	0.1334	0.0537	0.2447	0.0601	0.1193	0.3074	0.7029	0.7762	0.1992	0.0317	0.0857	Cul3	1.52524e+06	2.35025e+07	1.51737e+07	850272	4.70865e+06	4.57753e+06	5.47395e+06	1.18176e+07	1.3686e+06	1.66179e+07	2.0472e+06	5.9231e+06	6.02081e+06	5.05602e+06	5.09191e+06	3.15829e+06	356892	1.10062e+06
Cul4a	gi|167466258	0.056	0.085	0.1197	0.0545	0.7489	0.0672	0.0735	0.0647	0.0945	0.079	0.1151	0.1168	0.3131	0.1173	0.2248	0.036	0.0281	0.1611	Cul4a	1.62051e+06	6.02645e+06	7.5761e+06	1.54277e+06	7.44553e+07	8.04933e+06	2.12362e+06	5.72807e+06	2.41162e+06	5.36756e+06	3.91897e+06	5.80084e+06	6.13124e+06	843519	1.47455e+06	570598	316643	2.06845e+06
Cul4b	gi|158711665	0.0143	0.0102	0.0531	0.0133	0.0187	0.003	0.0092	0.008	0.0244	0.0154	0.0294	0.0127	0.0792	0.1837	0.1488	0.0723	0.0362	0.0395	Cul4b	412738	725035	3.36324e+06	377529	1.85764e+06	361788	265922	712967	622055	1.04558e+06	999570	628222	1.55077e+06	1.32124e+06	976238	1.14594e+06	407846	507177
Cul5	gi|239051067;gi|239051082	0.3997	0.1262	0.2068	0.0944	0.1424	0.1326	0.2355	0.2397	0.3482	0.2792	0.3203	1.349	0.5143	0.5035	0.691	0.1653	0.2338	1.1105	Cul5	1.15635e+07	8.94485e+06	1.3085e+07	2.67185e+06	1.41531e+07	1.58936e+07	6.80223e+06	2.12351e+07	8.88034e+06	1.8961e+07	1.09038e+07	6.69716e+07	1.00727e+07	3.62163e+06	4.53288e+06	2.62073e+06	2.63565e+06	1.42608e+07
Cuta	gi|62198210;gi|62198239	11.608	51.0716	59.9775	7.1704	5.1983	3.9957	11.0617	7.3648	43.4287	33.3736	51.163	9.5496	3.7323	3.1108	3.9672	7.7199	17.752	23.0076	Cuta	3.35829e+08	3619333654	3795838198	2.02943e+08	5.16796e+08	4.7885e+08	3.19542e+08	6.52475e+08	1107719735	2266660219	1741935552	4.74077e+08	7.30968e+07	2.23766e+07	2.6026e+07	1.22415e+08	2.00157e+08	2.95464e+08
Cutc	gi|165932339;gi|165932350	0.0754	0.061	0.0376	0.0412	0.0547	0.1023	0.0825	0.0585	0.0345	0.0647	0.184	0.0175	0.4474	0.0176	0.2131	0.0103	0.1491		Cutc	2.18025e+06	4.32135e+06	2.37987e+06	1.16572e+06	5.4385e+06	1.22558e+07	2.38226e+06	5.18429e+06	880766	4.3972e+06	6.26627e+06	869147	8.76218e+06	126474	1.39793e+06	163447	1.68157e+06
Cux1	gi|110835729;gi|110815859	0.0017	0.0013			0.03	0				0		0.0015	0.1612	0.1228	0.3168	0.1439	0.4561	0.5674	Cux1	49522.6	91385.1			2.98386e+06	0				0		76744.3	3.15801e+06	883569	2.07834e+06	2.28144e+06	5.14241e+06	7.28628e+06
Cxadr	gi|68510034;gi|6857775;gi|442796434	0.0945	0.0121	0	0.0521	0.0111		0	0.0022	0.0086	0.021	0.0409		5.7936	6.665	7.567	0.0211	0.0533	0.126	Cxadr	2.73274e+06	860906	0	1.47319e+06	1.10173e+06		0	194286	218870	1.42684e+06	1.39303e+06		1.13468e+08	4.79421e+07	4.96416e+07	334987	600898	1.61859e+06
Cxcr4	gi|116268123	0.0241																		Cxcr4	696682
Cyb5	gi|13385268	2.8674	4.335	3.334	3.828	5.3569	3.9277	350.474	6.5536	66.8262	252.488	3.9062	4.2856	104.316	122.068	94.105	168.771	588.393	149.43	Cyb5	8.29556e+07	307215496	2.11e+08	1.08344e+08	5.32556e+08	4.70699e+08	10124253397	5.80602e+08	1704509779	17148390711	1.32995e+08	2.12753e+08	2043026422	878044567	6.17358e+08	2676205943	6634212964	1918982009
Cyb5b	gi|31542438	7.3441	1.4671	1.9203	3.7412	1.9984	1.2538	5.5093	2.4465	2.9095	1.3364	2.9679	3.1544	5.1654	4.0522	6.4789	11.7619	23.6285	19.421	Cyb5b	2.12471e+08	1.03972e+08	1.21532e+08	1.05885e+08	1.98677e+08	1.50262e+08	159149324	2.16744e+08	7.42104e+07	9.07637e+07	1.01046e+08	1.56596e+08	1.01164e+08	2.91479e+07	4.25035e+07	186508021	2.66414e+08	2.49404e+08
Cyb5d2	gi|167736380	0.0035	0.0162	0	0.0295	0.0047	0.0057	0	0.0226		0.0083		0.0081	0.0083	0.2357	0.285	0			Cyb5d2	101080	1.14755e+06	0	834398	462659	677306	0	2.00049e+06		565820		402331	163411	1.69541e+06	1.86998e+06	0
Cyb5r1	gi|21312524	0.6132	0.6943	1.0158	1.5993	0.7173	1.1875	0.7772	0.9065	1.6589	0.8033	1.2334	0.8223	0.9568	0.8207	1.1601	0.2072	0.0521		Cyb5r1	1.77399e+07	4.92038e+07	6.42897e+07	4.52653e+07	7.13082e+07	1.42306e+08	2.2452e+07	8.03055e+07	42312802	5.45582e+07	4.19917e+07	4.08211e+07	1.8738e+07	5.90341e+06	7.61065e+06	3.28534e+06	587925
Cyb5r3	gi|19745150	1.5009	1.651	1.9305	1.0708	1.7473	1.6389	2.1598	1.9179	6.4806	1.7086	2.8349	1.5968	66.9138	51.2541	60.1098	10.0877	11.9315	7.6658	Cyb5r3	4.34229e+07	1.17004e+08	1.2218e+08	3.03053e+07	1.73706e+08	1.96411e+08	6.23898e+07	1.69914e+08	1.65297e+08	1.16043e+08	9.65178e+07	7.92705e+07	1310500462	3.68676e+08	3.94339e+08	1.59961e+08	1.34529e+08	9.84444e+07
Cyc1	gi|13385006	178.483	136.352	124.075	305.517	157.324	208.125	121.194	181.815	216.151	71.4078	116.534	114.102	7.6963	11.6181	7.3629	31.2334	32.2153	11.0678	Cyc1	5163639504	9662989356	7852430368	8646991221	15640481448	24942109031	3500965673	16107594941	5513278648	4849849023	3967592344	5664428820	1.50732e+08	8.35705e+07	4.83032e+07	4.95269e+08	3.63232e+08	1.42133e+08
Cycs	gi|6681095	587.741	426.316	476.627	978.931	441.547	1329.33	668.787	497.271	752.299	889.142	826.474	845.732	20.9877	33.7416	23.8537	334.925	520.648	300.068	Cycs	17003753364	30212094352	30164644347	27706471571	43896728997	159000000000	19319431989	44054896907	19188597940	60388466377	28138776774	41985139778	4.11042e+08	2.42707e+08	1.56488e+08	5310917658	5870380268	3853466824
Cyct	gi|6753560	0.219	0.1049	0.2308	2.0549	0.072	0.1316	2.073	0.0034	0.0514	0.0402	0.162	0.0086	0.0153			0.1045	0.0137	0.2012	Cyct	6.33488e+06	7.43051e+06	1.46058e+07	5.81594e+07	7.15314e+06	1.57758e+07	5.98819e+07	297937	1.3101e+06	2.73243e+06	5.51707e+06	428986	300099			1.65689e+06	154162	2.58326e+06
Cyfip1	gi|258547116;gi|258547119	0.0267	0.0543	0.0365	0.0472	0.0486	0.0212	0.0177	0.0286	0.0465	0.0223	0.3013	0.0284	1.7619	5.2269	1.0678	0.2417	0.3837	0.0568	Cyfip1	773702	3.8512e+06	2.31315e+06	1.3347e+06	4.83616e+06	2.53794e+06	510789	2.53575e+06	1.18507e+06	1.51124e+06	1.02584e+07	1.40788e+06	3.45075e+07	3.75979e+07	7.00487e+06	3.8323e+06	4.32661e+06	729478
Cyfip2	gi|356995875	0.026	0.0135	0.0272	0.0135	0.0305	0.0161	0.0116	0.0189	0.0289	0.0145	0.2806	0.0247	0.2938	0.5493	0.3855	0.1607	0.1091	0.0254	Cyfip2	751597	953908	1.71857e+06	381829	3.02953e+06	1.92744e+06	335294	1.67252e+06	737647	987233	9.55234e+06	1.22704e+06	5.75309e+06	3.95152e+06	2.52908e+06	2.54746e+06	1.23024e+06	325678
Cygb	gi|19549320	0.0781	0.0624	0.2262	0.1103	0.1416	0.097	0.0796	0.0751	0.2333	0.1396	0.144	0.0944	3.0189	0.9259	1.2197			0.28	Cygb	2.25915e+06	4.42527e+06	1.43176e+07	3.12071e+06	14076879	1.16239e+07	2.29869e+06	6.65676e+06	5.95094e+06	9.48374e+06	4.90432e+06	4.68642e+06	5.91248e+07	6.65986e+06	8.00153e+06			3.59607e+06
Cyp20a1	gi|74271886	0	0.0046	0.0144	0.0026	0	0.0015	0.0054	0.0235		0.1011	0.019		2.365	2.022	5.0509	0.1162	0.3482	0.0591	Cyp20a1	0	323137	908495	74493	0	176415	155712	2.08098e+06		6.8678e+06	647179		4.63175e+07	1.45448e+07	3.31355e+07	1.84324e+06	3.9262e+06	758851
Cyp2c65	gi|268607516	0.0503		0.0101			0.0194	0.0805	0.0581			0.0268				0.0448				Cyp2c65	1.45607e+06		639930			2.32009e+06	2.324e+06	5.14842e+06			912995				293823
Cyp2d11	gi|157154304	0.0012												0.1684	0.2053	0.2195	0.0286	0.0209		Cyp2d11	35959.5												3.29814e+06	1.4771e+06	1.43977e+06	453725	235209
Cyp2d12	gi|51100968	0.0013	0.0653											0.18	0.1806	0.1597	0.0253	0.0223		Cyp2d12	38439.5	4.62966e+06											3.5256e+06	1.29874e+06	1.04742e+06	401069	251431
Cyp2d22	gi|254939516	0.0384	0.0147	0.0013	0.0022	0.0028	0.0233	0.0052	0.014	0.0093	0.1843	0.0085	0.0132	2.6524	2.8111	3.0784	0.2538	0.1339	0.1054	Cyp2d22	1.1117e+06	1.04447e+06	81309.2	61357.8	273531	2.79216e+06	150455	1.24054e+06	236480	1.25203e+07	290211	654488	5.19477e+07	2.02202e+07	2.01955e+07	4.02501e+06	1.50967e+06	1.35301e+06
Cyp2g1	gi|7304991	0.4843																		Cyp2g1	1.40122e+07
Cyp4b1	gi|6681123	0.0547	0.0343	0.0375	0.0675	0.0285	0.0555	0.1242	0.2767	0.1241	0.1961	0.1287	0.0587	0.001			0.1622	0.3861		Cyp4b1	1.58205e+06	2.42851e+06	2.37289e+06	1.90954e+06	2.83108e+06	6.65533e+06	3.58856e+06	2.45129e+07	3.16546e+06	1.33203e+07	4.3827e+06	2.9138e+06	19747.5			2.57144e+06	4.35298e+06
CYTB	gi|34538610	38.4973	22.0064	14.062	54.0118	31.468	69.9287	46.7784	30.5529	7.0175	15.8451	5.7244	12.6106	0.8611	0.7699	0.7412	1.5205	0.4852	0.3676	CYTB	1113753866	1559547137	8.89953e+08	1528685368	3128415634	8380381271	1351300865	2706785278	1.78993e+08	1076159388	1.94899e+08	6.26034e+08	1.68642e+07	5.53786e+06	4.8627e+06	2.4111e+07	5.47108e+06	4.72015e+06
Cyth1	gi|162951837;gi|31543516;gi|162951835	0.0426	0.4401	0.0082	0.0109	0.0123	0.0309	0.0469	0.0072	0.0018	0.0734	0.0332	0.0198	0.0225	0.0458	0.2443	0.0289	0.0055		Cyth1	1.23205e+06	3.11881e+07	519047	308543	1.22093e+06	3.70097e+06	1.35514e+06	640217	47087.4	4.9818e+06	1.12883e+06	982533	440258	329455	1.60241e+06	457807	61699.2
Cyth2	gi|6755186;gi|162951840	0.0037	0.0015	0.0086		0.0055	0.0099	0	0.0076	0.0019	0.0106	0.0044		0.1619	0.0481	0.2216	0.0012			Cyth2	106859	105291	544999		544498	1.18852e+06	0	672227	49441.7	723085	150112		3.17156e+06	345928	1.45367e+06	18616.8
Cyth3	gi|254750656;gi|254750658	0.0011	0.0016	0.0027		0.006	0.0108	0.0536	0.0083		0.0274	0.0048		0.1197	0.0523	0.3527	0.0095		0.017	Cyth3	32607.4	114581	170597		592542	1.29339e+06	1.54845e+06	731542		1.85764e+06	163358		2.34411e+06	376451	2.31402e+06	150723		218945
Cyth4	gi|29293805	0.0009	0.0014	0.0007		0.0009	0.0021	0	0.0022		0.002	0		0.0036	0.0078	0.0387	0.0011			Cyth4	27239.6	95718.9	46460.9		88539.6	252807	0	193844		138134	0		70361.1	55807	254108	16924.4
D10Bwg1379e	gi|85701756	0.0008														0.0018				D10Bwg1379e	21762.3														11552
D10Jhu81e	gi|20070420	36.9886	51.2862	42.3831	89.5262	39.8159	40.7914	38.3	59.632	65.4389	33.6797	71.5966	24.6286	11.7061	4.5329	9.4538	17.4796	38.9976	11.7252	D10Jhu81e	1070104987	3634542236	2682326276	2533840486	3958331544	4888508939	1106382233	5282997161	1669126156	2287445986	2437632677	1222648663	229263526	3.26055e+07	6.20196e+07	2.77174e+08	439703261	150575405
D10Wsu52e	gi|21703842	1.2346	1.1049	1.1243	0.7588	0.8347	1.0258	1.0771	1.0461	1.1987	1.015	1.2548	1.4477	3.1529	3.2958	6.7748	1.425	2.7303	1.2326	D10Wsu52e	3.57175e+07	7.8299e+07	7.11546e+07	2.1477e+07	8.2985e+07	1.22934e+08	3.11139e+07	9.26787e+07	3.05759e+07	6.89358e+07	4.27206e+07	7.18668e+07	6.17495e+07	2.37073e+07	4.44448e+07	2.2596e+07	3.07845e+07	1.58288e+07
D17H6S53E	gi|51591905	0	0	0		0.5189	0		0.4683		0.023			0.1858		0.1485	0.0145		0.0473	D17H6S53E	0	0	0		5.15829e+07	0		4.14899e+07		1.56378e+06			3.63855e+06		974007	229223		606876
D17Wsu104e	gi|18250288	0.1436	0.0236	0.01	0.1165	0.0404	0.0656	0.2448	0.0952	0.1805	0.0268	0.2386	0.0482	1.8744	3.5174	2.3761	1.6042	9.6763	3.2935	D17Wsu104e	4.15358e+06	1.67076e+06	633482	3.29693e+06	4.02061e+06	7.86052e+06	7.07266e+06	8.43327e+06	4.60323e+06	1.81851e+06	8.12432e+06	2.39449e+06	3.67097e+07	2.53007e+07	1.5588e+07	2.54386e+07	1.09102e+08	4.22953e+07
D1Pas1	gi|14861844	0.1812	0.4779	0.2591	0.1517	0.2538	0.2837	0.1854	0.3968	0.3234	0.2056	0.2308	0.1839	0.9256	1.3735	1.786	1.0268	1.0157	0.3758	D1Pas1	5.24322e+06	3.38648e+07	1.63993e+07	4.29476e+06	2.52297e+07	3.39995e+07	5.35478e+06	3.515e+07	8.25004e+06	1.39653e+07	7.85742e+06	9.13148e+06	1.81285e+07	9.87997e+06	1.1717e+07	1.6282e+07	1.14517e+07	4.82555e+06
D2hgdh	gi|170014723	0			0.001				0.0012			0.0241	0.0051							D2hgdh	0			29416.2				110086			820470	254068
D3Ertd751e	gi|153281135;gi|153281132	0.0404	0.1991	0.0064	0.0458	0.015	0.0343		0.0148	0.0125	0.0405	1.1799	0.0044					0.0925		D3Ertd751e	1.16841e+06	1.41077e+07	403072	1.29616e+06	1.49094e+06	4.11349e+06		1.31005e+06	319538	2.75048e+06	4.01718e+07	217842					1.04256e+06
D8Ertd738e	gi|56090602	0.0187																0.4	0.1999	D8Ertd738e	540006																4.51042e+06	2.56705e+06
Daam1	gi|78191779	0.5298	1.0186	0.0535	0.0648	0.0456	0.0059	0.0309	0.0513	0.0007	0.0407	0.0291	0.0218	0.2024	0.0954	0.3633	0.0389	0.032	0	Daam1	1.53278e+07	7.21866e+07	3.38405e+06	1.83404e+06	4.52936e+06	708244	894058	4.54127e+06	18263.2	2.76718e+06	989631	1.08292e+06	3.96446e+06	686014	2.38368e+06	616491	361315	0
Daam2	gi|116089318	0.0007	0.0003	0.0169	0.001	0.0183	0.0059		0		0.0014			0.0998	0.0023	0.0065			0.0056	Daam2	20464.8	19800.8	1.06692e+06	29703	1.81883e+06	702031		0		95257.9			1.95555e+06	16461	42454.1			71931.4
Dab2	gi|156151407;gi|83776585;gi|83776557	0.074	0.0207	0.0057	0.0074	0.0045		0.1409	0.0574	0.0319	0.0513	0.0471	0.0072	2.7275	4.2402	4.4264	1.1859	4.5446	5.905	Dab2	2.14206e+06	1.47015e+06	360856	208714	450129		4.07011e+06	5.08595e+06	812427	3.48149e+06	1.60472e+06	356548	5.34177e+07	3.05003e+07	2.90384e+07	1.88056e+07	5.12408e+07	7.5832e+07
Dab2ip	gi|166295212;gi|166295214;gi|166295210	0.0004	0	0.0012		0.0082	0	0	0.0015		0.0004	0.0006	0.0071	0.024	0.0107	0.03	0.0921	0.2319	0.1931	Dab2ip	12694.2	0	78507.1		811291	0	0	132845		23853.5	20460.4	354793	469473	77013	196895	1.45981e+06	2.61484e+06	2.47962e+06
Dad1	gi|164518942	0.7285	0.7505	0.6466	0.4141	0.686	1.2288	0.8938	1.0799	0.2493	0.8851	0.346	0.2637	20.9798	19.8884	21.0211	7.5912	12.9227	7.6809	Dad1	2.10761e+07	5.3186e+07	4.09211e+07	1.17195e+07	6.82013e+07	1.47264e+08	2.58185e+07	9.56734e+07	6.35951e+06	6.01119e+07	1.17818e+07	1.30886e+07	4.10887e+08	143059567	1.37905e+08	1.20374e+08	1.45705e+08	9.86376e+07
Dag1	gi|451898112	1.0452	1.2594	0.9017	0.9131	0.7643	0.9315	0.783	1.1941	1.5591	1.1036	1.4151	1.2399	1.0311	0.4831	1.4777	2.4412	4.893	3.1558	Dag1	3.02378e+07	8.92477e+07	5.70643e+07	2.58444e+07	7.59847e+07	111628581	2.26178e+07	1.05785e+08	3.97686e+07	7.49518e+07	4.8178e+07	6.15527e+07	2.01945e+07	3.4753e+06	9.69448e+06	3.87096e+07	5.5169e+07	4.05269e+07
Dak	gi|21703976	0.003	0.035	0.7722		0.0835	0.0136	0.0009	0.0794	0.0046	0.0435	0.0515	0.0237	0.7545	0.9226	0.8773	0.0119		0.0196	Dak	87448.8	2.48367e+06	4.88739e+07		8.3003e+06	1.63401e+06	26880.6	7.03338e+06	116936	2.95256e+06	1.75221e+06	1.1772e+06	1.47774e+07	6.63609e+06	5.75552e+06	189219		252089
Dap3	gi|256985205;gi|256985203	0.2652	0.3371	2.9452	0.7454	3.1878	0.4212	3.1597	0.4681	5.9582	5.8462	7.3775	4.1978	0.1378	2.3237	0.0335	0.3351	0.2233	0.0765	Dap3	7.6725e+06	2.38927e+07	1.86394e+08	2.10979e+07	3.16919e+08	5.04719e+07	9.12762e+07	4.147e+07	1.51973e+08	3.97057e+08	251179844	2.08394e+08	2.69945e+06	1.67148e+07	219875	5.31407e+06	2.51796e+06	982385
Dapk3	gi|299758494;gi|410812207	0.0026	0.0008	0.0021		0.0078	0	0	0.0006		0.0024		0.0071	0.0862	0.0313	0.0872	0.0309	0.0565	0.0697	Dapk3	76354	57245.5	135386		775436	0	0	56619.1		163376		352907	1.68752e+06	225090	571965	489923	636713	894749
Dars	gi|210147402;gi|211065507	12.1456	3.3815	1.8322	2.2336	1.6406	4.5174	13.2236	1.1026	9.8321	10.7068	12.6907	11.3287	4.5971	11.2217	12.1768	2.6414	1.9862	1.0874	Dars	3.5138e+08	2.39641e+08	1.15957e+08	6.32161e+07	1.63098e+08	5.4137e+08	3.81994e+08	9.76858e+07	2.50784e+08	7.27178e+08	4.32076e+08	5.62396e+08	9.00335e+07	8.07189e+07	7.98835e+07	4.18847e+07	2.2395e+07	1.3964e+07
Dars2	gi|27369928	0.0462	0.2763	0.6939	0.0374	0.547	0.7226	0.5665	0.6264	0.9461	0.0671	0.0583	0.0388	0.0021		0.009	0.0643	0.0143	0.0191	Dars2	1.33747e+06	1.95824e+07	4.39124e+07	1.05889e+06	5.43826e+07	8.65918e+07	1.63654e+07	5.54982e+07	2.41319e+07	4.55652e+06	1.98399e+06	1.92465e+06	41860.4		58984.9	1.01882e+06	160898	244926
Dazap1	gi|169790820;gi|169790818;gi|169790823	1.5395	1.718	0.0391	0.4266	1.2204	3.2153	4.2202	1.0022	0.2615	0.2331	0.2465	1.7331	2.7182	2.5779	1.4603	2.4989	3.2592	2.0591	Dazap1	4.45381e+07	121749776	2.47489e+06	1.20742e+07	121323407	3.85321e+08	121909500	8.87924e+07	6.67013e+06	1.58334e+07	8.39201e+06	8.60362e+07	5.32357e+07	1.85435e+07	9.57995e+06	3.96253e+07	3.67479e+07	2.64432e+07
Dbi	gi|83921595;gi|6681137	65.1542	54.379	74.2698	57.6728	53.4124	40.7896	83.1897	58.1128	68.9399	93.4334	60.9373	64.6918	89.5943	140.073	82.7935	2174.25	5403.37	17475.8	Dbi	1884957292	3853723904	4700363992	1632299653	5310038607	4888295362	2403123291	5148403291	1758422844	6345780912	2074718610	3211527946	1754697137	1007561890	5.43151e+08	34477149435	60923752275	224000000000
Dbn1	gi|34328251;gi|293651556;gi|293651558	0.0208	0.0232	0.0159	0	0.0026	0.0058	0.0328	0.007		0.0061	0.005	0.0425	1.6598	1.4849	1.9546	1.3458	2.162	1.8271	Dbn1	603103	1.64399e+06	1.00499e+06	0	257055	690932	946845	618756		416776	171590	2.11119e+06	3.25064e+07	1.06812e+07	1.28229e+07	2.13411e+07	2.43773e+07	2.34633e+07
Dbnl	gi|226423873;gi|226423871;gi|7304993	0.0631	0.1574	0.0587	0.0851	0.0156	0.0283	0.118	0.0708	0.1241	0.052	0.0647	0.0571	1.2872	0.8551	1.8062	2.9265	3.4976	5.2105	Dbnl	1.82574e+06	1.11519e+07	3.71575e+06	2.40872e+06	1.55061e+06	3.39454e+06	3.40884e+06	6.27021e+06	3.16636e+06	3.53257e+06	2.20267e+06	2.83358e+06	2.52095e+07	6.15113e+06	1.18491e+07	4.6405e+07	3.94354e+07	6.69137e+07
Dbr1	gi|50399860	0.0001													0.1008	0.0051				Dbr1	1696.32													724770	33320.2
Dbt	gi|170172520	6.9446	5.5388	6.2624	6.3037	6.4005	6.6114	6.2589	8.8187	6.5203	7.3746	5.6016	6.8398	1.3232	0.3909	0.8268	12.5588	18.2936	8.3325	Dbt	2.00912e+08	3.92526e+08	3.96331e+08	1.78413e+08	6.36307e+08	7.9232e+08	1.80801e+08	7.81278e+08	1.6631e+08	5.00863e+08	1.90717e+08	3.39554e+08	2.59149e+07	2.8121e+06	5.4242e+06	1.99145e+08	206262470	1.07005e+08
Dcaf11	gi|312222692	0.0206	0.0323	0.0329	0.008	0.0374	0.0356	0.0056	0.0622	0.1328	0.0566	0.2389	0.0081	0.1207		0				Dcaf11	596943	2.28928e+06	2.08221e+06	225335	3.71365e+06	4.27213e+06	161594	5.51078e+06	3.38814e+06	3.84571e+06	8.13534e+06	403877	2.36391e+06		0
Dcaf5	gi|56090231	0.0006				0.0462	0.006	0.0008						0.0062		0.005	0.0018	0.0052		Dcaf5	18756.8				4.59612e+06	721172	22633.3						121842		32730.2	28322.6	58479.5
Dcaf6	gi|254039594	0.0136	0.0623	0.0272	0.0007	0.0522	0.0558	0.0047	0.0589	0.0144	0.022	0.0277	0.0003			0.0062	0.0008	0.0022		Dcaf6	393400	4.41154e+06	1.71946e+06	20501.4	5.19447e+06	6.68767e+06	135365	5.2139e+06	368123	1.49424e+06	943038	12731.4			40758.8	12347.3	24989.3
Dcaf7	gi|58037257	0.4484	0.0984	0.0331	0.0481	0.0948	0.0157	0.0496	0.0604	0.0212	0.1021	0.0233	0.0583	0.4013	0.2532	0.2616	0.0126	0.2487	0.1782	Dcaf7	1.29733e+07	6.97268e+06	2.09675e+06	1.36154e+06	9.4259e+06	1.88449e+06	1.43194e+06	5.35302e+06	540292	6.93353e+06	794027	2.89343e+06	7.85985e+06	1.82104e+06	1.71644e+06	199265	2.80458e+06	2.28899e+06
Dcaf8	gi|23956326	0.026	0.0884	0.0489	0.0358	0.0941	0.028	0.0481	0.0843	0.0496	0.0155	0.0335	0.0426	0.1245	0.9068	0.5329	0.3234	0.4242	0.3138	Dcaf8	753499	6.26628e+06	3.09262e+06	1.01445e+06	9.35427e+06	3.35763e+06	1.3901e+06	7.47134e+06	1.26508e+06	1.05472e+06	1.13888e+06	2.11241e+06	2.43898e+06	6.52295e+06	3.49575e+06	5.12876e+06	4.78312e+06	4.0303e+06
Dcakd	gi|27754054	0.6626	0.4429	0.6644	0.4759	0.3765	0.7661	0.8482	0.5592	0.5621	0.5719	1.0513	0.4065	5.9464	0.7842	1.4988	6.7281	0.0169	0.0256	Dcakd	1.91702e+07	3.13881e+07	4.20483e+07	1.34701e+07	3.74315e+07	9.18138e+07	2.45027e+07	4.95418e+07	1.43365e+07	3.88445e+07	3.57944e+07	2.01781e+07	116459668	5.64055e+06	9.83245e+06	1.06688e+08	190699	328403
Dcn	gi|299758443	1.9973	2.7605	1.8951	0.8782	1.1198	1.5837	2.1683	7.8289	5.517	3.561	4.1723	2.0161	921.077	1378.51	1594.28	74.5685	149.524	126.078	Dcn	5.77841e+07	1.95631e+08	1.19934e+08	2.48552e+07	1.11322e+08	1.89799e+08	6.26351e+07	6.93593e+08	1.40721e+08	2.41856e+08	1.42055e+08	1.00089e+08	18039220060	9915757837	10458989377	1182434157	1685901006	1619097377
Dcp1a	gi|133778958	0	0			0.004	0.0006		0.0017		0.3331		0	0.1058	0.0645	0.0359	0.071	0.2275	0.1118	Dcp1a	0	0			395587	69888		152855		2.26236e+07		0	2.07259e+06	464072	235678	1.126e+06	2.56453e+06	1.43554e+06
Dcp1b	gi|257900506	0.0027												0.014		0.8953		0.0076		Dcp1b	78019.8												273308		5.87334e+06		85441.7
Dcps	gi|21312256	0.1841	0.1286	0.127	0.1547	0.0524	0.0927	0.0913	0.1065	0.2912	0.1185	0.1269	0.0951	1.0444	1.3255	1.0027	0.7352	0.5879	0.6119	Dcps	5.32503e+06	9.11677e+06	8.03664e+06	4.37884e+06	5.2048e+06	1.11114e+07	2.63708e+06	9.43264e+06	7.4287e+06	8.04995e+06	4.32151e+06	4.71942e+06	2.04554e+07	9.5343e+06	6.57822e+06	1.16588e+07	6.62893e+06	7.85771e+06
Dctn1	gi|311893360;gi|311893358;gi|118601017	0.8497	0.3332	0.4264	0.4615	0.3229	0.8714	0.537	0.6034	0.9749	0.679	1.853	0.5349	1.5486	1.6725	2.2141	3.1689	7.2771	4.4355	Dctn1	2.45838e+07	2.36126e+07	2.69838e+07	1.30606e+07	3.20992e+07	104434108	1.55135e+07	5.34533e+07	2.48654e+07	4.6116e+07	6.30894e+07	2.65529e+07	3.03284e+07	1.20302e+07	1.4525e+07	5.02488e+07	8.20498e+07	5.69609e+07
Dctn2	gi|28076935;gi|299522842;gi|299522838	1.6944	1.3967	1.2133	1.0666	1.4965	1.2495	1.8338	1.344	2.127	1.2646	1.7186	1.4165	4.2258	6.2138	5.4426	6.7675	13.6038	14.3814	Dctn2	4.9021e+07	9.89805e+07	7.67858e+07	3.01866e+07	148778193	1.49739e+08	5.29729e+07	1.19069e+08	5.4253e+07	8.58859e+07	5.85144e+07	7.03191e+07	8.27615e+07	4.46963e+07	3.57048e+07	1.07312e+08	1.53384e+08	1.84686e+08
Dctn3	gi|227116273;gi|227116275	0.1402	0.365	0.9852	0.2857	0.182	0.2449	1.4481	0.8885	0.3707	0.1482	0.3004	1.8935	0.6246	0.9907	1.1249	1.5274	1.1855	1.0038	Dctn3	4.05618e+06	2.58649e+07	6.23539e+07	8.08533e+06	1.80983e+07	2.93548e+07	4.18322e+07	7.87182e+07	9.45504e+06	1.00626e+07	1.02267e+07	9.39984e+07	1.22335e+07	7.12644e+06	7.37942e+06	2.42193e+07	1.33671e+07	1.28905e+07
Dctn4	gi|13385798	0.0825	0.166	0.1088	0.0592	0.1477	0.1535	0.0765	0.2376	0.1877	0.7489	0.0757	0.0637	0.3524	0.3557	0.4666	1.6353	2.6174	1.3262	Dctn4	2.38612e+06	1.17629e+07	6.8857e+06	1.67538e+06	1.46857e+07	1.83982e+07	2.20969e+06	2.10531e+07	4.78694e+06	5.08662e+07	2.5766e+06	3.16139e+06	6.90198e+06	2.55867e+06	3.06096e+06	2.59308e+07	2.95116e+07	1.70316e+07
Dctn5	gi|188219518	0.0182	0.0595	0.0426	0.1961	0.1911	0.0481	0.2525	0.1874	0.1042	0.1886	0.9007	0.2461	0.2115	0.172	0.239	0.0975	0.3597	0.6466	Dctn5	527426	4.21957e+06	2.69374e+06	5.54964e+06	1.90007e+07	5.7613e+06	7.29366e+06	1.65993e+07	2.65878e+06	1.2806e+07	3.06674e+07	1.22154e+07	4.14277e+06	1.23698e+06	1.568e+06	1.54552e+06	4.05517e+06	8.30299e+06
Dctn6	gi|6756009	0.1122	0.2257	0.3293	0.0144	0.2769	0	0.257	0.0742	0.0931	0.463	0.0113	0.163	0.739	0.1307	0.2573	0.5707	0.7781	0.9153	Dctn6	3.24695e+06	1.59924e+07	2.08391e+07	407268	2.75331e+07	0	7.42368e+06	6.57064e+06	2.37347e+06	3.14445e+07	384755	8.09185e+06	1.44733e+07	940053	1.68769e+06	9.04953e+06	8.77349e+06	1.17544e+07
Dctpp1	gi|12963573	0.0357	0	0.0085	0.0116	0.0207	0.0234		0.0381		0.0497		0.5892	0.0162	0.0828		0.0995	0.0974	0.3131	Dctpp1	1.03218e+06	0	541026	328849	2.06183e+06	2.80216e+06		3.37738e+06		3.37681e+06		2.92512e+07	317982	595625		1.57786e+06	1.09805e+06	4.02029e+06
Dcun1d1	gi|329299048;gi|329299050	0.0834	0.0066	0.0512	0.0309	0.0375	0.1933	0.133	0.0588	0.0803	0.044	0.1008	0.0435	0.0822	0.0925	0.1782	0.018	0	0.0492	Dcun1d1	2.41422e+06	471006	3.24201e+06	873996	3.72371e+06	2.31665e+07	3.84325e+06	5.21349e+06	2.04696e+06	2.98667e+06	3.43086e+06	2.15901e+06	1.60933e+06	665554	1.16908e+06	285074	0	631816
Dcun1d2	gi|111162655;gi|111162661;gi|111162659;gi|111162657	0.1393	0.2014	0.114	0.2582	0.3497	0.3143	0.2307	0.4192	0.1253	0.4534	0.0979	0.2947	0.0239						Dcun1d2	4.03146e+06	1.42731e+07	7.21531e+06	7.30782e+06	3.47663e+07	3.76623e+07	6.66331e+06	3.71422e+07	3.19608e+06	3.07967e+07	3.33364e+06	1.463e+07	468736
Ddah1	gi|38371755	0.2656	0.0606	0.3728	0.023	0.0134	0.0118	0.0428	0.0172	0.5595	0.2596	0.4054	0.0437	0.449	0.6832	1.2369	0.1534	0.9511	4.2686	Ddah1	7.68416e+06	4.296e+06	2.35962e+07	652010	1.33695e+06	1.41439e+06	1.23595e+06	1.52819e+06	1.42717e+07	1.76285e+07	1.38013e+07	2.1717e+06	8.79303e+06	4.91408e+06	8.11471e+06	2.43214e+06	1.07236e+07	5.48174e+07
Ddah2	gi|299522791;gi|7949035	0.2572	0.3516	0.2663	0.3132	0.2957	0.4852	0.3568	0.542	1.5679	0.2447	0.568	0.286	13.2877	22.9581	17.5602	2.263	3.4532	6.4249	Ddah2	7.44023e+06	2.49179e+07	1.68521e+07	8.86531e+06	2.9397e+07	5.81434e+07	1.03056e+07	4.80199e+07	3.99917e+07	1.66165e+07	1.93373e+07	1.41985e+07	2.60239e+08	1.6514e+08	1.152e+08	3.58848e+07	3.89354e+07	8.25088e+07
Ddb1	gi|7657011	0.2826	0.5479	0.5205	0.2816	0.5715	0.52	0.6371	0.9925	1.3464	0.3669	1.372	0.2798	1.7177	1.6755	1.9715	0.5592	0.7137	0.6718	Ddb1	8.17619e+06	3.8829e+07	3.29433e+07	7.96961e+06	5.68179e+07	6.23201e+07	1.84042e+07	8.79264e+07	3.43432e+07	2.49157e+07	4.67129e+07	1.38885e+07	3.36415e+07	1.20523e+07	1.29337e+07	8.86743e+06	8.04724e+06	8.62779e+06
Ddc	gi|299522784	0.0261	0.0178	0.017		0.0105	0.0068	0.1122	0.0852	0.1251	0.1006	0.0124	0							Ddc	755552	1.26139e+06	1.07278e+06		1.03995e+06	812187	3.24017e+06	7.54496e+06	3.1909e+06	6.83494e+06	422683	0
Ddi2	gi|63003917	0.0177	0.0098	0.0238	0.0113	0.0342	0.016	0.0199	0.0272	0.1013	0.0136	0.0371	0.0028	0.3467	0.2578	0.3016	0.2558	0.2155	0.2706	Ddi2	511901	691409	1.50518e+06	319441	3.398e+06	1.91347e+06	574278	2.41317e+06	2.58275e+06	920303	1.26152e+06	139852	6.79041e+06	1.85458e+06	1.97873e+06	4.05569e+06	2.43023e+06	3.4744e+06
Ddo	gi|22267472	0.1482	0.1591	0.0643	0.0769	0.0701	0.0299	0.0817	0.0798	0.1098	0.0521	0.071	0.0854							Ddo	4.28883e+06	1.12745e+07	4.06953e+06	2.17746e+06	6.9697e+06	3.57998e+06	2.35997e+06	7.06877e+06	2.80146e+06	3.5366e+06	2.41691e+06	4.23979e+06
Ddost	gi|46195798	0.3227	0.4115	2.1347	0.3115	0.4108	0.3389	0.5027	0.5304	0.5387	0.3765	0.4367	0.3956	22.9141	14.1146	12.3891	5.8576	7.9583	5.6248	Ddost	9.33685e+06	2.91598e+07	1.351e+08	8.81603e+06	4.08353e+07	4.06181e+07	1.4521e+07	4.69887e+07	1.37413e+07	2.55721e+07	1.48665e+07	1.96398e+07	4.4877e+08	1.01528e+08	8.12764e+07	9.28847e+07	8.97311e+07	7.22331e+07
Ddrgk1	gi|110350660	0.0346				0.044			0.0406		0.1202	0	0.0134	0.2009	1.1796	1.5378	0.3538	0.3776	0.1293	Ddrgk1	1.0007e+06				4.3781e+06			3.59715e+06		8.16052e+06	0	663700	3.93385e+06	8.48481e+06	1.00886e+07	5.60994e+06	4.25733e+06	1.65998e+06
Ddt	gi|6753618	7.3624	6.5822	6.4485	7.6297	6.8333	6.9593	12.425	7.5971	16.5262	9.2975	14.8041	7.935	2.1297	4.3126	3.2184	56.4644	34.3174	85.1348	Ddt	2.12999e+08	4.66463e+08	4.0811e+08	2.15942e+08	6.79339e+08	8.34011e+08	3.58924e+08	6.73048e+08	4.21526e+08	6.31462e+08	5.04033e+08	3.93921e+08	4.17106e+07	3.10208e+07	2.11138e+07	8.95357e+08	3.86933e+08	1093299866
Ddx1	gi|19527256	0.2751	0.6696	0.763	0.5193	0.6348	1.4552	0.5358	0.9135	6.2933	0.5327	7.4208	0.6539	2.0077	3.8733	4.9231	4.4662	22.7115	11.3427	Ddx1	7.95744e+06	4.74515e+07	4.82912e+07	1.46962e+07	6.31052e+07	174395022	1.54782e+07	8.09256e+07	1.6052e+08	3.61785e+07	2.52656e+08	3.24601e+07	3.93211e+07	2.78614e+07	3.22969e+07	7.0821e+07	2.56075e+08	1.45663e+08
Ddx17	gi|40068489;gi|93587673;gi|40068493;gi|40068491	5.0863	1.4269	0.6355	0.9234	1.4097	0.532	1.0615	0.9914	0.5815	0.6063	0.9154	1.0628	6.3147	7.9554	9.9997	6.0142	6.3367	3.3166	Ddx17	1.47152e+08	1.01121e+08	4.02189e+07	2.61361e+07	1.4015e+08	6.3757e+07	3.06649e+07	8.78272e+07	1.48326e+07	4.11771e+07	3.11649e+07	5.27594e+07	1.23674e+08	5.72239e+07	6.56012e+07	9.5368e+07	7.14468e+07	4.25911e+07
Ddx18	gi|31981163	0.0012									0.0013			0.0969	0.5383	0.3394	0.0481	0.0444	0.0144	Ddx18	33593.4									84996.4			1.89843e+06	3.87241e+06	2.22645e+06	763400	500499	185276
Ddx19a	gi|170932536	0.0551	0.0797	0.2364	0.0726	0.0821	0.2144	0.1579	0.0673	0.0597	0.0497	0.0704	0.0729	1.2898	0.1991	0.2952	0.1072	0.3678	0.161	Ddx19a	1.59303e+06	5.64653e+06	1.49592e+07	2.05356e+06	8.166e+06	2.56929e+07	4.5624e+06	5.96265e+06	1.5218e+06	3.37224e+06	2.39726e+06	3.61945e+06	2.52608e+07	1.43242e+06	1.93678e+06	1.70008e+06	4.14668e+06	2.0678e+06
Ddx19b	gi|299890868;gi|26986593;gi|299890779	0.0486	0.0726	0.2313	0.0555	0.0773	0.2244	0.151	0.052	0.0498	0.0473	0.0729	0.0575	1.3586	0.1498	0.2991	0.0884	0.3241	0.0788	Ddx19b	1.4067e+06	5.14587e+06	1.46361e+07	1.57078e+06	7.68313e+06	2.68941e+07	4.36268e+06	4.60524e+06	1.26954e+06	3.21128e+06	2.48297e+06	2.85536e+06	2.66082e+07	1.07729e+06	1.9625e+06	1.40212e+06	3.65478e+06	1.01142e+06
Ddx21	gi|72384374	0.018	0.0027		0.0046	0.0053	0.0068	0.0083	0.0178		0.0026	0	0.01	2.5384	0.7737	0.8476	0.4628	0.8586	0.7553	Ddx21	521784	191352		129688	531386	813489	238360	1.57522e+06		177017	0	498663	4.97152e+07	5.56502e+06	5.56034e+06	7.33942e+06	9.68119e+06	9.6994e+06
Ddx23	gi|124430514	0.004	0.0051	0.0071	0.0042	0.0081	0.0084	0.0033	0.01		0.0051	0.0111	0.0078	0.6942	0.4742	0.8116	0.2336	0.7812	0.325	Ddx23	116385	360506	449123	117986	808343	1.00677e+06	95504.7	882940		347359	376701	389687	1.35954e+07	3.41118e+06	5.32466e+06	3.70349e+06	8.80854e+06	4.17383e+06
Ddx39	gi|38372907	0.2472	0.3601	0.2749	0.3782	0.3233	0.334	0.472	0.3943	0.6384	0.5561	0.5418	0.4245	4.2683	5.5197	6.1266	1.9227	3.6143	4.255	Ddx39	7.15167e+06	2.55228e+07	1.73995e+07	1.07029e+07	3.21374e+07	4.00259e+07	1.3636e+07	3.493e+07	1.62822e+07	3.77711e+07	1.84454e+07	2.10747e+07	8.35946e+07	3.97036e+07	4.01923e+07	3.04882e+07	4.07517e+07	5.46422e+07
Ddx39b	gi|356995868	0.9298	0.5352	0.6495	0.9263	0.839	0.4618	1.2536	0.8847	1.3582	0.7969	1.3884	1.0542	5.8846	8.0088	7.7936	3.5199	4.0025	6.8466	Ddx39b	2.69e+07	3.79252e+07	4.11041e+07	2.62162e+07	8.34087e+07	5.53374e+07	3.6214e+07	7.83795e+07	3.46439e+07	5.41242e+07	4.72709e+07	5.2336e+07	1.1525e+08	5.76081e+07	5.11285e+07	5.58144e+07	4.51284e+07	8.79242e+07
Ddx3x	gi|6753620	0.2358	0.5192	0.293	0.1795	0.3282	0.3104	0.2463	0.482	0.3688	0.2216	0.2526	0.2079	1.2994	1.5967	2.3721	1.4093	1.3747	0.6268	Ddx3x	6.82321e+06	3.67964e+07	1.85453e+07	5.08034e+06	32626298	3.71947e+07	7.11527e+06	4.27008e+07	9.40559e+06	1.50532e+07	8.60177e+06	1.03202e+07	2.54482e+07	1.14849e+07	1.55614e+07	2.23467e+07	1.55e+07	8.04994e+06
Ddx3y	gi|25141235	0.1897	0.4604	0.2283	0.1442	0.2427	0.2523	0.2147	0.3754	0.3216	0.2153	0.2345	0.1872	0.9357	1.1929	1.5605	0.9506	1.2418	0.3903	Ddx3y	5.4871e+06	3.26274e+07	1.44461e+07	4.08057e+06	2.41275e+07	3.02307e+07	6.20259e+06	3.32554e+07	8.20343e+06	1.46193e+07	7.98423e+06	9.29187e+06	1.83255e+07	8.5804e+06	1.02376e+07	1.5074e+07	1.40019e+07	5.01248e+06
Ddx4	gi|225007636;gi|33859536	0.0095	0.0174	0.0156	0.0161	0.0114	0.0143	0.0206	0.015	0.015	0.0186	0.0166	0.0202	0.0375	0.0749	0.07	0.0241	0.0224	0.0193	Ddx4	273821	1.23652e+06	989876	454420	1.13398e+06	1.711e+06	594219	1.32524e+06	382438	1.26123e+06	565538	1.00328e+06	734255	538502	459296	382699	252862	248119
Ddx41	gi|270047502	0.0003											0.0037	0.1618	0.0338	0.0865	0.0075	0.0131	0.0078	Ddx41	8737.53											184482	3.16886e+06	243181	567659	119376	147205	100629
Ddx42	gi|157838001	0.0018	0.0049	0.0008		0.0034	0.0013	0.0012	0.0078	0.0044	0.0157	0.0022	0.0044	0.2193	0.0417	0.1614	0.2577	0.2964	0.6065	Ddx42	52493	346331	51632.5		342899	152660	36014	687822	113185	1.06813e+06	74134.5	219957	4.29505e+06	300241	1.05856e+06	4.08581e+06	3.34181e+06	7.78863e+06
Ddx46	gi|160420299	0.0365	0.0371	0.0154	0.0071	0.0107	0.0045	0.0244	0.0258	0.0131	0.0353	0.0105	0.0154	0.4327	0.2201	0.4822	1.2256	0.6485	0.4442	Ddx46	1.05712e+06	2.62778e+06	977369	201826	1.06009e+06	537788	706255	2.28964e+06	335185	2.39749e+06	358325	765511	8.47443e+06	1.58343e+06	3.16314e+06	1.94339e+07	7.31154e+06	5.70468e+06
Ddx5	gi|83816893	1.0058	1.1374	5.271	1.6808	4.8837	1.7507	0.9294	1.1965	10.4692	8.2977	11.1412	1.4032	8.4797	9.4512	12.5034	5.1373	5.6056	3.7195	Ddx5	2.90977e+07	8.06048e+07	3.33592e+08	4.75727e+07	4.85517e+08	2.09812e+08	2.68473e+07	1.05999e+08	2.67033e+08	563563053	3.79321e+08	6.96577e+07	1.66075e+08	6.79837e+07	8.20262e+07	8.14628e+07	6.32044e+07	4.77662e+07
Ddx56	gi|21312650	0.0003	0.0017			0.0006	0.0008	0.0006	0.0018					0.0102		0.0204		0.0022		Ddx56	8427.76	121606			60494.7	99801.4	16956.6	157855					199114		133717		24789.4
Ddx58	gi|153945886	0.0097	0.0033	0.0201		0.0005	0.1608		0.1966	0.0187	0.0455		0.0066	0.3856	1.4538	0.5671	0.1062	0.0251	0.0437	Ddx58	280016	231120	1.27429e+06		46353.5	1.92647e+07		1.74145e+07	477937	3.09248e+06		328225	7.55265e+06	1.04575e+07	3.72042e+06	1.68332e+06	283113	560755
Ddx6	gi|161016795	0.1393	0.2938	0.2238	0.0929	0.2049	0.0953	0.0513	0.1554	0.1047	0.1328	0.2423	0.4587	0.6503	0.7646	1.1753	0.2265	0.2689	0.2276	Ddx6	4.02916e+06	2.08214e+07	1.41617e+07	2.62841e+06	2.03723e+07	1.14192e+07	1.48235e+06	1.377e+07	2.67058e+06	9.0162e+06	8.2504e+06	2.27691e+07	1.27363e+07	5.49968e+06	7.7101e+06	3.59156e+06	3.03186e+06	2.92312e+06
Deaf1	gi|8393248	0																		Deaf1	0
Decr1	gi|13385680	79.8947	59.5876	68.5605	69.4794	67.3507	108.288	55.4497	90.0514	91.9822	56.2209	79.0185	72.5662	15.4238	19.1361	12.5246	35.8616	46.2196	25.6006	Decr1	2311410390	4222844773	4339036784	1966461958	6695723233	12977412940	1601792182	7977955462	2346156009	3818396411	2690326172	3602441344	3.02073e+08	1.37648e+08	8.21655e+07	5.68658e+08	5.21133e+08	3.28763e+08
Defb22	gi|50582603	0.234						0.9943		0.5335		0.4646		5.3725	93.3468	52.9775	13.0434	42.2951	3.4432	Defb22	6.76906e+06						2.87224e+07		1.36067e+07		1.5819e+07		1.0522e+08	6.71453e+08	3.47548e+08	206828883	4.76883e+08	44217489
Dek	gi|253795498	0.4022	1.3026	1.3925	1.8998	1.2281	0.015	0.8509	1.4154	2.073	0.2959	0.0753	1.167	0.6608	0.8127	1.4662	1.5147	1.4279	3.6554	Dek	1.16359e+07	9.23143e+07	8.81285e+07	5.37698e+07	122093598	1.79184e+06	2.4581e+07	1.25399e+08	5.28758e+07	2.00949e+07	2.5627e+06	57932871	1.29414e+07	5.84556e+06	9.6187e+06	2.40179e+07	1.61003e+07	4.69426e+07
Dennd4b	gi|164565362	0.0007		0.0002			0.0003		0.0063		0.5148			0.0029						Dennd4b	21498.9		14025.4			33199.3		559882		3.4966e+07			57529.3
Dennd4c	gi|300863147	0.0018	0.017	0.0517	0.002	0.0278	0.0106	0.001	0.0204	0.0038	0.0245	0.0113	0.0056	0.5618	0.0717	0.2425	0.0868	0.1444	0.0601	Dennd4c	51815.5	1.20725e+06	3.27334e+06	56563.7	2.76242e+06	1.26585e+06	27789.3	1.80957e+06	97169.6	1.66099e+06	383090	279521	1.10034e+07	515589	1.59065e+06	1.37707e+06	1.62824e+06	771230
Denr	gi|13386092	0.3173	0.2453	0.4806	0.0939	0.1911	0.119	0.3592	0.1324	0.6277	0.317	0.3323	0.2175	0.2304	0.2527	0.2814	0.9368	1.4022	3.6423	Denr	9.17945e+06	1.73828e+07	30413753	2.65631e+06	1.89958e+07	1.42589e+07	1.03761e+07	1.17277e+07	1.6011e+07	2.15306e+07	1.13123e+07	1.07973e+07	4.51265e+06	1.818e+06	1.84584e+06	1.48553e+07	1.58103e+07	4.67744e+07
Des	gi|33563250	150.471	223.645	184.583	128.454	182.894	143.609	162.286	233.22	176.565	174.451	177.702	173.448	302.439	140.601	232.866	117.507	219.083	86.6381	Des	4353242810	15849241203	11681799195	3635606742	18182610818	17210335508	4688014142	20661707085	4503567685	11848303190	6050163731	8610571202	5923247826	1011356521	1527669962	1863303797	2470190059	1112605562
Desi2	gi|21313498	0							0.0409					0.245				0.2713	0.0104	Desi2	0							3.62189e+06					4.79803e+06				3.0593e+06	133108
Dffa	gi|70608144;gi|70608119	0.0892	0.0112	0.0236	0.0104	0.0072	0.0078	0.0521	0.0124	0.6876	0.0177	0.2814	0.1316				0.2678	0.4567	0.6682	Dffa	2.5796e+06	791556	1.49112e+06	295446	714804	940651	1.50401e+06	1.09544e+06	1.75376e+07	1.19891e+06	9.58142e+06	6.53089e+06				4.24686e+06	5.14909e+06	8.581e+06
Dgat1	gi|6753632	0.0087	0.0523	0.0072	0.0007	0	0.0015	0.0005	0.007	0.0135	0.0125	0.0557	0.0046	0.2583	0.0168	0.3138	2.805	3.8126	1.0673	Dgat1	250771	3.7075e+06	456367	19969.5	0	181525	13919.3	616030	343876	849831	1.89706e+06	226099	5.05833e+06	120708	2.05836e+06	4.44792e+07	4.29876e+07	1.37066e+07
Dgkz	gi|262205328;gi|262205333	0.0007	0.002	0.0022	0.0012	0.0021	0.0047	0.0627	0.0013	0.0013	0.0029	0.0046	0.0284	0.0509		0.0117	0.0055	0.0184	0.0061	Dgkz	20414.5	143558	140911	35175.3	212836	567871	1.8109e+06	111290	32501.1	196944	155878	1.41194e+06	997276		76917.8	86667.8	207673	78457.8
Dguok	gi|247269645;gi|247269607	0.2733	0.3667	0.4798	0.4671	0.3312	0.2555	1.4705	0.5425	0.4739	0.2957	0.3688	0.5341	0.9616	1.0463	1.6129	0.1293	0.1414	0.116	Dguok	7.9071e+06	2.59885e+07	30362681	1.32212e+07	3.29228e+07	3.06194e+07	4.24783e+07	4.80645e+07	1.20883e+07	2.0084e+07	1.25558e+07	2.65169e+07	1.88324e+07	7.52588e+06	1.05814e+07	2.05083e+06	1.59472e+06	1.49011e+06
Dhdh	gi|27229131	0.1858	0.1349	0.4437	0.0916	0.4199	0.1377	0.6932	0.2795	0.5251	0.5963	0.283	0.209	0.2548	0.2661	0.2539	2.061	0.8878	1.1012	Dhdh	5.37541e+06	9.55865e+06	2.80781e+07	2.59304e+06	4.1742e+07	1.64989e+07	2.00239e+07	2.47607e+07	1.33933e+07	4.04998e+07	9.63418e+06	1.03772e+07	4.98996e+06	1.91393e+06	1.66594e+06	3.2681e+07	1.00106e+07	1.41411e+07
Dhodh	gi|9910194	0.145	0.8952	0.3666	0.4448	1.014	0.4373	0.3252	0.6552	0.3322	0.4952	0.5621	0.837	0.1546	0	0.036	0.8874	12.7298	0.0529	Dhodh	4.19402e+06	6.34395e+07	2.32005e+07	1.25881e+07	1.00804e+08	52412532	9.39515e+06	5.80497e+07	8.47433e+06	3.36348e+07	1.91379e+07	4.15523e+07	3.0283e+06	0	236149	1.40717e+07	1.4353e+08	679216
Dhps	gi|87252720	0.0031				0.003	0.0026		0.0095		0	0.0011						0.0179		Dhps	90569.4				298656	309721		838056		0	38209.8						202326
Dhrs1	gi|31980844	1.2379	0.4091	1.6045	0.124	0.4771	0.3974	0.3912	0.3127	1.4506	1.0759	1.0713	0.1628	1.6787	0.9945	1.691	0.2828	0.201	0.3351	Dhrs1	3.58125e+07	2.89909e+07	101543588	3.50824e+06	4.74349e+07	4.76293e+07	1.12995e+07	2.77001e+07	3.70008e+07	7.30707e+07	3.64754e+07	8.08071e+06	3.2878e+07	7.15324e+06	1.10934e+07	4.48504e+06	2.26679e+06	4.30301e+06
Dhrs11	gi|109715818	1.0363	0.9986	1.0828	0.7788	1.5971	2.3382	0.7021	1.3311	1.7595	1.7039	0.8897	1.2179				0.0029	0.0122		Dhrs11	2.99823e+07	7.07696e+07	6.85275e+07	2.20419e+07	1.58779e+08	280216046	2.02814e+07	1.17926e+08	4.48784e+07	1.15724e+08	3.02905e+07	6.04591e+07				46161.6	137946
Dhrs13	gi|117647267	0.0032	0.0168	0.0249	0.0126	0.009	0.0008	0.0036	0.017	0.0064	0.0117	0.0147	0.0403	0.0531	0.0117	0.0988				Dhrs13	93493.8	1.18961e+06	1.57659e+06	355341	894276	99303.6	103769	1.50793e+06	163644	791759	498913	2.00303e+06	1.04065e+06	84203.2	648234
Dhrs2	gi|160333490	0.1298	0.0235	0.0117	0.0785	0.0242	0.1034	0.1374	0.0271	0.0255	0.031	0.0247	0.1664						0.0929	Dhrs2	3.75642e+06	1.66449e+06	741072	2.2218e+06	2.40164e+06	1.23963e+07	3.97046e+06	2.40369e+06	650844	2.10692e+06	840747	8.2588e+06						1.19338e+06
Dhrs4	gi|13507612;gi|256220343	14.5667	15.5995	21.6882	11.1865	23.2526	24.2377	12.0422	17.0332	28.138	24.7138	21.2325	24.5782	4.0972	4.2557	4.3198	3.7146	4.0804	1.9673	Dhrs4	4.21426e+08	1105502642	1372596817	3.16608e+08	2311675026	2904686763	3.47866e+08	1509024633	7.17706e+08	1678503256	7.229e+08	1220148394	8.02434e+07	3.06116e+07	2.83392e+07	5.89025e+07	4.6007e+07	2.5264e+07
Dhrs7	gi|226958616	0.218	2.8331	1.0176	0.9373	0.2451	0.1923	0.3138	0.2654	2.31	1.0643	1.3978	0.8951	5.9768	5.5089	6.4737	3.474	3.6368	1.6011	Dhrs7	6.30577e+06	2.00776e+08	6.44012e+07	2.65287e+07	2.43704e+07	2.30413e+07	9.06535e+06	2.35112e+07	5.89193e+07	7.22856e+07	4.75893e+07	4.4437e+07	117054588	3.96264e+07	4.24698e+07	5.50878e+07	41004998	2.05618e+07
Dhrs7b	gi|21703854;gi|285403538	0.3932	0.583	1.4191	0.2687	0.4362	0.5286	2.0177	0.7863	2.8819	1.3521	1.5695	0.1449	0.8958	0.4731	0.5961	2.2181	2.308	0.7495	Dhrs7b	1.13763e+07	4.13125e+07	8.98137e+07	7.60477e+06	4.33685e+07	6.33457e+07	5.82866e+07	6.96598e+07	7.35066e+07	9.18341e+07	5.3436e+07	7.19567e+06	1.75448e+07	3.40322e+06	3.91044e+06	3.51728e+07	2.6023e+07	9.62446e+06
Dhrs7c	gi|157739934	0.8374	1.0365	0.7851	0.6671	0.5112	0.9798	0.8268	0.9284	1.5958	0.8539	1.5907	0.6712							Dhrs7c	2.42272e+07	7.34571e+07	4.96873e+07	1.88808e+07	5.08243e+07	1.17418e+08	2.38836e+07	8.22538e+07	4.07031e+07	5.79959e+07	5.41598e+07	3.33218e+07
Dhx15	gi|110835723;gi|110835726	0.4484	0.4999	0.6469	0.0631	0.153	0.2715	0.2047	0.4657	0.1255	0.9191	0.3238	0.2877	2.5904	2.8669	5.9557	1.3837	0.5485	0.4087	Dhx15	1.29721e+07	3.54286e+07	4.09431e+07	1.78533e+06	1.52152e+07	3.25381e+07	5.9126e+06	4.12558e+07	3.20026e+06	6.24243e+07	1.10251e+07	1.42803e+07	5.07334e+07	2.06215e+07	3.9071e+07	2.19411e+07	6.18467e+06	5.24822e+06
Dhx16	gi|226246667	0.0028	0.0036	0		0.003			0.0028		0.0042		0.0034	0.016	0.0197	0.0537	0.0124	0.0702	0.0165	Dhx16	81152.2	255423	0		299890			246881		285378		169310	314174	141609	352398	196551	791699	211395
Dhx29	gi|46852276	0.0097	0.0042	0.1149	0	0.0005	0	0.0116	0.0051	0.0022	0.0021	0.0012	0.0004	0.0845	0.028	0.0381	0.0164	0.1429	0.0251	Dhx29	280134	297670	7.27084e+06	0	49245.4	0	336197	449707	56323.1	140107	39349.6	21736.3	1.65489e+06	201346	249775	259523	1.61143e+06	321944
Dhx30	gi|358248329;gi|19111156;gi|358248315	0.0064	0.0055	1.3403	0.0069	0.0019	0.0101	0.0068	0.0471	0	0.0197			0.042	0.0076	0.1651	0.016			Dhx30	185538	389366	8.48271e+07	196550	189648	1.21358e+06	195671	4.17482e+06	0	1.33847e+06			822988	54350.3	1.08328e+06	253936
Dhx8	gi|56699440	0.0022	0.0021			0.002			0.0017		0.0034		0.0027	0.0112	0.0037	0.041	0.0139	0.025	0.0028	Dhx8	64921.8	151673			202853			152494		228302		135448	218731	26853	268972	219892	281669	35923.5
Dhx9	gi|150456419	1.0094	1.3706	1.3858	1.4492	1.7419	0.8132	1.0787	0.7959	1.0588	0.2602	0.8967	0.1202	4.8793	8.3203	6.2256	1.0726	1.1281	0.7322	Dhx9	2.92017e+07	9.7133e+07	87704151	4.10161e+07	1.73173e+08	9.74522e+07	3.1161e+07	7.05118e+07	2.70064e+07	1.76693e+07	3.05295e+07	5.96493e+06	9.55612e+07	5.98489e+07	4.08421e+07	17009011	1.27192e+07	9.40301e+06
Diablo	gi|85677504	0.0545	0.0504	0.7106	0.4223	0.0372	0.3519	0.0761	0.0439	0.1075	1.0151	0.0371	0.0455	0.4752	0.7109	0.832	0.0742	0.1477	0	Diablo	1.57631e+06	3.56844e+06	4.49723e+07	1.19528e+07	3.69814e+06	4.21781e+07	2.19956e+06	3.89246e+06	2.74175e+06	6.89432e+07	1.26288e+06	2.25922e+06	9.3064e+06	5.1135e+06	5.45825e+06	1.17694e+06	1.66518e+06	0
Diap1	gi|6681183	0.0008	0.0009	0.0707	0.0005	0.0111	0.0787	0.0093	0.0013	0.0018	0.0027	0.001	0.0039	2.8365	0.8326	8.9131	0.1129	0.0882	0.1475	Diap1	23617.4	64258.8	4.47625e+06	14238	1.10679e+06	9.4351e+06	267978	112030	46723.7	183098	34751.6	194875	5.55527e+07	5.98886e+06	5.84729e+07	1.78979e+06	994588	1.89377e+06
Dido1	gi|51571541;gi|76096375	0.001			0.0101				0.028	0.0104	0			0.0076	0.0421	0.0065	0.0037	0.0575	0.0616	Dido1	28323			286017				2.48485e+06	265022	0			148256	303177	42718	57932.6	648215	791112
Dimt1	gi|21313560	0.0202													0.0158					Dimt1	584794													114006
Dip2a	gi|359807008	0.0011	0.0006	0.0004	0.0018	1.0256	0.0004		0.002	0.0005	0.001	0.0105		0.0558	0.0059	0.0399		0.0244	0	Dip2a	30542.7	45479.4	22588.6	50686.3	1.0196e+08	50962.2		179118	13861.4	70542.5	356909		1.09286e+06	42623.5	261971		275177	0
Dip2b	gi|226823266;gi|226823258	0.0253	0.0115	0.0088	0.0013	0.0075	0.0041	0.0144	0.4177	0.0012	0.0369	0.0084	0.0009	0.012	0.0028	0.0512	0.0056	0.0203	0.046	Dip2b	732451	817916	559886	37513.1	750374	496373	416694	3.70083e+07	30874.6	2.50696e+06	284299	43405.9	235769	20177.6	336078	88732.3	229320	590860
Dip2c	gi|323462206	0.7116	0.0328	0.0055	1.3913	1.0309	0.023	0.0023	0.0286	0.1056	0.0398	0.0022	0.3928	0.0734	0.0175	0.0882	0.0118	0.9433	0.0358	Dip2c	2.05883e+07	2.32633e+06	346429	3.93763e+07	1.02491e+08	2.75991e+06	66750.8	2.53719e+06	2.69402e+06	2.70143e+06	75748	1.95016e+07	1.43846e+06	125585	578403	187744	1.06354e+07	459660
Dis3	gi|145207992	0.0019	0.0014	0.0109			0.0034	0.0095	0	0.0035	0.0036		0.006	0.1528	0.2308	0.1462	0.027	0.0032	0.0078	Dis3	53928.6	96469.1	687260			406940	273242	0	89380.5	241711		298715	2.99269e+06	1.66032e+06	959338	428444	35573.1	100436
Dis3l2	gi|288541376;gi|24233556	0.0527	0			0.0038	0.0019		0		0.0088	0.0015		0.006	0.0129	0.009	0.0054	0.0097		Dis3l2	1.52532e+06	0			381982	231850		0		596604	49472.3		117788	92652.1	58978.6	85903.6	109895
Dkc1	gi|91064867	0.0565	0.0447	0.0234	0.0013	0.0425	0.1848	0.0117	0.2238	0.0555	0.0641	0.0391	0	1.4699	1.5976	0.7253	0.7154	0.8328	0.8036	Dkc1	1.63392e+06	3.16928e+06	1.48177e+06	36360	4.22272e+06	2.21495e+07	338444	1.98287e+07	1.41456e+06	4.35196e+06	1.33286e+06	0	2.87872e+07	1.14917e+07	4.75851e+06	1.13446e+07	9.38982e+06	1.03195e+07
Dlat	gi|257796245	105.402	98.7185	74.4384	73.897	74.6739	85.9008	83.1065	97.3923	97.3374	91.1649	80.9272	75.5371	5.3893	5.7693	6.0183	60.8528	65.702	21.6548	Dlat	3049346140	6995964253	4711032385	2091491116	7423763729	10294506207	2400720807	8628303938	2482747938	6191707761	2755311767	3749930047	1.05549e+08	4.14994e+07	3.94821e+07	9.64943e+08	7.408e+08	2.7809e+08
Dld	gi|31982856	108.791	128.618	81.2417	129.519	120.434	145.809	78.7728	116.168	89.3936	101.415	92.2919	111.69	9.1192	11.7879	10.2377	72.8264	96.8885	28.9699	Dld	3147397576	9114886808	5141599655	3665761495	11973045512	17474030808	2275531303	10291665605	2280130027	6887857258	3142243794	5544666212	1.78599e+08	8.47914e+07	6.71626e+07	1154809762	1092431555	3.72031e+08
Dlg1	gi|356995921;gi|356995923;gi|356995919;gi|40254642;gi|356995917	0.0616	0.1304	0.0816	0.1021	0.1021	0.0869	0.1227	0.1685	0.1513	0.1622	0.2201	0.4175	2.2653	3.3846	3.557	0.6574	1.2827	0.6565	Dlg1	1.78267e+06	9.2443e+06	5.16683e+06	2.88927e+06	1.01504e+07	1.04172e+07	3.54565e+06	1.49297e+07	3.86012e+06	1.10133e+07	7.49495e+06	2.07267e+07	4.43662e+07	2.43454e+07	2.3335e+07	1.04252e+07	1.44631e+07	8.43023e+06
Dlst	gi|21313536	38.099	24.8603	26.369	52.6381	20.3723	43.6646	44.986	27.2461	41.3381	33.4332	46.0712	57.6588	4.7373	3.4345	4.1454	44.893	26.4165	16.4578	Dlst	1102231157	1761792608	1668831582	1489804362	2025327400	5232839309	1299523275	2413823800	1054394149	2270704027	1568575506	2862386634	9.27795e+07	2.47044e+07	2.71954e+07	7.11869e+08	2.9785e+08	2.11351e+08
Dmd	gi|6681203	2.4442	2.3073	1.9349	1.831	1.9673	1.4601	2.5341	2.2937	2.5155	2.4195	2.6226	2.0183	0.1977	0.1633	0.1425	0.0561	0.1365	0.1143	Dmd	7.07115e+07	1.63517e+08	1.22453e+08	5.1822e+07	195584415	1.74976e+08	7.32026e+07	2.03211e+08	6.41621e+07	1.64326e+08	8.9292e+07	1.00195e+08	3.87288e+06	1.17489e+06	934817	889619	1.53915e+06	1.46734e+06
Dmpk	gi|299758505;gi|299758507;gi|14192945	0.0147	0.0516	0.0092	0.0148	0.0038	0.0353	0.0181	0.0193	0.0308	0.0117	0.0468	0.1339							Dmpk	424463	3.65787e+06	582615	419367	379177	4.23204e+06	521518	1.71278e+06	784611	792396	1.5918e+06	6.64625e+06
Dmxl1	gi|359718964	0												0.0044	0.0023	0.0021				Dmxl1	0												85834.4	16644.9	13651.1
Dnah10	gi|254692843	0.0007		0.0027		0.0027						0		0.0021						Dnah10	19791.2		170026		264455						0		41186
Dnah5	gi|342672105	0.0025							0					0						Dnah5	70901.1							0					0
Dnah6	gi|257467659	0.0293							0.0043							0.074			0.101	Dnah6	847636							383446							485222			1.29668e+06
Dnaja1	gi|258547148	0.2584	0.1155	0.2137	0.1729	0.1543	0.1012	0.0422	0.3442	0.4274	0.3661	0.1398	0.2314	2.3951	1.0939	3.3643	2.7747	3.6811	2.4062	Dnaja1	7.47695e+06	8.18199e+06	1.35257e+07	4.89263e+06	1.53431e+07	1.21265e+07	1.21905e+06	3.04896e+07	1.09005e+07	2.48626e+07	4.76006e+06	1.14869e+07	4.69069e+07	7.86856e+06	2.20706e+07	4.39979e+07	4.15046e+07	3.09009e+07
Dnaja2	gi|9789937	1.6735	2.8967	2.4736	2.0967	2.7147	2.0396	2.109	2.1856	2.5683	2.7263	2.5579	4.9857	2.5532	3.1225	2.853	1.5243	7.1996	4.9344	Dnaja2	4.84168e+07	2.05281e+08	1.56547e+08	5.93429e+07	2.69883e+08	2.44424e+08	6.09236e+07	1.93626e+08	6.55097e+07	185162972	8.70888e+07	2.47508e+08	5.00047e+07	22460631	1.87168e+07	2.41706e+07	8.11762e+07	6.33676e+07
Dnaja3	gi|205361112;gi|205361114	1.9735	2.3373	2.1852	1.5707	2.9241	1.7018	3.4098	2.4491	1.9853	2.0475	2.2772	4.4408	0.7151	0.4692	4.4572	2.3299	4.1517	2.4332	Dnaja3	5.70955e+07	1.6564e+08	1.38296e+08	4.44552e+07	2.90705e+08	2.03944e+08	9.8499e+07	2.16978e+08	5.06394e+07	1.39061e+08	7.75316e+07	2.20456e+08	1.40052e+07	3.37499e+06	2.92403e+07	3.69458e+07	4.68109e+07	3.12468e+07
Dnaja4	gi|11496255	1.0501	1.2549	1.8725	0.9758	0.406	0.5575	1.3568	0.3552	2.1768	2.298	1.5163	0.98	0	0.1135	0.1098	0.1159			Dnaja4	3.03808e+07	8.89344e+07	118503765	2.76176e+07	4.03603e+07	6.68088e+07	3.91955e+07	3.14723e+07	5.55235e+07	1.56074e+08	5.16255e+07	4.86494e+07	0	816378	720103	1.83795e+06
Dnajb1	gi|9055242	0.057	0.0891	0.0608	0.0342	0.0454	0.0263	0.1022	0.0789	0	0.2758		0.5319	0.2885	0.1108	1.2061	0.2708	0.8403	1.1284	Dnajb1	1.6502e+06	6.3153e+06	3.84568e+06	968827	4.50981e+06	3.15057e+06	2.95283e+06	6.99408e+06	0	1.87287e+07		2.64072e+07	5.64954e+06	797187	7.91217e+06	4.29331e+06	9.47506e+06	1.44908e+07
[truncated: 10,691 more rows]

## Sheet: Sheet2_Figure 5E-F
	Category	Term	Count	%	PValue	Genes	List Total	Pop Hits	Pop Total	Fold Enrichment	Bonferroni	Benjamini	FDR
[truncated: 13 more rows]

[truncated: 3 more sheets: Sheet3_Figure 5G, Sheet4_Figure 5J, Sheet5_Figure S6D]
