# Supplementary material for: Region- and Cell-type–Resolved Multiomic Atlas of the Heart
Source: Mol Cell Proteomics. 2025 Feb 5;24(5):100922. doi: 10.1016/j.mcpro.2025.100922 (PMC12139502; doi:10.1016/j.mcpro.2025.100922)
Supplement: Supplementary Table 5 [file mmc5.xlsx]

## Sheet: Legend
Supplementary table 5 Matrix of region resolved proteome in the dilated cardiomyopathy (DCM) patients, related to Figure 6.
Sheet 1	The GOBP/KEGG enriched pathways in DCM area of LA, LV, RA, RV compared with each AUM area, related to Figure 6D.
Sheet 2	Protein expression of regulatory proteins by retinoic acid between AUM and DCM group, related to Figure 6F.

## Sheet: Sheet1_Figure 6D
Upregulated pathways in DCM area of LA	Category	Term	Count	%	PValue	Genes	List Total	Pop Hits	Pop Total	Fold Enrichment	Bonferroni	Benjamini	FDR
	KEGG_PATHWAY	hsa04510:Focal adhesion	7	3.9548	0.0217389	ACTN1, LAMA3, ILK, COL6A3, FLNC, PTK2, VCL	94	203	8662	3.17755	0.985619	0.231176	0.221594
	GOTERM_BP_ALL	GO:0019722~calcium-mediated signaling	7	3.9548	0.0213675	CAMK2D, FHL2, CHP1, CALM3, CALM1, CALM2, TRDN	173	241	19256	3.23296	1	0.385065	0.37535
	GOTERM_BP_ALL	GO:0050777~negative regulation of immune response	6	3.38983	0.0492954	ANXA1, IFI16, STAT2, MUL1, CD59, LYAR	173	222	19256	3.00828	1	0.598646	0.583542
Downregulated pathways in DCM area of LA	Category	Term	Count	%	PValue	Genes	List Total	Pop Hits	Pop Total	Fold Enrichment	Bonferroni	Benjamini	FDR
	KEGG_PATHWAY	hsa00190:Oxidative phosphorylation	7	3.07018	0.0219748	ATP6AP1, NDUFS5, NDUFB4, NDUFA10, NDUFB3, NDUFV3, COX5B	142	134	8662	3.18657	0.997037	0.255418	0.24177
	GOTERM_BP_ALL	GO:0042775~mitochondrial ATP synthesis coupled electron transport	7	3.07018	0.000998741	NDUFS5, NDUFB4, NDUFA10, NDUFB3, NDUFV3, COX5B, COA6	216	102	19256	6.11801	0.978722	0.0392668	0.0378401
	GOTERM_BP_ALL	GO:0033108~mitochondrial respiratory chain complex assembly	6	2.63158	0.00786543	NDUFS5, NDUFB4, NDUFA10, NDUFB3, SMIM20, COX20	216	110	19256	4.86263	1	0.157841	0.152106
Upregulated pathways in DCM area of LV	Category	Term	Count	%	PValue	Genes	List Total	Pop Hits	Pop Total	Fold Enrichment	Bonferroni	Benjamini	FDR
	GOTERM_BP_ALL	GO:0007160~cell-matrix adhesion	15	2.27273	0.0238371	ROCK2, ACTN2, ACTN1, ILK, PIK3R1, SORBS1, RRAS, COL5A3, ITGAV, ITGA6, DMD, CD34, CLASP1, VCL, FERMT3	627	238	19256	1.93559	1	0.383059	0.370674
	GOTERM_BP_ALL	GO:2001233~regulation of apoptotic signaling pathway	23	3.48485	0.0255346	YAP1, EIF5AL1, SP100, GSTP1, MUL1, HSPB1, ENO1, NOL3, MFF, SOD2, ICAM1, PRDX2, SFPQ, BAG5, PPP2R1A, FAM162A, PSME3, RB1CC1, ITGAV, ITGA6, P4HB, SLC25A5, DNM1L	627	431	19256	1.63889	1	0.400724	0.387768
	GOTERM_BP_ALL	GO:0043067~regulation of programmed cell death	67	10.1515	0.0451741	TOP2A, GPI, HSPB6, GBE1, HSPB1, ENO1, CDC73, PTMS, ICAM1, LGALS1, AIFM1, PPP2R1A, FAM162A, RPS6KA2, RB1CC1, RPS6KA1, ARL6IP5, ANKRD1, ITGAV, DNM1L, EIF5AL1, CAST, ANXA1, ACTN2, ACTN1, MUL1, ANO6, ALDH1A3, SFPQ, PIK3CA, IRF3, PSME3, AKT1S1, EEF1A2, ITGA6, SLC25A5, CRYAB, YAP1, SP100, CAMK2D, PRKAA1, SET, GSTP1, STXBP1, PIK3R1, NOL3, MFF, EGFR, PRDX2, BAG5, DDRGK1, APOH, ABL2, SFN, ST3GAL1, HSPA9, …	627	1649	19256	1.24782	1	0.601589	0.582139
Downregulated pathways in DCM area of LV	Category	Term	Count	%	PValue	Genes	List Total	Pop Hits	Pop Total	Fold Enrichment	Bonferroni	Benjamini	FDR
	GOTERM_BP_ALL	GO:0007005~mitochondrion organization	29	7.39796	1.10317e-05	RALA, POLDIP2, CNP, UBE2D2, UBE2D3, NDUFA10, CAMK2A, NDUFB1, HTRA2, TYMP, APOO, AKT1, MYH14, RAC1, GABARAPL2, ATG9A, NME3, SIRT5, NDUFS8, NDUFAF6, NDUFAF4, NDUFS5, DNLZ, PPIF, SSBP1, LETMD1, SMIM20, FXN, SLC25A4	371	589	19256	2.55549	0.0527357	0.000888145	0.000850528
	GOTERM_BP_ALL	GO:0006914~autophagy	21	5.35714	0.0062498	GABARAPL2, RALB, STX17, POLDIP2, EXOC7, HSPB8, ATG9A, HTRA2, VPS26A, SNF8, MTOR, UCHL1, SNRNP70, STBD1, AKT1, CHMP4A, EMC6, LGALS8, SLC25A4, GAPDH, PRKACB	371	561	19256	1.94289	1	0.122282	0.117103
	GOTERM_BP_ALL	GO:0042773~ATP synthesis coupled electron transport	7	1.78571	0.0139109	NDUFA7, NDUFS8, NDUFS5, NDUFA10, NDUFB1, NDUFV3, COX5B	371	102	19256	3.56197	1	0.211506	0.202548
Upregulated pathways in DCM area of RA	Category	Term	Count	%	PValue	Genes	List Total	Pop Hits	Pop Total	Fold Enrichment	Bonferroni	Benjamini	FDR
	KEGG_PATHWAY	hsa04512:ECM-receptor interaction	5	2.35849	0.024856	VWF, LAMA3, ITGA2B, FN1, COL6A3	109	89	8662	4.46449	0.998054	0.268013	0.250722
	GOTERM_BP_ALL	GO:0045087~innate immune response	19	8.96226	0.012771	CFD, NQO1, ANXA1, GSN, DTX3L, RNASET2, TUBB, CFI, HLA-C, SERPINB9, AIF1, IPO5, PYCARD, C8G, C7, LCN2, MNDA, CD14, A2M	201	972	19256	1.87265	1	0.287518	0.284169
	GOTERM_BP_ALL	GO:0002376~immune system process	43	20.283	0.0446116	CFD, ITGA2B, PLEK, CFI, AIF1, IPO5, CNN2, PYCARD, C8G, C7, EXOSC9, HMOX1, MAPK1, CD14, A2M, MAPK3, PDIA3, NQO1, CAMK1D, ANXA1, GSN, DTX3L, RNASET2, TUBB, VPS33B, AP3D1, HLA-C, MSN, SERPINB9, OXSR1, LGALS9C, LGALS9B, RAB10, AZGP1, IGLL1, SHPK, CD109, LCN2, MYH9, MNDA, PPIA, LGMN, EPHA2	201	3128	19256	1.31696	1	0.579079	0.572333
Downregulated pathways in DCM area of RA	Category	Term	Count	%	PValue	Genes	List Total	Pop Hits	Pop Total	Fold Enrichment	Bonferroni	Benjamini	FDR
	GOTERM_BP_ALL	GO:0055114~oxidation-reduction process	18	21.9512	2.98642e-11	7384, 38, 23530, 100532726, 3032, 4190, 4705, 4728, 1632, 54890, 4719, 27069, 8803, 4710, 8987, 4701, 1329, 2109	79	529	19256	8.29384	4.84696e-08	3.09376e-08	2.93173e-08
	GOTERM_BP_ALL	GO:0042775~mitochondrial ATP synthesis coupled electron transport	9	10.9756	8.10068e-09	4705, 7384, 4728, 4719, 27069, 4710, 100532726, 4701, 1329	79	102	19256	21.5071	1.31473e-05	1.19522e-06	1.13262e-06
	GOTERM_BP_ALL	GO:0046034~ATP metabolic process	11	13.4146	4.16916e-07	4705, 80201, 7384, 4728, 4719, 27069, 226, 4710, 100532726, 4701, 1329	79	305	19256	8.79087	0.000676426	2.94198e-05	2.7879e-05
Upregulated pathways in DCM area of RV	Category	Term	Count	%	PValue	Genes	List Total	Pop Hits	Pop Total	Fold Enrichment	Bonferroni	Benjamini	FDR
	KEGG_PATHWAY	hsa04810:Regulation of actin cytoskeleton	11	3.97112	0.00761512	PPP1CC, GSN, MRAS, C7, ARPC3, PIP4K2B, ITGA5, EZR, DOCK1, GIT1, EGFR	155	229	8662	2.68438	0.875927	0.319663	0.319663
	KEGG_PATHWAY	hsa04510:Focal adhesion	10	3.61011	0.0101585	VTN, PPP1CC, CAV2, LAMA3, COL6A3, ITGA5, DOCK1, EGFR, BIRC2, BIRC3	155	203	8662	2.7529	0.938421	0.319663	0.319663
	GOTERM_BP_ALL	GO:0010941~regulation of cell death	47	16.9675	6.16116e-06	PRKAA1, DDX3X, RPL10, MAGED1, STXBP1, ADAR, ENO1, UACA, CLU, RELA, EGFR, UNG, RPS6KA3, ARHGDIA, HS1BP3, CD74, TRAP1, USP47, SDF2L1, PTGIS, ANXA1, GSN, RHBDD1, NONO, ACTL6A, AKR1A1, EIF2AK2, ANO6, TPD52L1, OXR1, DNM2, DNAJC3, SUPV3L1, ALDH1A3, PSMC5, GCLC, RPS27, COPS5, NACA, TMBIM1, PPT1, MNDA, PHIP, ITGA5, P4HB, BIRC2, BIRC3	273	1649	19256	2.01039	0.026859	0.000648242	0.000624184
Downregulated pathways in DCM area of RV	Category	Term	Count	%	PValue	Genes	List Total	Pop Hits	Pop Total	Fold Enrichment	Bonferroni	Benjamini	FDR
	KEGG_PATHWAY	hsa00190:Oxidative phosphorylation	8	14.2857	1.84489e-06	NDUFA7, COX7A2L, NDUFS8, NDUFS5, NDUFA10, NDUFV3, COX5B, NDUFC2-KCTD14	40	134	8662	12.9284	0.00017156	5.71916e-05	5.41168e-05
	KEGG_PATHWAY	hsa04260:Cardiac muscle contraction	4	7.14286	0.00689098	COX7A2L, TPM2, TNNI3, COX5B	40	87	8662	9.95632	0.474329	0.049297	0.0466466
	GOTERM_BP_ALL	GO:0022904~respiratory electron transport chain	10	17.8571	7.56148e-11	NDUFA7, COX7A2L, NDUFS8, NDUFS5, NDUFA10, NDUFV3, ETFB, COX5B, NDUFC2-KCTD14, COA6	56	125	19256	27.5086	9.11159e-08	9.11159e-08	8.57472e-08

## Sheet: Sheet2_Figure 6F
Symbol	LV_AUM1	LV_AUM2	LV_AUM3	LV_AUM4	LV_AUM5	LV_AUM6	LV_AUM7	LV_AUM8	LV_AUM9	LV_AUM10	LV_AUM11	LV_AUM12	LV_DCM1	LV_DCM2	LV_DCM3	LV_DCM4	LV_DCM5	LV_DCM6	LV_DCM7	LV_DCM8	LV_DCM9	LV_DCM10	LV_DCM11	LV_DCM12
TH	0.0001	0.0001	0.0001	0.0001	0.0093	0.0001	0.0001	0.0001	0.0001	0.0001	0.0001	0.0001	0.4506	0.5095	0.1373	0.274	0.0001	0.0001	0.1272	0.0001	0.0001	0.1795	0.2065	0.8758
CDH6	0.0001	0.0001	0.0001	0.0001	0.0001	0.0001	0.0001	0.0001	0.0001	0.0001	0.0001	0.0001	0.0001	0.0072	0.0103	0.0089	0.0001	0.0001	0.013	0.0024	0.0001	0.0194	0.0153	0.0164
CD59	0.3411	0.297	0.1494	0.1911	0.1657	0.1687	0.119	0.0001	0.0001	0.2526	0.1822	0.0001	0.331	1.0134	0.5951	0.8651	0.4579	0.3611	0.4233	0.1622	0.2866	0.7052	1.1486	1.1891
SP100	0.0882	0.0001	0.0429	0.0001	0.0001	0.0572	0.026	0.0027	0.0001	0.0001	0.2599	0.0001	0.0055	0.1671	0.2335	0.2929	0.0105	0.1316	0.0791	0.0021	0.1675	0.1622	0.1371	0.0662
ITGAV	0.3559	0.4845	0.482	0.1875	0.5641	0.4668	0.1437	0.0743	0.2571	0.5376	0.1362	0.3758	0.3723	0.4378	0.8443	1.6418	1.1319	0.3609	0.6835	0.421	0.288	0.9394	1.9183	1.6675
EGFR	0.0557	0.121	0.1434	0.0408	0.1608	0.1592	0.0724	0.0001	0.0077	0.0633	0.0088	0.019	0.1426	0.1274	0.1088	0.2473	0.3672	0.2864	0.2245	0.1105	0.0001	0.1542	0.254	0.2007
APOA2	0.1482	0.0672	0.0935	0.161	0.1381	0.0454	0.3056	0.0001	0.2851	0.1244	0.1359	0.0001	0.1419	0.5213	0.5042	0.2473	0.106	0.3258	0.5023	0.4681	0.0001	0.062	0.769	0.2092
ICAM1	0.1761	0.2376	0.2415	0.4498	0.2022	0.5402	0.1082	0.1754	0.26	0.4748	0.1262	0.2633	0.9395	0.872	0.652	0.6128	1.1729	0.2539	0.0778	0.4351	0.0724	0.5585	0.9279	1.1156
KRT7	0.7463	0.8784	0.544	0.5982	0.9471	0.2458	0.2931	0.8388	0.3803	1.5755	1.109	0.1903	0.4572	1.6092	1.1762	4.9906	0.8206	0.9185	2.019	0.8367	0.7778	0.7799	1.9515	2.8138
RNPEP	0.56	0.4293	0.5741	0.3233	0.4918	0.3266	0.2706	0.2312	0.3017	0.2869	0.3388	0.11	0.6751	0.6662	0.683	2.2257	0.8996	0.2253	0.7942	0.2432	0.5276	1.0647	1.3046	0.0612
LGALS1	100.895	63.1523	181.61	167.244	115.821	270.407	161.288	234.29	175.999	154.672	214.954	197.577	284.849	672.546	415.211	314.483	548.341	369.513	363.296	198.79	167.982	404.694	411.829	327.771
CAMK2D	4.3487	8.7777	12.1465	7.4749	10.3536	4.2366	8.538	6.3769	5.1007	5.9073	2.4176	3.0989	19.1447	15.8778	8.9243	28.5518	8.8071	10.3196	7.7813	4.8666	4.1027	11.0468	17.3564	18.3135
CRYAB	2346.64	3313.13	2029.96	1508.91	3722.1	1457.43	2163.98	1913.29	2094.72	1648.02	2299.58	4023.71	5309.71	5286.26	3919.13	5278.66	3166.7	3444.42	3976.23	2709.16	2148.04	6373.99	4630.6	6327.57
SOD2	234.2	128.143	86.0595	100.163	152.15	167.198	104.342	89.755	45.8172	144.045	237.186	47.9839	221.275	131.927	279.977	213.353	233.397	137.117	156.354	115.142	237.887	328.912	266.179	176.998
PECAM1	0.6364	0.3069	1.2342	0.6402	0.586	0.3386	0.15	0.1232	0.3267	1.0882	0.1959	0.3343	0.937	1.1505	1.5068	1.1269	1.35	0.2301	0.505	0.2929	0.1144	0.6337	0.6805	1.0017
ACTA1	2290.41	4623	3593.36	4096.51	3311.16	2912.6	2011.53	2730.3	3080.5	4274.82	2852.65	2947.36	3715.48	2390.24	3101.61	2774.72	2292.47	2704.96	2102.63	2704.64	3147.72	1635	1368.19	1933.95
ACTA2	2324.01	4459.18	3748.97	3650.95	3041.73	2937.41	2153.22	2658.69	2880.96	4115.22	2774.07	2875.09	3531.2	1804.21	2564.28	2313.42	2210.76	2389.29	1663.77	2517.92	2929.4	1755.7	1313.94	2122.9
ACADM	73.347	19.7464	83.0199	97.2136	106.701	59.8499	69.9656	78.3023	63.7758	142.8	82.3524	44.8125	31.0293	24.7349	43.7042	24.189	38.5861	41.7472	32.673	34.2585	70.4851	54.6783	87.7921	65.9921
LDHB	279.565	521.484	303.094	374.435	224.982	520.154	162.85	325.045	216.567	229.338	349.836	435.409	259.464	95.3539	132.541	96.2842	193.8	152.554	199.452	248.751	345.122	164.684	115.393	201.393
CTSB	0.1151	0.9656	2.3326	0.6807	0.6077	1.3599	0.5401	1.3813	1.2296	1.5568	0.7562	0.0001	0.0385	0.1273	0.1955	0.0778	0.3451	0.4464	0.3581	0.8502	0.9751	0.1336	0.341	0.186
CAMK2A	0.9603	0.1495	0.4646	1.905	0.4834	0.3542	1.1183	1.1361	1.0389	2.0935	0.5291	0.1116	0.0001	0.2822	0.3527	0.1067	0.3504	1.0523	0.1887	0.2282	0.0476	0.1834	0.2193	0.1578
DPYSL3	22.72	2.6445	12.9174	0.1819	15.5973	8.3391	17.1512	13.3493	17.4152	23.378	0.307	1.9002	1.4243	0.9238	1.9896	7.0081	0.737	1.9602	4.3588	4.3093	1.5905	0.7274	1.8416	3.0747
KRT19	1.236	0.1303	0.5089	0.1075	1.5838	0.1263	1.113	2.8514	0.8136	4.0022	0.1266	2.1383	0.0963	0.2114	0.3376	0.1569	0.5168	0.1261	0.0407	0.1666	0.2875	0.5557	0.5525	0.1426
APOC3	1.5365	4.0363	6.4657	5.5373	3.6187	10.4909	9.6984	2.7771	3.1734	9.6548	7.3345	6.5369	0.1077	0.313	0.1341	0.1442	0.0851	0.0001	0.0687	0.4812	1.589	0.1243	0.2275	0.0831
SPARC	0.0001	0.0001	0.0001	0.0001	0.2116	0.0001	0.0001	0.4486	0.4354	0.2617	0.0001	0.1439	0.0001	0.0001	0.0001	0.0001	0.0001	0.0001	0.0001	0.0001	0.0001	0.0001	0.0001	0.0001
ERBB2	1.1992	0.5035	0.0358	0.0001	0.0001	0.3876	0.3392	0.0001	0.5154	0.0001	0.0001	0.0001	0.0001	0.0001	0.0001	0.0001	0.0001	0.0001	0.0001	0.0001	0.0001	0.0001	0.0001	0.0001
