# Supplementary material for: Region- and Cell-type–Resolved Multiomic Atlas of the Heart
Source: Mol Cell Proteomics. 2025 Feb 5;24(5):100922. doi: 10.1016/j.mcpro.2025.100922 (PMC12139502; doi:10.1016/j.mcpro.2025.100922)
Supplement: Supplementary Table 6 [file mmc6.xlsx]

## Sheet: Legend
Supplementary table 6 RT-qPCR primers in neonatal rats and adult mice, related to Figure 7.
Sheet 1	RT-qPCR primers of hypertrophy and collagen related genes in mice.
Sheet 2	RT-qPCR primers of hypertrophy gene in rats.

## Sheet: Sheet1_primer for Mouse
mouse Gapdh	forward	5'-AGGTCGGTGTGAACGGATTTG-3'
	reverse	5'-GGGGTCGTTGATGGCAACA-3'
mouse Anp	Forward primer	5'-GCCGGTAGAAGATGAGGTCA-3'
	Reverse primer	5'-GGGCTCCAATCCTGTCAATC-3'
mouse Bnp	Forward primer	5'-TGGGAGGTCACTCCTATCCT-3'
	Reverse primer	5'-GGCCATTTCCTCCGACTTT-3'
mouse β-Mhc	Forward primer	5'-CGGACCTTGGAAGACCAGAT-3'
	Reverse primer	5'-GACAGCTCCCCATTCTCTGT-3'
mouse Rcana1.4	Forward primer	5'-TTGTGTGGCAAACGATGATGT-3'
	Reverse primer	5'-CCCAGGAACTCGGTCTTGT-3'
mouse Acta1	Forward primer	5'-CCAAAGCTAACCGGGAGAAG-3'
	Reverse primer	5'-GACAGCACCGCCTGGATAG-3'
mouse Ctgf	Forward primer	5'-CTTCTGCAGACTGGAGAAGC-3'
	Reverse primer	5'-CAGCCAGAAAGCTCAAACTTG-3'
mouse Col1a1	Forward primer	5'-CTGGCGGTTCAGGTCCAAT-3'
	Reverse primer	5'-TTCCAGGCAATCCACGAGC-3'
mouse Col3a1	Forward primer	5'-TGAATGGTGGTTTTCAGTTCAG-3'
	Reverse primer	5'-GATCCCATCAGCTTCAGAGACT-3'

## Sheet: Sheet2_primer for Rat
Rat Gapdh	Forward primer	5'-CCTTCATTGACCTCAACTACAT-3'
	Reverse primer	5'-CCAAAGTTGTCATGGATGACC-3'
Rat Anp	Forward primer	5'-GAGTGAGCCGAGACAGCAAA-3'
	Reverse primer	5'-GTGGTCTAGCAGGTTCTTGAAATC-3'
Rat Bnp	Forward primer	5'-AGAACAATCCACGATGCAGAAGC-3'
	Reverse primer	5'-CTGACTTTTCTCTTATCAGCTCCAG-3'
Rat β-Mhc	Forward primer	5'-GCCCCAAATGCAGCCAT-3'
	Reverse primer	5'-CGCTCAGTCATGGCGGAT-3'
Rat Saa	Forward primer	5'-AGCAGCAGAAACTAGACACCA -3'
	Reverse primer	5'-CCACGATGGATGGGAACACA-3'
