# Supplementary material for: Region- and Cell-type–Resolved Multiomic Atlas of the Heart
Source: Mol Cell Proteomics. 2025 Feb 5;24(5):100922. doi: 10.1016/j.mcpro.2025.100922 (PMC12139502; doi:10.1016/j.mcpro.2025.100922)
Supplement: Supplementary Table 7 [file mmc7.xlsx]

## Sheet: Legend
Supplementary table 7 Proteome of NRCM treated with atRA and echocardiography datasets of mouse TAC model, related to Figure 7.
Sheet 1	GO bioprocesses enriched by upregulated and downregulated genes in Ang II group compared among NC group and Ang II+atRA group, related to Figure 7C.
Sheet 2	Transthoracic echocardiography was performed on mice of TAC and sham group after 4 weeks surgey, related to Figure 7E.
Sheet 3	Heart mass and tibia length were recorded after 4 weeks surgery, related to Figure 7E.

## Sheet: Sheet1_pathway in NRCM_Figure7C
upregulated pathways in Ang II	Category	Term	Count	%	PValue	Genes	List Total	Pop Hits	Pop Total	Fold Enrichment	Bonferroni	Benjamini	FDR
	KEGG_PATHWAY	rno04064:NF-kappa B signaling pathway	15	1.16913	0.00015	TRAF2, IRAK1, PTGS2, RELA, TAB2, CXCL12, BIRC2, ATM, TAB3, BTK, VCAM1, PLCG2, IKBKB, CD14, SYK	397	89	7749	3.2897	0.0380676	0.00644765	0.195561
	KEGG_PATHWAY	rno00982:Drug metabolism - cytochrome P450	12	0.935308	0.000865	UGT1A6, RGD1559459, UGT1A9, UGT1A8, UGT1A2, ALDH1A3, UGT1A5, UGT2B1, AOX3, UGT2B10, UGT1A1, UGT2B7	397	71	7749	3.29897	0.200711	0.0184962	1.1236
	KEGG_PATHWAY	rno00140:Steroid hormone biosynthesis	12	0.935308	0.00259084	UGT1A6, RGD1559459, UGT1A9, CYP1B1, UGT1A8, UGT1A2, UGT1A5, HSD17B12, UGT2B1, UGT2B10, UGT1A1, UGT2B7	397	81	7749	2.89169	0.489262	0.0366396	3.33208
	KEGG_PATHWAY	rno04620:Toll-like receptor signaling pathway	12	0.935308	0.0102662	IRAK1, TBK1, RELA, IRF7, MAPK11, IKBKB, TAB2, CD14, MAP2K6, TLR9, AKT2, IFNAR1	397	97	7749	2.41471	0.930933	0.109706	12.6112
	KEGG_PATHWAY	rno04151:PI3K-Akt signaling pathway	28	2.18239	0.0141388	PPP2R3A, PPP2R5A, ITGB3, COMP, COL6A4, TNR, IL4R, SOS1, SOS2, GNG3, PPP2R2C, AKT2, SYK, THBS4, LOC102557498, LOC102554659, RELA, BAD, CDK4, BCL2L11, PCK1, IFNAR1, VWF, LAMA4, GNGT2, CCND3, LAMC3, IKBKB	397	339	7749	1.61218	0.97498	0.132248	16.9739
	KEGG_PATHWAY	rno04210:Apoptosis	8	0.623539	0.0377456	TRAF2, RELA, BAD, APAF1, IKBKB, BIRC2, ATM, AKT2	397	62	7749	2.51857	0.999953	0.225489	39.506
	KEGG_PATHWAY	rno04622:RIG-I-like receptor signaling pathway	8	0.623539	0.043759	TRAF2, TBK1, RELA, IRF7, MAPK11, IKBKB, AZI2, DHX58	397	64	7749	2.43986	0.999991	0.246224	44.2625
down regulated pathways in Ang II	Category	Term	Count	%	PValue	Genes	List Total	Pop Hits	Pop Total	Fold Enrichment	Bonferroni	Benjamini	FDR
	KEGG_PATHWAY	rno04512:ECM-receptor interaction	13	0.78455	0.016583	TNC, COL5A3, SDC4, COL4A6, COL4A5, LAMA2, GP5, LAMA3, ITGA8, LAMC2, AGRN, COL11A2, COL11A1	527	89	7749	2.14777	0.988493	0.333617	19.7066
	KEGG_PATHWAY	rno02010:ABC transporters	8	0.4828	0.0376865	LOC103689996, ABCA9, TAP2, TAP1, ABCD4, ABCA2, ABCA1, ABCG1	527	47	7749	2.50281	0.999965	0.45302	39.6018
	KEGG_PATHWAY	rno04024:cAMP signaling pathway	20	1.207	0.069903	FXYD2, ORAI1, PLD1, ADCY7, PIK3CB, ATP1B2, GRIN2A, NFKBIA, GRIN3B, GRIA3, GRIA4, ATP2B3, GRIA2, ADCY9, GRIA1, GRIN2C, JUN, PDE4B, PIK3R3, PIK3R2	527	195	7749	1.5081	1	0.553443	61.3702
	GOTERM_BP_ALL	GO:0007265~Ras protein signal transduction	48	2.8968	2.68637e-06	CTNNAL1, RALGPS1, SHTN1, WASF1, PREX2, CYTH4, CYTH3, ABCA1, LPAR1, FLCN, RASGRP3, RASGRP1, MAPKAP1, BCL6, RASA3, RAPGEF1, CDC42EP3, FGD6, DHCR24, FGD4, NET1, RASA2, GIT1, KIF14, SETDB1, CNKSR1, ARHGEF3, RAP2C, ARHGEF37, SCAI, ARHGEF12, RALGDS, FARP2, CDH13, PSD, ULK1, RASGRF1, ARRB1, JUN, RASSF1, PECAM1, ADRA1B, ADRA1A, DGKZ, RIT1, RIT2, KSR1, ABL2	1279	318	17535	2.06942	0.019185	0.00129059	0.0053092
	GOTERM_BP_ALL	GO:0045104~intermediate filament cytoskeleton organization	9	0.54315	0.013101	KRT25, PKP1, KRT17, KRT16, KRT14, KRT2, KRT10, KRT20, KRT71	1279	44	17535	2.8043	1	0.428439	22.944
	GOTERM_BP_ALL	GO:0030038~contractile actin filament bundle assembly	12	0.7242	0.0195118	NOX4, BAG4, PRKCQ, NF2, TACSTD2, PTK2B, ARRB1, ITGB1BP1, ELN, LPAR1, SDC4, FHOD1	1279	75	17535	2.19359	1	0.503392	32.2566
	GOTERM_BP_ALL	GO:0070588~calcium ion transmembrane transport	27	1.62945	0.0828384	IBTK, ORAI1, SLC8A2, TRPV2, GRIN2A, GRIN3B, CXCL11, PRKCE, FKBP1B, CACNA2D2, PKD1L1, TPCN1, GAS6, THY1, SUMO1, ATP2B3, CHD7, PTK2B, UBASH3B, PDE4B, PKD2, PLA2G6, KCNE2, RASA3, FGF2, S100A1, CACNA1A	1279	268	17535	1.38122	1	0.793736	81.8958

## Sheet: Sheet2_Figure7E
	Series Name	Heart Rate	Ejection Fraction	Fractional Shortening	LVID;d	LVID;s	LVPW;d	LVPW;s
		BPM	%	%	mm	mm	mm	mm
Sham-Oil	SHAM-OIL-1	552.826	74.7011	41.8566	3.01713	1.58796	0.771296	1.31574
	SHAM-OIL-2	480.853	68.6501	37.6226	3.40278	2.47268	1.0662	1.49722
	SHAM-OIL-3	566.216	70.5745	39.4068	3.2213	2.08704	0.521759	1.33843
	SHAM-OIL-4	519.031	67.2052	36.5976	3.44815	2.42732	0.998148	1.20232
	SHAM-OIL-5	488.573	75.8994	43.5194	3.65232	1.8375	0.952778	1.36111
	SHAM-OIL-6	544.745	68.3599	37.4518	3.40278	2.20046	0.975463	1.0662
	SHAM-OIL-7	492.536	75.5187	43.4794	3.60694	2.13241	0.725926	1.24768
Sham-60 mg/kg atRA	SHAM-atRA-1	421.842	71.0342	39.83	3.40278	2.76759	0.839352	1.15694
	SHAM-atRA-2	510.204	63.9894	34.0837	3.49352	2.24583	0.952778	1.31574
	SHAM-atRA-3	516.351	73.5981	41.9552	3.49352	2.2912	0.907407	1.24768
	SHAM-atRA-4	458.494	69.4615	38.1102	3.19861	1.95093	0.839352	1.36111
	SHAM-atRA-5	542.169	79.296	46.4323	3.01713	1.61065	0.793981	1.17963
	SHAM-atRA-6	556.07	71.2605	39.3811	3.13056	1.86018	0.816667	1.0662
	SHAM-atRA-7	539.471	70.8208	39.3787	3.49352	2.26852	0.862037	1.27037
TAC-Oil	TAC-Oil-1	445.313	41.0742	19.5033	3.85648	2.72222	1.33843	1.88287
	TAC-Oil-2	449.236	43.3137	20.8757	3.96991	2.85833	1.20232	1.63333
	TAC-Oil-3	589.73	37.697	17.7881	3.99259	3.01713	1.225	1.72407
	TAC-Oil-4	597.758	35.9952	16.8702	4.06065	2.88102	1.29306	1.6787
	TAC-Oil-5	476.165	41.5736	19.6354	4.15139	2.63148	1.08889	1.45185
	TAC-Oil-6	503.884	42.1119	20.3251	4.1287	3.15324	1.24768	1.47454
	TAC-Oil-7	484.809	39.7011	19.0588	4.17407	3.53889	1.15694	1.51991
	TAC-Oil-8	421.822	39.1167	18.5751	3.90185	2.9037	1.11157	1.49722
TAC-60 mg/kg atRA	TAC-atRA-1	526.401	68.8168	37.6159	3.28935	2.31389	0.65787	0.862037
	TAC-atRA-2	507.207	38.7881	18.4701	2.85833	2.74491	0.771296	0.907407
	TAC-atRA-3	473.373	35.583	16.7845	3.17593	3.31204	1.0662	0.884722
	TAC-atRA-4	440.432	72.7239	40.2765	3.90185	1.27037	0.907407	1.51991
	TAC-atRA-5	512.062	58.1478	29.8602	2.72222	1.79213	0.952778	1.20232
	TAC-atRA-6	515.125	60.0921	31.0394	3.10787	2.08704	0.748611	0.998148
	TAC-atRA-7	500.417	61.1628	31.8651	2.9037	2.45	1.13426	1.31574
	TAC-atRA-8	436.353	64.6013	33.9911	3.65232	3.0625	1.08889	1.3838

## Sheet: Sheet3_Figure7E
	Series Name	Heart/g	Tibia/cm	heart/tibia
Sham-Oil	SHAM-OIL-1	0.101	1.67	0.060479
	SHAM-OIL-2	0.094	1.68	0.0559524
	SHAM-OIL-3	0.1097	1.75	0.0626857
	SHAM-OIL-4	0.1112	1.808	0.0615044
	SHAM-OIL-5	0.1077	1.77	0.0608475
	SHAM-OIL-6	0.109	1.884	0.0578556
	SHAM-OIL-7	0.1126	1.814	0.0620728
Sham-60 mg/kg atRA	SHAM-atRA-1	0.1038	1.846	0.0562297
	SHAM-atRA-2	0.0909	1.732	0.0524827
	SHAM-atRA-3	0.1061	1.792	0.0592076
	SHAM-atRA-4	0.0959	1.754	0.054675
	SHAM-atRA-5	0.0923	1.722	0.0536005
	SHAM-atRA-6	0.0905	1.784	0.0507287
	SHAM-atRA-7	0.0973	1.742	0.0558553
TAC-Oil	TAC-Oil-1	0.1282	1.872	0.0684829
	TAC-Oil-2	0.2132	1.834	0.116249
	TAC-Oil-3	0.1518	1.798	0.0844271
	TAC-Oil-4	0.1719	1.754	0.0980046
	TAC-Oil-5	0.1556	1.874	0.0830309
	TAC-Oil-6	0.1716	1.804	0.095122
	TAC-Oil-7	0.1767	1.758	0.100512
	TAC-Oil-8	0.2587	1.834	0.141058
TAC-60 mg/kg atRA	TAC-atRA-1	0.1231	1.667	0.0738452
	TAC-atRA-2	0.1345	1.993	0.0674862
	TAC-atRA-3	0.1381	1.736	0.0795507
	TAC-atRA-4	0.1169	1.708	0.0684426
	TAC-atRA-5	0.0915	1.786	0.0512318
	TAC-atRA-6	0.1628	1.724	0.0944316
	TAC-atRA-7	0.0804	1.71	0.0470175
	TAC-atRA-8	0.1274	1.768	0.0720588
